# Supplementary material for: Transcriptional profiling analysis providing insights into desiccation tolerance mechanisms of the desert moss Syntrichia caninervis
Source: Front Plant Sci. 2023 Feb 23;14:1127541. doi: 10.3389/fpls.2023.1127541 (PMC9995853; doi:10.3389/fpls.2023.1127541)
Supplement: Supplementary file 1 [file Table_1.xls]

## Sheet: Additional file 1
Sample name	Raw reads	Clean reads	UMI reads	Raw bases	Clean bases	Error rate(%)	Q20(%)	Q30(%)	GC content(%)	UMI2Clean (%)	Dedup2Mapped UMI(%)	Deduped ratio(%)
0h_1	45565014	42864622	39520404	6.83G	6.43G	0.03	97.53	93.06	0.53	92.2	80.46	19.54
0h_2	47217638	43569748	39956780	7.08G	6.54G	0.03	96.09	90.6	0.47	91.71	82.01	17.99
0h_3	44540642	39861328	36870388	6.68G	5.98G	0.03	96.19	90.96	0.27	92.5	78.64	21.36
D2h_1	51531678	48547300	45074854	7.73G	7.28G	0.03	97.44	92.81	0.27	92.85	80.04	19.96
D2h_2	44264982	42545662	39152946	6.64G	6.38G	0.03	96	90.12	0.17	92.03	76.73	23.27
D2h_3	69502136	66147140	61265518	10.43G	9.92G	0.03	97.73	93.88	0.2	92.62	84.09	15.91
D6h_1	48866312	47686810	44309284	7.33G	7.15G	0.03	97.71	93.78	0.37	92.92	83.24	16.76
D6h_2	41606814	40005148	37138854	6.24G	6G	0.03	97.32	92.48	0.37	92.84	80.95	19.05
D6h_3	47282444	42067754	38969146	7.09G	6.31G	0.03	96.43	91.14	0.6	92.63	77.35	22.65
D24h_1	46136792	42742448	39458000	6.92G	6.41G	0.03	95.96	90.11	0.43	92.32	81.89	18.11
D24h_2	46678858	42594054	39277670	7G	6.39G	0.03	96.2	90.58	0.53	92.21	82.58	17.42
D24h_3	39671590	38163772	35420316	5.95G	5.72G	0.03	97.36	92.58	0.57	92.81	80.72	19.28
R0_5h_1	46562800	45079720	41751502	6.98G	6.76G	0.03	97.83	94.11	0.23	92.62	80.64	19.36
R0_5h_2	47126146	46122158	42535688	7.07G	6.92G	0.03	97.77	93.91	0.33	92.22	80.79	19.21
R0_5h_3	42109170	39570296	36522564	6.32G	5.94G	0.03	96.31	90.72	0.1	92.3	79.85	20.15
R2h_1	40786262	38137926	35359606	6.12G	5.72G	0.03	95.86	89.9	0.43	92.72	82.84	17.16
R2h_2	41158018	35054130	32283928	6.17G	5.26G	0.03	95.97	90.29	1.83	92.1	79.7	20.3
R2h_3	39177714	36765812	33953364	5.88G	5.51G	0.03	95.97	90.12	0.5	92.35	81.94	18.06
R6h_1	44875502	42796252	39666824	6.73G	6.42G	0.03	97.36	92.6	0.43	92.69	80.64	19.36
R6h_2	43023824	40203042	37160860	6.45G	6.03G	0.03	95.59	89.43	0.73	92.43	82.06	17.94
R6h_3	50865400	49424760	45670728	7.63G	7.41G	0.03	97.73	93.81	2.13	92.4	81.84	18.16
R24h_1	43007370	40114128	37155168	6.45G	6.02G	0.03	96.07	90.25	0.7	92.62	83.09	16.91
R24h_2	49452600	48059632	44353214	7.42G	7.21G	0.03	97.91	94.13	0.2	92.29	81.04	18.96
R24h_3	46315056	44766686	41621674	6.95G	6.72G	0.03	95.75	89.6	0.73	92.97	82	18
R48h_1	43098078	40964430	37750316	6.46G	6.14G	0.03	96.29	90.64	0.83	92.15	82.44	17.56
R48h_2	39128120	33876644	31073742	5.87G	5.08G	0.03	96.07	90.35	0.3	91.73	82.83	17.17
R48h_3	48649256	45690794	42298854	7.3G	6.85G	0.03	95.92	89.96	0.83	92.58	80.98	19.02
