# Supplementary material for: Transcriptional profiling analysis providing insights into desiccation tolerance mechanisms of the desert moss Syntrichia caninervis
Source: Front Plant Sci. 2023 Feb 23;14:1127541. doi: 10.3389/fpls.2023.1127541 (PMC9995853; doi:10.3389/fpls.2023.1127541)
Supplement: Supplementary file 2 [file Table_2.xlsx]

## Sheet: Additional file 2
Sample name	0h_1	0h_2	0h_3	D2h_1	D2h_2	D2h_3	D6h_1	D6h_2	D6h_3	D24h_1	D24h_2	D24h_3	R0_5h_1	R0_5h_2	R0_5h_3	R2h_1	R2h_2	R2h_3	R6h_1	R6h_2	R6h_3	R24h_1	R24h_2	R24h_3	R48h_1	R48h_2	R48h_3
UMI reads	39520404	39956780	36870388	45074854	39152946	61265518	44309284	37138854	38969146	39458000	39277670	35420316	41751502	42535688	36522564	35359606	32283928	33953364	39666824	37160860	45670728	37155168	44353214	41621674	37750316	31073742	42298854
UMI mapped	32827890 (83.07%)	32321154 (80.89%)	26842812 (72.8%)	37805010 (83.87%)	31111482 (79.46%)	52321492 (85.4%)	37631510 (84.93%)	31064638 (83.64%)	31110429 (79.83%)	32180043 (81.56%)	31958469 (81.37%)	29864606 (84.31%)	35056626 (83.96%)	35932406 (84.48%)	29581102 (80.99%)	28194667 (79.74%)	23579436 (73.04%)	26153936 (77.03%)	33238780 (83.79%)	28799801 (77.5%)	36233871 (79.34%)	30352254 (81.69%)	37283564 (84.06%)	33787525 (81.18%)	29278644 (77.56%)	24499010 (78.84%)	33418326 (79.01%)
Multiple mapped	666007 (1.69%)	712777 (1.78%)	486100 (1.32%)	543273 (1.21%)	468534 (1.2%)	941019 (1.54%)	473082 (1.07%)	352429 (0.95%)	559310 (1.44%)	357327 (0.91%)	403079 (1.03%)	341794 (0.96%)	464455 (1.11%)	465196 (1.09%)	372322 (1.02%)	347330 (0.98%)	299836 (0.93%)	336403 (0.99%)	406840 (1.03%)	413905 (1.11%)	520820 (1.14%)	453498 (1.22%)	556529 (1.25%)	444575 (1.07%)	454580 (1.2%)	354888 (1.14%)	467589 (1.11%)
Uniquely mapped	32161883 (81.38%)	31608377 (79.11%)	26356712 (71.48%)	37261737 (82.67%)	30642948 (78.26%)	51380473 (83.87%)	37158428 (83.86%)	30712209 (82.7%)	30551119 (78.4%)	31822716 (80.65%)	31555390 (80.34%)	29522812 (83.35%)	34592171 (82.85%)	35467210 (83.38%)	29208780 (79.97%)	27847337 (78.75%)	23279600 (72.11%)	25817533 (76.04%)	32831940 (82.77%)	28385896 (76.39%)	35713051 (78.2%)	29898756 (80.47%)	36727035 (82.81%)	33342950 (80.11%)	28824064 (76.35%)	24144122 (77.7%)	32950737 (77.9%)
Read-1	16302463 (41.25%)	16310221 (40.82%)	13630733 (36.97%)	18842985 (41.8%)	15739221 (40.2%)	25963576 (42.38%)	18669385 (42.13%)	15476369 (41.67%)	15698689 (40.28%)	16376216 (41.5%)	16246550 (41.36%)	14876661 (42%)	17388024 (41.65%)	17868632 (42.01%)	15069788 (41.26%)	14374062 (40.65%)	12171151 (37.7%)	13288713 (39.14%)	16541945 (41.7%)	14657925 (39.44%)	18012472 (39.44%)	15440820 (41.56%)	18516787 (41.75%)	17140345 (41.18%)	14757874 (39.09%)	12537112 (40.35%)	17031104 (40.26%)
Read-2	15859420 (40.13%)	15298156 (38.29%)	12725979 (34.52%)	18418752 (40.86%)	14903727 (38.07%)	25416897 (41.49%)	18489043 (41.73%)	15235840 (41.02%)	14852430 (38.11%)	15446500 (39.15%)	15308840 (38.98%)	14646151 (41.35%)	17204147 (41.21%)	17598578 (41.37%)	14138992 (38.71%)	13473275 (38.1%)	11108449 (34.41%)	12528820 (36.9%)	16289995 (41.07%)	13727971 (36.94%)	17700579 (38.76%)	14457936 (38.91%)	18210248 (41.06%)	16202605 (38.93%)	14066190 (37.26%)	11607010 (37.35%)	15919633 (37.64%)
Reads map to '+'	16136103 (40.83%)	15878257 (39.74%)	13216496 (35.85%)	18680990 (41.44%)	15335491 (39.17%)	25786054 (42.09%)	18648950 (42.09%)	15391567 (41.44%)	15390586 (39.49%)	16023877 (40.61%)	15868984 (40.4%)	14812622 (41.82%)	17358554 (41.58%)	17801652 (41.85%)	14632579 (40.06%)	13961486 (39.48%)	11645726 (36.07%)	12933376 (38.09%)	16467359 (41.51%)	14230428 (38.29%)	17932739 (39.27%)	14998337 (40.37%)	18428850 (41.55%)	16738183 (40.22%)	14459358 (38.3%)	12082472 (38.88%)	16529945 (39.08%)
Reads map to '-'	16025780 (40.55%)	15730120 (39.37%)	13140216 (35.64%)	18580747 (41.22%)	15307457 (39.1%)	25594419 (41.78%)	18509478 (41.77%)	15320642 (41.25%)	15160533 (38.9%)	15798839 (40.04%)	15686406 (39.94%)	14710190 (41.53%)	17233617 (41.28%)	17665558 (41.53%)	14576201 (39.91%)	13885851 (39.27%)	11633874 (36.04%)	12884157 (37.95%)	16364581 (41.26%)	14155468 (38.09%)	17780312 (38.93%)	14900419 (40.1%)	18298185 (41.26%)	16604767 (39.89%)	14364706 (38.05%)	12061650 (38.82%)	16420792 (38.82%)
Non-splice reads	22016915 (55.71%)	20993814 (52.54%)	17951813 (48.69%)	23691936 (52.56%)	19593922 (50.04%)	33970505 (55.45%)	23300387 (52.59%)	19273308 (51.9%)	20432497 (52.43%)	19838607 (50.28%)	19351921 (49.27%)	18476777 (52.16%)	21276589 (50.96%)	22164651 (52.11%)	18086625 (49.52%)	17771949 (50.26%)	14685539 (45.49%)	16153387 (47.58%)	20669894 (52.11%)	17925832 (48.24%)	22296653 (48.82%)	19356307 (52.1%)	23280697 (52.49%)	21825903 (52.44%)	18511140 (49.04%)	15186166 (48.87%)	21104694 (49.89%)
Splice reads	10144968 (25.67%)	10614563 (26.57%)	8404899 (22.8%)	13569801 (30.11%)	11049026 (28.22%)	17409968 (28.42%)	13858041 (31.28%)	11438901 (30.8%)	10118622 (25.97%)	11984109 (30.37%)	12203469 (31.07%)	11046035 (31.19%)	13315582 (31.89%)	13302559 (31.27%)	11122155 (30.45%)	10075388 (28.49%)	8594061 (26.62%)	9664146 (28.46%)	12162046 (30.66%)	10460064 (28.15%)	13416398 (29.38%)	10542449 (28.37%)	13446338 (30.32%)	11517047 (27.67%)	10312924 (27.32%)	8957956 (28.83%)	11846043 (28.01%)
