# Supplementary material for: Transcriptional profiling analysis providing insights into desiccation tolerance mechanisms of the desert moss Syntrichia caninervis
Source: Front Plant Sci. 2023 Feb 23;14:1127541. doi: 10.3389/fpls.2023.1127541 (PMC9995853; doi:10.3389/fpls.2023.1127541)
Supplement: Supplementary file 3 [file Table_3.xls]

Gene_id	chromosome	Strand	start	end	length	biological_process	biological_process_description	cellular_component	cellular_component_description	molecular_function	molecular_function_description	KEGG AnnotInfo	KEGG url	Gene Name	Blast swiss prot
Novel00001	Sc_s1	+	351884	384369	1353	--	--	GO:0005575//GO:0044425//GO:0016020//GO:0031224//GO:0016021	cellular_component//membrane part//membrane//intrinsic component of membrane//integral component of membrane	GO:0016780//GO:0003674//GO:0003824//GO:0016772//GO:0008963//GO:0016740	phosphotransferase activity, for other substituted phosphate groups//molecular_function//catalytic activity//transferase activity, transferring phosphorus-containing groups//phospho-N-acetylmuramoyl-pentapeptide-transferase activity//transferase activity	--	--	--	predicted protein [Physcomitrella patens]>gi|162694283|gb|EDQ80632.1| predicted protein, partial [Physcomitrella patens]
Novel00002	Sc_s1	+	441472	442253	632	--	--	--	--	--	--	--	--	--	--
Novel00003	Sc_s1	+	461149	462379	1132	--	--	--	--	GO:0043167//GO:0005515//GO:0008270//GO:0003674//GO:0043169//GO:0046914//GO:0046872//GO:0005488	ion binding//protein binding//zinc ion binding//molecular_function//cation binding//transition metal ion binding//metal ion binding//binding	--	--	--	--
Novel00004	Sc_s1	+	737762	738431	561	--	--	--	--	--	--	--	--	--	MraY transferase [Physcomitrella patens]>gi|224434570|dbj|BAH23789.1| MraY transferase [Physcomitrella patens]
Novel00005	Sc_s1	+	838633	840971	1275	--	--	--	--	--	--	K13108 smad nuclear-interacting protein 1 | (RefSeq) hypothetical protein	http://www.genome.jp/dbget-bin/www_bget?ppp:PHYPADRAFT_117331	--	predicted protein [Physcomitrella patens]>gi|162692848|gb|EDQ79203.1| predicted protein, partial [Physcomitrella patens]
Novel00006	Sc_s1	+	1020536	1021092	557	--	--	--	--	--	--	--	--	--	--
Novel00007	Sc_s1	+	1039665	1040147	483	--	--	--	--	--	--	--	--	--	--
Novel00008	Sc_s1	+	1040218	1040573	356	--	--	--	--	--	--	--	--	--	--
Novel00009	Sc_s1	+	1413919	1415235	1317	GO:0006796//GO:0006753//GO:0044281//GO:0009165//GO:0006139//GO:1901576//GO:0034641//GO:0044271//GO:0006793//GO:0034654//GO:0055086//GO:0071704//GO:0046483//GO:0090407//GO:0008152//GO:0018130//GO:0044699//GO:0044237//GO:1901293//GO:1901362//GO:0019438//GO:0006725//GO:0009987//GO:0008150//GO:0044238//GO:0044249//GO:0044763//GO:0019637//GO:0044710//GO:0009058//GO:0009117//GO:0006807//GO:1901360//GO:…	phosphate-containing compound metabolic process//nucleoside phosphate metabolic process//small molecule metabolic process//nucleotide biosynthetic process//nucleobase-containing compound metabolic process//organic substance biosynthetic process//cellular nitrogen compound metabolic process//cellular nitrogen compound biosynthetic process//phosphorus metabolic process//nucleobase-containing compou…	--	--	GO:0000287//GO:0016772//GO:0016740//GO:0004749//GO:0005488//GO:0046872//GO:0016778//GO:0043169//GO:0003674//GO:0043167//GO:0003824	magnesium ion binding//transferase activity, transferring phosphorus-containing groups//transferase activity//ribose phosphate diphosphokinase activity//binding//metal ion binding//diphosphotransferase activity//cation binding//molecular_function//ion binding//catalytic activity	--	--	--	--
Novel00010	Sc_s1	+	1578015	1580666	1799	GO:0050832//GO:0098542//GO:0051707//GO:0050896//GO:0006950//GO:0009620//GO:0006952//GO:0051704//GO:0009605//GO:0009617//GO:0042742//GO:0009607//GO:0008150//GO:0043207	defense response to fungus//defense response to other organism//response to other organism//response to stimulus//response to stress//response to fungus//defense response//multi-organism process//response to external stimulus//response to bacterium//defense response to bacterium//response to biotic stimulus//biological_process//response to external biotic stimulus	--	--	--	--	--	--	--	--
Novel00011	Sc_s1	+	1683578	1683751	174	--	--	--	--	--	--	--	--	--	--
Novel00012	Sc_s1	+	1809777	1811659	516	--	--	--	--	--	--	--	--	--	--
Novel00013	Sc_s1	+	1858554	1861970	2289	--	--	--	--	GO:0003677//GO:0097159//GO:0003674//GO:1901363//GO:0005488//GO:0003676	DNA binding//organic cyclic compound binding//molecular_function//heterocyclic compound binding//binding//nucleic acid binding	--	--	--	predicted protein [Physcomitrella patens]>gi|162666611|gb|EDQ53260.1| predicted protein, partial [Physcomitrella patens]
Novel00014	Sc_s1	+	2078337	2079681	1345	--	--	--	--	--	--	--	--	--	--
Novel00015	Sc_s1	+	2259076	2261511	1150	--	--	--	--	--	--	--	--	--	--
Novel00016	Sc_s1	+	2265823	2266869	1047	--	--	--	--	--	--	--	--	--	--
Novel00017	Sc_s1	+	2293775	2294096	322	--	--	--	--	--	--	--	--	--	--
Novel00018	Sc_s1	+	2315108	2316455	913	--	--	--	--	--	--	--	--	--	--
Novel00019	Sc_s1	+	2392331	2395318	1137	--	--	--	--	GO:0003674//GO:0009055	molecular_function//electron carrier activity	--	--	--	predicted protein [Physcomitrella patens]>gi|162696902|gb|EDQ83239.1| predicted protein [Physcomitrella patens]
Novel00020	Sc_s1	+	2447109	2455678	555	--	--	--	--	--	--	no KO assigned | (RefSeq) hypothetical protein	http://www.genome.jp/dbget-bin/www_bget?ppp:PHYPADRAFT_162015	--	predicted protein [Physcomitrella patens]>gi|162689236|gb|EDQ75609.1| predicted protein [Physcomitrella patens]
Novel00021	Sc_s1	+	2584053	2585023	931	--	--	--	--	--	--	--	--	--	--
Novel00022	Sc_s1	+	2608539	2611240	2702	--	--	--	--	--	--	--	--	--	--
Novel00023	Sc_s1	+	2625434	2625705	272	--	--	--	--	--	--	--	--	--	hypothetical protein [Phaseolus vulgaris]
Novel00024	Sc_s1	+	2701441	2701876	436	--	--	--	--	--	--	--	--	--	predicted protein [Physcomitrella patens]>gi|162688774|gb|EDQ75149.1| predicted protein [Physcomitrella patens]
Novel00025	Sc_s1	+	2702915	2705608	2694	--	--	--	--	--	--	--	--	--	unnamed protein product [Vitis vinifera]
Novel00026	Sc_s1	+	2748164	2750112	848	--	--	GO:0016020//GO:0031224//GO:0016021//GO:0005575//GO:0044425	membrane//intrinsic component of membrane//integral component of membrane//cellular_component//membrane part	--	--	--	--	--	predicted protein [Physcomitrella patens]>gi|162697444|gb|EDQ83780.1| predicted protein [Physcomitrella patens]
Novel00027	Sc_s1	+	2855017	2856107	1018	GO:0051179//GO:0048280//GO:0044710//GO:0009058//GO:0045047//GO:0061024//GO:0009082//GO:0006807//GO:0044711//GO:1902582//GO:0044249//GO:0006886//GO:0044763//GO:0044802//GO:0016482//GO:0071702//GO:0006520//GO:0071840//GO:0009081//GO:0008104//GO:0051649//GO:0009987//GO:1901564//GO:0008150//GO:0044238//GO:0019752//GO:0043436//GO:0006605//GO:0006613//GO:0072657//GO:0006082//GO:1902578//GO:0044765//GO:…	localization//vesicle fusion with Golgi apparatus//single-organism metabolic process//biosynthetic process//protein targeting to ER//membrane organization//branched-chain amino acid biosynthetic process//nitrogen compound metabolic process//single-organism biosynthetic process//single-organism intracellular transport//cellular biosynthetic process//intracellular protein transport//single-organism…	GO:0005622//GO:0044446//GO:0005575//GO:0044431//GO:0044422//GO:0000139//GO:0005737//GO:0005623//GO:0043226//GO:0043231//GO:0044424//GO:0005794//GO:0044444//GO:0043227//GO:0031090//GO:0016020//GO:0044464//GO:0043229//GO:0012505//GO:0098588	intracellular//intracellular organelle part//cellular_component//Golgi apparatus part//organelle part//Golgi membrane//cytoplasm//cell//organelle//intracellular membrane-bounded organelle//intracellular part//Golgi apparatus//cytoplasmic part//membrane-bounded organelle//organelle membrane//membrane//cell part//intracellular organelle//endomembrane system//bounding membrane of organelle	GO:0043167//GO:0003824//GO:0032555//GO:0004455//GO:0001883//GO:0017076//GO:1901363//GO:0032553//GO:0003674//GO:0019001//GO:0097159//GO:0035639//GO:0032561//GO:0000166//GO:0005488//GO:0043168//GO:0001882//GO:0097367//GO:0016614//GO:0016491//GO:0032550//GO:0005525//GO:0016616//GO:0032549//GO:0036094//GO:1901265	ion binding//catalytic activity//purine ribonucleotide binding//ketol-acid reductoisomerase activity//purine nucleoside binding//purine nucleotide binding//heterocyclic compound binding//ribonucleotide binding//molecular_function//guanyl nucleotide binding//organic cyclic compound binding//purine ribonucleoside triphosphate binding//guanyl ribonucleotide binding//nucleotide binding//binding//anio…	no KO assigned | (RefSeq) hypothetical protein	http://www.genome.jp/dbget-bin/www_bget?ppp:PHYPADRAFT_72482	--	predicted protein [Physcomitrella patens]>gi|162689308|gb|EDQ75680.1| predicted protein [Physcomitrella patens]
Novel00028	Sc_s1	+	3118711	3118939	229	--	--	--	--	--	--	--	--	--	--
Novel00029	Sc_s1	+	3136157	3136618	462	--	--	--	--	--	--	--	--	--	--
Novel00030	Sc_s1	+	3157127	3160322	1173	GO:0006796//GO:0070727//GO:0046907//GO:0015031//GO:0051641//GO:0034613//GO:0033036//GO:1901135//GO:0046488//GO:0006793//GO:0006505//GO:0071704//GO:0045184//GO:0008152//GO:0044255//GO:0044699//GO:0044237//GO:0006810//GO:0046486//GO:0051234//GO:0008104//GO:0051649//GO:0009987//GO:0008150//GO:0044238//GO:0006644//GO:0044763//GO:0006886//GO:0006643//GO:0019637//GO:0006664//GO:0071702//GO:1903509//GO:…	phosphate-containing compound metabolic process//cellular macromolecule localization//intracellular transport//protein transport//cellular localization//cellular protein localization//macromolecule localization//carbohydrate derivative metabolic process//phosphatidylinositol metabolic process//phosphorus metabolic process//GPI anchor metabolic process//organic substance metabolic process//establi…	--	--	GO:0016788//GO:0016787//GO:0003674//GO:0003824	hydrolase activity, acting on ester bonds//hydrolase activity//molecular_function//catalytic activity	no KO assigned | (RefSeq) hypothetical protein	http://www.genome.jp/dbget-bin/www_bget?ppp:PHYPADRAFT_207534	--	predicted protein [Physcomitrella patens]>gi|162689068|gb|EDQ75442.1| predicted protein [Physcomitrella patens]
Novel00031	Sc_s1	+	3228149	3242355	654	--	--	--	--	--	--	--	--	--	--
Novel00032	Sc_s1	+	3256051	3257599	1351	--	--	--	--	GO:0005488//GO:0003676//GO:0003677//GO:0097159//GO:1901363//GO:0003674	binding//nucleic acid binding//DNA binding//organic cyclic compound binding//heterocyclic compound binding//molecular_function	no KO assigned | (RefSeq) hypothetical protein	http://www.genome.jp/dbget-bin/www_bget?ppp:PHYPADRAFT_77514	--	predicted protein [Physcomitrella patens]>gi|162684752|gb|EDQ71152.1| predicted protein [Physcomitrella patens]
Novel00033	Sc_s1	+	3300040	3300608	569	--	--	--	--	--	--	--	--	--	--
Novel00034	Sc_s1	+	3302498	3305698	1681	GO:0044260//GO:0009058//GO:0006807//GO:1901360//GO:0050789//GO:0031326//GO:0090304//GO:0044249//GO:0019219//GO:0009889//GO:0031323//GO:0051171//GO:0034645//GO:0019438//GO:0010468//GO:2000112//GO:0010467//GO:0006725//GO:0009987//GO:0008150//GO:0044238//GO:0050794//GO:0065007//GO:0006351//GO:1901362//GO:0032774//GO:1903506//GO:0010556//GO:0008152//GO:0018130//GO:0043170//GO:0044237//GO:0080090//GO:…	cellular macromolecule metabolic process//biosynthetic process//nitrogen compound metabolic process//organic cyclic compound metabolic process//regulation of biological process//regulation of cellular biosynthetic process//nucleic acid metabolic process//cellular biosynthetic process//regulation of nucleobase-containing compound metabolic process//regulation of biosynthetic process//regulation of…	GO:0005622//GO:0005575//GO:0005634//GO:0005623//GO:0043226//GO:0043231//GO:0044424//GO:0043227//GO:0044464//GO:0043229	intracellular//cellular_component//nucleus//cell//organelle//intracellular membrane-bounded organelle//intracellular part//membrane-bounded organelle//cell part//intracellular organelle	GO:0003700//GO:0003674//GO:0001071	transcription factor activity, sequence-specific DNA binding//molecular_function//nucleic acid binding transcription factor activity	--	--	--	--
Novel00035	Sc_s1	+	3426168	3429207	2026	--	--	--	--	--	--	--	--	--	--
Novel00036	Sc_s1	+	3501332	3501607	276	--	--	--	--	--	--	--	--	--	transposase putative [Albugo laibachii Nc14]
Novel00037	Sc_s1	+	3502115	3503838	771	GO:0019755//GO:0009987//GO:0008150//GO:1902578//GO:0051234//GO:0044765//GO:0051179//GO:0015840//GO:0044763//GO:0042886//GO:0055085//GO:0071702//GO:0071705//GO:0071918//GO:0044699//GO:0006810	one-carbon compound transport//cellular process//biological_process//single-organism localization//establishment of localization//single-organism transport//localization//urea transport//single-organism cellular process//amide transport//transmembrane transport//organic substance transport//nitrogen compound transport//urea transmembrane transport//single-organism process//transport	GO:0044425//GO:0005575//GO:0016021//GO:0031224//GO:0016020	membrane part//cellular_component//integral component of membrane//intrinsic component of membrane//membrane	GO:0003674//GO:0022892//GO:0005215//GO:0022891//GO:0022857//GO:0015204//GO:0042887	molecular_function//substrate-specific transporter activity//transporter activity//substrate-specific transmembrane transporter activity//transmembrane transporter activity//urea transmembrane transporter activity//amide transmembrane transporter activity	no KO assigned | (RefSeq) hypothetical protein	http://www.genome.jp/dbget-bin/www_bget?ppp:PHYPADRAFT_110635	--	predicted protein [Physcomitrella patens]>gi|162663973|gb|EDQ50711.1| predicted protein [Physcomitrella patens]
Novel00038	Sc_s1	+	3586169	3587588	1279	--	--	--	--	GO:0005515//GO:0003674//GO:0005488	protein binding//molecular_function//binding	--	--	--	NBS-LRR disease resistance protein homologue [Hordeum vulgare]
Novel00039	Sc_s1	+	3829738	3831483	1257	--	--	--	--	--	--	no KO assigned | (RefSeq) PpGA3ox4; GA 3-oxidase	http://www.genome.jp/dbget-bin/www_bget?ppp:PHYPADRAFT_183728	--	GA 3-oxidase [Physcomitrella patens]>gi|162684258|gb|EDQ70661.1| GA 3-oxidase [Physcomitrella patens]
Novel00040	Sc_s1	+	3977768	3978978	1189	--	--	--	--	--	--	--	--	--	hypothetical protein CHLNCDRAFT_141433 [Chlorella variabilis]>gi|307102802|gb|EFN51069.1| hypothetical protein CHLNCDRAFT_141433 [Chlorella variabilis]
Novel00041	Sc_s1	+	3992292	3996122	3080	GO:0006793//GO:0050896//GO:0006468//GO:0006796//GO:0044237//GO:0019538//GO:0043412//GO:0008152//GO:0043170//GO:0071704//GO:0009987//GO:0044238//GO:0036211//GO:0008150//GO:0006464//GO:0002376//GO:0016310//GO:0044267//GO:0044260//GO:0006955	phosphorus metabolic process//response to stimulus//protein phosphorylation//phosphate-containing compound metabolic process//cellular metabolic process//protein metabolic process//macromolecule modification//metabolic process//macromolecule metabolic process//organic substance metabolic process//cellular process//primary metabolic process//protein modification process//biological_process//cellul…	GO:0016020//GO:0005575//GO:0005576	membrane//cellular_component//extracellular region	GO:0032550//GO:0016772//GO:0097367//GO:0016301//GO:1901265//GO:0008083//GO:0004672//GO:0032549//GO:0030554//GO:0036094//GO:0043168//GO:0005488//GO:0001882//GO:0016773//GO:0000166//GO:0016740//GO:0070851//GO:1901363//GO:0005136//GO:0032553//GO:0003674//GO:0001883//GO:0017076//GO:0032559//GO:0035639//GO:0097159//GO:0003824//GO:0043167//GO:0005102//GO:0005126//GO:0005524//GO:0032555//GO:0005515	purine ribonucleoside binding//transferase activity, transferring phosphorus-containing groups//carbohydrate derivative binding//kinase activity//nucleoside phosphate binding//growth factor activity//protein kinase activity//ribonucleoside binding//adenyl nucleotide binding//small molecule binding//anion binding//binding//nucleoside binding//phosphotransferase activity, alcohol group as acceptor/…	no KO assigned | (RefSeq) hypothetical protein	http://www.genome.jp/dbget-bin/www_bget?ppp:PHYPADRAFT_116799	--	predicted protein [Physcomitrella patens]>gi|162693545|gb|EDQ79897.1| predicted protein [Physcomitrella patens]
Novel00042	Sc_s1	+	4124613	4128133	2189	--	--	--	--	GO:1901363//GO:0003674//GO:0097159//GO:0003676//GO:0005488	heterocyclic compound binding//molecular_function//organic cyclic compound binding//nucleic acid binding//binding	no KO assigned | (RefSeq) hypothetical protein	http://www.genome.jp/dbget-bin/www_bget?ppp:PHYPADRAFT_155865	--	hypothetical protein PHYSODRAFT_467412 [Phytophthora sojae]>gi|348687086|gb|EGZ26900.1| hypothetical protein PHYSODRAFT_467412 [Phytophthora sojae]
Novel00043	Sc_s1	+	4243639	4244707	968	GO:0044763//GO:0044700//GO:0000160//GO:0035556//GO:0050789//GO:0044238//GO:0008150//GO:0009987//GO:0065007//GO:0050794//GO:0080090//GO:0071704//GO:0044699//GO:0007154//GO:0008152//GO:0007165//GO:0051716//GO:0005975//GO:0023052//GO:0006109//GO:0050896//GO:0019222	single-organism cellular process//single organism signaling//phosphorelay signal transduction system//intracellular signal transduction//regulation of biological process//primary metabolic process//biological_process//cellular process//biological regulation//regulation of cellular process//regulation of primary metabolic process//organic substance metabolic process//single-organism process//cell …	--	--	GO:0005515//GO:0032555//GO:0005524//GO:0043167//GO:0005057//GO:0003824//GO:0038023//GO:0004871//GO:0097159//GO:0016787//GO:0035639//GO:0017076//GO:0032559//GO:0017111//GO:0001883//GO:0060089//GO:1901363//GO:0019001//GO:0003674//GO:0032553//GO:0016773//GO:0004673//GO:0000166//GO:0016740//GO:0043168//GO:0005488//GO:0001882//GO:0000155//GO:0004872//GO:0016817//GO:0016818//GO:0032561//GO:0004672//GO:…	protein binding//purine ribonucleotide binding//ATP binding//ion binding//receptor signaling protein activity//catalytic activity//signaling receptor activity//signal transducer activity//organic cyclic compound binding//hydrolase activity//purine ribonucleoside triphosphate binding//purine nucleotide binding//adenyl ribonucleotide binding//nucleoside-triphosphatase activity//purine nucleoside bi…	no KO assigned | (RefSeq) hypothetical protein	http://www.genome.jp/dbget-bin/www_bget?ppp:PHYPADRAFT_140033	--	PREDICTED: TMV resistance protein N-like [Pyrus x bretschneideri]
Novel00044	Sc_s1	+	4615221	4615703	483	--	--	--	--	--	--	--	--	--	--
Novel00045	Sc_s1	+	4781750	4782235	486	--	--	--	--	--	--	--	--	--	--
Novel00046	Sc_s1	+	5067029	5071100	2460	--	--	--	--	--	--	--	--	--	--
Novel00047	Sc_s1	+	5093416	5094075	660	--	--	--	--	--	--	--	--	--	--
Novel00048	Sc_s1	+	5194038	5194300	263	--	--	--	--	--	--	--	--	--	--
Novel00049	Sc_s1	+	5201547	5201788	242	--	--	--	--	--	--	--	--	--	--
Novel00050	Sc_s1	+	5202826	5205881	3056	--	--	--	--	--	--	--	--	--	predicted protein [Physcomitrella patens]>gi|162674856|gb|EDQ61359.1| predicted protein [Physcomitrella patens]
Novel00051	Sc_s1	+	5229299	5230841	1543	GO:0006725//GO:0006304//GO:0015711//GO:0044238//GO:0008150//GO:0009987//GO:1902578//GO:0044355//GO:0098656//GO:0051234//GO:0006820//GO:0044765//GO:0009307//GO:0006811//GO:0034220//GO:0051179//GO:0044260//GO:1901360//GO:0006807//GO:0044763//GO:0006952//GO:0090304//GO:0071702//GO:0055085//GO:0006259//GO:0006950//GO:0050896//GO:0006139//GO:0071705//GO:0015849//GO:0034641//GO:0044699//GO:0043170//GO:…	cellular aromatic compound metabolic process//DNA modification//organic anion transport//primary metabolic process//biological_process//cellular process//single-organism localization//clearance of foreign intracellular DNA//anion transmembrane transport//establishment of localization//anion transport//single-organism transport//DNA restriction-modification system//ion transport//ion transmembrane…	GO:0005575//GO:0016020	cellular_component//membrane	GO:0004536//GO:0003674//GO:1901363//GO:0016893//GO:0097159//GO:0016787//GO:0022892//GO:0005215//GO:0016888//GO:0015075//GO:0003824//GO:0015666//GO:0003677//GO:0022891//GO:0005342//GO:0004519//GO:0008514//GO:0003676//GO:0016788//GO:0004518//GO:0004520//GO:0022857//GO:0015171//GO:0008509//GO:0046943//GO:0009036//GO:0005488	deoxyribonuclease activity//molecular_function//heterocyclic compound binding//endonuclease activity, active with either ribo- or deoxyribonucleic acids and producing 5'-phosphomonoesters//organic cyclic compound binding//hydrolase activity//substrate-specific transporter activity//transporter activity//endodeoxyribonuclease activity, producing 5'-phosphomonoesters//ion transmembrane transporter …	--	--	--	--
Novel00052	Sc_s1	+	5281307	5282475	1169	GO:0009987//GO:0008150//GO:0009056//GO:0006914//GO:0044248//GO:0044237//GO:0008152	cellular process//biological_process//catabolic process//autophagy//cellular catabolic process//cellular metabolic process//metabolic process	--	--	--	--	no KO assigned | (RefSeq) hypothetical protein	http://www.genome.jp/dbget-bin/www_bget?ppp:PHYPADRAFT_53872	--	hypothetical protein BVRB_020820, partial [Beta vulgaris subsp. vulgaris]
Novel00053	Sc_s1	+	5314773	5315900	1128	--	--	--	--	--	--	--	--	--	--
Novel00054	Sc_s1	+	5544277	5545354	773	--	--	--	--	--	--	--	--	--	--
Novel00055	Sc_s1	+	5546355	5547328	974	GO:0002253//GO:0032501//GO:0048583//GO:0044699//GO:0051240//GO:0051239//GO:0080134//GO:0031347//GO:0045087//GO:0048518//GO:0002684//GO:0050778//GO:0002218//GO:0032479//GO:0016043//GO:0006950//GO:0050896//GO:0001816//GO:0007031//GO:0050789//GO:0001817//GO:0032481//GO:0031349//GO:0001819//GO:0045033//GO:0048584//GO:0032606//GO:0006952//GO:0006955//GO:0044707//GO:0008150//GO:0009987//GO:0045088//GO:…	activation of immune response//multicellular organismal process//regulation of response to stimulus//single-organism process//positive regulation of multicellular organismal process//regulation of multicellular organismal process//regulation of response to stress//regulation of defense response//innate immune response//positive regulation of biological process//positive regulation of immune syste…	GO:0043231//GO:0005780//GO:0044438//GO:0044424//GO:0031312//GO:0044444//GO:0031903//GO:0098805//GO:0016020//GO:0044439//GO:0044464//GO:0043227//GO:0031090//GO:0098588//GO:0043229//GO:0042579//GO:0044446//GO:0005575//GO:0044425//GO:0005622//GO:0005777//GO:0044422//GO:0005623//GO:0005737//GO:0043226//GO:0019898//GO:0005778	intracellular membrane-bounded organelle//extrinsic component of intraperoxisomal membrane//microbody part//intracellular part//extrinsic component of organelle membrane//cytoplasmic part//microbody membrane//whole membrane//membrane//peroxisomal part//cell part//membrane-bounded organelle//organelle membrane//bounding membrane of organelle//intracellular organelle//microbody//intracellular organ…	--	--	no KO assigned | (RefSeq) hypothetical protein	http://www.genome.jp/dbget-bin/www_bget?ppp:PHYPADRAFT_93418	--	predicted protein [Physcomitrella patens]>gi|162669970|gb|EDQ56547.1| predicted protein [Physcomitrella patens]
Novel00056	Sc_s1	+	5745642	5746053	412	--	--	--	--	--	--	--	--	--	--
Novel00057	Sc_s1	+	5832418	5833175	758	--	--	--	--	--	--	--	--	--	--
Novel00058	Sc_s1	+	5911456	5912962	1507	GO:0044237//GO:0008152//GO:0043170//GO:0043412//GO:0071704//GO:0046483//GO:0034641//GO:0006139//GO:0016070//GO:0006396//GO:0043414//GO:0036260//GO:1901360//GO:0006807//GO:0009452//GO:0044260//GO:0032259//GO:0001510//GO:0090304//GO:0009451//GO:0009987//GO:0044238//GO:0008150//GO:0010467//GO:0006725	cellular metabolic process//metabolic process//macromolecule metabolic process//macromolecule modification//organic substance metabolic process//heterocycle metabolic process//cellular nitrogen compound metabolic process//nucleobase-containing compound metabolic process//RNA metabolic process//RNA processing//macromolecule methylation//RNA capping//organic cyclic compound metabolic process//nitro…	--	--	GO:0016740//GO:0003824//GO:0008168//GO:0003674//GO:0016741	transferase activity//catalytic activity//methyltransferase activity//molecular_function//transferase activity, transferring one-carbon groups	--	--	--	--
Novel00059	Sc_s1	+	5990494	5991072	579	--	--	--	--	--	--	--	--	--	--
Novel00060	Sc_s1	+	6015215	6020083	3969	GO:0071704//GO:0046483//GO:0060255//GO:0006306//GO:0008152//GO:0043170//GO:0043412//GO:0044237//GO:0043414//GO:0019222//GO:0006139//GO:0006305//GO:0034641//GO:0090304//GO:0044728//GO:0040029//GO:0006259//GO:0044260//GO:0032259//GO:1901360//GO:0050789//GO:0006807//GO:0010468//GO:0010467//GO:0006725//GO:0006304//GO:0065007//GO:0009987//GO:0044238//GO:0008150	organic substance metabolic process//heterocycle metabolic process//regulation of macromolecule metabolic process//DNA methylation//metabolic process//macromolecule metabolic process//macromolecule modification//cellular metabolic process//macromolecule methylation//regulation of metabolic process//nucleobase-containing compound metabolic process//DNA alkylation//cellular nitrogen compound metabo…	--	--	GO:0016740//GO:0016746//GO:0005488//GO:0003676//GO:0003677//GO:0008168//GO:0003824//GO:0097159//GO:0008170//GO:0016741//GO:0003674//GO:1901363	transferase activity//transferase activity, transferring acyl groups//binding//nucleic acid binding//DNA binding//methyltransferase activity//catalytic activity//organic cyclic compound binding//N-methyltransferase activity//transferase activity, transferring one-carbon groups//molecular_function//heterocyclic compound binding	--	--	--	hypothetical protein SELMODRAFT_404703 [Selaginella moellendorffii]>gi|300169569|gb|EFJ36171.1| hypothetical protein SELMODRAFT_404703 [Selaginella moellendorffii]
Novel00061	Sc_s1	+	6120373	6122133	1516	GO:0090304//GO:0044728//GO:0006259//GO:0040029//GO:0044260//GO:0032259//GO:1901360//GO:0050789//GO:0006807//GO:0010468//GO:0010467//GO:0006725//GO:0065007//GO:0006304//GO:0009987//GO:0008150//GO:0044238//GO:0071704//GO:0046483//GO:0060255//GO:0006306//GO:0008152//GO:0043170//GO:0043412//GO:0044237//GO:0043414//GO:0019222//GO:0006139//GO:0006305//GO:0034641	nucleic acid metabolic process//DNA methylation or demethylation//DNA metabolic process//regulation of gene expression, epigenetic//cellular macromolecule metabolic process//methylation//organic cyclic compound metabolic process//regulation of biological process//nitrogen compound metabolic process//regulation of gene expression//gene expression//cellular aromatic compound metabolic process//biol…	--	--	GO:0003677//GO:0008168//GO:0003824//GO:0097159//GO:0008170//GO:0016741//GO:0003674//GO:1901363//GO:0016740//GO:0005488//GO:0003676	DNA binding//methyltransferase activity//catalytic activity//organic cyclic compound binding//N-methyltransferase activity//transferase activity, transferring one-carbon groups//molecular_function//heterocyclic compound binding//transferase activity//binding//nucleic acid binding	--	--	--	--
Novel00062	Sc_s1	+	6330318	6332624	2307	GO:0042438//GO:1901576//GO:0006582//GO:0046189//GO:1901617//GO:0044237//GO:0042440//GO:0044699//GO:0008152//GO:0018958//GO:0071704//GO:0008150//GO:0009987//GO:0006725//GO:0019438//GO:1901362//GO:1901615//GO:0009058//GO:1901360//GO:0044711//GO:0019748//GO:0044550//GO:0046148//GO:0044710//GO:0044249//GO:0044763	melanin biosynthetic process//organic substance biosynthetic process//melanin metabolic process//phenol-containing compound biosynthetic process//organic hydroxy compound biosynthetic process//cellular metabolic process//pigment metabolic process//single-organism process//metabolic process//phenol-containing compound metabolic process//organic substance metabolic process//biological_process//cell…	--	--	GO:0005507//GO:0046914//GO:0046872//GO:0005488//GO:0043169//GO:0003674//GO:0043167	copper ion binding//transition metal ion binding//metal ion binding//binding//cation binding//molecular_function//ion binding	no KO assigned | (RefSeq) hypothetical protein	http://www.genome.jp/dbget-bin/www_bget?ppp:PHYPADRAFT_159176	--	--
Novel00063	Sc_s1	+	6437334	6437649	316	GO:0071704//GO:0008152//GO:0043170//GO:0043412//GO:0044237//GO:0019538//GO:0006796//GO:0006468//GO:0006793//GO:0044260//GO:0044267//GO:0016310//GO:0006464//GO:0009987//GO:0044238//GO:0008150//GO:0036211	organic substance metabolic process//metabolic process//macromolecule metabolic process//macromolecule modification//cellular metabolic process//protein metabolic process//phosphate-containing compound metabolic process//protein phosphorylation//phosphorus metabolic process//cellular macromolecule metabolic process//cellular protein metabolic process//phosphorylation//cellular protein modificatio…	--	--	GO:0000166//GO:0016740//GO:0016773//GO:0001882//GO:0043168//GO:0005488//GO:0032549//GO:0030554//GO:0036094//GO:0004672//GO:0016301//GO:1901265//GO:0097367//GO:0016772//GO:0032550//GO:0005524//GO:0032555//GO:0043167//GO:0003824//GO:0097159//GO:0035639//GO:0001883//GO:0017076//GO:0032559//GO:0003674//GO:0032553//GO:1901363	nucleotide binding//transferase activity//phosphotransferase activity, alcohol group as acceptor//nucleoside binding//anion binding//binding//ribonucleoside binding//adenyl nucleotide binding//small molecule binding//protein kinase activity//kinase activity//nucleoside phosphate binding//carbohydrate derivative binding//transferase activity, transferring phosphorus-containing groups//purine ribon…	--	--	--	predicted protein [Physcomitrella patens]>gi|162689099|gb|EDQ75472.1| predicted protein, partial [Physcomitrella patens]
Novel00064	Sc_s1	+	6482975	6484270	1138	--	--	--	--	GO:0016740//GO:0016773//GO:0004672//GO:0016301//GO:0016772//GO:0003824//GO:0003674//GO:0004674	transferase activity//phosphotransferase activity, alcohol group as acceptor//protein kinase activity//kinase activity//transferase activity, transferring phosphorus-containing groups//catalytic activity//molecular_function//protein serine/threonine kinase activity	--	--	--	--
Novel00065	Sc_s1	+	6672532	6674745	1751	GO:0009059//GO:0034641//GO:1901576//GO:0006139//GO:0046483//GO:0071704//GO:0044237//GO:0043170//GO:0008152//GO:0006260//GO:0044238//GO:0008150//GO:0009987//GO:0006725//GO:0034645//GO:0006259//GO:0044249//GO:0090304//GO:0006807//GO:0009058//GO:1901360//GO:0044260	macromolecule biosynthetic process//cellular nitrogen compound metabolic process//organic substance biosynthetic process//nucleobase-containing compound metabolic process//heterocycle metabolic process//organic substance metabolic process//cellular metabolic process//macromolecule metabolic process//metabolic process//DNA replication//primary metabolic process//biological_process//cellular proces…	--	--	--	--	--	--	--	predicted protein [Physcomitrella patens]>gi|162682676|gb|EDQ69092.1| predicted protein [Physcomitrella patens]
Novel00066	Sc_s1	+	6818664	6820240	1577	GO:0044238//GO:0008150//GO:0019941//GO:0009987//GO:0051259//GO:0022607//GO:0044265//GO:0050794//GO:0065007//GO:0006357//GO:0030163//GO:0071840//GO:0009056//GO:0006725//GO:0010467//GO:2000112//GO:1901575//GO:0010468//GO:0034645//GO:0019438//GO:0044257//GO:0032774//GO:1901362//GO:0009057//GO:0043632//GO:1903506//GO:0006351//GO:0044267//GO:0006807//GO:0006508//GO:0009058//GO:0050789//GO:1901360//GO:…	primary metabolic process//biological_process//modification-dependent protein catabolic process//cellular process//protein oligomerization//cellular component assembly//cellular macromolecule catabolic process//regulation of cellular process//biological regulation//regulation of transcription from RNA polymerase II promoter//protein catabolic process//cellular component organization or biogenesis…	GO:0005623//GO:0031974//GO:0005737//GO:0005634//GO:0043233//GO:0043226//GO:0019898//GO:0044428//GO:0044446//GO:0005575//GO:0044425//GO:0043234//GO:0005622//GO:0044422//GO:0032991//GO:0016020//GO:0044464//GO:0043227//GO:0005654//GO:0070013//GO:0043229//GO:0016592//GO:0043231//GO:0031981//GO:0044424//GO:0044451	cell//membrane-enclosed lumen//cytoplasm//nucleus//organelle lumen//organelle//extrinsic component of membrane//nuclear part//intracellular organelle part//cellular_component//membrane part//protein complex//intracellular//organelle part//macromolecular complex//membrane//cell part//membrane-bounded organelle//nucleoplasm//intracellular organelle lumen//intracellular organelle//mediator complex//…	GO:0003674//GO:0008233//GO:0008234//GO:0008092//GO:0019783//GO:0000988//GO:0016787//GO:0036459//GO:0003824//GO:0004843//GO:0001104//GO:0005515//GO:0003712//GO:0001076//GO:0000989//GO:0005488//GO:0070011	molecular_function//peptidase activity//cysteine-type peptidase activity//cytoskeletal protein binding//ubiquitin-like protein-specific protease activity//transcription factor activity, protein binding//hydrolase activity//ubiquitinyl hydrolase activity//catalytic activity//ubiquitin-specific protease activity//RNA polymerase II transcription cofactor activity//protein binding//transcription cofa…	no KO assigned | (RefSeq) hypothetical protein	http://www.genome.jp/dbget-bin/www_bget?ppp:PHYPADRAFT_65044	--	hypothetical protein BVRB_020820, partial [Beta vulgaris subsp. vulgaris]
Novel00067	Sc_s1	+	6832960	6833533	574	--	--	--	--	--	--	--	--	--	--
Novel00068	Sc_s1	+	6870879	6872012	968	GO:0080090//GO:0060255//GO:0046483//GO:0071704//GO:0051252//GO:0006355//GO:0010556//GO:0043170//GO:0018130//GO:0008152//GO:0044237//GO:0009059//GO:2001141//GO:0016070//GO:0097659//GO:1901576//GO:0006139//GO:0019222//GO:0044271//GO:0034641//GO:0034654//GO:0019219//GO:0044249//GO:0090304//GO:0031326//GO:0009889//GO:0051171//GO:0031323//GO:0044260//GO:0006807//GO:0009058//GO:0050789//GO:1901360//GO:…	regulation of primary metabolic process//regulation of macromolecule metabolic process//heterocycle metabolic process//organic substance metabolic process//regulation of RNA metabolic process//regulation of transcription, DNA-templated//regulation of macromolecule biosynthetic process//macromolecule metabolic process//heterocycle biosynthetic process//metabolic process//cellular metabolic process…	GO:0044424//GO:0043231//GO:0043229//GO:0043227//GO:0044464//GO:0005622//GO:0005575//GO:0043226//GO:0005634//GO:0005623	intracellular part//intracellular membrane-bounded organelle//intracellular organelle//membrane-bounded organelle//cell part//intracellular//cellular_component//organelle//nucleus//cell	GO:0001071//GO:0003700//GO:0003674	nucleic acid binding transcription factor activity//transcription factor activity, sequence-specific DNA binding//molecular_function	no KO assigned | (RefSeq) hypothetical protein	http://www.genome.jp/dbget-bin/www_bget?ppp:PHYPADRAFT_69906	--	predicted protein [Physcomitrella patens]>gi|162691912|gb|EDQ78272.1| predicted protein [Physcomitrella patens]
Novel00069	Sc_s1	+	6937914	6959577	875	GO:0009987//GO:0008150//GO:0044403//GO:0051704//GO:0044763//GO:0007049//GO:0044419//GO:0044699//GO:0044764//GO:0016032	cellular process//biological_process//symbiosis, encompassing mutualism through parasitism//multi-organism process//single-organism cellular process//cell cycle//interspecies interaction between organisms//single-organism process//multi-organism cellular process//viral process	GO:0005623//GO:0043232//GO:0043226//GO:0005622//GO:0043234//GO:0044446//GO:0044430//GO:0005575//GO:0043228//GO:0044422//GO:0032991//GO:0044464//GO:0043229//GO:0005856//GO:0015629//GO:0016459//GO:0044424	cell//intracellular non-membrane-bounded organelle//organelle//intracellular//protein complex//intracellular organelle part//cytoskeletal part//cellular_component//non-membrane-bounded organelle//organelle part//macromolecular complex//cell part//intracellular organelle//cytoskeleton//actin cytoskeleton//myosin complex//intracellular part	GO:0017111//GO:0003674//GO:0016787//GO:0003824//GO:0003774//GO:0016462//GO:0016817//GO:0016818	nucleoside-triphosphatase activity//molecular_function//hydrolase activity//catalytic activity//motor activity//pyrophosphatase activity//hydrolase activity, acting on acid anhydrides//hydrolase activity, acting on acid anhydrides, in phosphorus-containing anhydrides	--	--	--	--
Novel00070	Sc_s1	+	6946925	6958502	639	--	--	--	--	--	--	no KO assigned | (RefSeq) hypothetical protein	http://www.genome.jp/dbget-bin/www_bget?ppp:PHYPADRAFT_169173	--	predicted protein [Physcomitrella patens]>gi|162672649|gb|EDQ59183.1| predicted protein [Physcomitrella patens]
Novel00071	Sc_s1	+	7035948	7038376	2401	GO:0050896//GO:0009314//GO:0009628//GO:0009416//GO:0008150	response to stimulus//response to radiation//response to abiotic stimulus//response to light stimulus//biological_process	GO:0005575//GO:0005576	cellular_component//extracellular region	GO:0005488//GO:0003674//GO:0005179//GO:0005102//GO:0005515	binding//molecular_function//hormone activity//receptor binding//protein binding	--	--	--	predicted protein [Physcomitrella patens]>gi|162679858|gb|EDQ66300.1| predicted protein, partial [Physcomitrella patens]
Novel00072	Sc_s1	+	7045185	7047794	1450	GO:0023052//GO:0050896//GO:0051716//GO:0007165//GO:0007154//GO:0044699//GO:0050794//GO:0065007//GO:0009987//GO:0008150//GO:0044763//GO:0050789//GO:0044700	signaling//response to stimulus//cellular response to stimulus//signal transduction//cell communication//single-organism process//regulation of cellular process//biological regulation//cellular process//biological_process//single-organism cellular process//regulation of biological process//single organism signaling	--	--	GO:0005488//GO:0003674//GO:0005515	binding//molecular_function//protein binding	--	--	--	unknown [Picea sitchensis]
Novel00073	Sc_s1	+	7087016	7088294	1144	--	--	--	--	--	--	--	--	--	--
Novel00074	Sc_s1	+	7088463	7088887	425	--	--	--	--	--	--	--	--	--	hypothetical protein F442_03381 [Phytophthora parasitica P10297]
Novel00075	Sc_s1	+	7089002	7089547	546	--	--	--	--	GO:0005488//GO:0003676//GO:0003723//GO:0003674//GO:1901363//GO:0097159	binding//nucleic acid binding//RNA binding//molecular_function//heterocyclic compound binding//organic cyclic compound binding	--	--	--	--
Novel00076	Sc_s1	+	7113100	7120640	4592	GO:0006464//GO:0048869//GO:0009987//GO:0036211//GO:0008150//GO:0044238//GO:0071840//GO:0009653//GO:0044767//GO:0016310//GO:0032502//GO:0044267//GO:0032989//GO:0044260//GO:0044763//GO:0000902//GO:0006793//GO:0016043//GO:0006468//GO:0048856//GO:0006796//GO:0019538//GO:0044237//GO:0008152//GO:0043170//GO:0044699//GO:0043412//GO:0071704	cellular protein modification process//cellular developmental process//cellular process//protein modification process//biological_process//primary metabolic process//cellular component organization or biogenesis//anatomical structure morphogenesis//single-organism developmental process//phosphorylation//developmental process//cellular protein metabolic process//cellular component morphogenesis//c…	--	--	GO:0032553//GO:0003674//GO:1901363//GO:0001883//GO:0032559//GO:0017076//GO:0035639//GO:0097159//GO:0003824//GO:0043167//GO:0005524//GO:0032555//GO:0032550//GO:0097367//GO:0016772//GO:0016301//GO:1901265//GO:0032549//GO:0036094//GO:0030554//GO:0004672//GO:0001882//GO:0005488//GO:0043168//GO:0016740//GO:0000166//GO:0016773	ribonucleotide binding//molecular_function//heterocyclic compound binding//purine nucleoside binding//adenyl ribonucleotide binding//purine nucleotide binding//purine ribonucleoside triphosphate binding//organic cyclic compound binding//catalytic activity//ion binding//ATP binding//purine ribonucleotide binding//purine ribonucleoside binding//carbohydrate derivative binding//transferase activity,…	K03283 heat shock 70kDa protein 1/8 | (RefSeq) hypothetical protein	http://www.genome.jp/dbget-bin/www_bget?ppp:PHYPADRAFT_132611	--	predicted protein [Physcomitrella patens]>gi|162680966|gb|EDQ67398.1| predicted protein [Physcomitrella patens]
Novel00077	Sc_s1	+	7389831	7420182	1072	--	--	--	--	GO:0005488//GO:0003674//GO:0005515	binding//molecular_function//protein binding	--	--	--	--
Novel00078	Sc_s1	+	7392676	7393902	1227	GO:0006259//GO:0090304//GO:0006807//GO:0015074//GO:1901360//GO:0044260//GO:0009987//GO:0044238//GO:0008150//GO:0006725//GO:0071704//GO:0046483//GO:0044237//GO:0008152//GO:0043170//GO:0034641//GO:0006139	DNA metabolic process//nucleic acid metabolic process//nitrogen compound metabolic process//DNA integration//organic cyclic compound metabolic process//cellular macromolecule metabolic process//cellular process//primary metabolic process//biological_process//cellular aromatic compound metabolic process//organic substance metabolic process//heterocycle metabolic process//cellular metabolic process…	--	--	--	--	--	--	--	hypothetical protein BVRB_004210 [Beta vulgaris subsp. vulgaris]
Novel00079	Sc_s1	+	7420418	7424321	2797	--	--	GO:0016020//GO:0031224//GO:0016021//GO:0005575//GO:0044425	membrane//intrinsic component of membrane//integral component of membrane//cellular_component//membrane part	GO:0005488//GO:0005515//GO:0003674	binding//protein binding//molecular_function	--	--	--	hypothetical protein SELMODRAFT_449390 [Selaginella moellendorffii]>gi|300137316|gb|EFJ04322.1| hypothetical protein SELMODRAFT_449390 [Selaginella moellendorffii]
Novel00080	Sc_s1	+	7640155	7642056	1884	--	--	--	--	GO:0005488//GO:0003674//GO:0005515	binding//molecular_function//protein binding	no KO assigned | (RefSeq) hypothetical protein	http://www.genome.jp/dbget-bin/www_bget?ppp:PHYPADRAFT_140477	--	TIR-NBS-LRR class disease resistance protein [Arabidopsis thaliana]>gi|332196827|gb|AEE34948.1| TIR-NBS-LRR class disease resistance protein [Arabidopsis thaliana]
Novel00081	Sc_s1	+	7800910	7802356	803	GO:1903506//GO:0042330//GO:0009653//GO:0044767//GO:0007275//GO:0051234//GO:0044765//GO:0032774//GO:0002949//GO:1901362//GO:1902578//GO:0006351//GO:0007166//GO:0072657//GO:0006613//GO:0032502//GO:0006935//GO:0006605//GO:0009451//GO:0065007//GO:0050794//GO:0034660//GO:0048869//GO:0008150//GO:0044238//GO:0051649//GO:0009987//GO:0006725//GO:0010467//GO:0030182//GO:0010468//GO:0031175//GO:0019438//GO:…	regulation of nucleic acid-templated transcription//taxis//anatomical structure morphogenesis//single-organism developmental process//multicellular organismal development//establishment of localization//single-organism transport//RNA biosynthetic process//tRNA threonylcarbamoyladenosine modification//organic cyclic compound biosynthetic process//single-organism localization//transcription, DNA-te…	GO:0043226//GO:0043232//GO:0005623//GO:0005576//GO:0044422//GO:0043228//GO:0005575//GO:0044446//GO:0044430//GO:0005622//GO:0043234//GO:0043229//GO:0044464//GO:0032991//GO:0044424//GO:0016459//GO:0015629//GO:0005856	organelle//intracellular non-membrane-bounded organelle//cell//extracellular region//organelle part//non-membrane-bounded organelle//cellular_component//intracellular organelle part//cytoskeletal part//intracellular//protein complex//intracellular organelle//cell part//macromolecular complex//intracellular part//myosin complex//actin cytoskeleton//cytoskeleton	GO:0016887//GO:0035639//GO:0016787//GO:0008134//GO:0097159//GO:0003674//GO:0032553//GO:0019001//GO:1901363//GO:0032559//GO:0017076//GO:0001883//GO:0017111//GO:0032555//GO:0005524//GO:0003774//GO:0005515//GO:0003824//GO:0043167//GO:1901265//GO:0016301//GO:0043531//GO:0016462//GO:0036094//GO:0030554//GO:0032549//GO:0003924//GO:0005525//GO:0032550//GO:0097367//GO:0016772//GO:0003676//GO:0001882//GO:…	ATPase activity//purine ribonucleoside triphosphate binding//hydrolase activity//transcription factor binding//organic cyclic compound binding//molecular_function//ribonucleotide binding//guanyl nucleotide binding//heterocyclic compound binding//adenyl ribonucleotide binding//purine nucleotide binding//purine nucleoside binding//nucleoside-triphosphatase activity//purine ribonucleotide binding//A…	K09503 DnaJ homolog subfamily A member 2 | (RefSeq) hypothetical protein	http://www.genome.jp/dbget-bin/www_bget?ppp:PHYPADRAFT_133065	--	predicted protein [Physcomitrella patens]>gi|162680540|gb|EDQ66975.1| predicted protein [Physcomitrella patens]
Novel00082	Sc_s1	+	8194842	8199591	4240	--	--	GO:0031974//GO:0043233//GO:0005634//GO:0005623//GO:0043232//GO:0044428//GO:0043226//GO:0005622//GO:0044446//GO:0005575//GO:0043228//GO:0005694//GO:0044422//GO:0043227//GO:0044464//GO:0070013//GO:0043229//GO:0000228//GO:0043231//GO:0031981//GO:0044424	membrane-enclosed lumen//organelle lumen//nucleus//cell//intracellular non-membrane-bounded organelle//nuclear part//organelle//intracellular//intracellular organelle part//cellular_component//non-membrane-bounded organelle//chromosome//organelle part//membrane-bounded organelle//cell part//intracellular organelle lumen//intracellular organelle//nuclear chromosome//intracellular membrane-bounded …	--	--	no KO assigned | (RefSeq) hypothetical protein	http://www.genome.jp/dbget-bin/www_bget?ppp:PHYPADRAFT_163566	--	predicted protein [Physcomitrella patens]>gi|162686024|gb|EDQ72416.1| predicted protein [Physcomitrella patens]
Novel00083	Sc_s1	+	8214046	8214630	585	--	--	--	--	--	--	--	--	--	--
Novel00084	Sc_s1	+	8231003	8232560	1558	--	--	--	--	--	--	--	--	--	predicted protein [Physcomitrella patens]>gi|162690401|gb|EDQ76768.1| predicted protein [Physcomitrella patens]
Novel00085	Sc_s1	+	8361896	8362883	988	GO:0044699//GO:0008152//GO:0009064//GO:0044237//GO:0044283//GO:0071704//GO:0046394//GO:0008652//GO:1901576//GO:0016053//GO:0044281//GO:0006542//GO:0044710//GO:0044711//GO:0006807//GO:0009058//GO:0044763//GO:1901607//GO:0044249//GO:0006541//GO:0006520//GO:0019752//GO:0043436//GO:0009084//GO:1901564//GO:0008150//GO:0044238//GO:0009987//GO:0006082//GO:1901605//GO:1901566	single-organism process//metabolic process//glutamine family amino acid metabolic process//cellular metabolic process//small molecule biosynthetic process//organic substance metabolic process//carboxylic acid biosynthetic process//cellular amino acid biosynthetic process//organic substance biosynthetic process//organic acid biosynthetic process//small molecule metabolic process//glutamine biosynt…	--	--	GO:0016880//GO:0016879//GO:0003824//GO:0016211//GO:0004356//GO:0003674//GO:0016874	acid-ammonia (or amide) ligase activity//ligase activity, forming carbon-nitrogen bonds//catalytic activity//ammonia ligase activity//glutamate-ammonia ligase activity//molecular_function//ligase activity	--	--	--	--
Novel00086	Sc_s1	+	8395985	8396648	664	--	--	--	--	--	--	--	--	--	--
Novel00087	Sc_s1	+	8548197	8549309	1065	--	--	--	--	--	--	K11547 kinetochore protein NDC80 | (RefSeq) hypothetical protein	http://www.genome.jp/dbget-bin/www_bget?ppp:PHYPADRAFT_162337	--	predicted protein [Physcomitrella patens]>gi|162688439|gb|EDQ74816.1| predicted protein [Physcomitrella patens]
Novel00088	Sc_s1	+	8715225	8716218	994	--	--	--	--	--	--	--	--	--	hypothetical protein BVRB_019170, partial [Beta vulgaris subsp. vulgaris]
Novel00089	Sc_s1	+	8780260	8781326	536	GO:0008150//GO:0008152	biological_process//metabolic process	--	--	GO:0008168//GO:0003824//GO:0016741//GO:0003674//GO:0016740	methyltransferase activity//catalytic activity//transferase activity, transferring one-carbon groups//molecular_function//transferase activity	--	--	--	predicted protein [Physcomitrella patens]>gi|162665971|gb|EDQ52639.1| predicted protein [Physcomitrella patens]
Novel00090	Sc_s1	+	8944579	8945040	462	--	--	--	--	--	--	--	--	--	--
Novel00091	Sc_s1	+	8970434	8972298	1277	--	--	--	--	--	--	--	--	--	--
Novel00092	Sc_s1	+	9204605	9207014	2093	GO:0044238//GO:0008150//GO:0071704//GO:0008152//GO:0005975	primary metabolic process//biological_process//organic substance metabolic process//metabolic process//carbohydrate metabolic process	--	--	GO:0003824//GO:0016798//GO:0016787//GO:0003674//GO:0004553	catalytic activity//hydrolase activity, acting on glycosyl bonds//hydrolase activity//molecular_function//hydrolase activity, hydrolyzing O-glycosyl compounds	no KO assigned | (RefSeq) hypothetical protein	http://www.genome.jp/dbget-bin/www_bget?ppp:PHYPADRAFT_167283	--	Pullulanase 1, chloroplastic -like protein [Gossypium arboreum]
Novel00093	Sc_s1	+	9299319	9300215	897	--	--	--	--	--	--	no KO assigned | (RefSeq) hypothetical protein	http://www.genome.jp/dbget-bin/www_bget?ppp:PHYPADRAFT_95086	--	predicted protein [Physcomitrella patens]>gi|162668422|gb|EDQ55030.1| predicted protein [Physcomitrella patens]
Novel00094	Sc_s1	+	9380932	9382047	862	--	--	--	--	--	--	--	--	--	--
Novel00095	Sc_s1	+	9419800	9420046	247	--	--	--	--	--	--	--	--	--	predicted protein [Physcomitrella patens]>gi|162696993|gb|EDQ83330.1| predicted protein [Physcomitrella patens]
Novel00096	Sc_s1	+	9434664	9435459	629	--	--	--	--	--	--	--	--	--	predicted protein [Physcomitrella patens]>gi|162663589|gb|EDQ50345.1| predicted protein [Physcomitrella patens]
Novel00097	Sc_s1	+	9459272	9466499	3131	GO:0045184//GO:0071704//GO:0051716//GO:0044237//GO:0006810//GO:0044255//GO:0008152//GO:0007165//GO:0007154//GO:0044699//GO:0051641//GO:0023052//GO:0033036//GO:0034613//GO:0006796//GO:0070727//GO:0046907//GO:0015031//GO:0015684//GO:0006793//GO:0006505//GO:0006812//GO:1901135//GO:0050896//GO:0046488//GO:0006643//GO:0030001//GO:0019637//GO:1903509//GO:0006664//GO:0071702//GO:0006644//GO:0006886//GO:…	establishment of protein localization//organic substance metabolic process//cellular response to stimulus//cellular metabolic process//transport//cellular lipid metabolic process//metabolic process//signal transduction//cell communication//single-organism process//cellular localization//signaling//macromolecule localization//cellular protein localization//phosphate-containing compound metabolic p…	GO:0016020//GO:0031224//GO:0016021//GO:0005575//GO:0044425	membrane//intrinsic component of membrane//integral component of membrane//cellular_component//membrane part	GO:0043168//GO:0005488//GO:0001882//GO:0000166//GO:0032561//GO:0016818//GO:0046915//GO:0016817//GO:0016462//GO:1901265//GO:0022857//GO:0003924//GO:0005525//GO:0032549//GO:0030554//GO:0036094//GO:0032550//GO:0016788//GO:0097367//GO:0022890//GO:0005524//GO:0022891//GO:0032555//GO:0003824//GO:0015075//GO:0072509//GO:0015093//GO:0043167//GO:0005215//GO:0022892//GO:0016787//GO:0035639//GO:0016887//GO:…	anion binding//binding//nucleoside binding//nucleotide binding//guanyl ribonucleotide binding//hydrolase activity, acting on acid anhydrides, in phosphorus-containing anhydrides//transition metal ion transmembrane transporter activity//hydrolase activity, acting on acid anhydrides//pyrophosphatase activity//nucleoside phosphate binding//transmembrane transporter activity//GTPase activity//GTP bin…	no KO assigned | (RefSeq) hypothetical protein	http://www.genome.jp/dbget-bin/www_bget?ppp:PHYPADRAFT_162364	--	unknown [Picea sitchensis]
Novel00098	Sc_s1	+	9486573	9487976	1404	--	--	--	--	--	--	no KO assigned | (RefSeq) hypothetical protein	http://www.genome.jp/dbget-bin/www_bget?ppp:PHYPADRAFT_66729	--	predicted protein [Physcomitrella patens]>gi|162694597|gb|EDQ80944.1| predicted protein [Physcomitrella patens]
Novel00099	Sc_s1	+	9568373	9570961	2589	GO:0050789//GO:1901360//GO:0006807//GO:0009058//GO:0044260//GO:0051171//GO:0031323//GO:0009889//GO:0019219//GO:0044249//GO:0090304//GO:0031326//GO:0050794//GO:0065007//GO:0044238//GO:0008150//GO:0009987//GO:0006725//GO:0010467//GO:2000112//GO:0010468//GO:0019438//GO:0034645//GO:1903506//GO:0032774//GO:1901362//GO:0006351//GO:0044237//GO:0043170//GO:0018130//GO:0008152//GO:0010556//GO:0006355//GO:…	regulation of biological process//organic cyclic compound metabolic process//nitrogen compound metabolic process//biosynthetic process//cellular macromolecule metabolic process//regulation of nitrogen compound metabolic process//regulation of cellular metabolic process//regulation of biosynthetic process//regulation of nucleobase-containing compound metabolic process//cellular biosynthetic proces…	--	--	GO:0003700//GO:0003674//GO:0001071	transcription factor activity, sequence-specific DNA binding//molecular_function//nucleic acid binding transcription factor activity	no KO assigned | (RefSeq) hypothetical protein	http://www.genome.jp/dbget-bin/www_bget?ppp:PHYPADRAFT_81770	--	predicted protein [Physcomitrella patens]>gi|162680806|gb|EDQ67239.1| predicted protein [Physcomitrella patens]
Novel00100	Sc_s1	+	9587498	9590923	1194	GO:0031323//GO:0019684//GO:0042549//GO:0006508//GO:0050789//GO:0051179//GO:0006811//GO:0044765//GO:0051234//GO:0042548//GO:1902578//GO:0009987//GO:0008150//GO:0044238//GO:0065007//GO:0050794//GO:0006091//GO:0015979//GO:0010109//GO:0071704//GO:0019538//GO:0044237//GO:0006810//GO:0008152//GO:0043170//GO:0044699//GO:0043467//GO:0019222	regulation of cellular metabolic process//photosynthesis, light reaction//photosystem II stabilization//proteolysis//regulation of biological process//localization//ion transport//single-organism transport//establishment of localization//regulation of photosynthesis, light reaction//single-organism localization//cellular process//biological_process//primary metabolic process//biological regulatio…	GO:0009521//GO:0044436//GO:0005575//GO:0044425//GO:0005622//GO:0043234//GO:0005623//GO:0009579//GO:0044424//GO:0009523//GO:0098796//GO:0034357//GO:0016020//GO:0032991//GO:0044464//GO:0009539	photosystem//thylakoid part//cellular_component//membrane part//intracellular//protein complex//cell//thylakoid//intracellular part//photosystem II//membrane protein complex//photosynthetic membrane//membrane//macromolecular complex//cell part//photosystem II reaction center	GO:0022838//GO:0022803//GO:0022891//GO:0003824//GO:0015075//GO:0005215//GO:0005216//GO:0022892//GO:0016787//GO:0008234//GO:0008233//GO:0003674//GO:0070011//GO:0022857//GO:0015267	substrate-specific channel activity//passive transmembrane transporter activity//substrate-specific transmembrane transporter activity//catalytic activity//ion transmembrane transporter activity//transporter activity//ion channel activity//substrate-specific transporter activity//hydrolase activity//cysteine-type peptidase activity//peptidase activity//molecular_function//peptidase activity, acti…	--	--	--	predicted protein [Physcomitrella patens]>gi|162671887|gb|EDQ58432.1| predicted protein, partial [Physcomitrella patens]
Novel00101	Sc_s1	+	9882974	9884970	1660	GO:0044237//GO:0019538//GO:0008152//GO:0043170//GO:0043412//GO:0071704//GO:0006793//GO:0006468//GO:0006796//GO:0044267//GO:0044260//GO:0006464//GO:0009987//GO:0044238//GO:0036211//GO:0008150//GO:0016310	cellular metabolic process//protein metabolic process//metabolic process//macromolecule metabolic process//macromolecule modification//organic substance metabolic process//phosphorus metabolic process//protein phosphorylation//phosphate-containing compound metabolic process//cellular protein metabolic process//cellular macromolecule metabolic process//cellular protein modification process//cellul…	--	--	GO:0046914//GO:0001882//GO:0043168//GO:0005488//GO:0046872//GO:0000166//GO:0016740//GO:0016773//GO:0032550//GO:0097367//GO:0016772//GO:0016301//GO:1901265//GO:0032549//GO:0030554//GO:0036094//GO:0004672//GO:0003824//GO:0043167//GO:0005524//GO:0032555//GO:0005515//GO:0032553//GO:0008270//GO:0003674//GO:0043169//GO:1901363//GO:0001883//GO:0017076//GO:0032559//GO:0035639//GO:0097159	transition metal ion binding//nucleoside binding//anion binding//binding//metal ion binding//nucleotide binding//transferase activity//phosphotransferase activity, alcohol group as acceptor//purine ribonucleoside binding//carbohydrate derivative binding//transferase activity, transferring phosphorus-containing groups//kinase activity//nucleoside phosphate binding//ribonucleoside binding//adenyl n…	--	--	--	predicted protein [Physcomitrella patens]>gi|162680060|gb|EDQ66500.1| predicted protein [Physcomitrella patens]
Novel00102	Sc_s1	+	10064597	10065245	649	--	--	--	--	--	--	--	--	--	--
Novel00103	Sc_s1	+	10171440	10172391	952	GO:0044271//GO:0034641//GO:0034654//GO:0097659//GO:0019222//GO:0006139//GO:1901576//GO:2001141//GO:0016070//GO:0009059//GO:0006310//GO:0006352//GO:0044237//GO:0010556//GO:0043170//GO:0044699//GO:0008152//GO:0006313//GO:0018130//GO:0051252//GO:0006355//GO:0080090//GO:0046483//GO:0060255//GO:0071704//GO:0008150//GO:0044238//GO:0009987//GO:0050794//GO:0065007//GO:0010467//GO:0006725//GO:0034645//GO:…	cellular nitrogen compound biosynthetic process//cellular nitrogen compound metabolic process//nucleobase-containing compound biosynthetic process//nucleic acid-templated transcription//regulation of metabolic process//nucleobase-containing compound metabolic process//organic substance biosynthetic process//regulation of RNA biosynthetic process//RNA metabolic process//macromolecule biosynthetic …	--	--	GO:0003676//GO:0001071//GO:0016987//GO:0005488//GO:0000150//GO:1901363//GO:0003674//GO:0000990//GO:0000988//GO:0097159//GO:0043565//GO:0003824//GO:0000996//GO:0003677//GO:0003700	nucleic acid binding//nucleic acid binding transcription factor activity//sigma factor activity//binding//recombinase activity//heterocyclic compound binding//molecular_function//transcription factor activity, core RNA polymerase binding//transcription factor activity, protein binding//organic cyclic compound binding//sequence-specific DNA binding//catalytic activity//core DNA-dependent RNA polym…	no KO assigned | (RefSeq) hypothetical protein	http://www.genome.jp/dbget-bin/www_bget?ppp:PHYPADRAFT_135461	--	transposase putative [Albugo laibachii Nc14]
Novel00104	Sc_s1	+	10235471	10236929	1382	--	--	--	--	GO:0003674//GO:0016830//GO:0048040//GO:0003824//GO:0016831//GO:0016829	molecular_function//carbon-carbon lyase activity//UDP-glucuronate decarboxylase activity//catalytic activity//carboxy-lyase activity//lyase activity	--	--	--	--
Novel00105	Sc_s1	+	10339697	10342310	2238	--	--	--	--	GO:0005488//GO:0046872//GO:0046914//GO:0005515//GO:0043167//GO:0008270//GO:0003674//GO:0043169	binding//metal ion binding//transition metal ion binding//protein binding//ion binding//zinc ion binding//molecular_function//cation binding	--	--	--	--
Novel00106	Sc_s1	+	10343361	10344094	734	--	--	--	--	--	--	--	--	--	--
Novel00107	Sc_s1	+	10449948	10451220	560	GO:0031400//GO:0042176//GO:0006259//GO:0007049//GO:0044770//GO:0051248//GO:0071173//GO:0051171//GO:0044712//GO:0042177//GO:0051304//GO:0009894//GO:0031323//GO:0033046//GO:0044249//GO:0051783//GO:0031329//GO:0019219//GO:0007067//GO:0031326//GO:0048285//GO:0090304//GO:0044248//GO:1901988//GO:0044763//GO:0009889//GO:2000816//GO:0006508//GO:0031397//GO:0051128//GO:0006807//GO:0044267//GO:0051340//GO:…	negative regulation of protein modification process//regulation of protein catabolic process//DNA metabolic process//cell cycle//cell cycle phase transition//negative regulation of protein metabolic process//spindle assembly checkpoint//regulation of nitrogen compound metabolic process//single-organism catabolic process//negative regulation of protein catabolic process//chromosome separation//reg…	GO:0044422//GO:0030684//GO:0044446//GO:0005575//GO:1990234//GO:0005622//GO:0043234//GO:0005680//GO:0043226//GO:0031461//GO:0044428//GO:0030529//GO:0005623//GO:0005737//GO:0005634//GO:0032040//GO:0044424//GO:0044444//GO:0005852//GO:1902494//GO:0000151//GO:0043231//GO:0000152//GO:0043229//GO:0032991//GO:0044464//GO:0043227	organelle part//preribosome//intracellular organelle part//cellular_component//transferase complex//intracellular//protein complex//anaphase-promoting complex//organelle//cullin-RING ubiquitin ligase complex//nuclear part//ribonucleoprotein complex//cell//cytoplasm//nucleus//small-subunit processome//intracellular part//cytoplasmic part//eukaryotic translation initiation factor 3 complex//catalyt…	GO:0000996//GO:0034061//GO:0032555//GO:0005524//GO:0003677//GO:0003700//GO:0005515//GO:0003824//GO:0003723//GO:0043167//GO:0000990//GO:0035639//GO:0000988//GO:0097159//GO:1901363//GO:0043169//GO:0032553//GO:0003674//GO:0008270//GO:0032559//GO:0017076//GO:0001883//GO:0016779//GO:0046872//GO:0005488//GO:0043168//GO:0003887//GO:0001882//GO:0016740//GO:0000166//GO:0008135//GO:0016987//GO:0046914//GO:…	core DNA-dependent RNA polymerase binding promoter specificity activity//DNA polymerase activity//purine ribonucleotide binding//ATP binding//DNA binding//transcription factor activity, sequence-specific DNA binding//protein binding//catalytic activity//RNA binding//ion binding//transcription factor activity, core RNA polymerase binding//purine ribonucleoside triphosphate binding//transcription f…	no KO assigned | (RefSeq) hypothetical protein	http://www.genome.jp/dbget-bin/www_bget?ppp:PHYPADRAFT_176143	--	predicted protein [Physcomitrella patens]>gi|162694074|gb|EDQ80424.1| predicted protein [Physcomitrella patens]
Novel00108	Sc_s1	+	10517377	10518381	1005	--	--	--	--	--	--	--	--	--	--
Novel00109	Sc_s1	+	10816758	10818366	890	GO:0044085//GO:0032259//GO:0071840//GO:0034622//GO:0022607//GO:0009987//GO:0008150//GO:0008152//GO:0070271//GO:0043623//GO:0016043//GO:0065003//GO:0006461//GO:0071822//GO:0017004//GO:0043933	cellular component biogenesis//methylation//cellular component organization or biogenesis//cellular macromolecular complex assembly//cellular component assembly//cellular process//biological_process//metabolic process//protein complex biogenesis//cellular protein complex assembly//cellular component organization//macromolecular complex assembly//protein complex assembly//protein complex subunit o…	GO:0044425//GO:0005575//GO:0031226//GO:0005623//GO:0005887//GO:0071944//GO:0044459//GO:0016021//GO:0044464//GO:0005886//GO:0031224//GO:0016020	membrane part//cellular_component//intrinsic component of plasma membrane//cell//integral component of plasma membrane//cell periphery//plasma membrane part//integral component of membrane//cell part//plasma membrane//intrinsic component of membrane//membrane	GO:0008168//GO:0020037//GO:0003824//GO:0016741//GO:0003674//GO:1901363//GO:0046906//GO:0097159//GO:0016740//GO:0005488	methyltransferase activity//heme binding//catalytic activity//transferase activity, transferring one-carbon groups//molecular_function//heterocyclic compound binding//tetrapyrrole binding//organic cyclic compound binding//transferase activity//binding	--	--	--	--
Novel00110	Sc_s1	+	10824728	10825951	766	GO:0019222//GO:0006139//GO:1901576//GO:0097659//GO:0016043//GO:0044781//GO:0051173//GO:0034654//GO:0044271//GO:0048518//GO:0034641//GO:0009893//GO:0030030//GO:0009059//GO:1902680//GO:0030031//GO:0045935//GO:0016070//GO:1903508//GO:2001141//GO:0043170//GO:0044699//GO:0008152//GO:0018130//GO:0010556//GO:0031328//GO:0045893//GO:0044237//GO:0048522//GO:0046483//GO:1902589//GO:0060255//GO:0071704//GO:…	regulation of metabolic process//nucleobase-containing compound metabolic process//organic substance biosynthetic process//nucleic acid-templated transcription//cellular component organization//bacterial-type flagellum organization//positive regulation of nitrogen compound metabolic process//nucleobase-containing compound biosynthetic process//cellular nitrogen compound biosynthetic process//posi…	GO:0016021//GO:0043227//GO:0044464//GO:0016020//GO:0031224//GO:0043229//GO:0043231//GO:0044424//GO:0005634//GO:0005623//GO:0043226//GO:0005622//GO:0044425//GO:0005575	integral component of membrane//membrane-bounded organelle//cell part//membrane//intrinsic component of membrane//intracellular organelle//intracellular membrane-bounded organelle//intracellular part//nucleus//cell//organelle//intracellular//membrane part//cellular_component	GO:0046914//GO:0046872//GO:0005488//GO:0003674//GO:0008270//GO:0043169//GO:0043167	transition metal ion binding//metal ion binding//binding//molecular_function//zinc ion binding//cation binding//ion binding	--	--	--	--
Novel00111	Sc_s1	+	10962888	10963428	541	--	--	--	--	--	--	--	--	--	--
Novel00112	Sc_s1	+	11212162	11213339	388	--	--	--	--	--	--	--	--	--	predicted protein [Physcomitrella patens]>gi|162697309|gb|EDQ83645.1| predicted protein [Physcomitrella patens]
Novel00113	Sc_s1	+	11418285	11419124	840	--	--	--	--	--	--	--	--	--	--
Novel00114	Sc_s1	+	11518576	11524216	2316	GO:0051716//GO:0007165//GO:0007154//GO:0044699//GO:0007059//GO:0000226//GO:1902589//GO:0022402//GO:0050896//GO:0016043//GO:0023052//GO:0007010//GO:0050789//GO:0098813//GO:0007017//GO:0044700//GO:0007049//GO:0044763//GO:0034453//GO:0008608//GO:0065007//GO:0050794//GO:0009987//GO:0008150//GO:0071840//GO:0006996	cellular response to stimulus//signal transduction//cell communication//single-organism process//chromosome segregation//microtubule cytoskeleton organization//single-organism organelle organization//cell cycle process//response to stimulus//cellular component organization//signaling//cytoskeleton organization//regulation of biological process//nuclear chromosome segregation//microtubule-based pr…	GO:0044427//GO:0072686//GO:0043231//GO:0005856//GO:0000228//GO:0044424//GO:0000776//GO:0000777//GO:0031981//GO:0044464//GO:0042729//GO:0032991//GO:0000775//GO:0043227//GO:0043229//GO:0070013//GO:0000942//GO:0005575//GO:0005819//GO:0044454//GO:0044446//GO:0044430//GO:0000780//GO:0005622//GO:0043234//GO:0000940//GO:0044422//GO:0000778//GO:0000794//GO:0005694//GO:0043228//GO:0005623//GO:0043233//GO:…	chromosomal part//mitotic spindle//intracellular membrane-bounded organelle//cytoskeleton//nuclear chromosome//intracellular part//kinetochore//condensed chromosome kinetochore//nuclear lumen//cell part//DASH complex//macromolecular complex//chromosome, centromeric region//membrane-bounded organelle//intracellular organelle//intracellular organelle lumen//condensed nuclear chromosome outer kineto…	GO:0005488//GO:0005515//GO:0003674	binding//protein binding//molecular_function	no KO assigned | (RefSeq) hypothetical protein	http://www.genome.jp/dbget-bin/www_bget?ppp:PHYPADRAFT_7758	--	unknown [Picea sitchensis]
Novel00115	Sc_s1	+	11525187	11528701	1972	--	--	--	--	GO:0000166//GO:0043168//GO:0005488//GO:0001882//GO:0097367//GO:0032550//GO:0030554//GO:0036094//GO:0032549//GO:0043531//GO:1901265//GO:0043167//GO:0005515//GO:0032555//GO:0017076//GO:0032559//GO:0001883//GO:1901363//GO:0003674//GO:0032553//GO:0097159	nucleotide binding//anion binding//binding//nucleoside binding//carbohydrate derivative binding//purine ribonucleoside binding//adenyl nucleotide binding//small molecule binding//ribonucleoside binding//ADP binding//nucleoside phosphate binding//ion binding//protein binding//purine ribonucleotide binding//purine nucleotide binding//adenyl ribonucleotide binding//purine nucleoside binding//heteroc…	no KO assigned | (RefSeq) hypothetical protein	http://www.genome.jp/dbget-bin/www_bget?ppp:PHYPADRAFT_140477	--	PREDICTED: TMV resistance protein N-like [Eucalyptus grandis]
Novel00116	Sc_s1	+	11587145	11591352	1556	GO:0008150//GO:0009987//GO:0009056//GO:0006914//GO:0044248//GO:0044237//GO:0008152	biological_process//cellular process//catabolic process//autophagy//cellular catabolic process//cellular metabolic process//metabolic process	--	--	--	--	--	--	--	--
Novel00117	Sc_s1	+	11748786	11752034	1109	--	--	--	--	--	--	--	--	--	--
Novel00118	Sc_s1	+	11807755	11809181	816	--	--	--	--	--	--	no KO assigned | (RefSeq) hypothetical protein	http://www.genome.jp/dbget-bin/www_bget?ppp:PHYPADRAFT_211998	--	predicted protein [Physcomitrella patens]>gi|162683387|gb|EDQ69797.1| predicted protein [Physcomitrella patens]
Novel00119	Sc_s1	+	11815561	11817351	1791	--	--	--	--	--	--	no KO assigned | (RefSeq) hypothetical protein	http://www.genome.jp/dbget-bin/www_bget?ppp:PHYPADRAFT_66729	--	predicted protein [Physcomitrella patens]>gi|162694597|gb|EDQ80944.1| predicted protein [Physcomitrella patens]
Novel00120	Sc_s1	+	11998755	12000516	752	--	--	--	--	--	--	--	--	--	predicted protein [Physcomitrella patens]>gi|162672557|gb|EDQ59092.1| predicted protein [Physcomitrella patens]
Novel00121	Sc_s1	+	12000933	12001983	1051	--	--	--	--	GO:0046872//GO:0005488//GO:0046914//GO:0043167//GO:0003674//GO:0008270//GO:0043169	metal ion binding//binding//transition metal ion binding//ion binding//molecular_function//zinc ion binding//cation binding	--	--	--	--
Novel00122	Sc_s1	+	12095678	12097548	1546	--	--	--	--	--	--	no KO assigned | (RefSeq) hypothetical protein	http://www.genome.jp/dbget-bin/www_bget?ppp:PHYPADRAFT_158136	--	predicted protein [Physcomitrella patens]>gi|162660619|gb|EDQ48459.1| predicted protein, partial [Physcomitrella patens]
Novel00123	Sc_s1	+	12103022	12103711	516	--	--	--	--	--	--	--	--	--	--
Novel00124	Sc_s1	+	12103792	12104463	672	GO:0045333//GO:0044763//GO:0015980//GO:0044710//GO:0008150//GO:0009987//GO:0006091//GO:0044237//GO:0044699//GO:0008152//GO:0055114//GO:0022900//GO:0022904	cellular respiration//single-organism cellular process//energy derivation by oxidation of organic compounds//single-organism metabolic process//biological_process//cellular process//generation of precursor metabolites and energy//cellular metabolic process//single-organism process//metabolic process//oxidation-reduction process//electron transport chain//respiratory electron transport chain	GO:0005575//GO:0016020	cellular_component//membrane	--	--	--	--	--	--
Novel00125	Sc_s1	+	12264479	12265684	1106	GO:0009653//GO:0007283//GO:0044767//GO:0007275//GO:0044702//GO:0048232//GO:0032502//GO:0007349//GO:0048869//GO:0009987//GO:0032504//GO:0008150//GO:0000003//GO:0007281//GO:0022412//GO:0007276//GO:0007291//GO:0044763//GO:0044707//GO:0048646//GO:0048515//GO:0051704//GO:0003006//GO:0048468//GO:0022414//GO:0048856//GO:0044703//GO:0048609//GO:0019953//GO:0032501//GO:0030154//GO:0044699//GO:0007286	anatomical structure morphogenesis//spermatogenesis//single-organism developmental process//multicellular organismal development//single organism reproductive process//male gamete generation//developmental process//cellularization//cellular developmental process//cellular process//multicellular organism reproduction//biological_process//reproduction//germ cell development//cellular process involv…	--	--	--	--	--	--	--	--
Novel00126	Sc_s1	+	12501532	12502050	519	--	--	--	--	--	--	--	--	--	--
Novel00127	Sc_s1	+	12516106	12531977	1855	GO:0006355//GO:0051252//GO:0071704//GO:0060255//GO:0046483//GO:0080090//GO:0044237//GO:0018130//GO:0008152//GO:0043170//GO:0010556//GO:0016070//GO:2001141//GO:0009059//GO:0034654//GO:0034641//GO:0044271//GO:1901576//GO:0006139//GO:0019222//GO:0097659//GO:0031323//GO:0051171//GO:0009889//GO:0090304//GO:0031326//GO:0019219//GO:0044249//GO:0050789//GO:1901360//GO:0009058//GO:0006807//GO:0044260//GO:…	regulation of transcription, DNA-templated//regulation of RNA metabolic process//organic substance metabolic process//regulation of macromolecule metabolic process//heterocycle metabolic process//regulation of primary metabolic process//cellular metabolic process//heterocycle biosynthetic process//metabolic process//macromolecule metabolic process//regulation of macromolecule biosynthetic process…	--	--	GO:0001071//GO:0003700//GO:0003674	nucleic acid binding transcription factor activity//transcription factor activity, sequence-specific DNA binding//molecular_function	no KO assigned | (RefSeq) hypothetical protein	http://www.genome.jp/dbget-bin/www_bget?ppp:PHYPADRAFT_171511	--	predicted protein [Physcomitrella patens]>gi|162667379|gb|EDQ54010.1| predicted protein [Physcomitrella patens]
Novel00128	Sc_s1	+	12557331	12559375	1746	--	--	--	--	GO:0005488//GO:0005515//GO:0003674	binding//protein binding//molecular_function	--	--	--	predicted protein [Physcomitrella patens]>gi|162697226|gb|EDQ83562.1| predicted protein [Physcomitrella patens]
Novel00129	Sc_s1	+	12542339	12543987	1399	--	--	--	--	GO:0003674//GO:0005515//GO:0005488	molecular_function//protein binding//binding	--	--	--	predicted protein [Physcomitrella patens]>gi|162697226|gb|EDQ83562.1| predicted protein [Physcomitrella patens]
Novel00130	Sc_s1	+	12725115	12726795	757	--	--	GO:0016020//GO:0031224//GO:0016021//GO:0005575//GO:0044425	membrane//intrinsic component of membrane//integral component of membrane//cellular_component//membrane part	--	--	--	--	--	--
Novel00131	Sc_s1	+	13103656	13110655	2399	--	--	--	--	GO:0008094//GO:0032550//GO:0003676//GO:0097367//GO:0016462//GO:1901265//GO:0032549//GO:0030554//GO:0036094//GO:0016818//GO:0016817//GO:0043168//GO:0005488//GO:0001882//GO:0004003//GO:0000166//GO:1901363//GO:0032553//GO:0003674//GO:0017111//GO:0001883//GO:0017076//GO:0003678//GO:0032559//GO:0070035//GO:0016787//GO:0035639//GO:0004386//GO:0016887//GO:0097159//GO:0003824//GO:0008026//GO:0043167//GO:…	DNA-dependent ATPase activity//purine ribonucleoside binding//nucleic acid binding//carbohydrate derivative binding//pyrophosphatase activity//nucleoside phosphate binding//ribonucleoside binding//adenyl nucleotide binding//small molecule binding//hydrolase activity, acting on acid anhydrides, in phosphorus-containing anhydrides//hydrolase activity, acting on acid anhydrides//anion binding//bindi…	no KO assigned | (RefSeq) CHR1517; SNF2 family DNA-dependent ATPase	http://www.genome.jp/dbget-bin/www_bget?ppp:PHYPADRAFT_131093	--	SNF2 family DNA-dependent ATPase [Physcomitrella patens]>gi|162682082|gb|EDQ68503.1| SNF2 family DNA-dependent ATPase, partial [Physcomitrella patens]
Novel00132	Sc_s1	+	13159968	13160303	336	--	--	--	--	--	--	--	--	--	--
Novel00133	Sc_s1	+	13642308	13642851	544	--	--	--	--	--	--	--	--	--	--
Novel00134	Sc_s1	+	13695780	13697694	1915	--	--	--	--	--	--	--	--	--	predicted protein [Physcomitrella patens]>gi|162696434|gb|EDQ82773.1| predicted protein [Physcomitrella patens]
Novel00135	Sc_s1	+	13857577	13858258	682	--	--	--	--	--	--	--	--	--	--
Novel00136	Sc_s1	+	14049432	14050745	976	--	--	--	--	--	--	no KO assigned | (RefSeq) hypothetical protein	http://www.genome.jp/dbget-bin/www_bget?ppp:PHYPADRAFT_127192	--	predicted protein [Physcomitrella patens]>gi|162685056|gb|EDQ71454.1| predicted protein [Physcomitrella patens]
Novel00137	Sc_s1	+	14063551	14064636	1016	--	--	--	--	--	--	--	--	--	predicted protein [Physcomitrella patens]>gi|162675044|gb|EDQ61544.1| predicted protein [Physcomitrella patens]
Novel00138	Sc_s1	+	14131879	14133257	810	--	--	--	--	--	--	--	--	--	predicted protein [Physcomitrella patens]>gi|162683703|gb|EDQ70111.1| predicted protein [Physcomitrella patens]
Novel00139	Sc_s1	+	14505583	14506488	906	--	--	--	--	--	--	--	--	--	--
Novel00140	Sc_s1	+	14578859	14579459	401	--	--	--	--	--	--	--	--	--	--
Novel00141	Sc_s1	+	14580617	14581280	579	--	--	--	--	--	--	--	--	--	--
Novel00142	Sc_s1	+	14728589	14729365	777	--	--	--	--	--	--	--	--	--	--
Novel00143	Sc_s1	+	14747460	14750152	1405	GO:0043170//GO:0044764//GO:0008152//GO:0019538//GO:0044237//GO:0016032//GO:0071704//GO:0043603//GO:1901576//GO:0044271//GO:0034641//GO:0044419//GO:0009059//GO:0006412//GO:0043903//GO:0044260//GO:0050789//GO:0051704//GO:0044267//GO:0006807//GO:0009058//GO:0044249//GO:0010467//GO:0034645//GO:0044403//GO:0043900//GO:0065007//GO:0050794//GO:1901564//GO:0008150//GO:0043604//GO:0044238//GO:0009987//GO:…	macromolecule metabolic process//multi-organism cellular process//metabolic process//protein metabolic process//cellular metabolic process//viral process//organic substance metabolic process//cellular amide metabolic process//organic substance biosynthetic process//cellular nitrogen compound biosynthetic process//cellular nitrogen compound metabolic process//interspecies interaction between organ…	GO:0015934//GO:0043656//GO:0033643//GO:0044391//GO:0042025//GO:0044424//GO:0044444//GO:0033647//GO:0043657//GO:0044215//GO:0044464//GO:0032991//GO:0043229//GO:0018995//GO:0005622//GO:0044216//GO:0005575//GO:0044446//GO:0043228//GO:0033646//GO:0044217//GO:0044422//GO:0005840//GO:0005737//GO:0005623//GO:0033648//GO:0030529//GO:0043232//GO:0043226	large ribosomal subunit//intracellular region of host//host cell part//ribosomal subunit//host cell nucleus//intracellular part//cytoplasmic part//host intracellular organelle//host cell//other organism//cell part//macromolecular complex//intracellular organelle//host//intracellular//other organism cell//cellular_component//intracellular organelle part//non-membrane-bounded organelle//host intrac…	GO:0005198//GO:0003735//GO:0003674	structural molecule activity//structural constituent of ribosome//molecular_function	--	--	--	predicted protein [Physcomitrella patens]>gi|162677479|gb|EDQ63949.1| predicted protein [Physcomitrella patens]
Novel00144	Sc_s1	+	14790377	14790554	178	--	--	--	--	--	--	--	--	--	--
Novel00145	Sc_s1	+	14825747	14826498	584	--	--	--	--	--	--	--	--	--	--
Novel00146	Sc_s1	-	283502	286084	2367	GO:0043170//GO:0008152//GO:0044237//GO:0019538//GO:0071704//GO:0006511//GO:0051603//GO:0044260//GO:0044267//GO:0006508//GO:0044248//GO:0030163//GO:0009056//GO:1901575//GO:0044238//GO:0008150//GO:0009987//GO:0019941//GO:0044265//GO:0044257//GO:0009057//GO:0043632	macromolecule metabolic process//metabolic process//cellular metabolic process//protein metabolic process//organic substance metabolic process//ubiquitin-dependent protein catabolic process//proteolysis involved in cellular protein catabolic process//cellular macromolecule metabolic process//cellular protein metabolic process//proteolysis//cellular catabolic process//protein catabolic process//ca…	--	--	--	--	--	--	--	--
Novel00147	Sc_s1	-	288899	290384	1263	GO:0034654//GO:0055086//GO:0034641//GO:0044271//GO:0006793//GO:0006139//GO:1901576//GO:0009165//GO:0044281//GO:0006796//GO:0006753//GO:0044237//GO:1901293//GO:0008152//GO:0018130//GO:0044699//GO:0090407//GO:0006220//GO:0071704//GO:0046483//GO:0072527//GO:0009987//GO:0008150//GO:1901564//GO:0044238//GO:0019438//GO:0006725//GO:1901362//GO:1901566//GO:0044711//GO:1901360//GO:0009058//GO:0006221//GO:…	nucleobase-containing compound biosynthetic process//nucleobase-containing small molecule metabolic process//cellular nitrogen compound metabolic process//cellular nitrogen compound biosynthetic process//phosphorus metabolic process//nucleobase-containing compound metabolic process//organic substance biosynthetic process//nucleotide biosynthetic process//small molecule metabolic process//phosphat…	--	--	GO:0003674//GO:0003883//GO:0016874//GO:0003824//GO:0016879	molecular_function//CTP synthase activity//ligase activity//catalytic activity//ligase activity, forming carbon-nitrogen bonds	--	--	--	--
Novel00148	Sc_s1	-	347065	347905	841	--	--	--	--	GO:0046914//GO:0046872//GO:0005488//GO:0003674//GO:0008270//GO:0043169//GO:0043167//GO:0005515	transition metal ion binding//metal ion binding//binding//molecular_function//zinc ion binding//cation binding//ion binding//protein binding	--	--	--	--
Novel00149	Sc_s1	-	380539	381047	509	--	--	GO:0005575//GO:0044425//GO:0031224//GO:0016020//GO:0016021	cellular_component//membrane part//intrinsic component of membrane//membrane//integral component of membrane	GO:0016780//GO:0003674//GO:0003824//GO:0016772//GO:0008963//GO:0016740	phosphotransferase activity, for other substituted phosphate groups//molecular_function//catalytic activity//transferase activity, transferring phosphorus-containing groups//phospho-N-acetylmuramoyl-pentapeptide-transferase activity//transferase activity	--	--	--	predicted protein [Physcomitrella patens]>gi|162694283|gb|EDQ80632.1| predicted protein, partial [Physcomitrella patens]
Novel00150	Sc_s1	-	401856	403032	1177	GO:0051704//GO:0007276//GO:0000003//GO:0032504//GO:0008150//GO:0048232//GO:0007283//GO:0044702//GO:0044699//GO:0048609//GO:0019953//GO:0032501//GO:0044703//GO:0022414	multi-organism process//gamete generation//reproduction//multicellular organism reproduction//biological_process//male gamete generation//spermatogenesis//single organism reproductive process//single-organism process//multicellular organismal reproductive process//sexual reproduction//multicellular organismal process//multi-organism reproductive process//reproductive process	GO:0005622//GO:0043234//GO:0044446//GO:0005575//GO:0043228//GO:0044815//GO:0005694//GO:0044422//GO:0005634//GO:0005623//GO:0043232//GO:0043226//GO:0043231//GO:0044427//GO:0000785//GO:0032993//GO:0044424//GO:0043227//GO:0032991//GO:0044464//GO:0043229//GO:0000786	intracellular//protein complex//intracellular organelle part//cellular_component//non-membrane-bounded organelle//DNA packaging complex//chromosome//organelle part//nucleus//cell//intracellular non-membrane-bounded organelle//organelle//intracellular membrane-bounded organelle//chromosomal part//chromatin//protein-DNA complex//intracellular part//membrane-bounded organelle//macromolecular complex…	GO:0003677//GO:1901363//GO:0003674//GO:0097159//GO:0005488//GO:0003676	DNA binding//heterocyclic compound binding//molecular_function//organic cyclic compound binding//binding//nucleic acid binding	--	--	--	--
Novel00151	Sc_s1	-	415413	416323	911	--	--	GO:0005576//GO:0005575	extracellular region//cellular_component	GO:0046872//GO:0005488//GO:0046914//GO:0043169//GO:0003674//GO:0008270//GO:0005515//GO:0043167	metal ion binding//binding//transition metal ion binding//cation binding//molecular_function//zinc ion binding//protein binding//ion binding	--	--	--	--
Novel00152	Sc_s1	-	421511	422823	1172	--	--	--	--	--	--	--	--	--	--
Novel00153	Sc_s1	-	427152	427780	479	--	--	--	--	--	--	--	--	--	--
Novel00154	Sc_s1	-	535222	536338	989	--	--	--	--	--	--	--	--	--	--
Novel00155	Sc_s1	-	722898	723742	845	GO:0044703//GO:0022414//GO:0048609//GO:0019953//GO:0032501//GO:0044699//GO:0032504//GO:0008150//GO:0000003//GO:0007283//GO:0044702//GO:0048232//GO:0051704//GO:0007276	multi-organism reproductive process//reproductive process//multicellular organismal reproductive process//sexual reproduction//multicellular organismal process//single-organism process//multicellular organism reproduction//biological_process//reproduction//spermatogenesis//single organism reproductive process//male gamete generation//multi-organism process//gamete generation	GO:0044464//GO:0032991//GO:0043227//GO:0000786//GO:0043229//GO:0044427//GO:0043231//GO:0044424//GO:0032993//GO:0000785//GO:0005623//GO:0005634//GO:0043226//GO:0043232//GO:0005575//GO:0044446//GO:0005622//GO:0043234//GO:0044422//GO:0044815//GO:0005694//GO:0043228	cell part//macromolecular complex//membrane-bounded organelle//nucleosome//intracellular organelle//chromosomal part//intracellular membrane-bounded organelle//intracellular part//protein-DNA complex//chromatin//cell//nucleus//organelle//intracellular non-membrane-bounded organelle//cellular_component//intracellular organelle part//intracellular//protein complex//organelle part//DNA packaging com…	GO:0003676//GO:0005488//GO:0003674//GO:1901363//GO:0097159//GO:0003677	nucleic acid binding//binding//molecular_function//heterocyclic compound binding//organic cyclic compound binding//DNA binding	--	--	--	--
Novel00156	Sc_s1	-	723845	725084	751	--	--	--	--	--	--	--	--	--	--
Novel00157	Sc_s1	-	806465	807168	704	--	--	--	--	--	--	--	--	--	--
Novel00158	Sc_s1	-	1171245	1172664	1420	--	--	--	--	--	--	--	--	--	hypothetical protein M569_15049, partial [Genlisea aurea]
Novel00159	Sc_s1	-	1173671	1174200	530	--	--	--	--	GO:0046914//GO:0005488//GO:0046872//GO:0043167//GO:0003674//GO:0008270//GO:0043169	transition metal ion binding//binding//metal ion binding//ion binding//molecular_function//zinc ion binding//cation binding	--	--	--	predicted protein [Physcomitrella patens]>gi|162672029|gb|EDQ58572.1| predicted protein [Physcomitrella patens]
Novel00160	Sc_s1	-	1262668	1262928	261	--	--	--	--	--	--	--	--	--	--
Novel00161	Sc_s1	-	1284204	1288502	2513	--	--	--	--	--	--	no KO assigned | (RefSeq) hypothetical protein	http://www.genome.jp/dbget-bin/www_bget?ppp:PHYPADRAFT_160309	--	predicted protein [Physcomitrella patens]>gi|162692678|gb|EDQ79034.1| predicted protein [Physcomitrella patens]
Novel00162	Sc_s1	-	1357419	1358425	831	GO:0032774//GO:1901362//GO:1903506//GO:0006351//GO:0044238//GO:0008150//GO:0009987//GO:0050794//GO:0065007//GO:0006725//GO:0010467//GO:2000112//GO:0010468//GO:0019438//GO:0034645//GO:0051171//GO:0031323//GO:0019219//GO:0044249//GO:0090304//GO:0031326//GO:0009889//GO:0006807//GO:0009058//GO:0050789//GO:1901360//GO:0044260//GO:2001141//GO:0016070//GO:0009059//GO:0044271//GO:0034641//GO:0034654//GO:…	RNA biosynthetic process//organic cyclic compound biosynthetic process//regulation of nucleic acid-templated transcription//transcription, DNA-templated//primary metabolic process//biological_process//cellular process//regulation of cellular process//biological regulation//cellular aromatic compound metabolic process//gene expression//regulation of cellular macromolecule biosynthetic process//reg…	GO:0005623//GO:0005575//GO:0044464//GO:0009289//GO:0042995	cell//cellular_component//cell part//pilus//cell projection	--	--	--	--	--	--
Novel00163	Sc_s1	-	1497374	1506503	6634	GO:0008150//GO:0009987//GO:0065007//GO:0050794//GO:0044763//GO:0050789//GO:0044700//GO:0023052//GO:0050896//GO:0051716//GO:0007154//GO:0044699//GO:0007165	biological_process//cellular process//biological regulation//regulation of cellular process//single-organism cellular process//regulation of biological process//single organism signaling//signaling//response to stimulus//cellular response to stimulus//cell communication//single-organism process//signal transduction	--	--	GO:0016887//GO:0016787//GO:0035639//GO:0097159//GO:1901363//GO:0042578//GO:0032553//GO:0003674//GO:0017076//GO:0032559//GO:0017111//GO:0098519//GO:0001883//GO:0032555//GO:0005524//GO:0016791//GO:0005515//GO:0003824//GO:0043167//GO:0016462//GO:0043531//GO:1901265//GO:0030554//GO:0036094//GO:0032549//GO:0032550//GO:0016788//GO:0097367//GO:0043168//GO:0005488//GO:0001882//GO:0000166//GO:0016818//GO:…	ATPase activity//hydrolase activity//purine ribonucleoside triphosphate binding//organic cyclic compound binding//heterocyclic compound binding//phosphoric ester hydrolase activity//ribonucleotide binding//molecular_function//purine nucleotide binding//adenyl ribonucleotide binding//nucleoside-triphosphatase activity//nucleotide phosphatase activity, acting on free nucleotides//purine nucleoside …	no KO assigned | (RefSeq) hypothetical protein	http://www.genome.jp/dbget-bin/www_bget?ppp:PHYPADRAFT_30880	--	PREDICTED: TMV resistance protein N-like [Jatropha curcas]
Novel00164	Sc_s1	-	1592501	1595079	2579	--	--	--	--	--	--	no KO assigned | (RefSeq) hypothetical protein	http://www.genome.jp/dbget-bin/www_bget?ppp:PHYPADRAFT_158533	--	predicted protein [Physcomitrella patens]>gi|162696991|gb|EDQ83328.1| predicted protein [Physcomitrella patens]
Novel00165	Sc_s1	-	1798582	1799087	293	GO:0044283//GO:0044237//GO:0044699//GO:0008152//GO:0046394//GO:0071704//GO:0008652//GO:1901576//GO:0044281//GO:0016053//GO:0006807//GO:0009073//GO:0009058//GO:0044711//GO:1901360//GO:0044710//GO:0006520//GO:0009072//GO:0044249//GO:0044763//GO:0008150//GO:1901564//GO:0044238//GO:0009987//GO:0019752//GO:0043436//GO:0006725//GO:0019438//GO:1901566//GO:1901362//GO:0006082	small molecule biosynthetic process//cellular metabolic process//single-organism process//metabolic process//carboxylic acid biosynthetic process//organic substance metabolic process//cellular amino acid biosynthetic process//organic substance biosynthetic process//small molecule metabolic process//organic acid biosynthetic process//nitrogen compound metabolic process//aromatic amino acid family …	--	--	GO:0016765//GO:0016740//GO:0003849//GO:0003824//GO:0003674	transferase activity, transferring alkyl or aryl (other than methyl) groups//transferase activity//3-deoxy-7-phosphoheptulonate synthase activity//catalytic activity//molecular_function	K01626 3-deoxy-7-phosphoheptulonate synthase [EC:2.5.1.54] | (RefSeq) hypothetical protein	http://www.genome.jp/dbget-bin/www_bget?ppp:PHYPADRAFT_173932	--	predicted protein [Physcomitrella patens]>gi|162696805|gb|EDQ83142.1| predicted protein [Physcomitrella patens]
Novel00166	Sc_s1	-	2085156	2086618	835	--	--	--	--	--	--	--	--	--	--
Novel00167	Sc_s1	-	2167537	2168718	1182	--	--	--	--	--	--	--	--	--	--
Novel00168	Sc_s1	-	2190395	2191296	740	--	--	--	--	--	--	--	--	--	--
Novel00169	Sc_s1	-	2243148	2243934	787	--	--	--	--	--	--	--	--	--	--
Novel00170	Sc_s1	-	2449784	2450640	857	--	--	--	--	--	--	--	--	--	--
Novel00171	Sc_s1	-	2470424	2470850	427	--	--	--	--	--	--	--	--	--	--
Novel00172	Sc_s1	-	2606217	2607989	1773	GO:1901566//GO:0043043//GO:0006518//GO:0009987//GO:0044238//GO:0008150//GO:1901564//GO:0043604//GO:0034645//GO:0010467//GO:0044249//GO:0009058//GO:0006807//GO:0044267//GO:0044260//GO:0006412//GO:0009059//GO:0034641//GO:0044271//GO:1901576//GO:0043603//GO:0071704//GO:0044237//GO:0019538//GO:0008152//GO:0043170	organonitrogen compound biosynthetic process//peptide biosynthetic process//peptide metabolic process//cellular process//primary metabolic process//biological_process//organonitrogen compound metabolic process//amide biosynthetic process//cellular macromolecule biosynthetic process//gene expression//cellular biosynthetic process//biosynthetic process//nitrogen compound metabolic process//cellular…	GO:0043226//GO:0043232//GO:0030529//GO:0005623//GO:0005737//GO:0005840//GO:0043228//GO:0005575//GO:0005622//GO:0043229//GO:0032991//GO:0044464//GO:0044444//GO:0044424	organelle//intracellular non-membrane-bounded organelle//ribonucleoprotein complex//cell//cytoplasm//ribosome//non-membrane-bounded organelle//cellular_component//intracellular//intracellular organelle//macromolecular complex//cell part//cytoplasmic part//intracellular part	GO:0003674//GO:0003735//GO:0005198	molecular_function//structural constituent of ribosome//structural molecule activity	K02934 large subunit ribosomal protein L6e | (RefSeq) hypothetical protein	http://www.genome.jp/dbget-bin/www_bget?ppp:PHYPADRAFT_178335	--	predicted protein [Physcomitrella patens]>gi|162690762|gb|EDQ77127.1| predicted protein [Physcomitrella patens]
Novel00173	Sc_s1	-	2706294	2706513	220	--	--	--	--	--	--	--	--	--	--
Novel00174	Sc_s1	-	2707521	2708018	484	--	--	--	--	--	--	--	--	--	predicted protein [Physcomitrella patens]>gi|162688774|gb|EDQ75149.1| predicted protein [Physcomitrella patens]
Novel00175	Sc_s1	-	2872448	2873003	477	--	--	--	--	--	--	--	--	--	--
Novel00176	Sc_s1	-	3582229	3584356	1302	--	--	--	--	--	--	--	--	--	--
Novel00177	Sc_s1	-	3925957	3926493	537	--	--	--	--	--	--	--	--	--	predicted protein [Physcomitrella patens]>gi|162696434|gb|EDQ82773.1| predicted protein [Physcomitrella patens]
Novel00178	Sc_s1	-	3988237	3989561	1324	--	--	--	--	--	--	--	--	--	--
Novel00179	Sc_s1	-	3998731	3999648	918	GO:0065007//GO:0050794//GO:0008150//GO:0044238//GO:0009987//GO:0006725//GO:0010467//GO:0010468//GO:0034645//GO:0019438//GO:2000112//GO:1903506//GO:0032774//GO:1901362//GO:0006351//GO:0050789//GO:1901360//GO:0006807//GO:0009058//GO:0044260//GO:0051171//GO:0031323//GO:0009889//GO:0044249//GO:0019219//GO:0090304//GO:0031326//GO:0034654//GO:0044271//GO:0034641//GO:0006139//GO:0019222//GO:1901576//GO:…	biological regulation//regulation of cellular process//biological_process//primary metabolic process//cellular process//cellular aromatic compound metabolic process//gene expression//regulation of gene expression//cellular macromolecule biosynthetic process//aromatic compound biosynthetic process//regulation of cellular macromolecule biosynthetic process//regulation of nucleic acid-templated tran…	GO:0005623//GO:0005634//GO:0043226//GO:0005575//GO:0005622//GO:0044464//GO:0043227//GO:0043229//GO:0043231//GO:0044424	cell//nucleus//organelle//cellular_component//intracellular//cell part//membrane-bounded organelle//intracellular organelle//intracellular membrane-bounded organelle//intracellular part	GO:0003674//GO:1901363//GO:0043169//GO:0097159//GO:0043167//GO:0003677//GO:0003700//GO:0005507//GO:0003676//GO:0001071//GO:0046914//GO:0046872//GO:0005488	molecular_function//heterocyclic compound binding//cation binding//organic cyclic compound binding//ion binding//DNA binding//transcription factor activity, sequence-specific DNA binding//copper ion binding//nucleic acid binding//nucleic acid binding transcription factor activity//transition metal ion binding//metal ion binding//binding	--	--	--	--
Novel00180	Sc_s1	-	4068013	4068348	336	GO:0008150//GO:0008152	biological_process//metabolic process	--	--	GO:0003824//GO:0003674	catalytic activity//molecular_function	--	--	--	predicted protein [Physcomitrella patens]>gi|162664191|gb|EDQ50920.1| predicted protein [Physcomitrella patens]
Novel00181	Sc_s1	-	4211022	4216432	2874	GO:0034645//GO:0010467//GO:0006725//GO:0009987//GO:0043604//GO:0008150//GO:1901564//GO:0044238//GO:0006518//GO:0006260//GO:1901566//GO:0043043//GO:0044260//GO:0006412//GO:0009058//GO:0044267//GO:0006807//GO:1901360//GO:0090304//GO:0044249//GO:0006259//GO:0006139//GO:1901576//GO:0034641//GO:0044271//GO:0009059//GO:0008152//GO:0043170//GO:0019538//GO:0044237//GO:0071704//GO:0046483//GO:0043603	cellular macromolecule biosynthetic process//gene expression//cellular aromatic compound metabolic process//cellular process//amide biosynthetic process//biological_process//organonitrogen compound metabolic process//primary metabolic process//peptide metabolic process//DNA replication//organonitrogen compound biosynthetic process//peptide biosynthetic process//cellular macromolecule metabolic pr…	GO:0005737//GO:0005623//GO:0043232//GO:0030529//GO:0043226//GO:0005622//GO:0005575//GO:0043228//GO:0005840//GO:0032991//GO:0044464//GO:0043229//GO:0044424//GO:0044444	cytoplasm//cell//intracellular non-membrane-bounded organelle//ribonucleoprotein complex//organelle//intracellular//cellular_component//non-membrane-bounded organelle//ribosome//macromolecular complex//cell part//intracellular organelle//intracellular part//cytoplasmic part	GO:1901363//GO:0003674//GO:0097159//GO:0003824//GO:0003677//GO:0034061//GO:0003676//GO:0016772//GO:0005198//GO:0016740//GO:0003735//GO:0005488//GO:0016779//GO:0003887	heterocyclic compound binding//molecular_function//organic cyclic compound binding//catalytic activity//DNA binding//DNA polymerase activity//nucleic acid binding//transferase activity, transferring phosphorus-containing groups//structural molecule activity//transferase activity//structural constituent of ribosome//binding//nucleotidyltransferase activity//DNA-directed DNA polymerase activity	K02321 DNA polymerase alpha subunit B | (RefSeq) hypothetical protein	http://www.genome.jp/dbget-bin/www_bget?ppp:PHYPADRAFT_138265	--	predicted protein [Physcomitrella patens]>gi|162676629|gb|EDQ63109.1| predicted protein, partial [Physcomitrella patens]
Novel00182	Sc_s1	-	4264086	4264668	583	--	--	--	--	--	--	--	--	--	--
Novel00183	Sc_s1	-	4345468	4347909	1286	GO:0009059//GO:0016070//GO:2001141//GO:0017009//GO:1901576//GO:0006139//GO:0019222//GO:0097659//GO:0034654//GO:0034641//GO:0044271//GO:0071704//GO:0060255//GO:0046483//GO:0080090//GO:0006355//GO:0017007//GO:0051252//GO:0018130//GO:0008152//GO:0043170//GO:0010556//GO:0043412//GO:0017006//GO:0044237//GO:0019538//GO:0006351//GO:1903506//GO:0032774//GO:1901362//GO:2000112//GO:0010468//GO:0034645//GO:…	macromolecule biosynthetic process//RNA metabolic process//regulation of RNA biosynthetic process//protein-phycocyanobilin linkage//organic substance biosynthetic process//nucleobase-containing compound metabolic process//regulation of metabolic process//nucleic acid-templated transcription//nucleobase-containing compound biosynthetic process//cellular nitrogen compound metabolic process//cellula…	--	--	GO:0000989//GO:0003712//GO:0003676//GO:0005488//GO:0097159//GO:0000988//GO:0003713//GO:0003674//GO:1901363//GO:0003677	transcription factor activity, transcription factor binding//transcription cofactor activity//nucleic acid binding//binding//organic cyclic compound binding//transcription factor activity, protein binding//transcription coactivator activity//molecular_function//heterocyclic compound binding//DNA binding	no KO assigned | (RefSeq) hypothetical protein	http://www.genome.jp/dbget-bin/www_bget?ppp:PHYPADRAFT_148329	--	unknown [Picea sitchensis]>gi|224285214|gb|ACN40333.1| unknown [Picea sitchensis]
Novel00184	Sc_s1	-	4439674	4439996	323	--	--	--	--	--	--	--	--	--	ATP-binding cassette transporter, subfamily B, member 7, group TAP protein PpABCB7 [Physcomitrella patens]>gi|162697416|gb|EDQ83752.1| ATP-binding cassette transporter, subfamily B, member 7, group TAP protein PpABCB7 [Physcomitrella patens]
Novel00185	Sc_s1	-	4441083	4441834	369	--	--	--	--	--	--	--	--	--	--
Novel00186	Sc_s1	-	4453084	4453351	268	--	--	--	--	--	--	--	--	--	--
Novel00187	Sc_s1	-	4465138	4466210	938	--	--	--	--	--	--	--	--	--	--
Novel00188	Sc_s1	-	4467306	4467877	292	--	--	--	--	--	--	--	--	--	--
Novel00189	Sc_s1	-	4478959	4481081	1563	GO:0055114//GO:0044699//GO:0008152//GO:0008150//GO:0044710	oxidation-reduction process//single-organism process//metabolic process//biological_process//single-organism metabolic process	GO:0016021//GO:0016020//GO:0031224//GO:0019031//GO:0019012//GO:0036338//GO:0044423//GO:0044425//GO:0005575	integral component of membrane//membrane//intrinsic component of membrane//viral envelope//virion//viral membrane//virion part//membrane part//cellular_component	GO:0016491//GO:0005198//GO:0003674//GO:0003824	oxidoreductase activity//structural molecule activity//molecular_function//catalytic activity	--	--	--	predicted protein [Physcomitrella patens]>gi|162693490|gb|EDQ79842.1| predicted protein [Physcomitrella patens]
Novel00190	Sc_s1	-	4505646	4508924	1154	--	--	--	--	--	--	K00477 phytanoyl-CoA hydroxylase [EC:1.14.11.18] | (RefSeq) hypothetical protein	http://www.genome.jp/dbget-bin/www_bget?ppp:PHYPADRAFT_196385	--	hypothetical protein SELMODRAFT_141696 [Selaginella moellendorffii]>gi|300168554|gb|EFJ35157.1| hypothetical protein SELMODRAFT_141696 [Selaginella moellendorffii]
Novel00191	Sc_s1	-	4645765	4646897	1133	--	--	--	--	GO:0003674//GO:0005515//GO:0005488	molecular_function//protein binding//binding	--	--	--	predicted protein [Physcomitrella patens]>gi|162697226|gb|EDQ83562.1| predicted protein [Physcomitrella patens]
Novel00192	Sc_s1	-	4831129	4831399	271	--	--	--	--	--	--	--	--	--	--
Novel00193	Sc_s1	-	4844466	4844743	278	--	--	--	--	GO:0003674//GO:0005199//GO:0005198	molecular_function//structural constituent of cell wall//structural molecule activity	--	--	--	--
Novel00194	Sc_s1	-	4864040	4865476	1437	--	--	--	--	--	--	no KO assigned | (RefSeq) hypothetical protein	http://www.genome.jp/dbget-bin/www_bget?ppp:PHYPADRAFT_132323	--	hypothetical protein SELMODRAFT_428855 [Selaginella moellendorffii]>gi|300141815|gb|EFJ08523.1| hypothetical protein SELMODRAFT_428855 [Selaginella moellendorffii]
Novel00195	Sc_s1	-	4930122	4932075	1436	GO:0071704//GO:0046483//GO:0008152//GO:0043170//GO:0006270//GO:0044237//GO:0009059//GO:0006139//GO:1901576//GO:0034641//GO:0090304//GO:0044249//GO:0006259//GO:0006261//GO:0044260//GO:1901360//GO:0009058//GO:0006807//GO:0006260//GO:0034645//GO:0006725//GO:0009987//GO:0008150//GO:0044238	organic substance metabolic process//heterocycle metabolic process//metabolic process//macromolecule metabolic process//DNA replication initiation//cellular metabolic process//macromolecule biosynthetic process//nucleobase-containing compound metabolic process//organic substance biosynthetic process//cellular nitrogen compound metabolic process//nucleic acid metabolic process//cellular biosynthet…	--	--	GO:0005488//GO:0003676//GO:0097159//GO:0003674//GO:1901363	binding//nucleic acid binding//organic cyclic compound binding//molecular_function//heterocyclic compound binding	--	--	--	transposase [Ectocarpus siliculosus]
Novel00196	Sc_s1	-	5044250	5044611	362	--	--	--	--	--	--	--	--	--	--
Novel00197	Sc_s1	-	5124375	5126267	1530	--	--	--	--	--	--	--	--	--	--
Novel00198	Sc_s1	-	5448676	5449100	343	--	--	--	--	--	--	--	--	--	--
Novel00199	Sc_s1	-	5617992	5619719	1728	GO:0009056//GO:1901072//GO:0034645//GO:1901575//GO:0006030//GO:0010467//GO:0006725//GO:0009987//GO:1901136//GO:0043604//GO:0008150//GO:1901564//GO:0044238//GO:0019752//GO:0043436//GO:0034660//GO:0006518//GO:0006082//GO:1901566//GO:0043043//GO:1901565//GO:0009057//GO:0044260//GO:0044710//GO:0006412//GO:0009058//GO:0044267//GO:0006807//GO:1901360//GO:0090304//GO:0044249//GO:0006426//GO:0044763//GO:…	catabolic process//glucosamine-containing compound catabolic process//cellular macromolecule biosynthetic process//organic substance catabolic process//chitin metabolic process//gene expression//cellular aromatic compound metabolic process//cellular process//carbohydrate derivative catabolic process//amide biosynthetic process//biological_process//organonitrogen compound metabolic process//primar…	GO:0005737//GO:0005623//GO:0005622//GO:0005575//GO:0044464//GO:0044424	cytoplasm//cell//intracellular//cellular_component//cell part//intracellular part	GO:0001883//GO:0032559//GO:0017076//GO:1901363//GO:0032553//GO:0003674//GO:0097159//GO:0004812//GO:0016874//GO:0004820//GO:0016875//GO:0035639//GO:0016876//GO:0043167//GO:0003824//GO:0005524//GO:0032555//GO:0097367//GO:0032550//GO:0008061//GO:0032549//GO:0036094//GO:0030554//GO:1901265//GO:0000166//GO:0005488//GO:0043168//GO:0001882	purine nucleoside binding//adenyl ribonucleotide binding//purine nucleotide binding//heterocyclic compound binding//ribonucleotide binding//molecular_function//organic cyclic compound binding//aminoacyl-tRNA ligase activity//ligase activity//glycine-tRNA ligase activity//ligase activity, forming carbon-oxygen bonds//purine ribonucleoside triphosphate binding//ligase activity, forming aminoacyl-tR…	--	--	--	--
Novel00200	Sc_s1	-	5815090	5815604	515	--	--	--	--	--	--	--	--	--	--
Novel00201	Sc_s1	-	5862688	5863830	1143	--	--	--	--	--	--	--	--	--	--
Novel00202	Sc_s1	-	5875632	5876250	619	--	--	--	--	--	--	--	--	--	--
Novel00203	Sc_s1	-	5938530	5939422	633	--	--	--	--	--	--	--	--	--	--
Novel00204	Sc_s1	-	5961687	5962731	1045	--	--	--	--	GO:0043167//GO:0003674//GO:0043169//GO:0046872//GO:0005488	ion binding//molecular_function//cation binding//metal ion binding//binding	--	--	--	--
Novel00205	Sc_s1	-	6083580	6084545	966	--	--	--	--	--	--	--	--	--	--
Novel00206	Sc_s1	-	6193271	6193537	267	--	--	--	--	--	--	--	--	--	--
Novel00207	Sc_s1	-	6329246	6329993	748	--	--	--	--	--	--	--	--	--	--
Novel00208	Sc_s1	-	6330387	6331319	933	GO:1901576//GO:0042438//GO:0006582//GO:0046189//GO:0044237//GO:1901617//GO:0044699//GO:0008152//GO:0042440//GO:0071704//GO:0018958//GO:0008150//GO:0009987//GO:0006725//GO:0019438//GO:1901362//GO:1901360//GO:0044711//GO:0019748//GO:1901615//GO:0009058//GO:0044710//GO:0044550//GO:0046148//GO:0044763//GO:0044249	organic substance biosynthetic process//melanin biosynthetic process//melanin metabolic process//phenol-containing compound biosynthetic process//cellular metabolic process//organic hydroxy compound biosynthetic process//single-organism process//metabolic process//pigment metabolic process//organic substance metabolic process//phenol-containing compound metabolic process//biological_process//cell…	--	--	GO:0005507//GO:0046914//GO:0046872//GO:0005488//GO:0003674//GO:0043169//GO:0043167	copper ion binding//transition metal ion binding//metal ion binding//binding//molecular_function//cation binding//ion binding	--	--	--	--
Novel00209	Sc_s1	-	6331817	6332808	992	--	--	--	--	--	--	--	--	--	--
Novel00210	Sc_s1	-	6344787	6346163	270	--	--	--	--	--	--	--	--	--	PREDICTED: vam6/Vps39-like protein [Camelina sativa]
Novel00211	Sc_s1	-	6416227	6416391	165	--	--	--	--	--	--	--	--	--	--
Novel00212	Sc_s1	-	6481800	6482590	791	--	--	--	--	--	--	--	--	--	predicted protein [Physcomitrella patens]>gi|162682185|gb|EDQ68605.1| predicted protein [Physcomitrella patens]
Novel00213	Sc_s1	-	6484923	6486153	1231	--	--	--	--	--	--	--	--	--	hypothetical protein BVRB_019170, partial [Beta vulgaris subsp. vulgaris]
Novel00214	Sc_s1	-	6487071	6487587	517	--	--	--	--	--	--	--	--	--	--
Novel00215	Sc_s1	-	6489268	6491932	2665	--	--	--	--	--	--	no KO assigned | (RefSeq) hypothetical protein	http://www.genome.jp/dbget-bin/www_bget?ppp:PHYPADRAFT_65044	--	unnamed protein product [Physcomitrella patens]
Novel00216	Sc_s1	-	6573855	6575303	1449	--	--	--	--	--	--	--	--	--	--
Novel00217	Sc_s1	-	6600057	6601161	926	--	--	--	--	--	--	no KO assigned | (RefSeq) hypothetical protein	http://www.genome.jp/dbget-bin/www_bget?ppp:PHYPADRAFT_172667	--	predicted protein [Physcomitrella patens]>gi|162664884|gb|EDQ51588.1| predicted protein [Physcomitrella patens]
Novel00218	Sc_s1	-	6690385	6691023	639	--	--	--	--	GO:0005488//GO:0003676//GO:0003674//GO:1901363//GO:0097159	binding//nucleic acid binding//molecular_function//heterocyclic compound binding//organic cyclic compound binding	--	--	--	--
Novel00219	Sc_s1	-	6691319	6692665	1347	--	--	--	--	--	--	--	--	--	PREDICTED: CENP-B homolog protein 2-like [Camelina sativa]
Novel00220	Sc_s1	-	6744230	6745419	1190	--	--	--	--	--	--	--	--	--	--
Novel00221	Sc_s1	-	6791854	6793178	1325	--	--	--	--	--	--	--	--	--	--
Novel00222	Sc_s1	-	6861515	6862467	701	--	--	--	--	--	--	--	--	--	--
Novel00223	Sc_s1	-	6943619	6944035	417	--	--	--	--	--	--	--	--	--	--
Novel00224	Sc_s1	-	7027773	7028578	660	--	--	--	--	--	--	--	--	--	--
Novel00225	Sc_s1	-	7048976	7050757	1137	--	--	--	--	GO:0005515//GO:0032555//GO:0043167//GO:0097159//GO:0032559//GO:0017076//GO:0001883//GO:0032553//GO:0003674//GO:1901363//GO:0000166//GO:0001882//GO:0005488//GO:0043168//GO:0036094//GO:0030554//GO:0032549//GO:1901265//GO:0043531//GO:0097367//GO:0032550	protein binding//purine ribonucleotide binding//ion binding//organic cyclic compound binding//adenyl ribonucleotide binding//purine nucleotide binding//purine nucleoside binding//ribonucleotide binding//molecular_function//heterocyclic compound binding//nucleotide binding//nucleoside binding//binding//anion binding//small molecule binding//adenyl nucleotide binding//ribonucleoside binding//nucleo…	no KO assigned | (RefSeq) hypothetical protein	http://www.genome.jp/dbget-bin/www_bget?ppp:PHYPADRAFT_140033	--	hypothetical protein AMTR_s00056p00219450 [Amborella trichopoda]
Novel00226	Sc_s1	-	7077495	7081028	1837	--	--	--	--	--	--	--	--	--	--
Novel00227	Sc_s1	-	7281410	7281813	404	GO:0090304//GO:0031326//GO:0044249//GO:0019219//GO:0009889//GO:0044248//GO:0031323//GO:0051171//GO:0044260//GO:0009058//GO:0006807//GO:0050789//GO:1901360//GO:0006914//GO:0006351//GO:0032774//GO:1901362//GO:1903506//GO:0009056//GO:0010468//GO:0034645//GO:0019438//GO:2000112//GO:0006725//GO:0010467//GO:0009987//GO:0008150//GO:0044238//GO:0065007//GO:0050794//GO:0006357//GO:0080090//GO:0071704//GO:…	nucleic acid metabolic process//regulation of cellular biosynthetic process//cellular biosynthetic process//regulation of nucleobase-containing compound metabolic process//regulation of biosynthetic process//cellular catabolic process//regulation of cellular metabolic process//regulation of nitrogen compound metabolic process//cellular macromolecule metabolic process//biosynthetic process//nitrog…	GO:0044422//GO:0005622//GO:0043234//GO:0044446//GO:0005575//GO:0044428//GO:0043226//GO:0031974//GO:0043233//GO:0005634//GO:0005623//GO:0044451//GO:0031981//GO:0044424//GO:0016592//GO:0043231//GO:0043229//GO:0070013//GO:0005654//GO:0043227//GO:0032991//GO:0044464	organelle part//intracellular//protein complex//intracellular organelle part//cellular_component//nuclear part//organelle//membrane-enclosed lumen//organelle lumen//nucleus//cell//nucleoplasm part//nuclear lumen//intracellular part//mediator complex//intracellular membrane-bounded organelle//intracellular organelle//intracellular organelle lumen//nucleoplasm//membrane-bounded organelle//macromole…	GO:0001104//GO:0000988//GO:0003674//GO:0001076//GO:0003712//GO:0000989	RNA polymerase II transcription cofactor activity//transcription factor activity, protein binding//molecular_function//transcription factor activity, RNA polymerase II transcription factor binding//transcription cofactor activity//transcription factor activity, transcription factor binding	--	--	--	--
Novel00228	Sc_s1	-	7476209	7478891	2683	--	--	--	--	--	--	--	--	--	--
Novel00229	Sc_s1	-	7485449	7485947	499	GO:0045184//GO:0051716//GO:0006810//GO:0034728//GO:0031497//GO:0070271//GO:0007165//GO:0071824//GO:0044699//GO:0007154//GO:0065004//GO:0023052//GO:0051641//GO:0006325//GO:0033036//GO:0034613//GO:0006333//GO:0070727//GO:0043933//GO:0071822//GO:0046907//GO:0015031//GO:0006461//GO:0065003//GO:0016043//GO:0006334//GO:0050896//GO:0071702//GO:0044763//GO:0006886//GO:1902582//GO:0050789//GO:0071103//GO:…	establishment of protein localization//cellular response to stimulus//transport//nucleosome organization//chromatin assembly//protein complex biogenesis//signal transduction//protein-DNA complex subunit organization//single-organism process//cell communication//protein-DNA complex assembly//signaling//cellular localization//chromatin organization//macromolecule localization//cellular protein loca…	GO:0044424//GO:0000785//GO:0032993//GO:0044427//GO:0043231//GO:0000786//GO:0043229//GO:0032991//GO:0044464//GO:0043227//GO:0044422//GO:0043228//GO:0005694//GO:0044815//GO:0044446//GO:0005575//GO:0043234//GO:0005622//GO:0043226//GO:0043232//GO:0005623//GO:0005634	intracellular part//chromatin//protein-DNA complex//chromosomal part//intracellular membrane-bounded organelle//nucleosome//intracellular organelle//macromolecular complex//cell part//membrane-bounded organelle//organelle part//non-membrane-bounded organelle//chromosome//DNA packaging complex//intracellular organelle part//cellular_component//protein complex//intracellular//organelle//intracellul…	GO:0005488//GO:0003676//GO:0003677//GO:0097159//GO:1901363//GO:0003674	binding//nucleic acid binding//DNA binding//organic cyclic compound binding//heterocyclic compound binding//molecular_function	no KO assigned | (RefSeq) hypothetical protein	http://www.genome.jp/dbget-bin/www_bget?ppp:PHYPADRAFT_71438	--	predicted protein [Physcomitrella patens]>gi|162690403|gb|EDQ76770.1| predicted protein [Physcomitrella patens]
Novel00230	Sc_s1	-	7613228	7613792	565	--	--	--	--	--	--	--	--	--	--
Novel00231	Sc_s1	-	7616561	7619838	3107	--	--	--	--	GO:0005488//GO:0003674//GO:0005515	binding//molecular_function//protein binding	--	--	--	PREDICTED: TMV resistance protein N [Amborella trichopoda]
Novel00232	Sc_s1	-	7637513	7639135	1458	--	--	--	--	--	--	--	--	--	--
Novel00233	Sc_s1	-	7692977	7693873	897	GO:0071704//GO:0019538//GO:0044237//GO:0043412//GO:0008152//GO:0043170//GO:0006470//GO:0006796//GO:0006793//GO:0016311//GO:0044267//GO:0044260//GO:0009987//GO:0008150//GO:0036211//GO:0044238//GO:0006464//GO:0015979	organic substance metabolic process//protein metabolic process//cellular metabolic process//macromolecule modification//metabolic process//macromolecule metabolic process//protein dephosphorylation//phosphate-containing compound metabolic process//phosphorus metabolic process//dephosphorylation//cellular protein metabolic process//cellular macromolecule metabolic process//cellular process//biolog…	GO:0044424//GO:0009523//GO:0098796//GO:0034357//GO:0032991//GO:0016020//GO:0031224//GO:0044464//GO:0016021//GO:0009539//GO:0009521//GO:0044436//GO:0005575//GO:0044425//GO:0005622//GO:0043234//GO:0005623//GO:0009579	intracellular part//photosystem II//membrane protein complex//photosynthetic membrane//macromolecular complex//membrane//intrinsic component of membrane//cell part//integral component of membrane//photosystem II reaction center//photosystem//thylakoid part//cellular_component//membrane part//intracellular//protein complex//cell//thylakoid	GO:0008138//GO:0016788//GO:0016791//GO:0003824//GO:0016787//GO:0004721//GO:0042578//GO:0003674	protein tyrosine/serine/threonine phosphatase activity//hydrolase activity, acting on ester bonds//phosphatase activity//catalytic activity//hydrolase activity//phosphoprotein phosphatase activity//phosphoric ester hydrolase activity//molecular_function	--	--	--	--
Novel00234	Sc_s1	-	7726421	7728885	2051	--	--	--	--	--	--	--	--	--	--
Novel00235	Sc_s1	-	8201168	8203005	1838	--	--	--	--	--	--	--	--	--	predicted protein [Physcomitrella patens]>gi|162661957|gb|EDQ48997.1| predicted protein [Physcomitrella patens]
Novel00236	Sc_s1	-	8361891	8362651	761	--	--	--	--	--	--	--	--	--	--
Novel00237	Sc_s1	-	8405963	8406374	412	--	--	--	--	--	--	--	--	--	--
Novel00238	Sc_s1	-	8463441	8464254	280	GO:0071704//GO:0060255//GO:0006450//GO:0080090//GO:0043603//GO:0008152//GO:0006414//GO:0051246//GO:0043170//GO:0010556//GO:0044237//GO:0019538//GO:0009059//GO:1901576//GO:0019222//GO:0006448//GO:0034641//GO:0044271//GO:0009889//GO:0031326//GO:0044249//GO:0010608//GO:0031323//GO:0051171//GO:0006412//GO:0044260//GO:0050789//GO:0009058//GO:0044267//GO:0006807//GO:0006518//GO:0034248//GO:0065008//GO:…	organic substance metabolic process//regulation of macromolecule metabolic process//regulation of translational fidelity//regulation of primary metabolic process//cellular amide metabolic process//metabolic process//translational elongation//regulation of protein metabolic process//macromolecule metabolic process//regulation of macromolecule biosynthetic process//cellular metabolic process//prote…	--	--	--	--	--	--	--	RecName: Full=Glutamyl-tRNA(Gln) amidotransferase subunit C, chloroplastic/mitochondrial; Short=Glu-AdT subunit C; Flags: Precursor [Picea sitchensis]>gi|116794339|gb|ABK27102.1| unknown [Picea sitchensis]
Novel00239	Sc_s1	-	8465263	8465464	202	--	--	--	--	--	--	--	--	--	--
Novel00240	Sc_s1	-	8495642	8497384	1743	--	--	--	--	--	--	--	--	--	--
Novel00241	Sc_s1	-	8629862	8630465	429	--	--	--	--	--	--	--	--	--	predicted protein [Physcomitrella patens]>gi|162689666|gb|EDQ76036.1| predicted protein [Physcomitrella patens]
Novel00242	Sc_s1	-	8661174	8663433	1266	GO:0007165//GO:0007154//GO:0044699//GO:0048583//GO:0051716//GO:0009966//GO:0023052//GO:0023051//GO:0050896//GO:0044763//GO:0044700//GO:0050789//GO:0010646//GO:0065007//GO:0050794//GO:0009987//GO:0008150	signal transduction//cell communication//single-organism process//regulation of response to stimulus//cellular response to stimulus//regulation of signal transduction//signaling//regulation of signaling//response to stimulus//single-organism cellular process//single organism signaling//regulation of biological process//regulation of cell communication//biological regulation//regulation of cellula…	GO:0005576//GO:0005575	extracellular region//cellular_component	GO:0005488//GO:0010333//GO:0046872//GO:0016829//GO:0016835//GO:0016838//GO:0000287//GO:0043167//GO:0003824//GO:0003674//GO:0043169	binding//terpene synthase activity//metal ion binding//lyase activity//carbon-oxygen lyase activity//carbon-oxygen lyase activity, acting on phosphates//magnesium ion binding//ion binding//catalytic activity//molecular_function//cation binding	--	--	--	hypothetical protein SELMODRAFT_404489 [Selaginella moellendorffii]>gi|300169459|gb|EFJ36061.1| hypothetical protein SELMODRAFT_404489 [Selaginella moellendorffii]
Novel00243	Sc_s1	-	8788860	8790471	1482	--	--	--	--	--	--	--	--	--	--
Novel00244	Sc_s1	-	8868468	8869218	751	--	--	--	--	--	--	--	--	--	--
Novel00245	Sc_s1	-	9043854	9044638	785	--	--	--	--	--	--	--	--	--	--
Novel00246	Sc_s1	-	9288378	9289490	1113	--	--	--	--	--	--	--	--	--	--
Novel00247	Sc_s1	-	9381477	9382043	567	--	--	--	--	--	--	--	--	--	--
Novel00248	Sc_s1	-	9383040	9383628	589	--	--	--	--	--	--	--	--	--	--
Novel00249	Sc_s1	-	9455177	9457111	1935	--	--	--	--	--	--	--	--	--	--
Novel00250	Sc_s1	-	9532632	9534870	2239	GO:0010467//GO:0006725//GO:0034645//GO:0019438//GO:0010468//GO:2000112//GO:0008150//GO:0044238//GO:0009987//GO:0050794//GO:0065007//GO:0006351//GO:1901362//GO:0032774//GO:1903506//GO:0044260//GO:0006807//GO:0009058//GO:1901360//GO:0050789//GO:0044249//GO:0019219//GO:0031326//GO:0090304//GO:0009889//GO:0051171//GO:0031323//GO:0097659//GO:0019222//GO:0006139//GO:1901576//GO:0044271//GO:0034641//GO:…	gene expression//cellular aromatic compound metabolic process//cellular macromolecule biosynthetic process//aromatic compound biosynthetic process//regulation of gene expression//regulation of cellular macromolecule biosynthetic process//biological_process//primary metabolic process//cellular process//regulation of cellular process//biological regulation//transcription, DNA-templated//organic cyc…	GO:0005575//GO:0016020	cellular_component//membrane	GO:0003674//GO:0003700//GO:0005515//GO:0005102//GO:0000772//GO:0005186//GO:0001071//GO:0005488	molecular_function//transcription factor activity, sequence-specific DNA binding//protein binding//receptor binding//mating pheromone activity//pheromone activity//nucleic acid binding transcription factor activity//binding	--	--	--	--
Novel00251	Sc_s1	-	9543048	9557885	1993	GO:0065007//GO:0050794//GO:0008150//GO:0044238//GO:0009987//GO:0010467//GO:0006725//GO:0019438//GO:0034645//GO:0010468//GO:2000112//GO:1903506//GO:1901362//GO:0032774//GO:0006351//GO:1901360//GO:0050789//GO:0006807//GO:0009058//GO:0044260//GO:0051171//GO:0031323//GO:0009889//GO:0044249//GO:0019219//GO:0031326//GO:0090304//GO:0034654//GO:0044271//GO:0034641//GO:0019222//GO:0006139//GO:1901576//GO:…	biological regulation//regulation of cellular process//biological_process//primary metabolic process//cellular process//gene expression//cellular aromatic compound metabolic process//aromatic compound biosynthetic process//cellular macromolecule biosynthetic process//regulation of gene expression//regulation of cellular macromolecule biosynthetic process//regulation of nucleic acid-templated tran…	--	--	GO:0003674//GO:0003700//GO:0001071	molecular_function//transcription factor activity, sequence-specific DNA binding//nucleic acid binding transcription factor activity	no KO assigned | (RefSeq) hypothetical protein	http://www.genome.jp/dbget-bin/www_bget?ppp:PHYPADRAFT_223126	--	predicted protein [Physcomitrella patens]>gi|162669573|gb|EDQ56157.1| predicted protein, partial [Physcomitrella patens]
Novel00252	Sc_s1	-	9544621	9545286	666	GO:0009059//GO:0016070//GO:2001141//GO:0006139//GO:0019222//GO:1901576//GO:0097659//GO:0034654//GO:0044271//GO:0034641//GO:0060255//GO:0046483//GO:0071704//GO:0080090//GO:0006355//GO:0051252//GO:0043170//GO:0008152//GO:0018130//GO:0010556//GO:0044237//GO:0006351//GO:1903506//GO:0032774//GO:1901362//GO:0006725//GO:0010467//GO:0010468//GO:0019438//GO:0034645//GO:2000112//GO:0050794//GO:0065007//GO:…	macromolecule biosynthetic process//RNA metabolic process//regulation of RNA biosynthetic process//nucleobase-containing compound metabolic process//regulation of metabolic process//organic substance biosynthetic process//nucleic acid-templated transcription//nucleobase-containing compound biosynthetic process//cellular nitrogen compound biosynthetic process//cellular nitrogen compound metabolic …	--	--	GO:0001071//GO:0003674//GO:0003700	nucleic acid binding transcription factor activity//molecular_function//transcription factor activity, sequence-specific DNA binding	--	--	--	predicted protein [Physcomitrella patens]>gi|162680806|gb|EDQ67239.1| predicted protein [Physcomitrella patens]
Novel00253	Sc_s1	-	9550187	9582242	2427	GO:0034641//GO:0044271//GO:0034654//GO:0097659//GO:0006139//GO:0019222//GO:1901576//GO:2001141//GO:0016070//GO:0009059//GO:0044237//GO:0010556//GO:0008152//GO:0018130//GO:0043170//GO:0051252//GO:0006355//GO:0080090//GO:0071704//GO:0060255//GO:0046483//GO:0009987//GO:0008150//GO:0044238//GO:0050794//GO:0065007//GO:0010468//GO:0034645//GO:0019438//GO:2000112//GO:0006725//GO:0010467//GO:0032774//GO:…	cellular nitrogen compound metabolic process//cellular nitrogen compound biosynthetic process//nucleobase-containing compound biosynthetic process//nucleic acid-templated transcription//nucleobase-containing compound metabolic process//regulation of metabolic process//organic substance biosynthetic process//regulation of RNA biosynthetic process//RNA metabolic process//macromolecule biosynthetic …	--	--	GO:0001071//GO:0003674//GO:0003700	nucleic acid binding transcription factor activity//molecular_function//transcription factor activity, sequence-specific DNA binding	no KO assigned | (RefSeq) hypothetical protein	http://www.genome.jp/dbget-bin/www_bget?ppp:PHYPADRAFT_81770	--	predicted protein [Physcomitrella patens]>gi|162680806|gb|EDQ67239.1| predicted protein [Physcomitrella patens]
Novel00254	Sc_s1	-	9726800	9727978	695	--	--	--	--	--	--	--	--	--	--
Novel00255	Sc_s1	-	9728261	9732304	3049	--	--	--	--	--	--	--	--	--	predicted protein [Physcomitrella patens]>gi|162684406|gb|EDQ70808.1| predicted protein [Physcomitrella patens]
Novel00256	Sc_s1	-	9778375	9779779	1405	--	--	--	--	--	--	--	--	--	--
Novel00257	Sc_s1	-	10375959	10377295	1337	--	--	--	--	GO:0003674//GO:0005515//GO:0005488	molecular_function//protein binding//binding	--	--	--	TIR-NBS-LRR class disease resistance protein [Arabidopsis thaliana]>gi|332196827|gb|AEE34948.1| TIR-NBS-LRR class disease resistance protein [Arabidopsis thaliana]
Novel00258	Sc_s1	-	10379334	10444752	3916	GO:0023052//GO:0050896//GO:0051716//GO:0007165//GO:0007154//GO:0044699//GO:0050794//GO:0065007//GO:0009987//GO:0008150//GO:0044763//GO:0050789//GO:0044700	signaling//response to stimulus//cellular response to stimulus//signal transduction//cell communication//single-organism process//regulation of cellular process//biological regulation//cellular process//biological_process//single-organism cellular process//regulation of biological process//single organism signaling	--	--	GO:1901265//GO:0043531//GO:0032549//GO:0036094//GO:0030554//GO:0032550//GO:0097367//GO:0001882//GO:0005488//GO:0043168//GO:0000166//GO:0035639//GO:0097159//GO:0003674//GO:0032553//GO:1901363//GO:0001883//GO:0032559//GO:0017076//GO:0005524//GO:0032555//GO:0005515//GO:0043167	nucleoside phosphate binding//ADP binding//ribonucleoside binding//small molecule binding//adenyl nucleotide binding//purine ribonucleoside binding//carbohydrate derivative binding//nucleoside binding//binding//anion binding//nucleotide binding//purine ribonucleoside triphosphate binding//organic cyclic compound binding//molecular_function//ribonucleotide binding//heterocyclic compound binding//p…	no KO assigned | (RefSeq) hypothetical protein	http://www.genome.jp/dbget-bin/www_bget?ppp:PHYPADRAFT_140033	--	PREDICTED: TMV resistance protein N-like isoform X2 [Nelumbo nucifera]
Novel00259	Sc_s1	-	10440799	10453054	841	--	--	--	--	GO:0005488//GO:0003674//GO:0005515	binding//molecular_function//protein binding	no KO assigned | (RefSeq) hypothetical protein	http://www.genome.jp/dbget-bin/www_bget?ppp:PHYPADRAFT_176143	--	predicted protein [Physcomitrella patens]>gi|162694074|gb|EDQ80424.1| predicted protein [Physcomitrella patens]
Novel00260	Sc_s1	-	10443577	10443793	217	--	--	--	--	GO:0032555//GO:0043167//GO:0097159//GO:0032559//GO:0017076//GO:0001883//GO:1901363//GO:0032553//GO:0003674//GO:0000166//GO:0005488//GO:0043168//GO:0001882//GO:0036094//GO:0030554//GO:0032549//GO:0043531//GO:1901265//GO:0097367//GO:0032550	purine ribonucleotide binding//ion binding//organic cyclic compound binding//adenyl ribonucleotide binding//purine nucleotide binding//purine nucleoside binding//heterocyclic compound binding//ribonucleotide binding//molecular_function//nucleotide binding//binding//anion binding//nucleoside binding//small molecule binding//adenyl nucleotide binding//ribonucleoside binding//ADP binding//nucleoside…	--	--	--	putative NBS-LRR protein, partial [Cycas revoluta]
Novel00261	Sc_s1	-	10744997	10752768	263	--	--	--	--	--	--	--	--	--	--
Novel00262	Sc_s1	-	10752861	10810749	408	--	--	--	--	--	--	--	--	--	--
Novel00263	Sc_s1	-	10822854	10823945	728	--	--	--	--	--	--	--	--	--	--
Novel00264	Sc_s1	-	10855940	10858085	1994	--	--	--	--	--	--	--	--	--	hypothetical protein PHAVU_001G268400g [Phaseolus vulgaris]>gi|561037301|gb|ESW35831.1| hypothetical protein PHAVU_001G268400g [Phaseolus vulgaris]
Novel00265	Sc_s1	-	11114107	11115438	610	--	--	--	--	--	--	--	--	--	--
Novel00266	Sc_s1	-	11242390	11247869	3622	GO:1904029//GO:0009628//GO:0009416//GO:0065009//GO:0080090//GO:0060255//GO:0071704//GO:0044237//GO:0019538//GO:0043412//GO:0009314//GO:0043170//GO:0051246//GO:0044699//GO:0000079//GO:0008152//GO:0006468//GO:0006796//GO:0051338//GO:0006793//GO:0019220//GO:0050896//GO:0019222//GO:0007049//GO:0031323//GO:0045859//GO:0071900//GO:0044763//GO:0044267//GO:0050789//GO:0001932//GO:0044260//GO:0031399//GO:…	regulation of cyclin-dependent protein kinase activity//response to abiotic stimulus//response to light stimulus//regulation of molecular function//regulation of primary metabolic process//regulation of macromolecule metabolic process//organic substance metabolic process//cellular metabolic process//protein metabolic process//macromolecule modification//response to radiation//macromolecule metabo…	GO:0005576//GO:0005575	extracellular region//cellular_component	GO:0043168//GO:0005488//GO:0001882//GO:0000166//GO:0043531//GO:1901265//GO:0019901//GO:0030554//GO:0036094//GO:0032549//GO:0032550//GO:0019899//GO:0097367//GO:0005102//GO:0032555//GO:0019900//GO:0005515//GO:0043167//GO:0097159//GO:0005179//GO:1901363//GO:0032553//GO:0003674//GO:0017076//GO:0032559//GO:0001883	anion binding//binding//nucleoside binding//nucleotide binding//ADP binding//nucleoside phosphate binding//protein kinase binding//adenyl nucleotide binding//small molecule binding//ribonucleoside binding//purine ribonucleoside binding//enzyme binding//carbohydrate derivative binding//receptor binding//purine ribonucleotide binding//kinase binding//protein binding//ion binding//organic cyclic com…	no KO assigned | (RefSeq) hypothetical protein	http://www.genome.jp/dbget-bin/www_bget?ppp:PHYPADRAFT_133852	--	PREDICTED: protein SUPPRESSOR OF npr1-1, CONSTITUTIVE 1-like [Eucalyptus grandis]
Novel00267	Sc_s1	-	11248868	11255622	1998	GO:0050789//GO:0044700//GO:0044763//GO:0065007//GO:0050794//GO:0009987//GO:0008150//GO:0051716//GO:0007165//GO:0007154//GO:0044699//GO:0050896//GO:0023052	regulation of biological process//single organism signaling//single-organism cellular process//biological regulation//regulation of cellular process//cellular process//biological_process//cellular response to stimulus//signal transduction//cell communication//single-organism process//response to stimulus//signaling	--	--	GO:0003824//GO:0005515//GO:0003674//GO:0005488//GO:0016740//GO:0016757	catalytic activity//protein binding//molecular_function//binding//transferase activity//transferase activity, transferring glycosyl groups	no KO assigned | (RefSeq) hypothetical protein	http://www.genome.jp/dbget-bin/www_bget?ppp:PHYPADRAFT_7758	--	unknown [Picea sitchensis]
Novel00268	Sc_s1	-	11505549	11506170	622	--	--	--	--	--	--	--	--	--	--
Novel00269	Sc_s1	-	11637025	11639216	1116	GO:0034641//GO:0006139//GO:0006396//GO:0016070//GO:0044237//GO:0006399//GO:0008152//GO:0043170//GO:0043412//GO:0008033//GO:0071704//GO:0002097//GO:0046483//GO:0034660//GO:0009451//GO:0009987//GO:0008150//GO:0044238//GO:0034227//GO:0002098//GO:0006725//GO:0010467//GO:1901360//GO:0006807//GO:0044260//GO:0002143//GO:0006400//GO:0034470//GO:0090304	cellular nitrogen compound metabolic process//nucleobase-containing compound metabolic process//RNA processing//RNA metabolic process//cellular metabolic process//tRNA metabolic process//metabolic process//macromolecule metabolic process//macromolecule modification//tRNA processing//organic substance metabolic process//tRNA wobble base modification//heterocycle metabolic process//ncRNA metabolic …	GO:0044464//GO:0019012//GO:0044424//GO:0005623//GO:0005737//GO:0005575//GO:0005622	cell part//virion//intracellular part//cell//cytoplasm//cellular_component//intracellular	--	--	--	--	--	predicted protein [Physcomitrella patens]>gi|162670496|gb|EDQ57064.1| predicted protein, partial [Physcomitrella patens]
Novel00270	Sc_s1	-	12000954	12002476	1084	GO:0055114//GO:0008152//GO:0044699//GO:0008150//GO:0044710	oxidation-reduction process//metabolic process//single-organism process//biological_process//single-organism metabolic process	--	--	GO:0016614//GO:0016491//GO:0036094//GO:0016616//GO:1901265//GO:0046914//GO:0000166//GO:0005488//GO:0046872//GO:0003674//GO:0008270//GO:0043169//GO:1901363//GO:0097159//GO:0048037//GO:0043167//GO:0050662//GO:0003824//GO:0051287	oxidoreductase activity, acting on CH-OH group of donors//oxidoreductase activity//small molecule binding//oxidoreductase activity, acting on the CH-OH group of donors, NAD or NADP as acceptor//nucleoside phosphate binding//transition metal ion binding//nucleotide binding//binding//metal ion binding//molecular_function//zinc ion binding//cation binding//heterocyclic compound binding//organic cycl…	--	--	--	predicted protein [Physcomitrella patens]>gi|162682021|gb|EDQ68443.1| predicted protein [Physcomitrella patens]
Novel00271	Sc_s1	-	12087340	12088049	710	--	--	--	--	--	--	--	--	--	--
Novel00272	Sc_s1	-	12101482	12102652	718	GO:0006351//GO:0006996//GO:0032774//GO:1901362//GO:1903506//GO:0051301//GO:0051726//GO:0071840//GO:2000112//GO:0010468//GO:0019438//GO:0034645//GO:0006725//GO:0010467//GO:0009987//GO:0000910//GO:0022607//GO:0010557//GO:0044238//GO:0008150//GO:0065007//GO:0050794//GO:0090304//GO:0031326//GO:0019219//GO:0044249//GO:0009889//GO:0010628//GO:0044763//GO:0006915//GO:0007049//GO:0031323//GO:0070925//GO:…	transcription, DNA-templated//organelle organization//RNA biosynthetic process//organic cyclic compound biosynthetic process//regulation of nucleic acid-templated transcription//cell division//regulation of cell cycle//cellular component organization or biogenesis//regulation of cellular macromolecule biosynthetic process//regulation of gene expression//aromatic compound biosynthetic process//cel…	--	--	GO:0004842//GO:0003674//GO:0019787//GO:0003824//GO:0016740	ubiquitin-protein transferase activity//molecular_function//ubiquitin-like protein transferase activity//catalytic activity//transferase activity	--	--	--	--
Novel00273	Sc_s1	-	12112542	12113614	890	--	--	--	--	--	--	--	--	--	--
Novel00274	Sc_s1	-	12488895	12490812	1918	--	--	--	--	--	--	--	--	--	--
Novel00275	Sc_s1	-	12518383	12538523	1742	--	--	--	--	GO:0005488//GO:0003674//GO:0005515	binding//molecular_function//protein binding	--	--	--	predicted protein [Physcomitrella patens]>gi|162697226|gb|EDQ83562.1| predicted protein [Physcomitrella patens]
Novel00276	Sc_s1	-	12646397	12649288	1236	GO:0042221//GO:0044419//GO:0015031//GO:0046907//GO:0071822//GO:0043933//GO:0009059//GO:0007010//GO:0070727//GO:0016070//GO:0034613//GO:0033036//GO:0019089//GO:0051641//GO:2001141//GO:0006405//GO:0006139//GO:0019222//GO:1901576//GO:0050896//GO:0071705//GO:0097659//GO:0016043//GO:0031106//GO:0071973//GO:0065003//GO:0034654//GO:0006403//GO:0006461//GO:0044271//GO:0071166//GO:0034641//GO:0000921//GO:…	response to chemical//interspecies interaction between organisms//protein transport//intracellular transport//protein complex subunit organization//macromolecular complex subunit organization//macromolecule biosynthetic process//cytoskeleton organization//cellular macromolecule localization//RNA metabolic process//cellular protein localization//macromolecule localization//transmission of virus//c…	GO:0032156//GO:0043229//GO:0070013//GO:0005654//GO:0005940//GO:0016021//GO:0043227//GO:0042995//GO:0044464//GO:0032991//GO:0031224//GO:0016020//GO:0044451//GO:0044424//GO:0044444//GO:0031981//GO:0009288//GO:0005929//GO:0043231//GO:0016592//GO:0031514//GO:0071944//GO:0005856//GO:0044428//GO:0043232//GO:0043226//GO:0005634//GO:0008023//GO:0043233//GO:0031974//GO:0005737//GO:0005623//GO:0000446//GO:…	septin cytoskeleton//intracellular organelle//intracellular organelle lumen//nucleoplasm//septin ring//integral component of membrane//membrane-bounded organelle//cell projection//cell part//macromolecular complex//intrinsic component of membrane//membrane//nucleoplasm part//intracellular part//cytoplasmic part//nuclear lumen//bacterial-type flagellum//cilium//intracellular membrane-bounded organ…	GO:0000989//GO:0003712//GO:0001076//GO:0016462//GO:0003676//GO:0008565//GO:0051082//GO:0005488//GO:0016817//GO:0016818//GO:0005198//GO:0015631//GO:0097159//GO:0000988//GO:0016787//GO:0022892//GO:0008092//GO:0017111//GO:0003674//GO:1901363//GO:0001104//GO:0005515//GO:0003677//GO:0003774//GO:0005215//GO:0003824	transcription factor activity, transcription factor binding//transcription cofactor activity//transcription factor activity, RNA polymerase II transcription factor binding//pyrophosphatase activity//nucleic acid binding//protein transporter activity//unfolded protein binding//binding//hydrolase activity, acting on acid anhydrides//hydrolase activity, acting on acid anhydrides, in phosphorus-conta…	no KO assigned | (RefSeq) hypothetical protein	http://www.genome.jp/dbget-bin/www_bget?ppp:PHYPADRAFT_87718	--	predicted protein [Physcomitrella patens]>gi|162675439|gb|EDQ61934.1| predicted protein [Physcomitrella patens]
Novel00277	Sc_s1	-	12898745	12900228	654	--	--	--	--	--	--	--	--	--	predicted protein [Physcomitrella patens]>gi|162682115|gb|EDQ68536.1| predicted protein [Physcomitrella patens]
Novel00278	Sc_s1	-	12937220	12938381	1038	--	--	--	--	--	--	--	--	--	--
Novel00279	Sc_s1	-	13191250	13192758	1326	--	--	--	--	--	--	--	--	--	--
Novel00280	Sc_s1	-	13490165	13490703	539	--	--	--	--	--	--	--	--	--	--
Novel00281	Sc_s1	-	13843562	13845160	1417	--	--	--	--	--	--	--	--	--	--
Novel00282	Sc_s1	-	13900635	13901466	649	--	--	--	--	--	--	--	--	--	--
Novel00283	Sc_s1	-	13933474	13934752	775	--	--	--	--	--	--	--	--	--	--
Novel00284	Sc_s1	-	14020960	14022104	1145	--	--	--	--	--	--	--	--	--	--
Novel00285	Sc_s1	-	14055801	14056444	644	GO:0034641//GO:0006139//GO:0071704//GO:0046483//GO:0044237//GO:0008152//GO:0043170//GO:0009987//GO:0044238//GO:0008150//GO:0006725//GO:0006259//GO:0090304//GO:0006807//GO:0015074//GO:1901360//GO:0044260	cellular nitrogen compound metabolic process//nucleobase-containing compound metabolic process//organic substance metabolic process//heterocycle metabolic process//cellular metabolic process//metabolic process//macromolecule metabolic process//cellular process//primary metabolic process//biological_process//cellular aromatic compound metabolic process//DNA metabolic process//nucleic acid metaboli…	--	--	--	--	--	--	--	hypothetical protein BVRB_019170, partial [Beta vulgaris subsp. vulgaris]
Novel00286	Sc_s1	-	14059321	14059975	655	GO:0008150//GO:0044238//GO:0009987//GO:0050794//GO:0065007//GO:0010467//GO:0006725//GO:0034645//GO:0019438//GO:0010468//GO:2000112//GO:1901362//GO:0032774//GO:1903506//GO:0006351//GO:0006807//GO:0009058//GO:1901360//GO:0050789//GO:0044260//GO:0051171//GO:0031323//GO:0044249//GO:0019219//GO:0031326//GO:0090304//GO:0009889//GO:0044271//GO:0034641//GO:0034654//GO:0097659//GO:0019222//GO:0006139//GO:…	biological_process//primary metabolic process//cellular process//regulation of cellular process//biological regulation//gene expression//cellular aromatic compound metabolic process//cellular macromolecule biosynthetic process//aromatic compound biosynthetic process//regulation of gene expression//regulation of cellular macromolecule biosynthetic process//organic cyclic compound biosynthetic proc…	GO:0033648//GO:0005575//GO:0044216//GO:0044217//GO:0033646//GO:0043657//GO:0044215//GO:0018995//GO:0043656//GO:0033647//GO:0042025//GO:0033643	host intracellular membrane-bounded organelle//cellular_component//other organism cell//other organism part//host intracellular part//host cell//other organism//host//intracellular region of host//host intracellular organelle//host cell nucleus//host cell part	GO:0003674//GO:0003700//GO:0001071	molecular_function//transcription factor activity, sequence-specific DNA binding//nucleic acid binding transcription factor activity	no KO assigned | (RefSeq) hypothetical protein	http://www.genome.jp/dbget-bin/www_bget?ppp:PHYPADRAFT_74546	--	predicted protein [Physcomitrella patens]>gi|162687401|gb|EDQ73784.1| predicted protein [Physcomitrella patens]
Novel00287	Sc_s1	-	14061624	14062404	695	--	--	--	--	--	--	--	--	--	--
Novel00288	Sc_s1	-	14063674	14064449	776	--	--	--	--	--	--	--	--	--	predicted protein [Physcomitrella patens]>gi|162675044|gb|EDQ61544.1| predicted protein [Physcomitrella patens]
Novel00289	Sc_s1	-	14236293	14238306	2014	GO:0009059//GO:0016070//GO:2001141//GO:0019222//GO:0006139//GO:1901576//GO:0097659//GO:0034654//GO:0034641//GO:0044271//GO:0071704//GO:0046483//GO:0060255//GO:0080090//GO:0006355//GO:0051252//GO:0008152//GO:0018130//GO:0043170//GO:0010556//GO:0044237//GO:0006351//GO:1903506//GO:1901362//GO:0032774//GO:0034645//GO:0019438//GO:0010468//GO:2000112//GO:0010467//GO:0006725//GO:0050794//GO:0065007//GO:…	macromolecule biosynthetic process//RNA metabolic process//regulation of RNA biosynthetic process//regulation of metabolic process//nucleobase-containing compound metabolic process//organic substance biosynthetic process//nucleic acid-templated transcription//nucleobase-containing compound biosynthetic process//cellular nitrogen compound metabolic process//cellular nitrogen compound biosynthetic …	--	--	--	--	--	--	--	--
Novel00290	Sc_s1	-	14239303	14241388	1714	--	--	--	--	--	--	--	--	--	--
Novel00291	Sc_s1	-	14283218	14283767	550	--	--	--	--	--	--	--	--	--	--
Novel00292	Sc_s1	-	14284926	14286938	1555	--	--	--	--	--	--	no KO assigned | (RefSeq) hypothetical protein	http://www.genome.jp/dbget-bin/www_bget?ppp:PHYPADRAFT_78912	--	predicted protein [Physcomitrella patens]>gi|162683367|gb|EDQ69777.1| predicted protein [Physcomitrella patens]
Novel00293	Sc_s1	-	14356592	14357111	520	--	--	--	--	--	--	--	--	--	--
Novel00294	Sc_s1	-	14357436	14358522	647	--	--	--	--	--	--	--	--	--	--
Novel00295	Sc_s1	-	14681255	14681654	400	GO:0009987//GO:0044238//GO:0008150//GO:0006721//GO:0044763//GO:0044249//GO:0044710//GO:0044711//GO:0008610//GO:0006629//GO:0009058//GO:1901576//GO:0071704//GO:0008299//GO:0044255//GO:0008152//GO:0044699//GO:0016114//GO:0006720//GO:0044237	cellular process//primary metabolic process//biological_process//terpenoid metabolic process//single-organism cellular process//cellular biosynthetic process//single-organism metabolic process//single-organism biosynthetic process//lipid biosynthetic process//lipid metabolic process//biosynthetic process//organic substance biosynthetic process//organic substance metabolic process//isoprenoid bios…	--	--	GO:0016744//GO:0003674//GO:0003824//GO:0008661//GO:0016740	transferase activity, transferring aldehyde or ketonic groups//molecular_function//catalytic activity//1-deoxy-D-xylulose-5-phosphate synthase activity//transferase activity	--	--	--	--
Novel00296	Sc_s1	-	14733065	14734247	1183	GO:0044710//GO:0008150//GO:0008152//GO:0044699//GO:0055114	single-organism metabolic process//biological_process//metabolic process//single-organism process//oxidation-reduction process	--	--	GO:0003824//GO:0043167//GO:0043169//GO:0003674//GO:0046914//GO:0005488//GO:0046872//GO:0016491//GO:0005507	catalytic activity//ion binding//cation binding//molecular_function//transition metal ion binding//binding//metal ion binding//oxidoreductase activity//copper ion binding	--	--	--	predicted protein [Physcomitrella patens]>gi|162678278|gb|EDQ64738.1| predicted protein [Physcomitrella patens]
Novel00297	Sc_s10	+	353166	354342	1177	--	--	--	--	--	--	--	--	--	predicted protein [Physcomitrella patens]>gi|162661957|gb|EDQ48997.1| predicted protein [Physcomitrella patens]
Novel00298	Sc_s10	+	443645	444036	392	--	--	--	--	--	--	--	--	--	--
Novel00299	Sc_s10	+	447046	448392	1039	--	--	--	--	--	--	--	--	--	--
Novel00300	Sc_s10	+	456970	457395	426	--	--	--	--	--	--	--	--	--	--
Novel00301	Sc_s10	+	662345	663344	729	--	--	--	--	--	--	K08232 monodehydroascorbate reductase (NADH) [EC:1.6.5.4] | (RefSeq) hypothetical protein	http://www.genome.jp/dbget-bin/www_bget?ppp:PHYPADRAFT_213493	--	--
Novel00302	Sc_s10	+	667883	669400	1047	--	--	--	--	GO:0003674//GO:0051536//GO:0051540//GO:0051537//GO:0005488	molecular_function//iron-sulfur cluster binding//metal cluster binding//2 iron, 2 sulfur cluster binding//binding	--	--	--	PREDICTED: uncharacterized protein LOC105964403 [Erythranthe guttatus]
Novel00303	Sc_s10	+	797348	798245	898	--	--	--	--	--	--	--	--	--	--
Novel00304	Sc_s10	+	1416244	1417826	649	--	--	--	--	--	--	--	--	--	--
Novel00305	Sc_s10	+	1581691	1582593	703	--	--	--	--	--	--	K18649 inositol-phosphate phosphatase / L-galactose 1-phosphate phosphatase / histidinol-phosphatase [EC:3.1.3.25 3.1.3.93 3.1.3.15] | (RefSeq) hypothetical protein	http://www.genome.jp/dbget-bin/www_bget?ppp:PHYPADRAFT_135827	--	predicted protein [Physcomitrella patens]>gi|162678491|gb|EDQ64949.1| predicted protein [Physcomitrella patens]
Novel00306	Sc_s10	+	1584657	1585163	507	--	--	--	--	--	--	--	--	--	--
Novel00307	Sc_s10	+	1588503	1589603	1101	--	--	--	--	--	--	--	--	--	--
Novel00308	Sc_s10	+	2328388	2331468	1828	GO:0042254//GO:0034641//GO:0006139//GO:0016070//GO:0006396//GO:0022613//GO:0006364//GO:0044237//GO:0008152//GO:0043170//GO:0071704//GO:0046483//GO:0034660//GO:0009987//GO:0044238//GO:0008150//GO:0006725//GO:0010467//GO:0071840//GO:1901360//GO:0006807//GO:0044085//GO:0016072//GO:0044260//GO:0034470//GO:0090304	ribosome biogenesis//cellular nitrogen compound metabolic process//nucleobase-containing compound metabolic process//RNA metabolic process//RNA processing//ribonucleoprotein complex biogenesis//rRNA processing//cellular metabolic process//metabolic process//macromolecule metabolic process//organic substance metabolic process//heterocycle metabolic process//ncRNA metabolic process//cellular proces…	--	--	GO:0005488//GO:0016740//GO:0003674//GO:0016741//GO:0003824//GO:0008168//GO:0005515	binding//transferase activity//molecular_function//transferase activity, transferring one-carbon groups//catalytic activity//methyltransferase activity//protein binding	K08770 ubiquitin C | (RefSeq) hypothetical protein	http://www.genome.jp/dbget-bin/www_bget?ppp:PHYPADRAFT_88869	--	hypothetical protein SELMODRAFT_270468 [Selaginella moellendorffii]>gi|300166970|gb|EFJ33575.1| hypothetical protein SELMODRAFT_270468 [Selaginella moellendorffii]
Novel00309	Sc_s10	+	2331685	2332404	720	--	--	--	--	--	--	--	--	--	--
Novel00310	Sc_s10	+	2385357	2387420	1912	--	--	--	--	--	--	--	--	--	--
Novel00311	Sc_s10	+	2598470	2599200	551	--	--	--	--	--	--	--	--	--	--
Novel00312	Sc_s10	+	2605525	2605834	310	GO:0006996//GO:0051234//GO:0071840//GO:0009987//GO:0008150//GO:0044763//GO:0030036//GO:0006897//GO:0051179//GO:0007015//GO:0007010//GO:0043933//GO:0071822//GO:0016192//GO:0016043//GO:1902589//GO:0030029//GO:0044699//GO:0006810	organelle organization//establishment of localization//cellular component organization or biogenesis//cellular process//biological_process//single-organism cellular process//actin cytoskeleton organization//endocytosis//localization//actin filament organization//cytoskeleton organization//macromolecular complex subunit organization//protein complex subunit organization//vesicle-mediated transport…	--	--	--	--	--	--	--	--
Novel00313	Sc_s10	+	2867675	2868630	460	--	--	--	--	--	--	no KO assigned | (RefSeq) hypothetical protein	http://www.genome.jp/dbget-bin/www_bget?ppp:PHYPADRAFT_170788	--	predicted protein [Physcomitrella patens]>gi|162668992|gb|EDQ55588.1| predicted protein [Physcomitrella patens]
Novel00314	Sc_s10	+	2869743	2870916	654	--	--	--	--	--	--	--	--	--	predicted protein [Physcomitrella patens]>gi|162684104|gb|EDQ70509.1| predicted protein [Physcomitrella patens]
Novel00315	Sc_s10	+	2871912	2873501	1241	--	--	--	--	GO:0016437//GO:0003824//GO:0004810//GO:0003674//GO:0070567//GO:0016740//GO:0016779//GO:0016772//GO:0070566	tRNA cytidylyltransferase activity//catalytic activity//tRNA adenylyltransferase activity//molecular_function//cytidylyltransferase activity//transferase activity//nucleotidyltransferase activity//transferase activity, transferring phosphorus-containing groups//adenylyltransferase activity	no KO assigned | (RefSeq) hypothetical protein	http://www.genome.jp/dbget-bin/www_bget?ppp:PHYPADRAFT_167456	--	predicted protein [Physcomitrella patens]>gi|162676580|gb|EDQ63061.1| predicted protein [Physcomitrella patens]
Novel00316	Sc_s10	+	3497813	3500791	1516	GO:0097659//GO:0006139//GO:0019222//GO:1901576//GO:0044271//GO:0034641//GO:0034654//GO:0009059//GO:2001141//GO:0016070//GO:0010556//GO:0043170//GO:0008152//GO:0018130//GO:0044237//GO:0080090//GO:0060255//GO:0046483//GO:0071704//GO:0051252//GO:0006355//GO:0006725//GO:0010467//GO:0010468//GO:0019438//GO:0034645//GO:2000112//GO:0008150//GO:0044238//GO:0009987//GO:0065007//GO:0050794//GO:0006351//GO:…	nucleic acid-templated transcription//nucleobase-containing compound metabolic process//regulation of metabolic process//organic substance biosynthetic process//cellular nitrogen compound biosynthetic process//cellular nitrogen compound metabolic process//nucleobase-containing compound biosynthetic process//macromolecule biosynthetic process//regulation of RNA biosynthetic process//RNA metabolic …	GO:0043227//GO:0044464//GO:0043229//GO:0043231//GO:0044424//GO:0005634//GO:0005623//GO:0043226//GO:0005622//GO:0005575	membrane-bounded organelle//cell part//intracellular organelle//intracellular membrane-bounded organelle//intracellular part//nucleus//cell//organelle//intracellular//cellular_component	GO:0001071//GO:0003674//GO:0003700	nucleic acid binding transcription factor activity//molecular_function//transcription factor activity, sequence-specific DNA binding	--	--	--	predicted protein [Physcomitrella patens]>gi|162693200|gb|EDQ79553.1| predicted protein [Physcomitrella patens]
Novel00317	Sc_s10	+	3590412	3591752	1341	--	--	--	--	--	--	--	--	--	--
Novel00318	Sc_s10	+	3655822	3656193	372	--	--	--	--	--	--	--	--	--	--
Novel00319	Sc_s10	+	3710995	3711994	858	GO:0048017//GO:0010647//GO:0023052//GO:0050896//GO:0023051//GO:0048518//GO:0048015//GO:0014065//GO:0007165//GO:0044699//GO:0007154//GO:0051716//GO:0009966//GO:0048583//GO:0048522//GO:0050776//GO:0010646//GO:1902531//GO:0009987//GO:0014066//GO:0008150//GO:0002376//GO:0050794//GO:0065007//GO:0002682//GO:0023056//GO:0006955//GO:0044763//GO:0014068//GO:0048584//GO:0009967//GO:0044700//GO:0035556//GO:…	inositol lipid-mediated signaling//positive regulation of cell communication//signaling//response to stimulus//regulation of signaling//positive regulation of biological process//phosphatidylinositol-mediated signaling//phosphatidylinositol 3-kinase signaling//signal transduction//single-organism process//cell communication//cellular response to stimulus//regulation of signal transduction//regula…	GO:0016020//GO:0005575	membrane//cellular_component	GO:0043548//GO:0005488//GO:0003674//GO:0005515//GO:0005102	phosphatidylinositol 3-kinase binding//binding//molecular_function//protein binding//receptor binding	--	--	--	predicted protein [Physcomitrella patens]>gi|162681018|gb|EDQ67449.1| predicted protein [Physcomitrella patens]
Novel00320	Sc_s10	+	3809974	3810572	599	--	--	--	--	--	--	--	--	--	--
Novel00321	Sc_s10	+	3811556	3812733	1178	GO:0006811//GO:0044710//GO:0070838//GO:0051179//GO:0050789//GO:0032879//GO:0002115//GO:0030001//GO:0065007//GO:0051049//GO:0072511//GO:0008150//GO:1902578//GO:0010959//GO:0051234//GO:0044765//GO:0044699//GO:0008152//GO:0006810//GO:2001256//GO:0006816//GO:0051924//GO:0006812//GO:0043269//GO:0055114	ion transport//single-organism metabolic process//divalent metal ion transport//localization//regulation of biological process//regulation of localization//store-operated calcium entry//metal ion transport//biological regulation//regulation of transport//divalent inorganic cation transport//biological_process//single-organism localization//regulation of metal ion transport//establishment of local…	GO:0005622//GO:0044425//GO:0005575//GO:0044446//GO:0031301//GO:0044422//GO:0005737//GO:0042175//GO:0005623//GO:0043226//GO:0030176//GO:0043231//GO:0044432//GO:0044444//GO:0044424//GO:0016021//GO:0005783//GO:0031090//GO:0043227//GO:0005789//GO:0031227//GO:0044464//GO:0031224//GO:0016020//GO:0031300//GO:0043229//GO:0098588//GO:0012505	intracellular//membrane part//cellular_component//intracellular organelle part//integral component of organelle membrane//organelle part//cytoplasm//nuclear outer membrane-endoplasmic reticulum membrane network//cell//organelle//integral component of endoplasmic reticulum membrane//intracellular membrane-bounded organelle//endoplasmic reticulum part//cytoplasmic part//intracellular part//integral…	GO:0003824//GO:0003674//GO:0016705//GO:0016706//GO:0051213//GO:0016491	catalytic activity//molecular_function//oxidoreductase activity, acting on paired donors, with incorporation or reduction of molecular oxygen//oxidoreductase activity, acting on paired donors, with incorporation or reduction of molecular oxygen, 2-oxoglutarate as one donor, and incorporation of one atom each of oxygen into both donors//dioxygenase activity//oxidoreductase activity	no KO assigned | (RefSeq) hypothetical protein	http://www.genome.jp/dbget-bin/www_bget?ppp:PHYPADRAFT_164784	--	predicted protein [Physcomitrella patens]>gi|162683153|gb|EDQ69565.1| predicted protein [Physcomitrella patens]
Novel00322	Sc_s10	+	3923647	3924880	1124	--	--	--	--	--	--	--	--	--	--
Novel00323	Sc_s10	+	3992760	3996290	2460	--	--	--	--	--	--	--	--	--	predicted protein [Physcomitrella patens]>gi|162697309|gb|EDQ83645.1| predicted protein [Physcomitrella patens]
Novel00324	Sc_s10	+	4035729	4036595	867	GO:0010467//GO:0034645//GO:0010468//GO:2000112//GO:0051172//GO:0048523//GO:0065007//GO:0050794//GO:0043604//GO:0008150//GO:1901564//GO:0044238//GO:0009987//GO:0006518//GO:0034248//GO:0043043//GO:0006417//GO:1901566//GO:0032268//GO:0006412//GO:0006413//GO:0010605//GO:0044260//GO:0048519//GO:0050789//GO:0045947//GO:0044267//GO:0006807//GO:0009058//GO:0009889//GO:0044249//GO:0010608//GO:0031326//GO:…	gene expression//cellular macromolecule biosynthetic process//regulation of gene expression//regulation of cellular macromolecule biosynthetic process//negative regulation of nitrogen compound metabolic process//negative regulation of cellular process//biological regulation//regulation of cellular process//amide biosynthetic process//biological_process//organonitrogen compound metabolic process//…	--	--	GO:0003674//GO:0005515//GO:0008190//GO:0031369//GO:0005488	molecular_function//protein binding//eukaryotic initiation factor 4E binding//translation initiation factor binding//binding	--	--	--	predicted protein [Physcomitrella patens]>gi|162667869|gb|EDQ54488.1| predicted protein [Physcomitrella patens]
Novel00325	Sc_s10	+	4130049	4130316	268	GO:0044699//GO:0030154//GO:0002066//GO:0002064//GO:0048609//GO:0019953//GO:0032501//GO:0060429//GO:0009888//GO:0016043//GO:0044703//GO:0007010//GO:0048477//GO:0048856//GO:0022414//GO:0048468//GO:0003006//GO:0051704//GO:0007292//GO:0044763//GO:0048646//GO:0007276//GO:0022412//GO:0007281//GO:0071840//GO:0030855//GO:0000003//GO:0030707//GO:0032504//GO:0009987//GO:0030703//GO:0008150//GO:0007304//GO:…	single-organism process//cell differentiation//columnar/cuboidal epithelial cell development//epithelial cell development//multicellular organismal reproductive process//sexual reproduction//multicellular organismal process//epithelium development//tissue development//cellular component organization//multi-organism reproductive process//cytoskeleton organization//oogenesis//anatomical structure d…	GO:0071944//GO:0044464//GO:0005575//GO:0042600//GO:0005576//GO:0005623//GO:0030312	cell periphery//cell part//cellular_component//chorion//extracellular region//cell//external encapsulating structure	GO:0005198//GO:0005488//GO:0003779//GO:0005213//GO:0005515//GO:0008092//GO:0003674	structural molecule activity//binding//actin binding//structural constituent of chorion//protein binding//cytoskeletal protein binding//molecular_function	--	--	--	--
Novel00326	Sc_s10	+	4362294	4363428	1135	GO:0006139//GO:0034641//GO:0071704//GO:0046483//GO:0008152//GO:0043170//GO:0044237//GO:0006725//GO:0009987//GO:0044238//GO:0008150//GO:0090304//GO:0006259//GO:0044260//GO:0006807//GO:0015074//GO:1901360	nucleobase-containing compound metabolic process//cellular nitrogen compound metabolic process//organic substance metabolic process//heterocycle metabolic process//metabolic process//macromolecule metabolic process//cellular metabolic process//cellular aromatic compound metabolic process//cellular process//primary metabolic process//biological_process//nucleic acid metabolic process//DNA metaboli…	--	--	GO:0003676//GO:0008907//GO:0005488//GO:0097159//GO:1901363//GO:0003674//GO:0003677//GO:0003824	nucleic acid binding//integrase activity//binding//organic cyclic compound binding//heterocyclic compound binding//molecular_function//DNA binding//catalytic activity	no KO assigned | (RefSeq) hypothetical protein	http://www.genome.jp/dbget-bin/www_bget?ppp:PHYPADRAFT_111930	--	hypothetical protein BVRB_020820, partial [Beta vulgaris subsp. vulgaris]
Novel00327	Sc_s10	+	4396440	4403503	2396	--	--	GO:0043229//GO:0044464//GO:0043227//GO:0044424//GO:0043231//GO:0043226//GO:0005623//GO:0005634//GO:0005575//GO:0005622	intracellular organelle//cell part//membrane-bounded organelle//intracellular part//intracellular membrane-bounded organelle//organelle//cell//nucleus//cellular_component//intracellular	GO:0016772//GO:0003676//GO:0016779//GO:0005488//GO:0016740//GO:0097159//GO:0003674//GO:1901363//GO:0034061//GO:0003677//GO:0003824	transferase activity, transferring phosphorus-containing groups//nucleic acid binding//nucleotidyltransferase activity//binding//transferase activity//organic cyclic compound binding//molecular_function//heterocyclic compound binding//DNA polymerase activity//DNA binding//catalytic activity	--	--	--	--
Novel00328	Sc_s10	+	4398097	4399026	930	--	--	--	--	--	--	--	--	--	--
Novel00329	Sc_s10	+	4451921	4452433	513	--	--	--	--	--	--	--	--	--	--
Novel00330	Sc_s10	+	4472510	4474108	728	--	--	GO:0044425//GO:0005575//GO:0016021//GO:0031224//GO:0016020	membrane part//cellular_component//integral component of membrane//intrinsic component of membrane//membrane	--	--	--	--	--	--
Novel00331	Sc_s10	+	4517901	4518744	521	--	--	--	--	--	--	--	--	--	--
Novel00332	Sc_s10	+	4984722	4990389	2772	--	--	--	--	--	--	--	--	--	--
Novel00333	Sc_s10	+	5069618	5070340	723	--	--	--	--	--	--	--	--	--	--
Novel00334	Sc_s10	+	5119321	5120023	703	--	--	--	--	--	--	--	--	--	--
Novel00335	Sc_s10	+	5141906	5142654	749	--	--	--	--	GO:0003674//GO:0005515//GO:0046983//GO:0005488	molecular_function//protein binding//protein dimerization activity//binding	--	--	--	hypothetical protein PHYSODRAFT_482887, partial [Phytophthora sojae]>gi|348684456|gb|EGZ24271.1| hypothetical protein PHYSODRAFT_482887, partial [Phytophthora sojae]
Novel00336	Sc_s10	+	5176207	5177022	816	--	--	--	--	--	--	--	--	--	--
Novel00337	Sc_s10	+	5549096	5551361	1637	--	--	GO:0044423//GO:0005575//GO:0019028//GO:0019012	virion part//cellular_component//viral capsid//virion	--	--	--	--	--	predicted protein [Physcomitrella patens]>gi|162693490|gb|EDQ79842.1| predicted protein [Physcomitrella patens]
Novel00338	Sc_s10	+	5860945	5861726	782	--	--	--	--	--	--	--	--	--	--
Novel00339	Sc_s10	+	5974814	5994010	14594	GO:0051179//GO:0044260//GO:0009058//GO:0006807//GO:0015074//GO:0009308//GO:0050789//GO:1901360//GO:0090304//GO:0031326//GO:0019219//GO:0044249//GO:0009889//GO:0006259//GO:0006400//GO:0034470//GO:0031323//GO:0070525//GO:0051171//GO:2000112//GO:0010468//GO:0019438//GO:0034645//GO:0006725//GO:0010467//GO:0009987//GO:0044238//GO:1901564//GO:0008150//GO:0034660//GO:0006576//GO:0050794//GO:0065007//GO:…	localization//cellular macromolecule metabolic process//biosynthetic process//nitrogen compound metabolic process//DNA integration//amine metabolic process//regulation of biological process//organic cyclic compound metabolic process//nucleic acid metabolic process//regulation of cellular biosynthetic process//regulation of nucleobase-containing compound metabolic process//cellular biosynthetic pr…	--	--	GO:0043167//GO:0003933//GO:0003824//GO:0003723//GO:0016814//GO:0003677//GO:0016791//GO:0005515//GO:0005524//GO:0032555//GO:0017111//GO:0098519//GO:0001883//GO:0017076//GO:0032559//GO:0019238//GO:0042578//GO:1901363//GO:0003674//GO:0032553//GO:0097159//GO:0008134//GO:0003724//GO:0016787//GO:0035639//GO:0004386//GO:0016810//GO:0016887//GO:0016817//GO:0016818//GO:0000166//GO:0043168//GO:0005488//GO:…	ion binding//GTP cyclohydrolase activity//catalytic activity//RNA binding//hydrolase activity, acting on carbon-nitrogen (but not peptide) bonds, in cyclic amidines//DNA binding//phosphatase activity//protein binding//ATP binding//purine ribonucleotide binding//nucleoside-triphosphatase activity//nucleotide phosphatase activity, acting on free nucleotides//purine nucleoside binding//purine nucleo…	no KO assigned | (RefSeq) hypothetical protein	http://www.genome.jp/dbget-bin/www_bget?ppp:PHYPADRAFT_65713	--	predicted protein [Physcomitrella patens]>gi|162695856|gb|EDQ82198.1| predicted protein [Physcomitrella patens]
Novel00340	Sc_s10	+	6143070	6144685	964	--	--	--	--	--	--	--	--	--	predicted protein [Physcomitrella patens]>gi|162696425|gb|EDQ82764.1| predicted protein [Physcomitrella patens]
Novel00341	Sc_s10	+	6197619	6198379	451	--	--	--	--	--	--	--	--	--	--
Novel00342	Sc_s10	+	6271972	6272935	964	--	--	--	--	--	--	no KO assigned | (RefSeq) hypothetical protein	http://www.genome.jp/dbget-bin/www_bget?ppp:PHYPADRAFT_53872	--	predicted protein [Physcomitrella patens]>gi|162697331|gb|EDQ83667.1| predicted protein, partial [Physcomitrella patens]
Novel00343	Sc_s10	+	6436616	6438706	1192	--	--	--	--	--	--	--	--	--	--
Novel00344	Sc_s10	+	6545795	6547126	874	--	--	--	--	--	--	--	--	--	--
Novel00345	Sc_s10	+	6655724	6656324	601	--	--	--	--	--	--	no KO assigned | (RefSeq) hypothetical protein	http://www.genome.jp/dbget-bin/www_bget?ppp:PHYPADRAFT_169770	--	predicted protein [Physcomitrella patens]>gi|162671319|gb|EDQ57873.1| predicted protein [Physcomitrella patens]
Novel00346	Sc_s10	+	6759703	6760798	1096	--	--	--	--	--	--	--	--	--	--
Novel00347	Sc_s10	+	6880100	6880396	297	--	--	GO:0019012//GO:0005575	virion//cellular_component	--	--	--	--	--	--
Novel00348	Sc_s10	+	6881394	6881883	490	--	--	--	--	--	--	--	--	--	--
Novel00349	Sc_s10	+	6901782	6902460	679	--	--	--	--	--	--	no KO assigned | (RefSeq) hypothetical protein	http://www.genome.jp/dbget-bin/www_bget?ppp:PHYPADRAFT_74546	--	--
Novel00350	Sc_s10	+	6914888	6915369	482	--	--	--	--	--	--	--	--	--	predicted protein [Physcomitrella patens]>gi|162668422|gb|EDQ55030.1| predicted protein [Physcomitrella patens]
Novel00351	Sc_s10	+	7163617	7165062	1446	GO:0009987//GO:0008150//GO:0050794//GO:0065007//GO:0000160//GO:0044700//GO:0035556//GO:0050789//GO:0044763//GO:0050896//GO:0023052//GO:0006928//GO:0007165//GO:0044699//GO:0007154//GO:0051716	cellular process//biological_process//regulation of cellular process//biological regulation//phosphorelay signal transduction system//single organism signaling//intracellular signal transduction//regulation of biological process//single-organism cellular process//response to stimulus//signaling//movement of cell or subcellular component//signal transduction//single-organism process//cell communic…	--	--	GO:0060089//GO:0003674//GO:0005057//GO:0003824//GO:0004871//GO:0038023//GO:0016772//GO:0016775//GO:0004672//GO:0016301//GO:0000155//GO:0004872//GO:0016773//GO:0016740//GO:0004673	molecular transducer activity//molecular_function//receptor signaling protein activity//catalytic activity//signal transducer activity//signaling receptor activity//transferase activity, transferring phosphorus-containing groups//phosphotransferase activity, nitrogenous group as acceptor//protein kinase activity//kinase activity//phosphorelay sensor kinase activity//receptor activity//phosphotran…	--	--	--	--
Novel00352	Sc_s10	+	7171051	7172234	593	--	--	--	--	GO:0000166//GO:0005488//GO:0043168//GO:0001882//GO:0097367//GO:0032550//GO:0032549//GO:0036094//GO:0030554//GO:0043531//GO:1901265//GO:0043167//GO:0005524//GO:0032555//GO:0001883//GO:0032559//GO:0017076//GO:1901363//GO:0003674//GO:0032553//GO:0097159//GO:0035639	nucleotide binding//binding//anion binding//nucleoside binding//carbohydrate derivative binding//purine ribonucleoside binding//ribonucleoside binding//small molecule binding//adenyl nucleotide binding//ADP binding//nucleoside phosphate binding//ion binding//ATP binding//purine ribonucleotide binding//purine nucleoside binding//adenyl ribonucleotide binding//purine nucleotide binding//heterocycli…	--	--	--	predicted protein [Physcomitrella patens]>gi|162672452|gb|EDQ58989.1| predicted protein [Physcomitrella patens]
Novel00353	Sc_s10	+	7237415	7237799	279	--	--	--	--	--	--	--	--	--	--
Novel00354	Sc_s10	+	7266578	7273362	1728	GO:0005975//GO:0071704//GO:0008152//GO:0008150//GO:0044238	carbohydrate metabolic process//organic substance metabolic process//metabolic process//biological_process//primary metabolic process	--	--	GO:0004553//GO:0016787//GO:0016798//GO:0003674//GO:0003824	hydrolase activity, hydrolyzing O-glycosyl compounds//hydrolase activity//hydrolase activity, acting on glycosyl bonds//molecular_function//catalytic activity	--	--	--	predicted protein [Physcomitrella patens]>gi|162676895|gb|EDQ63372.1| predicted protein [Physcomitrella patens]
Novel00355	Sc_s10	+	7456971	7457534	564	--	--	--	--	--	--	--	--	--	--
Novel00356	Sc_s10	+	7754269	7759366	2306	--	--	--	--	--	--	no KO assigned | (RefSeq) hypothetical protein	http://www.genome.jp/dbget-bin/www_bget?ppp:PHYPADRAFT_161046	--	predicted protein [Physcomitrella patens]>gi|162690975|gb|EDQ77339.1| predicted protein [Physcomitrella patens]
Novel00357	Sc_s10	+	7954573	7954765	193	--	--	--	--	--	--	--	--	--	unnamed protein product [Physcomitrella patens]
Novel00358	Sc_s10	+	8107657	8108266	610	--	--	--	--	--	--	--	--	--	--
Novel00359	Sc_s10	+	8237628	8237950	323	--	--	--	--	--	--	--	--	--	--
Novel00360	Sc_s10	+	8239044	8240665	691	--	--	--	--	GO:0003824//GO:0003674//GO:0016779//GO:0016740//GO:0016772	catalytic activity//molecular_function//nucleotidyltransferase activity//transferase activity//transferase activity, transferring phosphorus-containing groups	--	--	--	TPA_inf: CCAAT-box binding factor HAP3-like protein [Physcomitrella patens]
Novel00361	Sc_s10	+	8720856	8721225	370	--	--	--	--	--	--	--	--	--	--
Novel00362	Sc_s10	+	8722335	8722934	600	--	--	--	--	--	--	--	--	--	--
Novel00363	Sc_s10	+	8723584	8724011	428	--	--	--	--	--	--	--	--	--	--
Novel00364	Sc_s10	+	8779008	8782097	3090	GO:0006518//GO:1901566//GO:0043043//GO:0051188//GO:0009237//GO:0009987//GO:1901564//GO:0008150//GO:0043604//GO:0044249//GO:0044763//GO:0051186//GO:0044550//GO:0044710//GO:0009058//GO:0006807//GO:0019748//GO:0044711//GO:0019184//GO:1901576//GO:0034641//GO:0044271//GO:0071704//GO:0043603//GO:0008152//GO:0044699//GO:0019290//GO:0044237	peptide metabolic process//organonitrogen compound biosynthetic process//peptide biosynthetic process//cofactor biosynthetic process//siderophore metabolic process//cellular process//organonitrogen compound metabolic process//biological_process//amide biosynthetic process//cellular biosynthetic process//single-organism cellular process//cofactor metabolic process//secondary metabolite biosyntheti…	--	--	GO:0008324//GO:0042927//GO:0022892//GO:0015603//GO:0046873//GO:0005381//GO:0003674//GO:0022891//GO:0005215//GO:0015075//GO:0015343//GO:0022857//GO:0022890//GO:0046915	cation transmembrane transporter activity//siderophore transporter activity//substrate-specific transporter activity//iron chelate transmembrane transporter activity//metal ion transmembrane transporter activity//iron ion transmembrane transporter activity//molecular_function//substrate-specific transmembrane transporter activity//transporter activity//ion transmembrane transporter activity//side…	--	--	--	hypothetical protein SELMODRAFT_407912 [Selaginella moellendorffii]>gi|300165825|gb|EFJ32432.1| hypothetical protein SELMODRAFT_407912 [Selaginella moellendorffii]
Novel00365	Sc_s10	+	8812724	8814053	1049	--	--	--	--	--	--	--	--	--	--
Novel00366	Sc_s10	+	8828695	8829912	1218	--	--	--	--	--	--	--	--	--	--
Novel00367	Sc_s10	+	8830269	8831630	1362	GO:0051186//GO:0044763//GO:0044249//GO:0044711//GO:0019748//GO:0006807//GO:0009058//GO:0044710//GO:0044550//GO:0043043//GO:1901566//GO:0006518//GO:0008150//GO:1901564//GO:0043604//GO:0009987//GO:0051188//GO:0009237//GO:0043603//GO:0071704//GO:0044237//GO:0019290//GO:0044699//GO:0008152//GO:0019184//GO:0044271//GO:0034641//GO:1901576	cofactor metabolic process//single-organism cellular process//cellular biosynthetic process//single-organism biosynthetic process//secondary metabolic process//nitrogen compound metabolic process//biosynthetic process//single-organism metabolic process//secondary metabolite biosynthetic process//peptide biosynthetic process//organonitrogen compound biosynthetic process//peptide metabolic process/…	--	--	GO:0022891//GO:0015075//GO:0005215//GO:0022892//GO:0042927//GO:0008324//GO:0003674//GO:0005381//GO:0046873//GO:0015603//GO:0046915//GO:0022857//GO:0015343//GO:0022890	substrate-specific transmembrane transporter activity//ion transmembrane transporter activity//transporter activity//substrate-specific transporter activity//siderophore transporter activity//cation transmembrane transporter activity//molecular_function//iron ion transmembrane transporter activity//metal ion transmembrane transporter activity//iron chelate transmembrane transporter activity//tran…	--	--	--	hypothetical protein SELMODRAFT_407912 [Selaginella moellendorffii]>gi|300165825|gb|EFJ32432.1| hypothetical protein SELMODRAFT_407912 [Selaginella moellendorffii]
Novel00368	Sc_s10	+	8844877	8870842	1124	GO:0050896//GO:0023052//GO:0007154//GO:0044699//GO:0007165//GO:0051716//GO:0065007//GO:0050794//GO:0008150//GO:0009987//GO:0044700//GO:0050789//GO:0044763	response to stimulus//signaling//cell communication//single-organism process//signal transduction//cellular response to stimulus//biological regulation//regulation of cellular process//biological_process//cellular process//single organism signaling//regulation of biological process//single-organism cellular process	--	--	GO:0005488//GO:0003674//GO:0005515	binding//molecular_function//protein binding	no KO assigned | (RefSeq) hypothetical protein	http://www.genome.jp/dbget-bin/www_bget?ppp:PHYPADRAFT_166149	--	predicted protein [Physcomitrella patens]>gi|162680233|gb|EDQ66671.1| predicted protein [Physcomitrella patens]
Novel00369	Sc_s10	+	8871836	8872367	447	--	--	--	--	--	--	--	--	--	--
Novel00370	Sc_s10	+	8872686	8873316	631	--	--	--	--	GO:0005488//GO:0003676//GO:0003677//GO:0005515//GO:1901363//GO:0003674//GO:0097159	binding//nucleic acid binding//DNA binding//protein binding//heterocyclic compound binding//molecular_function//organic cyclic compound binding	--	--	--	hypothetical protein SORBIDRAFT_02g005220 [Sorghum bicolor]>gi|241924977|gb|EER98121.1| hypothetical protein SORBIDRAFT_02g005220 [Sorghum bicolor]
Novel00371	Sc_s10	+	8873461	8874384	924	--	--	--	--	--	--	--	--	--	--
Novel00372	Sc_s10	+	8909413	8911535	2029	--	--	--	--	--	--	--	--	--	PREDICTED: uncharacterized protein LOC105789602 [Gossypium raimondii]
Novel00373	Sc_s10	+	8989931	8992196	1678	--	--	--	--	--	--	--	--	--	--
Novel00374	Sc_s10	+	9151244	9151674	431	GO:0080090//GO:0060255//GO:0046483//GO:0071704//GO:0051252//GO:0006355//GO:0010556//GO:0043170//GO:0018130//GO:0008152//GO:0044237//GO:0009059//GO:2001141//GO:0016070//GO:0097659//GO:1901576//GO:0006139//GO:0019222//GO:0044271//GO:0034641//GO:0034654//GO:0019219//GO:0044249//GO:0090304//GO:0031326//GO:0009889//GO:0051171//GO:0031323//GO:0044260//GO:0006807//GO:0009058//GO:0050789//GO:1901360//GO:…	regulation of primary metabolic process//regulation of macromolecule metabolic process//heterocycle metabolic process//organic substance metabolic process//regulation of RNA metabolic process//regulation of transcription, DNA-templated//regulation of macromolecule biosynthetic process//macromolecule metabolic process//heterocycle biosynthetic process//metabolic process//cellular metabolic process…	--	--	GO:0005488//GO:0001071//GO:0003676//GO:0003700//GO:0003677//GO:0097159//GO:0043565//GO:1901363//GO:0003674	binding//nucleic acid binding transcription factor activity//nucleic acid binding//transcription factor activity, sequence-specific DNA binding//DNA binding//organic cyclic compound binding//sequence-specific DNA binding//heterocyclic compound binding//molecular_function	--	--	--	--
Novel00375	Sc_s10	+	9156001	9157258	1064	GO:0008150//GO:0051234//GO:0051179//GO:0006810	biological_process//establishment of localization//localization//transport	GO:0005575//GO:0016020	cellular_component//membrane	GO:0003674//GO:0005215	molecular_function//transporter activity	--	--	--	--
Novel00376	Sc_s10	+	9164540	9166174	1329	--	--	--	--	GO:0003674//GO:0016787//GO:0003824	molecular_function//hydrolase activity//catalytic activity	--	--	--	conserved unknown protein [Ectocarpus siliculosus]
Novel00377	Sc_s10	+	9301173	9302799	1201	--	--	--	--	--	--	--	--	--	--
Novel00378	Sc_s10	+	9358434	9359229	796	GO:0010467//GO:0034645//GO:0043604//GO:0008150//GO:1901564//GO:0044238//GO:0009987//GO:0006518//GO:1901566//GO:0043043//GO:0044260//GO:0006412//GO:0044267//GO:0006807//GO:0009058//GO:0044249//GO:1901576//GO:0044271//GO:0034641//GO:0009059//GO:0043170//GO:0008152//GO:0019538//GO:0044237//GO:0071704//GO:0043603	gene expression//cellular macromolecule biosynthetic process//amide biosynthetic process//biological_process//organonitrogen compound metabolic process//primary metabolic process//cellular process//peptide metabolic process//organonitrogen compound biosynthetic process//peptide biosynthetic process//cellular macromolecule metabolic process//translation//cellular protein metabolic process//nitroge…	GO:0005737//GO:0005623//GO:0043232//GO:0030529//GO:0043226//GO:0005622//GO:0005575//GO:0043228//GO:0005840//GO:0032991//GO:0044464//GO:0043229//GO:0044424//GO:0044444	cytoplasm//cell//intracellular non-membrane-bounded organelle//ribonucleoprotein complex//organelle//intracellular//cellular_component//non-membrane-bounded organelle//ribosome//macromolecular complex//cell part//intracellular organelle//intracellular part//cytoplasmic part	GO:0003674//GO:0005198//GO:0003735	molecular_function//structural molecule activity//structural constituent of ribosome	--	--	--	--
Novel00379	Sc_s10	+	9381733	9382059	327	--	--	--	--	--	--	--	--	--	--
Novel00380	Sc_s10	+	9393887	9394100	214	--	--	--	--	--	--	--	--	--	--
Novel00381	Sc_s10	+	9395105	9396589	1006	--	--	--	--	--	--	--	--	--	predicted protein [Physcomitrella patens]>gi|162691920|gb|EDQ78280.1| predicted protein [Physcomitrella patens]
Novel00382	Sc_s10	+	9648393	9648892	500	--	--	--	--	--	--	--	--	--	--
Novel00383	Sc_s10	+	9795833	9799977	2419	GO:0036211//GO:0008150//GO:0044238//GO:0009987//GO:0006464//GO:0006481//GO:0008213//GO:0044267//GO:0032259//GO:0044260//GO:0018410//GO:0006479//GO:0043414//GO:0019538//GO:0044237//GO:0043687//GO:0043412//GO:0043170//GO:0008152//GO:0071704	protein modification process//biological_process//primary metabolic process//cellular process//cellular protein modification process//C-terminal protein methylation//protein alkylation//cellular protein metabolic process//methylation//cellular macromolecule metabolic process//C-terminal protein amino acid modification//protein methylation//macromolecule methylation//protein metabolic process//cel…	GO:0005575//GO:0044425//GO:0031224//GO:0016020//GO:0016021	cellular_component//membrane part//intrinsic component of membrane//membrane//integral component of membrane	GO:0003880//GO:0003674//GO:0016741//GO:0004671//GO:0003824//GO:0051998//GO:0008168//GO:0008757//GO:0010340//GO:0005515//GO:0008171//GO:0008276//GO:0005488//GO:0016740	protein C-terminal carboxyl O-methyltransferase activity//molecular_function//transferase activity, transferring one-carbon groups//protein C-terminal S-isoprenylcysteine carboxyl O-methyltransferase activity//catalytic activity//protein carboxyl O-methyltransferase activity//methyltransferase activity//S-adenosylmethionine-dependent methyltransferase activity//carboxyl-O-methyltransferase activi…	no KO assigned | (RefSeq) hypothetical protein	http://www.genome.jp/dbget-bin/www_bget?ppp:PHYPADRAFT_171682	--	predicted protein [Physcomitrella patens]>gi|162666997|gb|EDQ53638.1| predicted protein [Physcomitrella patens]
Novel00384	Sc_s10	+	9863374	9865672	1948	--	--	--	--	GO:0005488//GO:0003674//GO:0005515	binding//molecular_function//protein binding	no KO assigned | (RefSeq) hypothetical protein	http://www.genome.jp/dbget-bin/www_bget?ppp:PHYPADRAFT_63719	--	predicted protein [Physcomitrella patens]>gi|162697226|gb|EDQ83562.1| predicted protein [Physcomitrella patens]
Novel00385	Sc_s10	+	9870264	9870887	495	--	--	--	--	--	--	--	--	--	--
Novel00386	Sc_s10	+	9912784	9914497	1630	GO:0055114//GO:0044699//GO:0008152//GO:0008150//GO:0044710	oxidation-reduction process//single-organism process//metabolic process//biological_process//single-organism metabolic process	GO:0016020//GO:0031224//GO:0016021//GO:0005575//GO:0044425	membrane//intrinsic component of membrane//integral component of membrane//cellular_component//membrane part	GO:0015002//GO:0016491//GO:0022890//GO:0015078//GO:0022857//GO:0004129//GO:0016676//GO:0009055//GO:0016675//GO:0003674//GO:0015077//GO:0022892//GO:0008324//GO:0015075//GO:0003824//GO:0005215//GO:0022891	heme-copper terminal oxidase activity//oxidoreductase activity//inorganic cation transmembrane transporter activity//hydrogen ion transmembrane transporter activity//transmembrane transporter activity//cytochrome-c oxidase activity//oxidoreductase activity, acting on a heme group of donors, oxygen as acceptor//electron carrier activity//oxidoreductase activity, acting on a heme group of donors//m…	no KO assigned | (RefSeq) hypothetical protein	http://www.genome.jp/dbget-bin/www_bget?ppp:PHYPADRAFT_160722	--	predicted protein [Physcomitrella patens]>gi|162691911|gb|EDQ78271.1| predicted protein [Physcomitrella patens]
Novel00387	Sc_s10	+	10200314	10201216	903	--	--	--	--	--	--	--	--	--	--
Novel00388	Sc_s10	+	10202248	10202812	565	--	--	GO:0043226//GO:0005623//GO:0005737//GO:0009507//GO:0005575//GO:0005622//GO:0009536//GO:0043229//GO:0044464//GO:0043227//GO:0044444//GO:0044424//GO:0043231	organelle//cell//cytoplasm//chloroplast//cellular_component//intracellular//plastid//intracellular organelle//cell part//membrane-bounded organelle//cytoplasmic part//intracellular part//intracellular membrane-bounded organelle	GO:0003674//GO:0003824//GO:0016853	molecular_function//catalytic activity//isomerase activity	K10525 allene oxide cyclase [EC:5.3.99.6] | (RefSeq) hypothetical protein	http://www.genome.jp/dbget-bin/www_bget?ppp:PHYPADRAFT_122824	--	predicted protein [Physcomitrella patens]>gi|162688687|gb|EDQ75063.1| predicted protein, partial [Physcomitrella patens]
Novel00389	Sc_s10	+	10502744	10504869	2011	--	--	--	--	--	--	--	--	--	PREDICTED: UPF0481 protein At3g47200-like [Sesamum indicum]
Novel00390	Sc_s10	+	10505917	10506862	941	--	--	--	--	--	--	--	--	--	--
Novel00391	Sc_s10	+	10549446	10549878	433	--	--	--	--	--	--	--	--	--	--
Novel00392	Sc_s10	+	10713103	10715207	1809	GO:0008152//GO:0044699//GO:0071704//GO:0044710//GO:0006629//GO:0009058//GO:0008150//GO:0044238	metabolic process//single-organism process//organic substance metabolic process//single-organism metabolic process//lipid metabolic process//biosynthetic process//biological_process//primary metabolic process	--	--	GO:0016788//GO:0003824//GO:0003674//GO:0016787	hydrolase activity, acting on ester bonds//catalytic activity//molecular_function//hydrolase activity	no KO assigned | (RefSeq) hypothetical protein	http://www.genome.jp/dbget-bin/www_bget?ppp:PHYPADRAFT_149865	--	predicted protein [Physcomitrella patens]>gi|162666972|gb|EDQ53613.1| predicted protein [Physcomitrella patens]
Novel00393	Sc_s10	+	10731465	10734324	1149	--	--	--	--	GO:0003674//GO:0043169//GO:0043167//GO:0046872//GO:0005488	molecular_function//cation binding//ion binding//metal ion binding//binding	--	--	--	--
Novel00394	Sc_s10	+	10768598	10769311	493	--	--	--	--	--	--	no KO assigned | (RefSeq) hypothetical protein	http://www.genome.jp/dbget-bin/www_bget?ppp:PHYPADRAFT_173623	--	predicted protein [Physcomitrella patens]>gi|162662610|gb|EDQ49442.1| predicted protein [Physcomitrella patens]
Novel00395	Sc_s10	+	10970110	10970858	749	--	--	--	--	--	--	--	--	--	predicted protein [Physcomitrella patens]>gi|162672322|gb|EDQ58861.1| predicted protein, partial [Physcomitrella patens]
Novel00396	Sc_s10	+	11131217	11131542	326	--	--	--	--	--	--	--	--	--	--
Novel00397	Sc_s10	+	11267949	11268412	464	--	--	--	--	--	--	--	--	--	--
Novel00398	Sc_s10	+	11460661	11461327	667	--	--	--	--	--	--	--	--	--	--
Novel00399	Sc_s10	+	11693523	11694761	1000	--	--	--	--	--	--	--	--	--	--
Novel00400	Sc_s10	+	11782529	11784663	1242	--	--	--	--	GO:0061659//GO:0016740//GO:0004842//GO:0003674//GO:0061630//GO:0003824//GO:0019787	ubiquitin-like protein ligase activity//transferase activity//ubiquitin-protein transferase activity//molecular_function//ubiquitin protein ligase activity//catalytic activity//ubiquitin-like protein transferase activity	--	--	--	--
Novel00401	Sc_s10	+	11784852	11785650	799	--	--	--	--	--	--	--	--	--	--
Novel00402	Sc_s10	+	11864505	11865197	693	--	--	--	--	--	--	--	--	--	--
Novel00403	Sc_s10	+	12014632	12015149	518	--	--	--	--	--	--	--	--	--	--
Novel00404	Sc_s10	+	12236656	12237625	877	--	--	--	--	--	--	no KO assigned | (RefSeq) hypothetical protein	http://www.genome.jp/dbget-bin/www_bget?ppp:PHYPADRAFT_167851	--	predicted protein [Physcomitrella patens]>gi|162675537|gb|EDQ62031.1| predicted protein [Physcomitrella patens]
Novel00405	Sc_s10	+	12238621	12238824	204	--	--	--	--	--	--	--	--	--	--
Novel00406	Sc_s10	+	12350326	12350580	255	--	--	--	--	--	--	--	--	--	predicted protein [Physcomitrella patens]>gi|162687401|gb|EDQ73784.1| predicted protein [Physcomitrella patens]
Novel00407	Sc_s10	+	12516382	12521577	2892	GO:0016043//GO:0065003//GO:0006461//GO:0034508//GO:0071822//GO:0000278//GO:0043933//GO:0051382//GO:0000280//GO:0065004//GO:0044699//GO:0071824//GO:0070271//GO:0043623//GO:1902589//GO:0022402//GO:0071840//GO:0034622//GO:0022607//GO:0009987//GO:0008150//GO:0051276//GO:1903047//GO:0006996//GO:0044085//GO:0051383//GO:0044763//GO:0007067//GO:0048285//GO:0070925//GO:0007049	cellular component organization//macromolecular complex assembly//protein complex assembly//centromere complex assembly//protein complex subunit organization//mitotic cell cycle//macromolecular complex subunit organization//kinetochore assembly//nuclear division//protein-DNA complex assembly//single-organism process//protein-DNA complex subunit organization//protein complex biogenesis//cellular p…	--	--	GO:0003676//GO:0005488//GO:0003674//GO:1901363//GO:0097159//GO:0003677	nucleic acid binding//binding//molecular_function//heterocyclic compound binding//organic cyclic compound binding//DNA binding	--	--	--	--
Novel00408	Sc_s10	+	12522582	12523839	1258	--	--	--	--	--	--	--	--	--	--
Novel00409	Sc_s10	+	12566465	12568883	2419	--	--	--	--	--	--	no KO assigned | (RefSeq) hypothetical protein	http://www.genome.jp/dbget-bin/www_bget?ppp:PHYPADRAFT_65044	--	unnamed protein product [Physcomitrella patens]
Novel00410	Sc_s10	+	12570606	12572168	1563	GO:0009987//GO:0044238//GO:0008150//GO:0006725//GO:0006259//GO:0090304//GO:1901360//GO:0006807//GO:0015074//GO:0044260//GO:0034641//GO:0006139//GO:0071704//GO:0046483//GO:0044237//GO:0008152//GO:0043170	cellular process//primary metabolic process//biological_process//cellular aromatic compound metabolic process//DNA metabolic process//nucleic acid metabolic process//organic cyclic compound metabolic process//nitrogen compound metabolic process//DNA integration//cellular macromolecule metabolic process//cellular nitrogen compound metabolic process//nucleobase-containing compound metabolic process…	--	--	--	--	--	--	--	predicted protein [Physcomitrella patens]>gi|162694597|gb|EDQ80944.1| predicted protein [Physcomitrella patens]
Novel00411	Sc_s10	+	12603357	12604281	494	GO:0006091//GO:0009987//GO:0008150//GO:0015980//GO:0044710//GO:0045333//GO:0044763//GO:0022904//GO:0055114//GO:0022900//GO:0044237//GO:0008152//GO:0044699	generation of precursor metabolites and energy//cellular process//biological_process//energy derivation by oxidation of organic compounds//single-organism metabolic process//cellular respiration//single-organism cellular process//respiratory electron transport chain//oxidation-reduction process//electron transport chain//cellular metabolic process//metabolic process//single-organism process	GO:0005575//GO:0016020	cellular_component//membrane	--	--	--	--	--	--
Novel00412	Sc_s10	+	12634962	12635552	411	--	--	--	--	--	--	--	--	--	--
Novel00413	Sc_s10	+	12787768	12789667	1479	--	--	--	--	--	--	--	--	--	predicted protein [Physcomitrella patens]>gi|162691980|gb|EDQ78339.1| predicted protein [Physcomitrella patens]
Novel00414	Sc_s10	+	12858283	12858945	576	--	--	--	--	--	--	--	--	--	--
Novel00415	Sc_s10	+	13182140	13185382	1477	GO:0044763//GO:0050789//GO:0045454//GO:0065008//GO:0008150//GO:0009987//GO:0050794//GO:0065007//GO:0042592//GO:0044699//GO:0019725	single-organism cellular process//regulation of biological process//cell redox homeostasis//regulation of biological quality//biological_process//cellular process//regulation of cellular process//biological regulation//homeostatic process//single-organism process//cellular homeostasis	--	--	GO:0003677//GO:0097159//GO:1901363//GO:0003674//GO:0005488//GO:0003676	DNA binding//organic cyclic compound binding//heterocyclic compound binding//molecular_function//binding//nucleic acid binding	no KO assigned | (RefSeq) hypothetical protein	http://www.genome.jp/dbget-bin/www_bget?ppp:PHYPADRAFT_172419	--	predicted protein [Physcomitrella patens]>gi|162665452|gb|EDQ52137.1| predicted protein [Physcomitrella patens]
Novel00416	Sc_s10	+	13258745	13259239	495	--	--	--	--	--	--	--	--	--	predicted protein [Physcomitrella patens]>gi|162696653|gb|EDQ82991.1| predicted protein, partial [Physcomitrella patens]
Novel00417	Sc_s10	+	13260407	13261179	773	--	--	--	--	--	--	--	--	--	Retrotransposon protein [Theobroma cacao]>gi|508708169|gb|EOY00066.1| Retrotransposon protein [Theobroma cacao]
Novel00418	Sc_s10	+	13261290	13261923	634	--	--	--	--	--	--	--	--	--	PREDICTED: uncharacterized protein LOC103499392 [Cucumis melo]
Novel00419	Sc_s10	+	13275780	13277903	2124	--	--	--	--	--	--	--	--	--	--
Novel00420	Sc_s10	+	13530363	13531517	992	--	--	--	--	--	--	--	--	--	--
Novel00421	Sc_s10	+	13532518	13533679	1162	--	--	--	--	--	--	--	--	--	--
Novel00422	Sc_s10	+	13565976	13567828	1543	--	--	--	--	--	--	--	--	--	--
Novel00423	Sc_s10	+	13841869	13842962	1094	--	--	--	--	--	--	--	--	--	--
Novel00424	Sc_s10	+	13862171	13862689	408	--	--	--	--	--	--	--	--	--	--
Novel00425	Sc_s10	+	14122865	14123155	291	--	--	--	--	--	--	--	--	--	predicted protein [Physcomitrella patens]>gi|162696503|gb|EDQ82841.1| predicted protein [Physcomitrella patens]
Novel00426	Sc_s10	+	14124345	14124839	495	--	--	--	--	--	--	--	--	--	--
Novel00427	Sc_s10	+	14158295	14159143	849	--	--	--	--	--	--	--	--	--	--
Novel00428	Sc_s10	+	14296918	14297704	787	--	--	--	--	--	--	--	--	--	hypothetical protein VITISV_015686 [Vitis vinifera]
Novel00429	Sc_s10	+	14298187	14302405	1831	GO:0008150//GO:0044238//GO:0009987//GO:0006725//GO:0015074//GO:0006807//GO:1901360//GO:0044260//GO:0006259//GO:0090304//GO:0034641//GO:0006139//GO:0044237//GO:0043170//GO:0008152//GO:0046483//GO:0071704	biological_process//primary metabolic process//cellular process//cellular aromatic compound metabolic process//DNA integration//nitrogen compound metabolic process//organic cyclic compound metabolic process//cellular macromolecule metabolic process//DNA metabolic process//nucleic acid metabolic process//cellular nitrogen compound metabolic process//nucleobase-containing compound metabolic process…	--	--	--	--	--	--	--	polyprotein [Phaseolus vulgaris]
Novel00430	Sc_s10	+	14724735	14725608	874	--	--	--	--	--	--	--	--	--	--
Novel00431	Sc_s10	+	14904259	14905191	933	--	--	--	--	--	--	--	--	--	--
Novel00432	Sc_s10	+	15237155	15237594	440	--	--	--	--	--	--	--	--	--	--
Novel00433	Sc_s10	+	15343739	15344198	460	--	--	--	--	--	--	--	--	--	--
Novel00434	Sc_s10	+	15691433	15691808	376	--	--	--	--	--	--	--	--	--	--
Novel00435	Sc_s10	+	15736422	15736872	451	GO:0044711//GO:0006629//GO:0009058//GO:0008610//GO:0044710//GO:0044763//GO:0044249//GO:0019752//GO:0043436//GO:0008150//GO:0044238//GO:0009987//GO:0006633//GO:0072330//GO:0006082//GO:0044237//GO:0044283//GO:0044699//GO:0008152//GO:0044255//GO:0006631//GO:0046394//GO:0071704//GO:0032787//GO:1901576//GO:0055114//GO:0044281//GO:0016053	single-organism biosynthetic process//lipid metabolic process//biosynthetic process//lipid biosynthetic process//single-organism metabolic process//single-organism cellular process//cellular biosynthetic process//carboxylic acid metabolic process//oxoacid metabolic process//biological_process//primary metabolic process//cellular process//fatty acid biosynthetic process//monocarboxylic acid biosyn…	--	--	GO:0003824//GO:0043167//GO:0005506//GO:0003674//GO:0043169//GO:0046914//GO:0046872//GO:0005488//GO:0016491	catalytic activity//ion binding//iron ion binding//molecular_function//cation binding//transition metal ion binding//metal ion binding//binding//oxidoreductase activity	--	--	--	predicted protein [Physcomitrella patens]>gi|162696132|gb|EDQ82472.1| predicted protein, partial [Physcomitrella patens]
Novel00436	Sc_s10	+	15838592	15839190	599	--	--	GO:0005575//GO:0016020	cellular_component//membrane	GO:0003674//GO:0004888//GO:0060089//GO:0038023//GO:0004871//GO:0008158//GO:0004872	molecular_function//transmembrane signaling receptor activity//molecular transducer activity//signaling receptor activity//signal transducer activity//hedgehog receptor activity//receptor activity	--	--	--	predicted protein [Physcomitrella patens]>gi|162681077|gb|EDQ67508.1| predicted protein [Physcomitrella patens]
Novel00437	Sc_s10	+	15933359	15934946	1348	GO:0008150//GO:0051234//GO:0051179//GO:0006810	biological_process//establishment of localization//localization//transport	GO:0005623//GO:0005575//GO:0005622//GO:0044464	cell//cellular_component//intracellular//cell part	--	--	--	--	--	--
Novel00438	Sc_s10	+	16304349	16305009	578	--	--	--	--	--	--	--	--	--	--
Novel00439	Sc_s10	+	16506624	16508709	1682	--	--	--	--	--	--	no KO assigned | (RefSeq) hypothetical protein	http://www.genome.jp/dbget-bin/www_bget?ppp:PHYPADRAFT_163890	--	predicted protein [Physcomitrella patens]>gi|162685266|gb|EDQ71662.1| predicted protein [Physcomitrella patens]
Novel00440	Sc_s10	+	16745489	16746825	555	--	--	--	--	--	--	--	--	--	--
Novel00441	Sc_s10	+	16756576	16760046	1955	GO:0009987//GO:0044238//GO:0036211//GO:0008150//GO:0065007//GO:0006464//GO:0050794//GO:0016310//GO:0044267//GO:0050789//GO:0044260//GO:0044700//GO:0044763//GO:0006793//GO:0050896//GO:0023052//GO:0006468//GO:0006796//GO:0051716//GO:0044237//GO:0019538//GO:0043412//GO:0008152//GO:0007165//GO:0043170//GO:0007154//GO:0044699//GO:0071704	cellular process//primary metabolic process//protein modification process//biological_process//biological regulation//cellular protein modification process//regulation of cellular process//phosphorylation//cellular protein metabolic process//regulation of biological process//cellular macromolecule metabolic process//single organism signaling//single-organism cellular process//phosphorus metabolic…	--	--	GO:0004674//GO:0030695//GO:0003674//GO:0008047//GO:0003824//GO:0016772//GO:0098772//GO:0016301//GO:0004672//GO:0060589//GO:0030234//GO:0016773//GO:0005096//GO:0016740	protein serine/threonine kinase activity//GTPase regulator activity//molecular_function//enzyme activator activity//catalytic activity//transferase activity, transferring phosphorus-containing groups//molecular function regulator//kinase activity//protein kinase activity//nucleoside-triphosphatase regulator activity//enzyme regulator activity//phosphotransferase activity, alcohol group as accepto…	--	--	--	--
Novel00442	Sc_s10	+	17045788	17046565	778	--	--	--	--	--	--	--	--	--	--
Novel00443	Sc_s10	+	17090624	17091618	995	--	--	--	--	GO:0003674//GO:0005515//GO:0005488	molecular_function//protein binding//binding	--	--	--	phototropin, partial [Timmia austriaca]
Novel00444	Sc_s10	+	17112393	17112996	604	GO:0008150//GO:1901700//GO:0009628//GO:0009415//GO:0001101//GO:0010035//GO:0042221//GO:0006950//GO:0050896	biological_process//response to oxygen-containing compound//response to abiotic stimulus//response to water//response to acid chemical//response to inorganic substance//response to chemical//response to stress//response to stimulus	--	--	--	--	--	--	--	--
Novel00445	Sc_s10	+	17147235	17149291	977	GO:0055114//GO:0042592//GO:0008152//GO:0019725//GO:0044699//GO:0048511//GO:0065008//GO:0045454//GO:0009987//GO:0008150//GO:0050794//GO:0065007//GO:0044763//GO:0044710//GO:0050789	oxidation-reduction process//homeostatic process//metabolic process//cellular homeostasis//single-organism process//rhythmic process//regulation of biological quality//cell redox homeostasis//cellular process//biological_process//regulation of cellular process//biological regulation//single-organism cellular process//single-organism metabolic process//regulation of biological process	--	--	GO:0016491//GO:0016209//GO:0003674//GO:0003824	oxidoreductase activity//antioxidant activity//molecular_function//catalytic activity	--	--	--	predicted protein [Physcomitrella patens]>gi|162695928|gb|EDQ82269.1| predicted protein, partial [Physcomitrella patens]
Novel00446	Sc_s10	+	17201712	17206398	3376	--	--	--	--	GO:0005488//GO:0005515//GO:0003674	binding//protein binding//molecular_function	--	--	--	--
Novel00447	Sc_s10	+	17564803	17565580	778	--	--	--	--	--	--	--	--	--	--
Novel00448	Sc_s10	+	17595466	17596650	1185	--	--	--	--	--	--	--	--	--	--
Novel00449	Sc_s10	+	17846072	17847465	1394	--	--	--	--	GO:0043167//GO:0097159//GO:0043169//GO:1901363//GO:0008270//GO:0003674//GO:0005488//GO:0046872//GO:0046914//GO:0003676	ion binding//organic cyclic compound binding//cation binding//heterocyclic compound binding//zinc ion binding//molecular_function//binding//metal ion binding//transition metal ion binding//nucleic acid binding	--	--	--	hypothetical protein BVRB_020820, partial [Beta vulgaris subsp. vulgaris]
Novel00450	Sc_s10	+	18054509	18055867	1192	--	--	--	--	--	--	--	--	--	--
Novel00451	Sc_s10	+	18070449	18089702	1127	--	--	GO:0044464//GO:0005575//GO:0005622//GO:0005623	cell part//cellular_component//intracellular//cell	GO:0046914//GO:0046872//GO:0005488//GO:0043167//GO:0008270//GO:0003674//GO:0043169	transition metal ion binding//metal ion binding//binding//ion binding//zinc ion binding//molecular_function//cation binding	K10625 E3 ubiquitin-protein ligase UBR1 [EC:2.3.2.27] | (RefSeq) hypothetical protein	http://www.genome.jp/dbget-bin/www_bget?ppp:PHYPADRAFT_90626	--	predicted protein [Physcomitrella patens]>gi|162672678|gb|EDQ59212.1| predicted protein [Physcomitrella patens]
Novel00452	Sc_s10	+	18080363	18101913	1257	--	--	--	--	--	--	--	--	--	--
Novel00453	Sc_s10	+	18116772	18119992	1710	--	--	--	--	--	--	--	--	--	--
Novel00454	Sc_s10	+	18274377	18274877	501	--	--	--	--	--	--	--	--	--	--
Novel00455	Sc_s10	+	18285034	18285671	638	--	--	--	--	--	--	--	--	--	subtilisin-like serine protease [Medicago truncatula]
Novel00456	Sc_s10	+	18568846	18569611	694	--	--	--	--	--	--	--	--	--	hypothetical protein SELMODRAFT_409075 [Selaginella moellendorffii]>gi|300164525|gb|EFJ31134.1| hypothetical protein SELMODRAFT_409075 [Selaginella moellendorffii]
Novel00457	Sc_s10	+	18658679	18660520	391	--	--	--	--	--	--	--	--	--	--
Novel00458	Sc_s10	+	18933031	18934271	680	--	--	--	--	--	--	--	--	--	unknown [Picea sitchensis]
Novel00459	Sc_s10	+	19002666	19003164	499	--	--	--	--	--	--	--	--	--	--
Novel00460	Sc_s10	+	19007730	19008286	557	--	--	--	--	GO:0005488//GO:0004540//GO:0004518//GO:0016788//GO:0004519//GO:0003676//GO:0003677//GO:0003824//GO:0016787//GO:0097159//GO:0003674//GO:1901363//GO:0004521	binding//ribonuclease activity//nuclease activity//hydrolase activity, acting on ester bonds//endonuclease activity//nucleic acid binding//DNA binding//catalytic activity//hydrolase activity//organic cyclic compound binding//molecular_function//heterocyclic compound binding//endoribonuclease activity	--	--	--	--
Novel00461	Sc_s10	+	19010490	19011221	732	GO:0065007//GO:0050794//GO:0009987//GO:0008150//GO:0050789//GO:0044700//GO:0044763//GO:0050896//GO:0023052//GO:0051716//GO:0007165//GO:0044699//GO:0007154	biological regulation//regulation of cellular process//cellular process//biological_process//regulation of biological process//single organism signaling//single-organism cellular process//response to stimulus//signaling//cellular response to stimulus//signal transduction//single-organism process//cell communication	GO:0044421//GO:0005575//GO:0005576//GO:0031012//GO:0005578	extracellular region part//cellular_component//extracellular region//extracellular matrix//proteinaceous extracellular matrix	GO:0003674//GO:0043169//GO:0043167//GO:0005515//GO:0005509//GO:0005488//GO:0046872	molecular_function//cation binding//ion binding//protein binding//calcium ion binding//binding//metal ion binding	K13448 calcium-binding protein CML | (RefSeq) hypothetical protein	http://www.genome.jp/dbget-bin/www_bget?ppp:PHYPADRAFT_75995	--	predicted protein [Physcomitrella patens]>gi|162686055|gb|EDQ72446.1| predicted protein [Physcomitrella patens]
Novel00462	Sc_s10	+	19185574	19186195	622	--	--	--	--	--	--	--	--	--	predicted protein [Physcomitrella patens]>gi|162667677|gb|EDQ54301.1| predicted protein [Physcomitrella patens]
Novel00463	Sc_s10	+	19270777	19274012	1509	GO:0044763//GO:0040011//GO:0051179//GO:0048870//GO:0008150//GO:0009987//GO:0044699//GO:0006928//GO:0051674	single-organism cellular process//locomotion//localization//cell motility//biological_process//cellular process//single-organism process//movement of cell or subcellular component//localization of cell	GO:0005575//GO:0043226//GO:0005623//GO:0005929//GO:0031514//GO:0042995//GO:0044464	cellular_component//organelle//cell//cilium//motile cilium//cell projection//cell part	GO:0005515//GO:0046983//GO:0042803//GO:0008134//GO:0042802//GO:0003674//GO:0005488//GO:0045502	protein binding//protein dimerization activity//protein homodimerization activity//transcription factor binding//identical protein binding//molecular_function//binding//dynein binding	--	--	--	--
Novel00464	Sc_s10	+	19314880	19315326	447	--	--	--	--	--	--	--	--	--	--
Novel00465	Sc_s10	+	19316320	19316856	537	--	--	--	--	--	--	--	--	--	predicted protein [Physcomitrella patens]>gi|162693392|gb|EDQ79744.1| predicted protein [Physcomitrella patens]
Novel00466	Sc_s10	+	19445538	19447475	1767	--	--	--	--	--	--	--	--	--	--
Novel00467	Sc_s10	+	19527119	19528091	973	--	--	--	--	--	--	--	--	--	--
Novel00468	Sc_s10	+	19554218	19554926	709	--	--	--	--	--	--	--	--	--	--
Novel00469	Sc_s10	+	19562504	19564274	729	--	--	--	--	--	--	--	--	--	--
Novel00470	Sc_s10	+	19659362	19661346	1180	--	--	--	--	--	--	--	--	--	--
Novel00471	Sc_s10	+	20040826	20043195	2370	--	--	--	--	--	--	--	--	--	--
Novel00472	Sc_s10	+	20095832	20097404	900	--	--	--	--	--	--	no KO assigned | (RefSeq) hypothetical protein	http://www.genome.jp/dbget-bin/www_bget?ppp:PHYPADRAFT_148085	--	predicted protein [Physcomitrella patens]>gi|162668487|gb|EDQ55093.1| predicted protein, partial [Physcomitrella patens]
Novel00473	Sc_s10	+	20158683	20159848	473	--	--	--	--	--	--	--	--	--	predicted protein [Physcomitrella patens]>gi|162684380|gb|EDQ70783.1| predicted protein [Physcomitrella patens]
Novel00474	Sc_s10	+	20236492	20237031	540	--	--	--	--	--	--	--	--	--	--
Novel00475	Sc_s10	+	20396135	20397551	1417	GO:0050896//GO:0006812//GO:0051604//GO:0023052//GO:0043170//GO:0007154//GO:0044699//GO:0008152//GO:0007165//GO:0006810//GO:0019538//GO:0051716//GO:0071704//GO:0030908//GO:0010467//GO:0050794//GO:0065007//GO:0044238//GO:0008150//GO:0009987//GO:1902578//GO:0044765//GO:0051234//GO:0006811//GO:0044700//GO:0051179//GO:0050789//GO:0006508//GO:0044763//GO:0016485//GO:0055085//GO:0030001	response to stimulus//cation transport//protein maturation//signaling//macromolecule metabolic process//cell communication//single-organism process//metabolic process//signal transduction//transport//protein metabolic process//cellular response to stimulus//organic substance metabolic process//protein splicing//gene expression//regulation of cellular process//biological regulation//primary metabo…	GO:0016020//GO:0005575	membrane//cellular_component	GO:0022890//GO:0004519//GO:0003676//GO:0016788//GO:0004518//GO:0022857//GO:0098772//GO:0019212//GO:0030234//GO:0005488//GO:0046873//GO:0003674//GO:1901363//GO:0004857//GO:0008324//GO:0097159//GO:0016787//GO:0022892//GO:0005215//GO:0019208//GO:0015075//GO:0004864//GO:0003824//GO:0019888//GO:0003677//GO:0022891	inorganic cation transmembrane transporter activity//endonuclease activity//nucleic acid binding//hydrolase activity, acting on ester bonds//nuclease activity//transmembrane transporter activity//molecular function regulator//phosphatase inhibitor activity//enzyme regulator activity//binding//metal ion transmembrane transporter activity//molecular_function//heterocyclic compound binding//enzyme i…	--	--	--	--
Novel00476	Sc_s10	+	20473200	20475514	2315	GO:0071704//GO:0044699//GO:0008152//GO:0044238//GO:0008150//GO:1901575//GO:0009056//GO:0044712//GO:0016042//GO:0006629//GO:0044710	organic substance metabolic process//single-organism process//metabolic process//primary metabolic process//biological_process//organic substance catabolic process//catabolic process//single-organism catabolic process//lipid catabolic process//lipid metabolic process//single-organism metabolic process	--	--	--	--	--	--	--	--
Novel00477	Sc_s10	+	20484380	20485804	1201	--	--	--	--	--	--	--	--	--	predicted protein [Physcomitrella patens]>gi|162676146|gb|EDQ62633.1| predicted protein [Physcomitrella patens]
Novel00478	Sc_s10	+	20486855	20487181	327	--	--	--	--	--	--	--	--	--	--
Novel00479	Sc_s10	+	20653390	20654817	1226	--	--	--	--	--	--	--	--	--	--
Novel00480	Sc_s10	+	20852238	20852713	476	--	--	--	--	--	--	--	--	--	--
Novel00481	Sc_s10	+	20853714	20854564	767	GO:0043933//GO:0009059//GO:0006325//GO:0016070//GO:0097659//GO:0016043//GO:0006139//GO:1901576//GO:0034641//GO:0044271//GO:0034654//GO:0071704//GO:0006368//GO:0046483//GO:1902589//GO:0043412//GO:0008152//GO:0018130//GO:0044699//GO:0043170//GO:0006366//GO:0019538//GO:0044237//GO:0006351//GO:0051276//GO:0006996//GO:0032774//GO:1901362//GO:0016568//GO:0071840//GO:0016569//GO:0019438//GO:0034645//GO:…	macromolecular complex subunit organization//macromolecule biosynthetic process//chromatin organization//RNA metabolic process//nucleic acid-templated transcription//cellular component organization//nucleobase-containing compound metabolic process//organic substance biosynthetic process//cellular nitrogen compound metabolic process//cellular nitrogen compound biosynthetic process//nucleobase-cont…	GO:0043229//GO:0070013//GO:0005654//GO:0043227//GO:0032991//GO:0044464//GO:0055029//GO:0044451//GO:0031981//GO:0061695//GO:0044424//GO:1902494//GO:0043231//GO:0030880//GO:0044428//GO:0016591//GO:0043226//GO:0031974//GO:0000428//GO:0043233//GO:0005634//GO:0008023//GO:0016593//GO:0005623//GO:0044422//GO:1990234//GO:0005622//GO:0043234//GO:0044446//GO:0005575	intracellular organelle//intracellular organelle lumen//nucleoplasm//membrane-bounded organelle//macromolecular complex//cell part//nuclear DNA-directed RNA polymerase complex//nucleoplasm part//nuclear lumen//transferase complex, transferring phosphorus-containing groups//intracellular part//catalytic complex//intracellular membrane-bounded organelle//RNA polymerase complex//nuclear part//DNA-di…	--	--	no KO assigned | (RefSeq) hypothetical protein	http://www.genome.jp/dbget-bin/www_bget?ppp:PHYPADRAFT_63890	--	predicted protein [Physcomitrella patens]>gi|162697538|gb|EDQ83874.1| predicted protein [Physcomitrella patens]
Novel00482	Sc_s10	+	20949963	20950654	692	--	--	--	--	--	--	--	--	--	--
Novel00483	Sc_s10	+	21255635	21258332	2596	--	--	--	--	GO:0003674//GO:0005515//GO:0005488	molecular_function//protein binding//binding	K14963 COMPASS component SWD3 | (RefSeq) SWDC1503; WD40 repeat protein, COMPASS complex protein	http://www.genome.jp/dbget-bin/www_bget?ppp:PHYPADRAFT_88111	--	PREDICTED: WD repeat-containing protein 5 homolog [Nelumbo nucifera]
Novel00484	Sc_s10	+	21443161	21444429	1092	--	--	--	--	--	--	no KO assigned | (RefSeq) hypothetical protein	http://www.genome.jp/dbget-bin/www_bget?ppp:PHYPADRAFT_73915	--	lectin receptor kinase [Arabidopsis thaliana]
Novel00485	Sc_s10	+	21446075	21446549	475	--	--	--	--	--	--	--	--	--	--
Novel00486	Sc_s10	+	21455201	21455770	570	GO:0008150//GO:0032502//GO:0008544//GO:0048856//GO:0009888//GO:0060429	biological_process//developmental process//epidermis development//anatomical structure development//tissue development//epithelium development	--	--	--	--	--	--	--	--
Novel00487	Sc_s10	+	21623474	21624300	776	--	--	--	--	--	--	--	--	--	--
Novel00488	Sc_s10	+	21785675	21785936	262	--	--	--	--	--	--	--	--	--	--
Novel00489	Sc_s10	+	21786927	21788181	623	GO:0006810//GO:0019538//GO:0043170//GO:0008152//GO:0071704//GO:0016192//GO:0006508//GO:0051179//GO:0044238//GO:0008150//GO:0051234	transport//protein metabolic process//macromolecule metabolic process//metabolic process//organic substance metabolic process//vesicle-mediated transport//proteolysis//localization//primary metabolic process//biological_process//establishment of localization	GO:0016020//GO:0031224//GO:0016021//GO:0005575//GO:0044425	membrane//intrinsic component of membrane//integral component of membrane//cellular_component//membrane part	GO:0003824//GO:0003674//GO:0008233//GO:0016787	catalytic activity//molecular_function//peptidase activity//hydrolase activity	K08515 vesicle-associated membrane protein 7 | (RefSeq) VAMP71A1; R-SNARE, VAMP71-family	http://www.genome.jp/dbget-bin/www_bget?ppp:PHYPADRAFT_222357	--	R-SNARE, VAMP71-family [Physcomitrella patens]>gi|162670587|gb|EDQ57153.1| R-SNARE, VAMP71-family [Physcomitrella patens]
Novel00490	Sc_s10	+	22037051	22037557	507	--	--	--	--	--	--	--	--	--	--
Novel00491	Sc_s10	+	22205559	22206045	487	--	--	--	--	--	--	--	--	--	heat shock protein [Cichorium intybus]
Novel00492	Sc_s10	+	22236332	22239048	1564	--	--	GO:0016020//GO:0005575	membrane//cellular_component	GO:0008083//GO:0005488//GO:0003674//GO:0005102//GO:0005515	growth factor activity//binding//molecular_function//receptor binding//protein binding	K09597 signal peptide peptidase-like 2B [EC:3.4.23.-] | (RefSeq) hypothetical protein	http://www.genome.jp/dbget-bin/www_bget?ppp:PHYPADRAFT_133332	--	predicted protein [Physcomitrella patens]>gi|162680295|gb|EDQ66732.1| predicted protein [Physcomitrella patens]
Novel00493	Sc_s10	+	22371619	22373189	1571	--	--	--	--	--	--	no KO assigned | (RefSeq) hypothetical protein	http://www.genome.jp/dbget-bin/www_bget?ppp:PHYPADRAFT_156555	--	hypothetical protein MTR_5g050970 [Medicago truncatula]
Novel00494	Sc_s10	+	22393586	22394508	752	--	--	--	--	--	--	K20929 glyoxal/methylglyoxal oxidase [EC:1.2.3.15] | (RefSeq) hypothetical protein	http://www.genome.jp/dbget-bin/www_bget?ppp:PHYPADRAFT_192018	--	predicted protein [Physcomitrella patens]>gi|162674512|gb|EDQ61019.1| predicted protein [Physcomitrella patens]
Novel00495	Sc_s10	+	22464331	22465096	486	--	--	--	--	--	--	--	--	--	predicted protein [Physcomitrella patens]>gi|162675102|gb|EDQ61601.1| predicted protein [Physcomitrella patens]
Novel00496	Sc_s10	+	22556311	22557955	951	--	--	--	--	--	--	no KO assigned | (RefSeq) hypothetical protein	http://www.genome.jp/dbget-bin/www_bget?ppp:PHYPADRAFT_89533	--	predicted protein [Physcomitrella patens]>gi|162673728|gb|EDQ60247.1| predicted protein [Physcomitrella patens]
Novel00497	Sc_s10	+	22601804	22670481	1196	GO:0044238//GO:0008150//GO:0006508//GO:0071704//GO:0019538//GO:0043170//GO:0008152	primary metabolic process//biological_process//proteolysis//organic substance metabolic process//protein metabolic process//macromolecule metabolic process//metabolic process	--	--	GO:0016787//GO:0003674//GO:0008234//GO:0008233//GO:0003824//GO:0070011	hydrolase activity//molecular_function//cysteine-type peptidase activity//peptidase activity//catalytic activity//peptidase activity, acting on L-amino acid peptides	K08596 sentrin-specific protease 7 [EC:3.4.22.68] | (RefSeq) hypothetical protein	http://www.genome.jp/dbget-bin/www_bget?ppp:PHYPADRAFT_172040	--	PREDICTED: probable ubiquitin-like-specific protease 2A isoform X4 [Cucumis melo]>gi|659110289|ref|XP_008455148.1| PREDICTED: probable ubiquitin-like-specific protease 2A isoform X5 [Cucumis melo]
Novel00498	Sc_s10	+	22817876	22820050	2151	GO:0071840//GO:0034622//GO:0050794//GO:0065007//GO:0008150//GO:0022607//GO:0009987//GO:0051234//GO:0006996//GO:0048268//GO:0044085//GO:0044700//GO:0051179//GO:0050789//GO:0061024//GO:0044763//GO:0006900//GO:0016050//GO:0050896//GO:0016043//GO:0007186//GO:0065003//GO:0006461//GO:0071822//GO:0043933//GO:0016192//GO:0023052//GO:0007212//GO:0007154//GO:0044699//GO:0007165//GO:0043623//GO:0070271//GO:…	cellular component organization or biogenesis//cellular macromolecular complex assembly//regulation of cellular process//biological regulation//biological_process//cellular component assembly//cellular process//establishment of localization//organelle organization//clathrin coat assembly//cellular component biogenesis//single organism signaling//localization//regulation of biological process//mem…	GO:0044425//GO:0005575//GO:0016021//GO:0016020//GO:0031224	membrane part//cellular_component//integral component of membrane//membrane//intrinsic component of membrane	GO:0003674//GO:0005515//GO:0030276//GO:0032051//GO:0005488	molecular_function//protein binding//clathrin binding//clathrin light chain binding//binding	--	--	--	--
Novel00499	Sc_s10	+	22921873	22922262	390	--	--	--	--	--	--	--	--	--	--
Novel00500	Sc_s10	+	23042456	23045150	878	--	--	--	--	--	--	--	--	--	--
Novel00501	Sc_s10	+	23132048	23132583	536	--	--	--	--	GO:0003674//GO:0005199//GO:0005198	molecular_function//structural constituent of cell wall//structural molecule activity	--	--	--	--
Novel00502	Sc_s10	+	23207913	23208395	483	--	--	--	--	--	--	--	--	--	--
Novel00503	Sc_s10	+	23208663	23211546	2861	--	--	--	--	--	--	--	--	--	--
Novel00504	Sc_s10	+	23279637	23281308	1108	GO:0035150//GO:1903522//GO:0003018//GO:0051239//GO:0050880//GO:0032501//GO:0003008//GO:0044699//GO:0019229//GO:0065008//GO:0008015//GO:0090066//GO:0065007//GO:0003013//GO:0044057//GO:0008150//GO:0042310//GO:0044707//GO:0050789	regulation of tube size//regulation of blood circulation//vascular process in circulatory system//regulation of multicellular organismal process//regulation of blood vessel size//multicellular organismal process//system process//single-organism process//regulation of vasoconstriction//regulation of biological quality//blood circulation//regulation of anatomical structure size//biological regulati…	GO:0005576//GO:0005575	extracellular region//cellular_component	GO:0003676//GO:0005488//GO:0097159//GO:0003674//GO:1901363//GO:0003677	nucleic acid binding//binding//organic cyclic compound binding//molecular_function//heterocyclic compound binding//DNA binding	no KO assigned | (RefSeq) hypothetical protein	http://www.genome.jp/dbget-bin/www_bget?ppp:PHYPADRAFT_93515	--	predicted protein [Physcomitrella patens]>gi|162669912|gb|EDQ56490.1| predicted protein [Physcomitrella patens]
Novel00505	Sc_s10	+	23331365	23332383	877	GO:0012501//GO:0008285//GO:0016265//GO:0022402//GO:0008219//GO:0045786//GO:0044699//GO:0042127//GO:0048523//GO:0051726//GO:0007050//GO:0009987//GO:0008150//GO:0065007//GO:0050794//GO:0044763//GO:0006915//GO:0007049//GO:0008283//GO:0048519//GO:0050789	programmed cell death//negative regulation of cell proliferation//death//cell cycle process//cell death//negative regulation of cell cycle//single-organism process//regulation of cell proliferation//negative regulation of cellular process//regulation of cell cycle//cell cycle arrest//cellular process//biological_process//biological regulation//regulation of cellular process//single-organism cellu…	--	--	--	--	--	--	--	--
Novel00506	Sc_s10	+	23596679	23597193	515	--	--	GO:0031975//GO:0019867//GO:0005575//GO:0030312//GO:0005623//GO:0009279//GO:0030313//GO:0071944//GO:0044462//GO:0016020//GO:0044464	envelope//outer membrane//cellular_component//external encapsulating structure//cell//cell outer membrane//cell envelope//cell periphery//external encapsulating structure part//membrane//cell part	--	--	--	--	--	--
Novel00507	Sc_s10	+	23730844	23731509	666	--	--	--	--	--	--	--	--	--	predicted protein [Physcomitrella patens]>gi|162668422|gb|EDQ55030.1| predicted protein [Physcomitrella patens]
Novel00508	Sc_s10	+	23861128	23862452	718	--	--	--	--	--	--	--	--	--	--
Novel00509	Sc_s10	+	23879151	23880489	1339	GO:0006812//GO:0006810//GO:0044699//GO:0008150//GO:0051234//GO:0044765//GO:1902578//GO:0006811//GO:0051179//GO:0030001	cation transport//transport//single-organism process//biological_process//establishment of localization//single-organism transport//single-organism localization//ion transport//localization//metal ion transport	--	--	GO:0046872//GO:0005488//GO:0003674//GO:0043169//GO:0043167	metal ion binding//binding//molecular_function//cation binding//ion binding	no KO assigned | (RefSeq) hypothetical protein	http://www.genome.jp/dbget-bin/www_bget?ppp:PHYPADRAFT_166261	--	predicted protein [Physcomitrella patens]>gi|162679805|gb|EDQ66247.1| predicted protein [Physcomitrella patens]
Novel00510	Sc_s10	+	23924159	23925148	783	--	--	--	--	--	--	--	--	--	predicted protein [Physcomitrella patens]>gi|162696053|gb|EDQ82394.1| predicted protein [Physcomitrella patens]
Novel00511	Sc_s10	+	23997473	23999282	1810	GO:0051707//GO:0050896//GO:0006950//GO:0050832//GO:0098542//GO:0009617//GO:0042742//GO:0009607//GO:0008150//GO:0043207//GO:0009620//GO:0006952//GO:0051704//GO:0009605	response to other organism//response to stimulus//response to stress//defense response to fungus//defense response to other organism//response to bacterium//defense response to bacterium//response to biotic stimulus//biological_process//response to external biotic stimulus//response to fungus//defense response//multi-organism process//response to external stimulus	--	--	GO:0005488//GO:0003674//GO:0005515	binding//molecular_function//protein binding	--	--	--	predicted protein [Physcomitrella patens]>gi|162681712|gb|EDQ68136.1| predicted protein [Physcomitrella patens]
Novel00512	Sc_s10	+	24121265	24122032	768	--	--	--	--	--	--	--	--	--	--
Novel00513	Sc_s10	+	24170613	24171061	449	--	--	--	--	--	--	--	--	--	--
Novel00514	Sc_s10	+	24318165	24320951	2267	GO:0007186//GO:0008277//GO:0050896//GO:0023051//GO:0023052//GO:0051641//GO:0055114//GO:0033036//GO:0034613//GO:0046907//GO:0015031//GO:0070727//GO:0048583//GO:0006810//GO:0051716//GO:0009966//GO:0007165//GO:0008152//GO:0007154//GO:0044699//GO:0045184//GO:0050794//GO:0065007//GO:0009987//GO:0051649//GO:0008150//GO:0008104//GO:0051234//GO:0010646//GO:0050789//GO:0006807//GO:0044710//GO:0051179//GO:…	G-protein coupled receptor signaling pathway//regulation of G-protein coupled receptor protein signaling pathway//response to stimulus//regulation of signaling//signaling//cellular localization//oxidation-reduction process//macromolecule localization//cellular protein localization//intracellular transport//protein transport//cellular macromolecule localization//regulation of response to stimulus/…	GO:0031224//GO:0016020//GO:0016021//GO:0005575//GO:0044425	intrinsic component of membrane//membrane//integral component of membrane//cellular_component//membrane part	GO:0008565//GO:0016491//GO:0015930//GO:0003674//GO:0022892//GO:0003824//GO:0005215//GO:0016638	protein transporter activity//oxidoreductase activity//glutamate synthase activity//molecular_function//substrate-specific transporter activity//catalytic activity//transporter activity//oxidoreductase activity, acting on the CH-NH2 group of donors	--	--	--	hypothetical protein OsI_03285 [Oryza sativa Indica Group]
Novel00515	Sc_s10	+	25058861	25061650	2679	GO:0008150//GO:0044238//GO:0009987//GO:0044711//GO:0006629//GO:0009058//GO:0008610//GO:0044710//GO:0008654//GO:0019637//GO:0044763//GO:0044249//GO:0006644//GO:0006793//GO:1901576//GO:0006796//GO:0044237//GO:0044699//GO:0008152//GO:0044255//GO:0090407//GO:0071704	biological_process//primary metabolic process//cellular process//single-organism biosynthetic process//lipid metabolic process//biosynthetic process//lipid biosynthetic process//single-organism metabolic process//phospholipid biosynthetic process//organophosphate metabolic process//single-organism cellular process//cellular biosynthetic process//phospholipid metabolic process//phosphorus metaboli…	GO:0005575//GO:0016020	cellular_component//membrane	GO:0003674//GO:0008715//GO:0016787//GO:0003824//GO:0005515//GO:0016462//GO:0016818//GO:0016817//GO:0005488	molecular_function//CDP-diacylglycerol diphosphatase activity//hydrolase activity//catalytic activity//protein binding//pyrophosphatase activity//hydrolase activity, acting on acid anhydrides, in phosphorus-containing anhydrides//hydrolase activity, acting on acid anhydrides//binding	no KO assigned | (RefSeq) hypothetical protein	http://www.genome.jp/dbget-bin/www_bget?ppp:PHYPADRAFT_78842	--	predicted protein [Physcomitrella patens]>gi|162683530|gb|EDQ69939.1| predicted protein [Physcomitrella patens]
Novel00516	Sc_s10	+	25240115	25242003	1589	--	--	--	--	--	--	--	--	--	--
Novel00517	Sc_s10	+	25290026	25290222	197	--	--	--	--	--	--	--	--	--	--
Novel00518	Sc_s10	-	117626	119770	1494	GO:0006886//GO:0071702//GO:0051179//GO:0051234//GO:0008104//GO:0008150//GO:0051649//GO:0045184//GO:0006810//GO:0015031//GO:0046907//GO:0070727//GO:0033036//GO:0034613//GO:0051641//GO:0016192	intracellular protein transport//organic substance transport//localization//establishment of localization//protein localization//biological_process//establishment of localization in cell//establishment of protein localization//transport//protein transport//intracellular transport//cellular macromolecule localization//macromolecule localization//cellular protein localization//cellular localization…	--	--	--	--	no KO assigned | (RefSeq) hypothetical protein	http://www.genome.jp/dbget-bin/www_bget?ppp:PHYPADRAFT_144816	--	hypothetical protein SELMODRAFT_73828 [Selaginella moellendorffii]>gi|300171229|gb|EFJ37829.1| hypothetical protein SELMODRAFT_73828 [Selaginella moellendorffii]
Novel00519	Sc_s10	-	226127	227288	1162	--	--	--	--	--	--	--	--	--	--
Novel00520	Sc_s10	-	227480	227932	453	--	--	--	--	--	--	--	--	--	--
Novel00521	Sc_s10	-	370039	370541	503	--	--	--	--	GO:0005488//GO:0020037//GO:0003674//GO:1901363//GO:0046906//GO:0097159	binding//heme binding//molecular_function//heterocyclic compound binding//tetrapyrrole binding//organic cyclic compound binding	--	--	--	predicted protein [Physcomitrella patens]>gi|162696926|gb|EDQ83263.1| predicted protein, partial [Physcomitrella patens]
Novel00522	Sc_s10	-	558928	560036	1109	--	--	--	--	--	--	--	--	--	--
Novel00523	Sc_s10	-	654026	656552	1573	--	--	--	--	GO:0005488//GO:0003674//GO:0005515	binding//molecular_function//protein binding	no KO assigned | (RefSeq) hypothetical protein	http://www.genome.jp/dbget-bin/www_bget?ppp:PHYPADRAFT_233728	--	predicted protein [Physcomitrella patens]>gi|162680668|gb|EDQ67102.1| predicted protein [Physcomitrella patens]
Novel00524	Sc_s10	-	665951	666777	624	--	--	--	--	--	--	no KO assigned | (RefSeq) hypothetical protein	http://www.genome.jp/dbget-bin/www_bget?ppp:PHYPADRAFT_95613	--	predicted protein [Physcomitrella patens]>gi|162667935|gb|EDQ54553.1| predicted protein [Physcomitrella patens]
Novel00525	Sc_s10	-	973863	974853	991	--	--	--	--	--	--	--	--	--	--
Novel00526	Sc_s10	-	999431	1000178	748	GO:0008152//GO:0043170//GO:0044237//GO:0071704//GO:0046483//GO:0006139//GO:0034641//GO:0044260//GO:1901360//GO:0015074//GO:0006807//GO:0090304//GO:0006259//GO:0006725//GO:0009987//GO:0008150//GO:0044238	metabolic process//macromolecule metabolic process//cellular metabolic process//organic substance metabolic process//heterocycle metabolic process//nucleobase-containing compound metabolic process//cellular nitrogen compound metabolic process//cellular macromolecule metabolic process//organic cyclic compound metabolic process//DNA integration//nitrogen compound metabolic process//nucleic acid met…	--	--	--	--	--	--	--	hypothetical protein BVRB_019170, partial [Beta vulgaris subsp. vulgaris]
Novel00527	Sc_s10	-	1229489	1230247	733	--	--	--	--	--	--	--	--	--	BnaA09g03340D [Brassica napus]
Novel00528	Sc_s10	-	1233988	1234665	593	--	--	--	--	--	--	--	--	--	--
Novel00529	Sc_s10	-	1406092	1407377	659	--	--	--	--	--	--	no KO assigned | (RefSeq) hypothetical protein	http://www.genome.jp/dbget-bin/www_bget?ppp:PHYPADRAFT_66806	--	--
Novel00530	Sc_s10	-	1438754	1441493	2575	GO:2000112//GO:0034645//GO:0019438//GO:0010468//GO:0010467//GO:0006725//GO:0050794//GO:0065007//GO:0009987//GO:0044238//GO:0008150//GO:0006351//GO:1903506//GO:1901362//GO:0032774//GO:0044260//GO:1901360//GO:0050789//GO:0009058//GO:0006807//GO:0009889//GO:0031326//GO:0090304//GO:0019219//GO:0044249//GO:0031323//GO:0051171//GO:1901576//GO:0019222//GO:0006139//GO:0097659//GO:0034654//GO:0034641//GO:…	regulation of cellular macromolecule biosynthetic process//cellular macromolecule biosynthetic process//aromatic compound biosynthetic process//regulation of gene expression//gene expression//cellular aromatic compound metabolic process//regulation of cellular process//biological regulation//cellular process//primary metabolic process//biological_process//transcription, DNA-templated//regulation …	GO:0033648//GO:0044216//GO:0005575//GO:0044217//GO:0033646//GO:0044215//GO:0043657//GO:0018995//GO:0043656//GO:0033643//GO:0042025//GO:0033647	host intracellular membrane-bounded organelle//other organism cell//cellular_component//other organism part//host intracellular part//other organism//host cell//host//intracellular region of host//host cell part//host cell nucleus//host intracellular organelle	GO:0003674//GO:0046983//GO:0005515//GO:0003700//GO:0001071//GO:0005488	molecular_function//protein dimerization activity//protein binding//transcription factor activity, sequence-specific DNA binding//nucleic acid binding transcription factor activity//binding	no KO assigned | (RefSeq) hypothetical protein	http://www.genome.jp/dbget-bin/www_bget?ppp:PHYPADRAFT_121037	--	predicted protein [Physcomitrella patens]>gi|162689912|gb|EDQ76281.1| predicted protein [Physcomitrella patens]
Novel00531	Sc_s10	-	1610732	1612123	1003	GO:0031328//GO:0010556//GO:0032786//GO:0018130//GO:0008152//GO:0043170//GO:0006367//GO:0006366//GO:0044237//GO:0048522//GO:0045893//GO:0006352//GO:0080090//GO:0010604//GO:0071704//GO:0046483//GO:0060255//GO:0006368//GO:0051252//GO:0031325//GO:0006355//GO:0097659//GO:1901576//GO:0019222//GO:0006139//GO:0034641//GO:0048518//GO:0034243//GO:0044271//GO:0034654//GO:0051173//GO:0045935//GO:1902680//GO:…	positive regulation of cellular biosynthetic process//regulation of macromolecule biosynthetic process//positive regulation of DNA-templated transcription, elongation//heterocycle biosynthetic process//metabolic process//macromolecule metabolic process//transcription initiation from RNA polymerase II promoter//transcription from RNA polymerase II promoter//cellular metabolic process//positive reg…	GO:0043231//GO:0044424//GO:0043227//GO:0044464//GO:0043229//GO:0005622//GO:0005575//GO:0005634//GO:0005623//GO:0043226	intracellular membrane-bounded organelle//intracellular part//membrane-bounded organelle//cell part//intracellular organelle//intracellular//cellular_component//nucleus//cell//organelle	GO:0005488//GO:0003676//GO:0003677//GO:1901363//GO:0003674//GO:0097159	binding//nucleic acid binding//DNA binding//heterocyclic compound binding//molecular_function//organic cyclic compound binding	--	--	--	--
Novel00532	Sc_s10	-	1669835	1670737	903	--	--	--	--	--	--	--	--	--	--
Novel00533	Sc_s10	-	1671147	1674065	2437	--	--	--	--	--	--	--	--	--	hypothetical protein VOLCADRAFT_89032 [Volvox carteri f. nagariensis]>gi|300265870|gb|EFJ50059.1| hypothetical protein VOLCADRAFT_89032 [Volvox carteri f. nagariensis]
Novel00534	Sc_s10	-	1674180	1675211	1032	--	--	--	--	--	--	--	--	--	--
Novel00535	Sc_s10	-	1835544	1836577	1034	--	--	--	--	--	--	--	--	--	unnamed protein product [Physcomitrella patens]
Novel00536	Sc_s10	-	1837574	1839135	1562	--	--	--	--	--	--	no KO assigned | (RefSeq) hypothetical protein	http://www.genome.jp/dbget-bin/www_bget?ppp:PHYPADRAFT_64934	--	predicted protein [Physcomitrella patens]>gi|162696393|gb|EDQ82732.1| predicted protein [Physcomitrella patens]
Novel00537	Sc_s10	-	1896568	1897727	1160	--	--	--	--	--	--	--	--	--	--
Novel00538	Sc_s10	-	2013040	2013985	946	--	--	GO:0044423//GO:0005575//GO:0019028//GO:0019012	virion part//cellular_component//viral capsid//virion	GO:0003674//GO:0005198	molecular_function//structural molecule activity	--	--	--	--
Novel00539	Sc_s10	-	2295661	2296238	578	GO:0080090//GO:0071704//GO:0046483//GO:0060255//GO:0044237//GO:0010556//GO:0008152//GO:0043170//GO:0009059//GO:0034641//GO:0006275//GO:0019222//GO:0006139//GO:1901576//GO:0006259//GO:0031323//GO:0051171//GO:0031326//GO:0090304//GO:0044249//GO:0019219//GO:0009889//GO:0009058//GO:0006807//GO:1901360//GO:0050789//GO:0044260//GO:0051052//GO:0006260//GO:0009987//GO:0008150//GO:0044238//GO:0050794//GO:…	regulation of primary metabolic process//organic substance metabolic process//heterocycle metabolic process//regulation of macromolecule metabolic process//cellular metabolic process//regulation of macromolecule biosynthetic process//metabolic process//macromolecule metabolic process//macromolecule biosynthetic process//cellular nitrogen compound metabolic process//regulation of DNA replication//…	--	--	GO:0005488//GO:0003676//GO:0003677//GO:0097159//GO:1901363//GO:0003674	binding//nucleic acid binding//DNA binding//organic cyclic compound binding//heterocyclic compound binding//molecular_function	--	--	--	PREDICTED: proliferating cell nuclear antigen [Amborella trichopoda]>gi|548851365|gb|ERN09641.1| hypothetical protein AMTR_s00029p00198200 [Amborella trichopoda]
Novel00540	Sc_s10	-	2382936	2384335	1400	--	--	--	--	GO:0005488//GO:0046872//GO:0046914//GO:0022857//GO:0016681//GO:0016491//GO:0015078//GO:0022890//GO:0003676//GO:0022891//GO:0003824//GO:0015075//GO:0005215//GO:0043167//GO:0008121//GO:0022892//GO:0008324//GO:0097159//GO:0003674//GO:0008270//GO:0016679//GO:0043169//GO:1901363//GO:0015077	binding//metal ion binding//transition metal ion binding//transmembrane transporter activity//oxidoreductase activity, acting on diphenols and related substances as donors, cytochrome as acceptor//oxidoreductase activity//hydrogen ion transmembrane transporter activity//inorganic cation transmembrane transporter activity//nucleic acid binding//substrate-specific transmembrane transporter activity…	--	--	--	predicted protein [Physcomitrella patens]>gi|162696653|gb|EDQ82991.1| predicted protein, partial [Physcomitrella patens]
Novel00541	Sc_s10	-	2389564	2390250	687	GO:0051604//GO:0019080//GO:0044419//GO:0044764//GO:0043170//GO:0008152//GO:0019538//GO:0016032//GO:0071704//GO:0010467//GO:0044403//GO:0008150//GO:0044238//GO:0009987//GO:0019082//GO:0019058//GO:0051704//GO:0006508//GO:0044033//GO:0016485	protein maturation//viral gene expression//interspecies interaction between organisms//multi-organism cellular process//macromolecule metabolic process//metabolic process//protein metabolic process//viral process//organic substance metabolic process//gene expression//symbiosis, encompassing mutualism through parasitism//biological_process//primary metabolic process//cellular process//viral protei…	--	--	--	--	--	--	--	PREDICTED: uncharacterized protein LOC105044872 [Elaeis guineensis]
Novel00542	Sc_s10	-	2477915	2478803	653	--	--	--	--	--	--	--	--	--	--
Novel00543	Sc_s10	-	2500849	2501432	356	--	--	--	--	--	--	--	--	--	PREDICTED: transcription factor IIIA [Erythranthe guttatus]>gi|604301115|gb|EYU20835.1| hypothetical protein MIMGU_mgv1a008825mg [Erythranthe guttata]
Novel00544	Sc_s10	-	2506889	2507149	261	--	--	--	--	GO:0005488//GO:0046872//GO:0043167//GO:0043169//GO:0003674	binding//metal ion binding//ion binding//cation binding//molecular_function	--	--	--	PREDICTED: transcription factor IIIA-like isoform X2 [Setaria italica]
Novel00545	Sc_s10	-	2674566	2676463	1511	--	--	--	--	--	--	--	--	--	predicted protein [Physcomitrella patens]>gi|162671595|gb|EDQ58144.1| predicted protein [Physcomitrella patens]
Novel00546	Sc_s10	-	2684350	2684632	283	--	--	--	--	--	--	--	--	--	--
Novel00547	Sc_s10	-	2942781	2944657	1508	--	--	--	--	--	--	--	--	--	--
Novel00548	Sc_s10	-	3176251	3179613	1449	--	--	--	--	--	--	--	--	--	predicted protein [Physcomitrella patens]>gi|162690371|gb|EDQ76738.1| predicted protein [Physcomitrella patens]
Novel00549	Sc_s10	-	3248220	3248706	487	--	--	--	--	--	--	--	--	--	--
Novel00550	Sc_s10	-	3535219	3541526	2707	GO:0008152//GO:0018130//GO:0043170//GO:0010556//GO:0044237//GO:0071704//GO:0060255//GO:0046483//GO:0080090//GO:0006355//GO:0051252//GO:0006139//GO:0019222//GO:1901576//GO:0097659//GO:0034654//GO:0034641//GO:0044271//GO:0009059//GO:0016070//GO:2001141//GO:0044260//GO:0050789//GO:1901360//GO:0009058//GO:0006807//GO:0009889//GO:0090304//GO:0031326//GO:0044249//GO:0019219//GO:0031323//GO:0051171//GO:…	metabolic process//heterocycle biosynthetic process//macromolecule metabolic process//regulation of macromolecule biosynthetic process//cellular metabolic process//organic substance metabolic process//regulation of macromolecule metabolic process//heterocycle metabolic process//regulation of primary metabolic process//regulation of transcription, DNA-templated//regulation of RNA metabolic process…	GO:0016020//GO:0005575	membrane//cellular_component	GO:0016817//GO:0016818//GO:0032561//GO:0000166//GO:0001882//GO:0005488//GO:0043168//GO:0097367//GO:0032550//GO:0032549//GO:0036094//GO:0030554//GO:0003924//GO:0005525//GO:1901265//GO:0016462//GO:0001071//GO:0043167//GO:0003824//GO:0003700//GO:0005524//GO:0032555//GO:0001883//GO:0017111//GO:0032559//GO:0017076//GO:0003674//GO:0032553//GO:0019001//GO:1901363//GO:0097159//GO:0035639//GO:0016787//GO:…	hydrolase activity, acting on acid anhydrides//hydrolase activity, acting on acid anhydrides, in phosphorus-containing anhydrides//guanyl ribonucleotide binding//nucleotide binding//nucleoside binding//binding//anion binding//carbohydrate derivative binding//purine ribonucleoside binding//ribonucleoside binding//small molecule binding//adenyl nucleotide binding//GTPase activity//GTP binding//nucl…	K05643 ATP-binding cassette, subfamily A (ABC1), member 3 | (RefSeq) ppabca7; ATP-binding cassette transporter, subfamily A, member 7, group AOH protein PpABCA7	http://www.genome.jp/dbget-bin/www_bget?ppp:PHYPADRAFT_234064	--	unnamed protein product [Coffea canephora]
Novel00551	Sc_s10	-	3655239	3656193	955	--	--	--	--	--	--	--	--	--	--
Novel00552	Sc_s10	-	4119032	4119607	576	--	--	--	--	--	--	--	--	--	--
Novel00553	Sc_s10	-	4170863	4171938	1076	GO:0009259//GO:0009167//GO:0016070//GO:0009144//GO:2001141//GO:0044281//GO:0009165//GO:0019693//GO:0046034//GO:0006796//GO:0009059//GO:0006753//GO:0034654//GO:0055086//GO:0006163//GO:0034641//GO:0009206//GO:0044271//GO:0006793//GO:0006139//GO:0019222//GO:0009152//GO:1901576//GO:1901135//GO:0006812//GO:0097659//GO:0098660//GO:1902600//GO:0009199//GO:0006355//GO:0098662//GO:0051252//GO:0009168//GO:…	ribonucleotide metabolic process//purine ribonucleoside monophosphate metabolic process//RNA metabolic process//purine nucleoside triphosphate metabolic process//regulation of RNA biosynthetic process//small molecule metabolic process//nucleotide biosynthetic process//ribose phosphate metabolic process//ATP metabolic process//phosphate-containing compound metabolic process//macromolecule biosynth…	GO:0044464//GO:0032991//GO:0016020//GO:0044424//GO:0098796//GO:0033177//GO:0045263//GO:0045259//GO:0005623//GO:0005575//GO:0016469//GO:0005622//GO:0043234//GO:0044425	cell part//macromolecular complex//membrane//intracellular part//membrane protein complex//proton-transporting two-sector ATPase complex, proton-transporting domain//proton-transporting ATP synthase complex, coupling factor F(o)//proton-transporting ATP synthase complex//cell//cellular_component//proton-transporting two-sector ATPase complex//intracellular//protein complex//membrane part	GO:0019901//GO:0022857//GO:0001071//GO:0015078//GO:0019899//GO:0022890//GO:0003676//GO:0005488//GO:0022892//GO:0008324//GO:0043565//GO:0097159//GO:0003674//GO:1901363//GO:0015077//GO:0022891//GO:0005515//GO:0019900//GO:0003677//GO:0003700//GO:0015075//GO:0005215	protein kinase binding//transmembrane transporter activity//nucleic acid binding transcription factor activity//hydrogen ion transmembrane transporter activity//enzyme binding//inorganic cation transmembrane transporter activity//nucleic acid binding//binding//substrate-specific transporter activity//cation transmembrane transporter activity//sequence-specific DNA binding//organic cyclic compound…	--	--	--	--
Novel00554	Sc_s10	-	4476474	4478050	1378	GO:0045229//GO:0044260//GO:1901360//GO:0009058//GO:0006807//GO:0090304//GO:0044249//GO:0019438//GO:0034645//GO:0010467//GO:0042545//GO:0006725//GO:0071840//GO:0009987//GO:0008150//GO:0044238//GO:0006351//GO:1901362//GO:0032774//GO:0008152//GO:0071555//GO:0018130//GO:0043170//GO:0044237//GO:0071704//GO:0046483//GO:0006139//GO:1901576//GO:0097659//GO:0016043//GO:0034654//GO:0071554//GO:0034641//GO:…	external encapsulating structure organization//cellular macromolecule metabolic process//organic cyclic compound metabolic process//biosynthetic process//nitrogen compound metabolic process//nucleic acid metabolic process//cellular biosynthetic process//aromatic compound biosynthetic process//cellular macromolecule biosynthetic process//gene expression//cell wall modification//cellular aromatic c…	GO:0005618//GO:0005575//GO:0005623//GO:0030312//GO:0071944//GO:0044464	cell wall//cellular_component//cell//external encapsulating structure//cell periphery//cell part	GO:0003824//GO:0003674//GO:0016787//GO:0052689//GO:0030599//GO:0016788	catalytic activity//molecular_function//hydrolase activity//carboxylic ester hydrolase activity//pectinesterase activity//hydrolase activity, acting on ester bonds	--	--	--	predicted protein [Physcomitrella patens]>gi|162680991|gb|EDQ67422.1| predicted protein [Physcomitrella patens]
Novel00555	Sc_s10	-	4731536	4733541	965	--	--	--	--	GO:0003674//GO:0005515//GO:0005488	molecular_function//protein binding//binding	--	--	--	predicted protein [Physcomitrella patens]>gi|162670785|gb|EDQ57347.1| predicted protein [Physcomitrella patens]
Novel00556	Sc_s10	-	4903117	4903873	757	--	--	--	--	--	--	no KO assigned | (RefSeq) hypothetical protein	http://www.genome.jp/dbget-bin/www_bget?ppp:PHYPADRAFT_79410	--	--
Novel00557	Sc_s10	-	4957594	4958121	512	--	--	--	--	--	--	--	--	--	--
Novel00558	Sc_s10	-	5060830	5069334	2422	--	--	--	--	--	--	no KO assigned | (RefSeq) hypothetical protein	http://www.genome.jp/dbget-bin/www_bget?ppp:PHYPADRAFT_95086	--	--
Novel00559	Sc_s10	-	5165614	5166777	1164	--	--	--	--	--	--	--	--	--	--
Novel00560	Sc_s10	-	5206274	5207607	1334	--	--	--	--	--	--	no KO assigned | (RefSeq) hypothetical protein	http://www.genome.jp/dbget-bin/www_bget?ppp:PHYPADRAFT_111930	--	predicted protein [Physcomitrella patens]>gi|162696653|gb|EDQ82991.1| predicted protein, partial [Physcomitrella patens]
Novel00561	Sc_s10	-	5263953	5266474	2522	--	--	--	--	--	--	--	--	--	--
Novel00562	Sc_s10	-	5359929	5361377	1256	GO:0044237//GO:0018130//GO:0008152//GO:0043170//GO:0010556//GO:0006355//GO:0051252//GO:0071704//GO:0046483//GO:0060255//GO:0080090//GO:0034654//GO:0034641//GO:0044271//GO:1901576//GO:0019222//GO:0006139//GO:0097659//GO:0016070//GO:2001141//GO:0009059//GO:1901360//GO:0050789//GO:0009058//GO:0006807//GO:0044260//GO:0031323//GO:0051171//GO:0009889//GO:0031326//GO:0090304//GO:0019219//GO:0044249//GO:…	cellular metabolic process//heterocycle biosynthetic process//metabolic process//macromolecule metabolic process//regulation of macromolecule biosynthetic process//regulation of transcription, DNA-templated//regulation of RNA metabolic process//organic substance metabolic process//heterocycle metabolic process//regulation of macromolecule metabolic process//regulation of primary metabolic process…	--	--	GO:0005488//GO:0003676//GO:0003677//GO:0003674//GO:1901363//GO:0097159	binding//nucleic acid binding//DNA binding//molecular_function//heterocyclic compound binding//organic cyclic compound binding	--	--	--	predicted protein [Physcomitrella patens]>gi|162678418|gb|EDQ64877.1| predicted protein [Physcomitrella patens]
Novel00563	Sc_s10	-	5411175	5413166	840	--	--	--	--	--	--	--	--	--	PREDICTED: shikimate kinase, chloroplastic-like [Pyrus x bretschneideri]
Novel00564	Sc_s10	-	5654397	5655990	914	--	--	--	--	--	--	no KO assigned | (RefSeq) hypothetical protein	http://www.genome.jp/dbget-bin/www_bget?ppp:PHYPADRAFT_135289	--	predicted protein [Physcomitrella patens]>gi|162678889|gb|EDQ65342.1| predicted protein [Physcomitrella patens]
Novel00565	Sc_s10	-	5754904	5757557	1300	GO:0051179//GO:1902582//GO:0008150//GO:0051649//GO:1902578//GO:0051234//GO:0044765//GO:0044699//GO:0006810//GO:0048193//GO:0046907//GO:0016192//GO:0051641	localization//single-organism intracellular transport//biological_process//establishment of localization in cell//single-organism localization//establishment of localization//single-organism transport//single-organism process//transport//Golgi vesicle transport//intracellular transport//vesicle-mediated transport//cellular localization	GO:0005575//GO:0016020	cellular_component//membrane	GO:0004529//GO:0003824//GO:0016895//GO:0005515//GO:0004536//GO:0003674//GO:0004527//GO:0016787//GO:0005488//GO:0016796//GO:0008855//GO:0016788//GO:0004518	exodeoxyribonuclease activity//catalytic activity//exodeoxyribonuclease activity, producing 5'-phosphomonoesters//protein binding//deoxyribonuclease activity//molecular_function//exonuclease activity//hydrolase activity//binding//exonuclease activity, active with either ribo- or deoxyribonucleic acids and producing 5'-phosphomonoesters//exodeoxyribonuclease VII activity//hydrolase activity, actin…	--	--	--	predicted protein [Physcomitrella patens]>gi|162670516|gb|EDQ57083.1| predicted protein [Physcomitrella patens]
Novel00566	Sc_s10	-	5804310	5805329	1020	--	--	--	--	--	--	no KO assigned | (RefSeq) hypothetical protein	http://www.genome.jp/dbget-bin/www_bget?ppp:PHYPADRAFT_65044	--	hypothetical protein BVRB_020820, partial [Beta vulgaris subsp. vulgaris]
Novel00567	Sc_s10	-	5908007	5908588	582	--	--	--	--	--	--	--	--	--	--
Novel00568	Sc_s10	-	6009075	6010966	1237	GO:0044237//GO:0008152//GO:0044699//GO:0007049//GO:0044763//GO:0044248//GO:0009987//GO:0008150//GO:0009056//GO:0006914	cellular metabolic process//metabolic process//single-organism process//cell cycle//single-organism cellular process//cellular catabolic process//cellular process//biological_process//catabolic process//autophagy	--	--	--	--	no KO assigned | (RefSeq) hypothetical protein	http://www.genome.jp/dbget-bin/www_bget?ppp:PHYPADRAFT_53872	--	predicted protein [Physcomitrella patens]>gi|162697331|gb|EDQ83667.1| predicted protein, partial [Physcomitrella patens]
Novel00569	Sc_s10	-	6270243	6271690	1329	--	--	--	--	GO:0005488//GO:0003676//GO:0003674//GO:1901363//GO:0097159	binding//nucleic acid binding//molecular_function//heterocyclic compound binding//organic cyclic compound binding	no KO assigned | (RefSeq) hypothetical protein	http://www.genome.jp/dbget-bin/www_bget?ppp:PHYPADRAFT_95846	--	hypothetical protein PHYSODRAFT_417818, partial [Phytophthora sojae]>gi|348668510|gb|EGZ08334.1| hypothetical protein PHYSODRAFT_417818, partial [Phytophthora sojae]
Novel00570	Sc_s10	-	6428529	6429359	614	--	--	--	--	--	--	--	--	--	--
Novel00571	Sc_s10	-	6586479	6587329	851	GO:0044238//GO:0008150//GO:0071704//GO:0008152//GO:0005975	primary metabolic process//biological_process//organic substance metabolic process//metabolic process//carbohydrate metabolic process	--	--	GO:0003824//GO:0003674//GO:0016853//GO:0016868//GO:0016866	catalytic activity//molecular_function//isomerase activity//intramolecular transferase activity, phosphotransferases//intramolecular transferase activity	--	--	--	--
Novel00572	Sc_s10	-	6899300	6901386	2087	--	--	--	--	--	--	--	--	--	hypothetical protein [Dunaliella viridis]
Novel00573	Sc_s10	-	6905988	6907279	796	--	--	--	--	--	--	K09338 homeobox-leucine zipper protein | (RefSeq) hypothetical protein	http://www.genome.jp/dbget-bin/www_bget?ppp:PHYPADRAFT_192868	--	predicted protein [Physcomitrella patens]>gi|162673468|gb|EDQ59991.1| predicted protein [Physcomitrella patens]
Novel00574	Sc_s10	-	6944694	6945160	467	GO:0006260//GO:0034645//GO:0006725//GO:0009987//GO:0044238//GO:0008150//GO:0090304//GO:0044249//GO:0006259//GO:0044260//GO:0009058//GO:0006807//GO:1901360//GO:0009059//GO:1901576//GO:0006139//GO:0034641//GO:0071704//GO:0046483//GO:0008152//GO:0043170//GO:0044237	DNA replication//cellular macromolecule biosynthetic process//cellular aromatic compound metabolic process//cellular process//primary metabolic process//biological_process//nucleic acid metabolic process//cellular biosynthetic process//DNA metabolic process//cellular macromolecule metabolic process//biosynthetic process//nitrogen compound metabolic process//organic cyclic compound metabolic proce…	GO:0043226//GO:0005634//GO:0005623//GO:0005622//GO:0005575//GO:0043229//GO:0043227//GO:0044464//GO:0044424//GO:0043231	organelle//nucleus//cell//intracellular//cellular_component//intracellular organelle//membrane-bounded organelle//cell part//intracellular part//intracellular membrane-bounded organelle	GO:0097159//GO:1901363//GO:0003674//GO:0003677//GO:0003676//GO:0005488	organic cyclic compound binding//heterocyclic compound binding//molecular_function//DNA binding//nucleic acid binding//binding	--	--	--	--
Novel00575	Sc_s10	-	6946169	6946454	286	--	--	--	--	--	--	--	--	--	--
Novel00576	Sc_s10	-	7079225	7080837	1613	GO:0031323//GO:0051171//GO:0090304//GO:0031326//GO:0019219//GO:0044249//GO:0009889//GO:0009058//GO:0006807//GO:0050789//GO:1901360//GO:0044260//GO:0032774//GO:1901362//GO:1903506//GO:0006351//GO:0009987//GO:0044238//GO:0008150//GO:0065007//GO:0050794//GO:2000112//GO:0010468//GO:0019438//GO:0034645//GO:0006725//GO:0010467//GO:0051252//GO:0006355//GO:0080090//GO:0071704//GO:0060255//GO:0046483//GO:…	regulation of cellular metabolic process//regulation of nitrogen compound metabolic process//nucleic acid metabolic process//regulation of cellular biosynthetic process//regulation of nucleobase-containing compound metabolic process//cellular biosynthetic process//regulation of biosynthetic process//biosynthetic process//nitrogen compound metabolic process//regulation of biological process//organ…	GO:0005575//GO:0005622//GO:0043226//GO:0005623//GO:0005634//GO:0044424//GO:0043231//GO:0043229//GO:0044464//GO:0043227	cellular_component//intracellular//organelle//cell//nucleus//intracellular part//intracellular membrane-bounded organelle//intracellular organelle//cell part//membrane-bounded organelle	GO:0003700//GO:0043167//GO:0043169//GO:0003674//GO:0008270//GO:0005488//GO:0046872//GO:0046914//GO:0001071	transcription factor activity, sequence-specific DNA binding//ion binding//cation binding//molecular_function//zinc ion binding//binding//metal ion binding//transition metal ion binding//nucleic acid binding transcription factor activity	--	--	--	predicted protein [Physcomitrella patens]>gi|162672133|gb|EDQ58675.1| predicted protein [Physcomitrella patens]
Novel00577	Sc_s10	-	7160903	7162608	1706	GO:0009987//GO:0008150//GO:0050794//GO:0065007//GO:0044763//GO:0035556//GO:0050789//GO:0000160//GO:0044700//GO:0023052//GO:0050896//GO:0051716//GO:0006928//GO:0007165//GO:0044699//GO:0007154	cellular process//biological_process//regulation of cellular process//biological regulation//single-organism cellular process//intracellular signal transduction//regulation of biological process//phosphorelay signal transduction system//single organism signaling//signaling//response to stimulus//cellular response to stimulus//movement of cell or subcellular component//signal transduction//single-…	--	--	GO:0003674//GO:0060089//GO:0003824//GO:0004871//GO:0038023//GO:0005057//GO:0016301//GO:0004672//GO:0016775//GO:0016772//GO:0016773//GO:0016740//GO:0004673//GO:0000155//GO:0004872	molecular_function//molecular transducer activity//catalytic activity//signal transducer activity//signaling receptor activity//receptor signaling protein activity//kinase activity//protein kinase activity//phosphotransferase activity, nitrogenous group as acceptor//transferase activity, transferring phosphorus-containing groups//phosphotransferase activity, alcohol group as acceptor//transferase…	--	--	--	--
Novel00578	Sc_s10	-	7496136	7499185	1971	--	--	--	--	--	--	--	--	--	--
Novel00579	Sc_s10	-	7686437	7690598	2283	GO:0016310//GO:0036211//GO:0008150//GO:0044238//GO:0009987//GO:0006464//GO:0044260//GO:0044710//GO:0044267//GO:0006796//GO:0055114//GO:0006468//GO:0006793//GO:0071704//GO:0043412//GO:0043170//GO:0044699//GO:0008152//GO:0019538//GO:0044237	phosphorylation//protein modification process//biological_process//primary metabolic process//cellular process//cellular protein modification process//cellular macromolecule metabolic process//single-organism metabolic process//cellular protein metabolic process//phosphate-containing compound metabolic process//oxidation-reduction process//protein phosphorylation//phosphorus metabolic process//or…	GO:0044425//GO:0005575//GO:0016021//GO:0031224//GO:0016020	membrane part//cellular_component//integral component of membrane//intrinsic component of membrane//membrane	GO:0097159//GO:0004197//GO:0016787//GO:0048037//GO:0008236//GO:0017111//GO:1901363//GO:0043169//GO:0032553//GO:0004733//GO:0008270//GO:0003674//GO:0008233//GO:0008234//GO:0016638//GO:0005515//GO:0034062//GO:0043167//GO:0010181//GO:0017171//GO:0003824//GO:0050662//GO:0004672//GO:0036094//GO:0016462//GO:1901265//GO:0070008//GO:0016301//GO:0016772//GO:0004175//GO:0097367//GO:0004252//GO:0016491//GO:…	organic cyclic compound binding//cysteine-type endopeptidase activity//hydrolase activity//cofactor binding//serine-type peptidase activity//nucleoside-triphosphatase activity//heterocyclic compound binding//cation binding//ribonucleotide binding//pyridoxamine-phosphate oxidase activity//zinc ion binding//molecular_function//peptidase activity//cysteine-type peptidase activity//oxidoreductase act…	no KO assigned | (RefSeq) hypothetical protein	http://www.genome.jp/dbget-bin/www_bget?ppp:PHYPADRAFT_164192	--	predicted protein [Physcomitrella patens]>gi|162684560|gb|EDQ70961.1| predicted protein [Physcomitrella patens]
Novel00580	Sc_s10	-	7725107	7725926	640	--	--	--	--	--	--	--	--	--	--
Novel00581	Sc_s10	-	7782527	7785939	1985	--	--	--	--	--	--	no KO assigned | (RefSeq) hypothetical protein	http://www.genome.jp/dbget-bin/www_bget?ppp:PHYPADRAFT_160245	--	predicted protein [Physcomitrella patens]>gi|162692824|gb|EDQ79179.1| predicted protein [Physcomitrella patens]
Novel00582	Sc_s10	-	7846812	7848848	1495	GO:0006796//GO:0006468//GO:0006793//GO:0071704//GO:0043170//GO:0008152//GO:0043412//GO:0019538//GO:0044237//GO:0016310//GO:0006464//GO:0036211//GO:0008150//GO:0044238//GO:0009987//GO:0044260//GO:0044267	phosphate-containing compound metabolic process//protein phosphorylation//phosphorus metabolic process//organic substance metabolic process//macromolecule metabolic process//metabolic process//macromolecule modification//protein metabolic process//cellular metabolic process//phosphorylation//cellular protein modification process//protein modification process//biological_process//primary metabolic…	--	--	GO:0036094//GO:0030554//GO:0032549//GO:0004672//GO:1901265//GO:0016301//GO:0097367//GO:0016772//GO:0032550//GO:0016740//GO:0000166//GO:0016773//GO:0001882//GO:0005488//GO:0043168//GO:0097159//GO:0035639//GO:0032559//GO:0017076//GO:0001883//GO:0032553//GO:0003674//GO:1901363//GO:0032555//GO:0005524//GO:0043167//GO:0003824	small molecule binding//adenyl nucleotide binding//ribonucleoside binding//protein kinase activity//nucleoside phosphate binding//kinase activity//carbohydrate derivative binding//transferase activity, transferring phosphorus-containing groups//purine ribonucleoside binding//transferase activity//nucleotide binding//phosphotransferase activity, alcohol group as acceptor//nucleoside binding//bindi…	no KO assigned | (RefSeq) hypothetical protein	http://www.genome.jp/dbget-bin/www_bget?ppp:PHYPADRAFT_218598	--	predicted protein [Physcomitrella patens]>gi|162675451|gb|EDQ61946.1| predicted protein, partial [Physcomitrella patens]
Novel00583	Sc_s10	-	8196198	8197162	417	--	--	--	--	--	--	--	--	--	--
Novel00584	Sc_s10	-	8519248	8519821	574	--	--	--	--	--	--	--	--	--	--
Novel00585	Sc_s10	-	8734862	8736774	1155	--	--	--	--	--	--	--	--	--	--
Novel00586	Sc_s10	-	8875448	8876805	1358	--	--	--	--	--	--	--	--	--	disrupted meiotic cDNA 1 protein, partial [Leymus condensatus]
Novel00587	Sc_s10	-	9172259	9173456	1062	GO:0044699//GO:0008152//GO:0018130//GO:0090407//GO:0044237//GO:1901293//GO:0046483//GO:0071704//GO:0006139//GO:0009152//GO:1901576//GO:1901135//GO:0034654//GO:0055086//GO:0006163//GO:0044271//GO:0006793//GO:0034641//GO:0019693//GO:0009187//GO:0006753//GO:0006796//GO:0009259//GO:0044281//GO:0009165//GO:0044710//GO:0009260//GO:0052652//GO:0044711//GO:1901360//GO:0006171//GO:0046390//GO:0009190//GO:…	single-organism process//metabolic process//heterocycle biosynthetic process//organophosphate biosynthetic process//cellular metabolic process//nucleoside phosphate biosynthetic process//heterocycle metabolic process//organic substance metabolic process//nucleobase-containing compound metabolic process//purine ribonucleotide biosynthetic process//organic substance biosynthetic process//carbohydra…	GO:0071944//GO:0044464//GO:0005886//GO:0016020//GO:0005575//GO:0005623	cell periphery//cell part//plasma membrane//membrane//cellular_component//cell	GO:0016829//GO:0016849//GO:0005488//GO:0004016//GO:0003824//GO:0009975//GO:0005515//GO:0003674	lyase activity//phosphorus-oxygen lyase activity//binding//adenylate cyclase activity//catalytic activity//cyclase activity//protein binding//molecular_function	--	--	--	--
Novel00588	Sc_s10	-	9360719	9361312	594	--	--	--	--	--	--	--	--	--	--
Novel00589	Sc_s10	-	9603574	9604463	890	GO:0071704//GO:0019538//GO:0044237//GO:0043412//GO:0043170//GO:0008152//GO:0006468//GO:0006796//GO:0006793//GO:0044267//GO:0044260//GO:0016310//GO:0008150//GO:0036211//GO:0044238//GO:0009987//GO:0006464	organic substance metabolic process//protein metabolic process//cellular metabolic process//macromolecule modification//macromolecule metabolic process//metabolic process//protein phosphorylation//phosphate-containing compound metabolic process//phosphorus metabolic process//cellular protein metabolic process//cellular macromolecule metabolic process//phosphorylation//biological_process//protein …	GO:0016020//GO:0005575	membrane//cellular_component	GO:0005488//GO:0043168//GO:0001882//GO:0016773//GO:0016740//GO:0000166//GO:1901265//GO:0016301//GO:0004672//GO:0036094//GO:0030554//GO:0032549//GO:0032550//GO:0016772//GO:0097367//GO:0032555//GO:0005524//GO:0003824//GO:0043167//GO:0035639//GO:0097159//GO:1901363//GO:0003674//GO:0032553//GO:0032559//GO:0017076//GO:0001883	binding//anion binding//nucleoside binding//phosphotransferase activity, alcohol group as acceptor//transferase activity//nucleotide binding//nucleoside phosphate binding//kinase activity//protein kinase activity//small molecule binding//adenyl nucleotide binding//ribonucleoside binding//purine ribonucleoside binding//transferase activity, transferring phosphorus-containing groups//carbohydrate d…	--	--	--	PREDICTED: U-box domain-containing protein 33-like [Setaria italica]
Novel00590	Sc_s10	-	9656789	9657329	463	--	--	--	--	--	--	--	--	--	--
Novel00591	Sc_s10	-	9724116	9726534	1890	GO:0006807//GO:0009058//GO:1901360//GO:0044260//GO:0044249//GO:0090304//GO:0044238//GO:0008150//GO:0009987//GO:0006725//GO:0010467//GO:0019438//GO:0034645//GO:0032774//GO:1901362//GO:0006351//GO:0006352//GO:0044237//GO:0043170//GO:0018130//GO:0008152//GO:0046483//GO:0071704//GO:0044271//GO:0034641//GO:0034654//GO:0097659//GO:1901576//GO:0006139//GO:0016070//GO:0009059//GO:0005975	nitrogen compound metabolic process//biosynthetic process//organic cyclic compound metabolic process//cellular macromolecule metabolic process//cellular biosynthetic process//nucleic acid metabolic process//primary metabolic process//biological_process//cellular process//cellular aromatic compound metabolic process//gene expression//aromatic compound biosynthetic process//cellular macromolecule b…	GO:0005575//GO:0005622//GO:0005623//GO:0005634//GO:0043226//GO:0043231//GO:0044424//GO:0044464//GO:0043227//GO:0043229	cellular_component//intracellular//cell//nucleus//organelle//intracellular membrane-bounded organelle//intracellular part//cell part//membrane-bounded organelle//intracellular organelle	GO:0003824//GO:0003674//GO:0016810//GO:0016787	catalytic activity//molecular_function//hydrolase activity, acting on carbon-nitrogen (but not peptide) bonds//hydrolase activity	--	--	--	predicted protein [Physcomitrella patens]>gi|162693090|gb|EDQ79444.1| predicted protein [Physcomitrella patens]
Novel00592	Sc_s10	-	9778366	9779628	1263	--	--	--	--	--	--	--	--	--	predicted protein [Physcomitrella patens]>gi|162694195|gb|EDQ80544.1| predicted protein [Physcomitrella patens]
Novel00593	Sc_s10	-	9794178	9795173	996	--	--	--	--	--	--	--	--	--	predicted protein [Physcomitrella patens]>gi|162671112|gb|EDQ57669.1| predicted protein [Physcomitrella patens]
Novel00594	Sc_s10	-	9995928	9996476	549	--	--	--	--	GO:0005488//GO:0003674//GO:0005515	binding//molecular_function//protein binding	--	--	--	predicted protein [Physcomitrella patens]>gi|162680233|gb|EDQ66671.1| predicted protein [Physcomitrella patens]
Novel00595	Sc_s10	-	9996573	9999417	2205	GO:0008150//GO:0044238//GO:0051649//GO:0009987//GO:0006605//GO:0009451//GO:0065007//GO:0050794//GO:0034660//GO:0071840//GO:0006725//GO:0010467//GO:0008104//GO:0051234//GO:0044765//GO:0002949//GO:0072657//GO:0006613//GO:1902578//GO:0006807//GO:0045047//GO:0061024//GO:0050789//GO:1901360//GO:1902582//GO:0044700//GO:0044260//GO:0051179//GO:0044802//GO:0071702//GO:0070525//GO:0034470//GO:0006400//GO:…	biological_process//primary metabolic process//establishment of localization in cell//cellular process//protein targeting//RNA modification//biological regulation//regulation of cellular process//ncRNA metabolic process//cellular component organization or biogenesis//cellular aromatic compound metabolic process//gene expression//protein localization//establishment of localization//single-organism…	--	--	GO:1901363//GO:0003674//GO:0032553//GO:0019001//GO:0032559//GO:0017076//GO:0001883//GO:0017111//GO:0003724//GO:0016887//GO:0004386//GO:0035639//GO:0016787//GO:0097159//GO:0003824//GO:0003723//GO:0043167//GO:0032555//GO:0005524//GO:0005515//GO:0032550//GO:0003676//GO:0097367//GO:0043531//GO:0016462//GO:1901265//GO:0005525//GO:0036094//GO:0030554//GO:0032549//GO:0016818//GO:0032561//GO:0016817//GO:…	heterocyclic compound binding//molecular_function//ribonucleotide binding//guanyl nucleotide binding//adenyl ribonucleotide binding//purine nucleotide binding//purine nucleoside binding//nucleoside-triphosphatase activity//RNA helicase activity//ATPase activity//helicase activity//purine ribonucleoside triphosphate binding//hydrolase activity//organic cyclic compound binding//catalytic activity//…	no KO assigned | (RefSeq) hypothetical protein	http://www.genome.jp/dbget-bin/www_bget?ppp:PHYPADRAFT_166149	--	predicted protein [Physcomitrella patens]>gi|162680233|gb|EDQ66671.1| predicted protein [Physcomitrella patens]
Novel00596	Sc_s10	-	10161111	10162569	1459	GO:0005975//GO:0009311//GO:0044419//GO:0044723//GO:1901576//GO:0071704//GO:0008152//GO:0044699//GO:0016051//GO:0008150//GO:0044238//GO:0044403//GO:0009877//GO:0009312//GO:0044710//GO:0009058//GO:0051704//GO:0044711	carbohydrate metabolic process//oligosaccharide metabolic process//interspecies interaction between organisms//single-organism carbohydrate metabolic process//organic substance biosynthetic process//organic substance metabolic process//metabolic process//single-organism process//carbohydrate biosynthetic process//biological_process//primary metabolic process//symbiosis, encompassing mutualism thr…	--	--	GO:0016757//GO:0003676//GO:0016740//GO:0005488//GO:0046872//GO:0046914//GO:0097159//GO:0043169//GO:1901363//GO:0003674//GO:0008270//GO:0043167//GO:0003824//GO:0016758	transferase activity, transferring glycosyl groups//nucleic acid binding//transferase activity//binding//metal ion binding//transition metal ion binding//organic cyclic compound binding//cation binding//heterocyclic compound binding//molecular_function//zinc ion binding//ion binding//catalytic activity//transferase activity, transferring hexosyl groups	--	--	--	predicted protein [Physcomitrella patens]>gi|162696434|gb|EDQ82773.1| predicted protein [Physcomitrella patens]
Novel00597	Sc_s10	-	10273460	10275009	1550	--	--	--	--	GO:0005488//GO:0005515//GO:0003674	binding//protein binding//molecular_function	K14515 EIN3-binding F-box protein | (RefSeq) hypothetical protein	http://www.genome.jp/dbget-bin/www_bget?ppp:PHYPADRAFT_199083	--	predicted protein [Physcomitrella patens]>gi|162665414|gb|EDQ52100.1| predicted protein [Physcomitrella patens]
Novel00598	Sc_s10	-	10276014	10276291	278	--	--	--	--	--	--	--	--	--	--
Novel00599	Sc_s10	-	10372197	10372972	776	--	--	--	--	--	--	--	--	--	--
Novel00600	Sc_s10	-	10413002	10416569	2133	--	--	--	--	--	--	no KO assigned | (RefSeq) hypothetical protein	http://www.genome.jp/dbget-bin/www_bget?ppp:PHYPADRAFT_66009	--	predicted protein [Physcomitrella patens]>gi|162695254|gb|EDQ81598.1| predicted protein [Physcomitrella patens]
Novel00601	Sc_s10	-	10439848	10440540	693	--	--	--	--	--	--	--	--	--	predicted protein [Physcomitrella patens]>gi|162672701|gb|EDQ59234.1| predicted protein [Physcomitrella patens]
Novel00602	Sc_s10	-	10460376	10461318	700	--	--	--	--	--	--	--	--	--	--
Novel00603	Sc_s10	-	10461435	10461779	345	--	--	--	--	--	--	--	--	--	--
Novel00604	Sc_s10	-	10461832	10465730	639	GO:0006351//GO:1903506//GO:1901362//GO:0032774//GO:2000112//GO:0019438//GO:0034645//GO:0010468//GO:0010467//GO:0006725//GO:0071840//GO:0006357//GO:0050794//GO:0065007//GO:0034622//GO:0009987//GO:0022607//GO:0044238//GO:0008150//GO:0009889//GO:0031326//GO:0090304//GO:0019219//GO:0044249//GO:0031323//GO:0051171//GO:0044085//GO:0044260//GO:1901360//GO:0050789//GO:0009058//GO:0006807//GO:0071822//GO:…	transcription, DNA-templated//regulation of nucleic acid-templated transcription//organic cyclic compound biosynthetic process//RNA biosynthetic process//regulation of cellular macromolecule biosynthetic process//aromatic compound biosynthetic process//cellular macromolecule biosynthetic process//regulation of gene expression//gene expression//cellular aromatic compound metabolic process//cellula…	GO:0044428//GO:0043226//GO:0043233//GO:0005634//GO:0031974//GO:0005623//GO:0044422//GO:0043234//GO:0005622//GO:0005575//GO:0044446//GO:0070013//GO:0043229//GO:0005654//GO:0043227//GO:0044464//GO:0032991//GO:0044451//GO:0044424//GO:0031981//GO:0043231//GO:0016592	nuclear part//organelle//organelle lumen//nucleus//membrane-enclosed lumen//cell//organelle part//protein complex//intracellular//cellular_component//intracellular organelle part//intracellular organelle lumen//intracellular organelle//nucleoplasm//membrane-bounded organelle//cell part//macromolecular complex//nucleoplasm part//intracellular part//nuclear lumen//intracellular membrane-bounded org…	GO:0000988//GO:0003674//GO:0001104//GO:0000989//GO:0001076//GO:0003712	transcription factor activity, protein binding//molecular_function//RNA polymerase II transcription cofactor activity//transcription factor activity, transcription factor binding//transcription factor activity, RNA polymerase II transcription factor binding//transcription cofactor activity	--	--	--	--
Novel00605	Sc_s10	-	10485838	10485987	150	--	--	--	--	--	--	--	--	--	--
Novel00606	Sc_s10	-	10491842	10493560	1396	--	--	--	--	--	--	K11320 E1A-binding protein p400 [EC:3.6.4.-] | (RefSeq) CHR1545; SWR1 complex protein, SNF2 family DNA-dependent ATPase	http://www.genome.jp/dbget-bin/www_bget?ppp:PHYPADRAFT_30018	--	SWR1 complex protein, SNF2 family DNA-dependent ATPase [Physcomitrella patens]>gi|162663184|gb|EDQ49963.1| SWR1 complex protein, SNF2 family DNA-dependent ATPase, partial [Physcomitrella patens]
Novel00607	Sc_s10	-	10494848	10495683	554	--	--	--	--	--	--	--	--	--	SWR1 complex protein, SNF2 family DNA-dependent ATPase [Physcomitrella patens]>gi|162663184|gb|EDQ49963.1| SWR1 complex protein, SNF2 family DNA-dependent ATPase, partial [Physcomitrella patens]
Novel00608	Sc_s10	-	10495752	10496127	376	--	--	--	--	--	--	--	--	--	--
Novel00609	Sc_s10	-	10502709	10504106	1398	--	--	--	--	--	--	--	--	--	--
Novel00610	Sc_s10	-	10578213	10580932	1837	--	--	--	--	--	--	--	--	--	predicted protein [Physcomitrella patens]>gi|162673948|gb|EDQ60464.1| predicted protein [Physcomitrella patens]
Novel00611	Sc_s10	-	10895932	10896334	403	--	--	--	--	--	--	--	--	--	--
Novel00612	Sc_s10	-	11080065	11080863	681	--	--	--	--	--	--	--	--	--	--
Novel00613	Sc_s10	-	11081995	11085266	2968	--	--	--	--	--	--	no KO assigned | (RefSeq) hypothetical protein	http://www.genome.jp/dbget-bin/www_bget?ppp:PHYPADRAFT_173554	--	predicted protein [Physcomitrella patens]>gi|162662790|gb|EDQ49601.1| predicted protein [Physcomitrella patens]
Novel00614	Sc_s10	-	11467674	11469693	1264	GO:0016043//GO:0007010//GO:0044419//GO:0044764//GO:0016032//GO:0071840//GO:0008150//GO:0009987//GO:0044403//GO:0019079//GO:0006996//GO:0019058//GO:0051704	cellular component organization//cytoskeleton organization//interspecies interaction between organisms//multi-organism cellular process//viral process//cellular component organization or biogenesis//biological_process//cellular process//symbiosis, encompassing mutualism through parasitism//viral genome replication//organelle organization//viral life cycle//multi-organism process	--	--	GO:0003779//GO:0098772//GO:0046914//GO:0030234//GO:0046872//GO:0005488//GO:0030337//GO:0008092//GO:0043169//GO:0008270//GO:0003674//GO:0043167//GO:0005515	actin binding//molecular function regulator//transition metal ion binding//enzyme regulator activity//metal ion binding//binding//DNA polymerase processivity factor activity//cytoskeletal protein binding//cation binding//zinc ion binding//molecular_function//ion binding//protein binding	--	--	--	--
Novel00615	Sc_s10	-	11675044	11675826	730	--	--	--	--	--	--	--	--	--	--
Novel00616	Sc_s10	-	12117694	12118529	836	--	--	--	--	--	--	--	--	--	predicted protein [Physcomitrella patens]>gi|162691854|gb|EDQ78214.1| predicted protein [Physcomitrella patens]
Novel00617	Sc_s10	-	12163243	12163557	315	--	--	--	--	--	--	--	--	--	--
Novel00618	Sc_s10	-	12196611	12197742	1132	--	--	--	--	--	--	no KO assigned | (RefSeq) hypothetical protein	http://www.genome.jp/dbget-bin/www_bget?ppp:PHYPADRAFT_181590	--	predicted protein [Physcomitrella patens]>gi|162686945|gb|EDQ73331.1| predicted protein [Physcomitrella patens]
Novel00619	Sc_s10	-	12200615	12202600	1986	--	--	--	--	--	--	--	--	--	predicted protein [Physcomitrella patens]>gi|162677077|gb|EDQ63552.1| predicted protein [Physcomitrella patens]
Novel00620	Sc_s10	-	12293290	12295813	972	GO:0006811//GO:0044710//GO:0044260//GO:0051179//GO:0006777//GO:1902582//GO:1901360//GO:0051189//GO:0006807//GO:0044267//GO:0015980//GO:0009058//GO:0045333//GO:0044763//GO:0006886//GO:0044249//GO:0071702//GO:0019637//GO:0051186//GO:0032324//GO:0008104//GO:0051188//GO:0006605//GO:0006091//GO:0015711//GO:0044238//GO:0008150//GO:1901564//GO:0009987//GO:0051649//GO:1902578//GO:0006732//GO:1901566//GO:…	ion transport//single-organism metabolic process//cellular macromolecule metabolic process//localization//Mo-molybdopterin cofactor biosynthetic process//single-organism intracellular transport//organic cyclic compound metabolic process//prosthetic group metabolic process//nitrogen compound metabolic process//cellular protein metabolic process//energy derivation by oxidation of organic compounds/…	GO:0043234//GO:0098803//GO:0005622//GO:0044425//GO:0019867//GO:0005741//GO:0045271//GO:0005575//GO:0005746//GO:0044446//GO:0005742//GO:1990204//GO:0098800//GO:0044422//GO:0031975//GO:0044429//GO:0005737//GO:0098799//GO:0019866//GO:0005623//GO:0005743//GO:0043226//GO:0043231//GO:1902494//GO:0030964//GO:0044455//GO:0098796//GO:0098805//GO:0005739//GO:0031967//GO:0044444//GO:0044424//GO:0031966//GO:…	protein complex//respiratory chain complex//intracellular//membrane part//outer membrane//mitochondrial outer membrane//respiratory chain complex I//cellular_component//mitochondrial respiratory chain//intracellular organelle part//mitochondrial outer membrane translocase complex//oxidoreductase complex//inner mitochondrial membrane protein complex//organelle part//envelope//mitochondrial part//c…	GO:0043167//GO:0032555//GO:0017076//GO:0001883//GO:0019001//GO:0003674//GO:0032553//GO:1901363//GO:0097159//GO:0035639//GO:0032561//GO:0000166//GO:0001882//GO:0043168//GO:0005488//GO:0097367//GO:0032550//GO:0036094//GO:0032549//GO:0005525//GO:1901265	ion binding//purine ribonucleotide binding//purine nucleotide binding//purine nucleoside binding//guanyl nucleotide binding//molecular_function//ribonucleotide binding//heterocyclic compound binding//organic cyclic compound binding//purine ribonucleoside triphosphate binding//guanyl ribonucleotide binding//nucleotide binding//nucleoside binding//anion binding//binding//carbohydrate derivative bin…	--	--	--	--
Novel00621	Sc_s10	-	12481342	12481618	277	--	--	--	--	--	--	--	--	--	--
Novel00622	Sc_s10	-	12565751	12566153	403	--	--	--	--	--	--	--	--	--	--
Novel00623	Sc_s10	-	12696940	12697324	385	--	--	--	--	--	--	--	--	--	predicted protein [Physcomitrella patens]>gi|162677470|gb|EDQ63940.1| predicted protein [Physcomitrella patens]
Novel00624	Sc_s10	-	12783434	12783885	252	--	--	--	--	--	--	--	--	--	predicted protein [Physcomitrella patens]>gi|162677495|gb|EDQ63965.1| predicted protein, partial [Physcomitrella patens]
Novel00625	Sc_s10	-	12806720	12809081	1174	--	--	GO:0044424//GO:0000151//GO:1902494//GO:0043231//GO:0000152//GO:0043229//GO:0032991//GO:0044464//GO:0043227//GO:0044422//GO:0044446//GO:0005575//GO:1990234//GO:0005622//GO:0043234//GO:0005680//GO:0043226//GO:0031461//GO:0044428//GO:0005623//GO:0005634	intracellular part//ubiquitin ligase complex//catalytic complex//intracellular membrane-bounded organelle//nuclear ubiquitin ligase complex//intracellular organelle//macromolecular complex//cell part//membrane-bounded organelle//organelle part//intracellular organelle part//cellular_component//transferase complex//intracellular//protein complex//anaphase-promoting complex//organelle//cullin-RING …	GO:0005488//GO:0046872//GO:0016740//GO:0046914//GO:0019787//GO:0005515//GO:0003824//GO:0043167//GO:0043169//GO:0008270//GO:0003674//GO:0004842	binding//metal ion binding//transferase activity//transition metal ion binding//ubiquitin-like protein transferase activity//protein binding//catalytic activity//ion binding//cation binding//zinc ion binding//molecular_function//ubiquitin-protein transferase activity	--	--	--	predicted protein [Physcomitrella patens]>gi|162684517|gb|EDQ70919.1| predicted protein [Physcomitrella patens]
Novel00626	Sc_s10	-	12891456	12892325	823	--	--	--	--	--	--	no KO assigned | (RefSeq) hypothetical protein	http://www.genome.jp/dbget-bin/www_bget?ppp:PHYPADRAFT_67120	--	predicted protein [Physcomitrella patens]>gi|162694435|gb|EDQ80783.1| predicted protein [Physcomitrella patens]
Novel00627	Sc_s10	-	12938721	12940087	998	--	--	--	--	--	--	--	--	--	predicted protein [Physcomitrella patens]>gi|162673976|gb|EDQ60491.1| predicted protein [Physcomitrella patens]
Novel00628	Sc_s10	-	13197007	13198072	864	GO:0044699//GO:0008152//GO:0055114//GO:0044710//GO:0008150	single-organism process//metabolic process//oxidation-reduction process//single-organism metabolic process//biological_process	--	--	GO:0016706//GO:0051213//GO:0016491//GO:0003824//GO:0016705//GO:0003674	oxidoreductase activity, acting on paired donors, with incorporation or reduction of molecular oxygen, 2-oxoglutarate as one donor, and incorporation of one atom each of oxygen into both donors//dioxygenase activity//oxidoreductase activity//catalytic activity//oxidoreductase activity, acting on paired donors, with incorporation or reduction of molecular oxygen//molecular_function	--	--	--	predicted protein [Physcomitrella patens]>gi|162669731|gb|EDQ56312.1| predicted protein [Physcomitrella patens]
Novel00629	Sc_s10	-	13199071	13199283	213	--	--	--	--	--	--	--	--	--	--
Novel00630	Sc_s10	-	13255204	13256345	1142	--	--	--	--	--	--	--	--	--	PREDICTED: uncharacterized protein LOC100245761 isoform X2 [Vitis vinifera]>gi|731385649|ref|XP_010648579.1| PREDICTED: uncharacterized protein LOC100245761 isoform X2 [Vitis vinifera]>gi|731385651|ref|XP_010648580.1| PREDICTED: uncharacterized protein LOC100245761 isoform X2 [Vitis vinifera]
Novel00631	Sc_s10	-	13365647	13367212	1566	--	--	--	--	GO:0005488//GO:0005515//GO:0003674	binding//protein binding//molecular_function	--	--	--	predicted protein [Physcomitrella patens]>gi|162680813|gb|EDQ67246.1| predicted protein [Physcomitrella patens]
Novel00632	Sc_s10	-	13594032	13595087	658	--	--	--	--	--	--	no KO assigned | (RefSeq) hypothetical protein	http://www.genome.jp/dbget-bin/www_bget?ppp:PHYPADRAFT_171388	--	predicted protein [Physcomitrella patens]>gi|162667666|gb|EDQ54290.1| predicted protein [Physcomitrella patens]
Novel00633	Sc_s10	-	13633287	13633822	536	--	--	--	--	--	--	--	--	--	--
Novel00634	Sc_s10	-	13770911	13771472	562	--	--	--	--	--	--	--	--	--	--
Novel00635	Sc_s10	-	14242972	14247750	925	GO:0080090//GO:0046483//GO:0060255//GO:0071704//GO:0051252//GO:0006355//GO:0010556//GO:0043170//GO:0008152//GO:0018130//GO:0044237//GO:0009059//GO:2001141//GO:0016070//GO:0097659//GO:0019222//GO:0006139//GO:1901576//GO:0044271//GO:0034641//GO:0034654//GO:0044249//GO:0019219//GO:0031326//GO:0090304//GO:0009889//GO:0051171//GO:0031323//GO:0044260//GO:0006807//GO:0009058//GO:1901360//GO:0050789//GO:…	regulation of primary metabolic process//heterocycle metabolic process//regulation of macromolecule metabolic process//organic substance metabolic process//regulation of RNA metabolic process//regulation of transcription, DNA-templated//regulation of macromolecule biosynthetic process//macromolecule metabolic process//metabolic process//heterocycle biosynthetic process//cellular metabolic process…	--	--	GO:0005488//GO:0001071//GO:0003676//GO:0003677//GO:0003700//GO:0097159//GO:0043565//GO:1901363//GO:0003674	binding//nucleic acid binding transcription factor activity//nucleic acid binding//DNA binding//transcription factor activity, sequence-specific DNA binding//organic cyclic compound binding//sequence-specific DNA binding//heterocyclic compound binding//molecular_function	no KO assigned | (RefSeq) hypothetical protein	http://www.genome.jp/dbget-bin/www_bget?ppp:PHYPADRAFT_170480	--	predicted protein [Physcomitrella patens]>gi|162669712|gb|EDQ56293.1| predicted protein [Physcomitrella patens]
Novel00636	Sc_s10	-	14320429	14320971	543	--	--	--	--	--	--	--	--	--	--
Novel00637	Sc_s10	-	14341994	14344467	1321	--	--	--	--	--	--	--	--	--	--
Novel00638	Sc_s10	-	14829320	14830578	1259	--	--	--	--	--	--	--	--	--	--
Novel00639	Sc_s10	-	14965449	14967778	1299	--	--	--	--	--	--	--	--	--	predicted protein [Physcomitrella patens]>gi|162679904|gb|EDQ66345.1| predicted protein [Physcomitrella patens]
Novel00640	Sc_s10	-	14996687	14997491	805	GO:0006950//GO:0050896//GO:0008150	response to stress//response to stimulus//biological_process	--	--	--	--	--	--	--	--
Novel00641	Sc_s10	-	15098316	15098963	648	GO:0051171//GO:0031323//GO:0009889//GO:0044249//GO:0019219//GO:0031326//GO:0090304//GO:1901360//GO:0050789//GO:0006807//GO:0009058//GO:0044260//GO:1903506//GO:1901362//GO:0032774//GO:0006351//GO:0065007//GO:0050794//GO:0008150//GO:0044238//GO:0009987//GO:0010467//GO:0006725//GO:0034645//GO:0019438//GO:0010468//GO:2000112//GO:0006355//GO:0051252//GO:0046483//GO:0060255//GO:0071704//GO:0080090//GO:…	regulation of nitrogen compound metabolic process//regulation of cellular metabolic process//regulation of biosynthetic process//cellular biosynthetic process//regulation of nucleobase-containing compound metabolic process//regulation of cellular biosynthetic process//nucleic acid metabolic process//organic cyclic compound metabolic process//regulation of biological process//nitrogen compound met…	--	--	GO:0003700//GO:0003674//GO:0001071	transcription factor activity, sequence-specific DNA binding//molecular_function//nucleic acid binding transcription factor activity	no KO assigned | (RefSeq) hypothetical protein	http://www.genome.jp/dbget-bin/www_bget?ppp:PHYPADRAFT_163821	--	predicted protein [Physcomitrella patens]>gi|162685522|gb|EDQ71917.1| predicted protein [Physcomitrella patens]
Novel00642	Sc_s10	-	15099939	15101146	1179	GO:0055114//GO:0008152//GO:0044699//GO:0008150//GO:0044710	oxidation-reduction process//metabolic process//single-organism process//biological_process//single-organism metabolic process	--	--	GO:0016491//GO:0004497//GO:0004511//GO:0003674//GO:0016705//GO:0016714//GO:0003824	oxidoreductase activity//monooxygenase activity//tyrosine 3-monooxygenase activity//molecular_function//oxidoreductase activity, acting on paired donors, with incorporation or reduction of molecular oxygen//oxidoreductase activity, acting on paired donors, with incorporation or reduction of molecular oxygen, reduced pteridine as one donor, and incorporation of one atom of oxygen//catalytic activi…	--	--	--	--
Novel00643	Sc_s10	-	15634398	15634825	428	--	--	--	--	--	--	no KO assigned | (RefSeq) hypothetical protein	http://www.genome.jp/dbget-bin/www_bget?ppp:PHYPADRAFT_104453	--	predicted protein [Physcomitrella patens]>gi|162696130|gb|EDQ82470.1| predicted protein [Physcomitrella patens]
Novel00644	Sc_s10	-	15665755	15666196	442	--	--	--	--	--	--	--	--	--	--
Novel00645	Sc_s10	-	15690200	15690416	217	--	--	--	--	--	--	--	--	--	--
Novel00646	Sc_s10	-	15696285	15696649	365	--	--	--	--	--	--	--	--	--	--
Novel00647	Sc_s10	-	15750714	15751925	1212	--	--	--	--	--	--	no KO assigned | (RefSeq) hypothetical protein	http://www.genome.jp/dbget-bin/www_bget?ppp:PHYPADRAFT_64934	--	predicted protein [Physcomitrella patens]>gi|162696393|gb|EDQ82732.1| predicted protein [Physcomitrella patens]
Novel00648	Sc_s10	-	16790223	16790790	389	--	--	--	--	--	--	--	--	--	predicted protein [Physcomitrella patens]>gi|162679749|gb|EDQ66192.1| predicted protein [Physcomitrella patens]
Novel00649	Sc_s10	-	16863640	16864205	388	--	--	--	--	--	--	--	--	--	predicted protein [Physcomitrella patens]>gi|162679749|gb|EDQ66192.1| predicted protein [Physcomitrella patens]
Novel00650	Sc_s10	-	16870677	16870810	134	--	--	--	--	--	--	--	--	--	--
Novel00651	Sc_s10	-	16872170	16873227	910	--	--	--	--	--	--	--	--	--	--
Novel00652	Sc_s10	-	16873477	16877292	3185	--	--	--	--	--	--	--	--	--	hypothetical protein CHLNCDRAFT_141433 [Chlorella variabilis]>gi|307102802|gb|EFN51069.1| hypothetical protein CHLNCDRAFT_141433 [Chlorella variabilis]
Novel00653	Sc_s10	-	16989789	16992103	2315	GO:0046483//GO:0071704//GO:0044237//GO:0042440//GO:0044699//GO:0008152//GO:0018130//GO:0055114//GO:0006779//GO:0044271//GO:0034641//GO:0006783//GO:1901576//GO:0051186//GO:0044249//GO:0044763//GO:0006807//GO:0009058//GO:0044711//GO:0033014//GO:1901360//GO:0046148//GO:0044710//GO:0033013//GO:1901566//GO:1901362//GO:0046156//GO:0042168//GO:0008150//GO:1901564//GO:0006778//GO:0009987//GO:0051188//GO:…	heterocycle metabolic process//organic substance metabolic process//cellular metabolic process//pigment metabolic process//single-organism process//metabolic process//heterocycle biosynthetic process//oxidation-reduction process//porphyrin-containing compound biosynthetic process//cellular nitrogen compound biosynthetic process//cellular nitrogen compound metabolic process//heme biosynthetic proc…	--	--	GO:0043115//GO:0016491//GO:0016627//GO:0003824//GO:0016628//GO:0003674	precorrin-2 dehydrogenase activity//oxidoreductase activity//oxidoreductase activity, acting on the CH-CH group of donors//catalytic activity//oxidoreductase activity, acting on the CH-CH group of donors, NAD or NADP as acceptor//molecular_function	--	--	--	Retrotransposon protein [Theobroma cacao]>gi|508708169|gb|EOY00066.1| Retrotransposon protein [Theobroma cacao]
Novel00654	Sc_s10	-	17309594	17310825	1232	--	--	GO:0016021//GO:0031224//GO:0016020//GO:0044425//GO:0005575	integral component of membrane//intrinsic component of membrane//membrane//membrane part//cellular_component	--	--	--	--	--	--
Novel00655	Sc_s10	-	17353373	17353640	268	--	--	--	--	--	--	--	--	--	--
Novel00656	Sc_s10	-	17634576	17635869	832	--	--	--	--	--	--	--	--	--	--
Novel00657	Sc_s10	-	17696003	17697825	1063	GO:0044763//GO:0009991//GO:0044248//GO:0044712//GO:0070925//GO:0031669//GO:0044085//GO:0044710//GO:0009605//GO:0006914//GO:0006996//GO:0000045//GO:0071840//GO:0009056//GO:0016236//GO:0009267//GO:0022607//GO:0009987//GO:0008150//GO:0031667//GO:0008152//GO:0044699//GO:0007154//GO:0031668//GO:0044237//GO:0051716//GO:0033554//GO:0071496//GO:0050896//GO:0006950//GO:0042594//GO:0016043//GO:0007033	single-organism cellular process//response to extracellular stimulus//cellular catabolic process//single-organism catabolic process//organelle assembly//cellular response to nutrient levels//cellular component biogenesis//single-organism metabolic process//response to external stimulus//autophagy//organelle organization//autophagosome assembly//cellular component organization or biogenesis//catab…	GO:0005622//GO:0005575//GO:0005737//GO:0005623//GO:0044424//GO:0044464	intracellular//cellular_component//cytoplasm//cell//intracellular part//cell part	--	--	--	--	--	predicted protein [Physcomitrella patens]>gi|162680307|gb|EDQ66744.1| predicted protein [Physcomitrella patens]
Novel00658	Sc_s10	-	17881721	17883323	1417	--	--	GO:0044464//GO:0042597//GO:0005623//GO:0005575	cell part//periplasmic space//cell//cellular_component	GO:0004553//GO:0003674//GO:0016787//GO:0016798//GO:0003824	hydrolase activity, hydrolyzing O-glycosyl compounds//molecular_function//hydrolase activity//hydrolase activity, acting on glycosyl bonds//catalytic activity	no KO assigned | (RefSeq) hypothetical protein	http://www.genome.jp/dbget-bin/www_bget?ppp:PHYPADRAFT_233872	--	predicted protein [Physcomitrella patens]>gi|162691786|gb|EDQ78146.1| predicted protein [Physcomitrella patens]
Novel00659	Sc_s10	-	18026126	18026998	873	--	--	--	--	--	--	no KO assigned | (RefSeq) hypothetical protein	http://www.genome.jp/dbget-bin/www_bget?ppp:PHYPADRAFT_142330	--	PREDICTED: protein LOW PSII ACCUMULATION 3, chloroplastic-like [Camelina sativa]
Novel00660	Sc_s10	-	18027993	18028276	284	--	--	--	--	--	--	--	--	--	--
Novel00661	Sc_s10	-	18034177	18034902	726	--	--	--	--	GO:0030246//GO:0005488//GO:0003674	carbohydrate binding//binding//molecular_function	no KO assigned | (RefSeq) hypothetical protein	http://www.genome.jp/dbget-bin/www_bget?ppp:PHYPADRAFT_79086	--	predicted protein [Physcomitrella patens]>gi|162683276|gb|EDQ69687.1| predicted protein [Physcomitrella patens]
Novel00662	Sc_s10	-	18050543	18052697	1632	GO:0044260//GO:0044267//GO:0006464//GO:0008150//GO:0036211//GO:0044238//GO:0009987//GO:0016310//GO:0043170//GO:0008152//GO:0043412//GO:0019538//GO:0044237//GO:0071704//GO:0006793//GO:0006796//GO:0006468	cellular macromolecule metabolic process//cellular protein metabolic process//cellular protein modification process//biological_process//protein modification process//primary metabolic process//cellular process//phosphorylation//macromolecule metabolic process//metabolic process//macromolecule modification//protein metabolic process//cellular metabolic process//organic substance metabolic process…	--	--	GO:0043167//GO:0003824//GO:0032555//GO:0005524//GO:0032559//GO:0017076//GO:0001883//GO:0003674//GO:0032553//GO:1901363//GO:0097159//GO:0035639//GO:0016740//GO:0000166//GO:0016773//GO:0001882//GO:0005488//GO:0043168//GO:0097367//GO:0016772//GO:0032550//GO:0036094//GO:0030554//GO:0032549//GO:0004672//GO:1901265//GO:0016301	ion binding//catalytic activity//purine ribonucleotide binding//ATP binding//adenyl ribonucleotide binding//purine nucleotide binding//purine nucleoside binding//molecular_function//ribonucleotide binding//heterocyclic compound binding//organic cyclic compound binding//purine ribonucleoside triphosphate binding//transferase activity//nucleotide binding//phosphotransferase activity, alcohol group …	--	--	--	predicted protein [Physcomitrella patens]>gi|162674624|gb|EDQ61130.1| predicted protein, partial [Physcomitrella patens]
Novel00663	Sc_s10	-	18081832	18084124	893	--	--	--	--	--	--	--	--	--	--
Novel00664	Sc_s10	-	18131052	18131383	332	--	--	--	--	--	--	--	--	--	--
Novel00665	Sc_s10	-	18785538	18785805	268	--	--	--	--	--	--	--	--	--	--
Novel00666	Sc_s10	-	19070570	19071124	555	--	--	--	--	--	--	--	--	--	--
Novel00667	Sc_s10	-	19098107	19101085	1804	--	--	--	--	--	--	--	--	--	--
Novel00668	Sc_s10	-	19277177	19277613	437	--	--	--	--	--	--	--	--	--	--
Novel00669	Sc_s10	-	19309263	19309794	532	--	--	GO:0005575//GO:0044425//GO:0031224//GO:0016020//GO:0016021	cellular_component//membrane part//intrinsic component of membrane//membrane//integral component of membrane	--	--	--	--	--	--
Novel00670	Sc_s10	-	19318391	19318797	407	--	--	--	--	--	--	--	--	--	hypothetical protein CHLNCDRAFT_141433 [Chlorella variabilis]>gi|307102802|gb|EFN51069.1| hypothetical protein CHLNCDRAFT_141433 [Chlorella variabilis]
Novel00671	Sc_s10	-	19731601	19732819	1219	--	--	--	--	--	--	no KO assigned | (RefSeq) hypothetical protein	http://www.genome.jp/dbget-bin/www_bget?ppp:PHYPADRAFT_95086	--	--
Novel00672	Sc_s10	-	19745153	19745766	439	--	--	--	--	--	--	--	--	--	--
Novel00673	Sc_s10	-	19861340	19863969	2562	GO:0010467//GO:0010468//GO:0008150//GO:0007623//GO:0065007//GO:0044707//GO:0044710//GO:0050789//GO:0055114//GO:0019222//GO:0060255//GO:0071704//GO:0032922//GO:0044699//GO:0043170//GO:0008152//GO:0032501//GO:0048511	gene expression//regulation of gene expression//biological_process//circadian rhythm//biological regulation//single-multicellular organism process//single-organism metabolic process//regulation of biological process//oxidation-reduction process//regulation of metabolic process//regulation of macromolecule metabolic process//organic substance metabolic process//circadian regulation of gene express…	--	--	GO:0097159//GO:0043565//GO:0008324//GO:0022892//GO:0044212//GO:0015077//GO:1901363//GO:0016679//GO:0003674//GO:0000976//GO:0003677//GO:0005515//GO:0022891//GO:0008121//GO:0005215//GO:0015075//GO:0003824//GO:0022857//GO:0003676//GO:0022890//GO:0015078//GO:0016491//GO:0000975//GO:0016681//GO:0005488//GO:0001067	organic cyclic compound binding//sequence-specific DNA binding//cation transmembrane transporter activity//substrate-specific transporter activity//transcription regulatory region DNA binding//monovalent inorganic cation transmembrane transporter activity//heterocyclic compound binding//oxidoreductase activity, acting on diphenols and related substances as donors//molecular_function//transcriptio…	--	--	--	predicted protein [Physcomitrella patens]>gi|162687021|gb|EDQ73406.1| predicted protein [Physcomitrella patens]
Novel00674	Sc_s10	-	19901436	19903948	2330	--	--	--	--	--	--	--	--	--	--
Novel00675	Sc_s10	-	20147978	20150192	1409	--	--	--	--	--	--	--	--	--	predicted protein [Physcomitrella patens]>gi|162689370|gb|EDQ75742.1| predicted protein [Physcomitrella patens]
Novel00676	Sc_s10	-	20170981	20174233	2720	GO:0009058//GO:0044085//GO:0016226//GO:0008150//GO:0009987//GO:0022607//GO:0071840//GO:0031163//GO:0008152//GO:0016043	biosynthetic process//cellular component biogenesis//iron-sulfur cluster assembly//biological_process//cellular process//cellular component assembly//cellular component organization or biogenesis//metallo-sulfur cluster assembly//metabolic process//cellular component organization	--	--	GO:0005506//GO:0043167//GO:0051540//GO:0043169//GO:0003674//GO:0051536//GO:0046872//GO:0005488//GO:0046914	iron ion binding//ion binding//metal cluster binding//cation binding//molecular_function//iron-sulfur cluster binding//metal ion binding//binding//transition metal ion binding	--	--	--	predicted protein [Physcomitrella patens]>gi|162682895|gb|EDQ69310.1| predicted protein [Physcomitrella patens]
Novel00677	Sc_s10	-	20405210	20405768	559	GO:0006950//GO:0050896//GO:0071496//GO:0033554//GO:0051716//GO:0007154//GO:0044699//GO:0031668//GO:0008150//GO:0009987//GO:0009432//GO:0032502//GO:0009605//GO:0022611//GO:0009991//GO:0044763	response to stress//response to stimulus//cellular response to external stimulus//cellular response to stress//cellular response to stimulus//cell communication//single-organism process//cellular response to extracellular stimulus//biological_process//cellular process//SOS response//developmental process//response to external stimulus//dormancy process//response to extracellular stimulus//single-…	GO:0044464//GO:0005886//GO:0031224//GO:0016020//GO:0016021//GO:0071944//GO:0044459//GO:0031226//GO:0005623//GO:0005887//GO:0005575//GO:0044425	cell part//plasma membrane//intrinsic component of membrane//membrane//integral component of membrane//cell periphery//plasma membrane part//intrinsic component of plasma membrane//cell//integral component of plasma membrane//cellular_component//membrane part	GO:0015267//GO:0022857//GO:0008509//GO:0003674//GO:0005253//GO:0022892//GO:0005216//GO:0015075//GO:0005215//GO:0022803//GO:0022891//GO:0022838	channel activity//transmembrane transporter activity//anion transmembrane transporter activity//molecular_function//anion channel activity//substrate-specific transporter activity//ion channel activity//ion transmembrane transporter activity//transporter activity//passive transmembrane transporter activity//substrate-specific transmembrane transporter activity//substrate-specific channel activity	--	--	--	--
Novel00678	Sc_s10	-	20452745	20453200	456	GO:0006811//GO:0051179//GO:0071702//GO:0055085//GO:0030003//GO:0030001//GO:0044763//GO:0006874//GO:0015711//GO:0065007//GO:0008150//GO:0009987//GO:0055074//GO:0050801//GO:0048878//GO:0044765//GO:0006820//GO:0051234//GO:1902578//GO:0055065//GO:0065008//GO:0006810//GO:0055082//GO:0098771//GO:0044699//GO:0019725//GO:0015743//GO:0042592//GO:0046942//GO:0072503//GO:0015740//GO:0015849//GO:0072507//GO:…	ion transport//localization//organic substance transport//transmembrane transport//cellular cation homeostasis//metal ion transport//single-organism cellular process//cellular calcium ion homeostasis//organic anion transport//biological regulation//biological_process//cellular process//calcium ion homeostasis//ion homeostasis//chemical homeostasis//single-organism transport//anion transport//esta…	GO:0005575//GO:0044446//GO:0031301//GO:0005622//GO:0044425//GO:0044422//GO:0042175//GO:0005623//GO:0005737//GO:0043226//GO:0030176//GO:0044432//GO:0043231//GO:0044444//GO:0044424//GO:0031227//GO:0044464//GO:0031224//GO:0016020//GO:0016021//GO:0005783//GO:0031090//GO:0005789//GO:0043227//GO:0098588//GO:0012505//GO:0031300//GO:0043229	cellular_component//intracellular organelle part//integral component of organelle membrane//intracellular//membrane part//organelle part//nuclear outer membrane-endoplasmic reticulum membrane network//cell//cytoplasm//organelle//integral component of endoplasmic reticulum membrane//endoplasmic reticulum part//intracellular membrane-bounded organelle//cytoplasmic part//intracellular part//intrinsi…	GO:0015075//GO:0003824//GO:0005215//GO:0022891//GO:0003674//GO:0008233//GO:0046873//GO:0016787//GO:0022892//GO:0008324//GO:0070001//GO:0030234//GO:0070011//GO:0022890//GO:0004175//GO:0004190//GO:0022857//GO:0098772	ion transmembrane transporter activity//catalytic activity//transporter activity//substrate-specific transmembrane transporter activity//molecular_function//peptidase activity//metal ion transmembrane transporter activity//hydrolase activity//substrate-specific transporter activity//cation transmembrane transporter activity//aspartic-type peptidase activity//enzyme regulator activity//peptidase a…	--	--	--	--
Novel00679	Sc_s10	-	20752774	20754245	1472	--	--	--	--	--	--	--	--	--	putative senescence-associated protein [Lilium longiflorum]
Novel00680	Sc_s10	-	20828820	20831218	1785	--	--	--	--	GO:0005488//GO:0003674//GO:0005515	binding//molecular_function//protein binding	no KO assigned | (RefSeq) hypothetical protein	http://www.genome.jp/dbget-bin/www_bget?ppp:PHYPADRAFT_172855	--	predicted protein [Physcomitrella patens]>gi|162664434|gb|EDQ51154.1| predicted protein [Physcomitrella patens]
Novel00681	Sc_s10	-	20883118	20884923	1566	--	--	--	--	--	--	--	--	--	--
Novel00682	Sc_s10	-	21342016	21342546	531	--	--	--	--	--	--	K15436 transportin-3 | (RefSeq) hypothetical protein	http://www.genome.jp/dbget-bin/www_bget?ppp:PHYPADRAFT_163909	--	predicted protein [Physcomitrella patens]>gi|162685283|gb|EDQ71679.1| predicted protein [Physcomitrella patens]
Novel00683	Sc_s10	-	21344066	21345761	1403	--	--	--	--	GO:0003674//GO:0008270//GO:0043169//GO:0043167//GO:0046872//GO:0005488//GO:0046914	molecular_function//zinc ion binding//cation binding//ion binding//metal ion binding//binding//transition metal ion binding	no KO assigned | (RefSeq) hypothetical protein	http://www.genome.jp/dbget-bin/www_bget?ppp:PHYPADRAFT_136800	--	predicted protein [Physcomitrella patens]>gi|162677735|gb|EDQ64202.1| predicted protein [Physcomitrella patens]
Novel00684	Sc_s10	-	21357917	21358874	328	--	--	--	--	--	--	--	--	--	--
Novel00685	Sc_s10	-	21418547	21419672	1126	--	--	--	--	--	--	--	--	--	--
Novel00686	Sc_s10	-	21711330	21716751	3717	--	--	--	--	--	--	--	--	--	hypothetical protein [Dunaliella viridis]
Novel00687	Sc_s10	-	21898366	21900437	1993	--	--	--	--	--	--	--	--	--	--
Novel00688	Sc_s10	-	21973697	21976101	1957	GO:0044260//GO:0050789//GO:1901360//GO:0006807//GO:0009058//GO:0044248//GO:0009889//GO:0044249//GO:0019219//GO:0090304//GO:0031326//GO:0051171//GO:0031323//GO:0006725//GO:0010467//GO:0010468//GO:0019438//GO:0034645//GO:2000112//GO:0009056//GO:0006357//GO:0050794//GO:0065007//GO:0008150//GO:0044238//GO:0009987//GO:0006351//GO:0006914//GO:1903506//GO:0032774//GO:1901362//GO:0043170//GO:0008152//GO:…	cellular macromolecule metabolic process//regulation of biological process//organic cyclic compound metabolic process//nitrogen compound metabolic process//biosynthetic process//cellular catabolic process//regulation of biosynthetic process//cellular biosynthetic process//regulation of nucleobase-containing compound metabolic process//nucleic acid metabolic process//regulation of cellular biosynt…	GO:0005622//GO:0043234//GO:0005575//GO:0044430//GO:0044446//GO:0043228//GO:0044422//GO:0005634//GO:0043233//GO:0031974//GO:0005623//GO:0005882//GO:0044428//GO:0043232//GO:0043226//GO:0043231//GO:0045111//GO:0016592//GO:0005856//GO:0044451//GO:0044424//GO:0031981//GO:0043227//GO:0044464//GO:0032991//GO:0043229//GO:0070013//GO:0005654	intracellular//protein complex//cellular_component//cytoskeletal part//intracellular organelle part//non-membrane-bounded organelle//organelle part//nucleus//organelle lumen//membrane-enclosed lumen//cell//intermediate filament//nuclear part//intracellular non-membrane-bounded organelle//organelle//intracellular membrane-bounded organelle//intermediate filament cytoskeleton//mediator complex//cyt…	GO:0001104//GO:0003674//GO:0000988//GO:0005198//GO:0000989//GO:0003712//GO:0001076	RNA polymerase II transcription cofactor activity//molecular_function//transcription factor activity, protein binding//structural molecule activity//transcription factor activity, transcription factor binding//transcription cofactor activity//transcription factor activity, RNA polymerase II transcription factor binding	no KO assigned | (RefSeq) hypothetical protein	http://www.genome.jp/dbget-bin/www_bget?ppp:PHYPADRAFT_65044	--	unnamed protein product [Physcomitrella patens]
Novel00689	Sc_s10	-	22026796	22027072	277	--	--	--	--	--	--	--	--	--	--
Novel00690	Sc_s10	-	22339752	22341122	848	--	--	--	--	--	--	no KO assigned | (RefSeq) hypothetical protein	http://www.genome.jp/dbget-bin/www_bget?ppp:PHYPADRAFT_163801	--	predicted protein [Physcomitrella patens]>gi|162685417|gb|EDQ71812.1| predicted protein [Physcomitrella patens]
Novel00691	Sc_s10	-	22584244	22585252	1009	--	--	--	--	GO:0016853//GO:0018112//GO:0016854//GO:0047661//GO:0003824//GO:0016855//GO:0003674//GO:0036361	isomerase activity//proline racemase activity//racemase and epimerase activity//amino-acid racemase activity//catalytic activity//racemase and epimerase activity, acting on amino acids and derivatives//molecular_function//racemase activity, acting on amino acids and derivatives	--	--	--	hypothetical protein EMIHUDRAFT_463389 [Emiliania huxleyi CCMP1516]>gi|485630470|gb|EOD25686.1| hypothetical protein EMIHUDRAFT_463389 [Emiliania huxleyi CCMP1516]
Novel00692	Sc_s10	-	22646354	22651710	3454	GO:0019538//GO:0008152//GO:0043170//GO:0071704//GO:0006508//GO:0044238//GO:0008150	protein metabolic process//metabolic process//macromolecule metabolic process//organic substance metabolic process//proteolysis//primary metabolic process//biological_process	--	--	GO:0005488//GO:0070011//GO:0003824//GO:0005515//GO:0008234//GO:0008233//GO:0003674//GO:0016787	binding//peptidase activity, acting on L-amino acid peptides//catalytic activity//protein binding//cysteine-type peptidase activity//peptidase activity//molecular_function//hydrolase activity	K08596 sentrin-specific protease 7 [EC:3.4.22.68] | (RefSeq) hypothetical protein	http://www.genome.jp/dbget-bin/www_bget?ppp:PHYPADRAFT_172040	--	predicted protein [Physcomitrella patens]>gi|162666220|gb|EDQ52880.1| predicted protein [Physcomitrella patens]
Novel00693	Sc_s10	-	22819105	22819462	358	--	--	GO:0005575//GO:0005576	cellular_component//extracellular region	--	--	--	--	--	--
Novel00694	Sc_s10	-	22973730	22974285	556	--	--	--	--	--	--	--	--	--	hypothetical protein VITISV_004318 [Vitis vinifera]
Novel00695	Sc_s10	-	23068516	23070036	689	GO:0006508//GO:0044238//GO:0008150//GO:0019538//GO:0043170//GO:0008152//GO:0071704	proteolysis//primary metabolic process//biological_process//protein metabolic process//macromolecule metabolic process//metabolic process//organic substance metabolic process	--	--	GO:0003723//GO:0003824//GO:0003674//GO:0008234//GO:0008233//GO:1901363//GO:0016787//GO:0097159//GO:0005488//GO:0070011//GO:0003676	RNA binding//catalytic activity//molecular_function//cysteine-type peptidase activity//peptidase activity//heterocyclic compound binding//hydrolase activity//organic cyclic compound binding//binding//peptidase activity, acting on L-amino acid peptides//nucleic acid binding	--	--	--	PREDICTED: probable ubiquitin-like-specific protease 2A isoform X2 [Jatropha curcas]
Novel00696	Sc_s10	-	23039466	23040075	249	--	--	--	--	--	--	--	--	--	--
Novel00697	Sc_s10	-	23071696	23072224	451	--	--	--	--	--	--	--	--	--	--
Novel00698	Sc_s10	-	23252649	23253027	379	--	--	--	--	--	--	--	--	--	--
Novel00699	Sc_s10	-	23254179	23254987	612	--	--	--	--	--	--	--	--	--	--
Novel00700	Sc_s10	-	23282460	23282707	248	--	--	--	--	GO:0003674//GO:1901363//GO:0097159//GO:0003677//GO:0003676//GO:0005488	molecular_function//heterocyclic compound binding//organic cyclic compound binding//DNA binding//nucleic acid binding//binding	--	--	--	--
Novel00701	Sc_s10	-	23288464	23289806	1120	--	--	--	--	GO:0005488//GO:0003676//GO:0003677//GO:0003674//GO:1901363//GO:0097159	binding//nucleic acid binding//DNA binding//molecular_function//heterocyclic compound binding//organic cyclic compound binding	--	--	--	hypothetical protein PHYSODRAFT_502807 [Phytophthora sojae]>gi|348678574|gb|EGZ18391.1| hypothetical protein PHYSODRAFT_502807 [Phytophthora sojae]
Novel00702	Sc_s10	-	23617027	23617997	971	--	--	--	--	--	--	--	--	--	--
Novel00703	Sc_s10	-	23717327	23718322	559	--	--	--	--	GO:0046914//GO:0005488//GO:0046872//GO:0043167//GO:0005515//GO:0043169//GO:0003674//GO:0008270	transition metal ion binding//binding//metal ion binding//ion binding//protein binding//cation binding//molecular_function//zinc ion binding	--	--	--	--
Novel00704	Sc_s10	-	23812807	23813884	1078	--	--	--	--	--	--	--	--	--	--
Novel00705	Sc_s10	-	23863749	23865054	1306	GO:1903506//GO:1901362//GO:0032774//GO:0006351//GO:0050794//GO:0065007//GO:0009987//GO:0044238//GO:0008150//GO:2000112//GO:0019438//GO:0034645//GO:0010468//GO:0010467//GO:0006725//GO:0031323//GO:0051171//GO:0007049//GO:0009889//GO:0044763//GO:0031326//GO:0090304//GO:0019219//GO:0044249//GO:1901360//GO:0050789//GO:0009058//GO:0006807//GO:0044267//GO:0044260//GO:0016070//GO:2001141//GO:0009059//GO:…	regulation of nucleic acid-templated transcription//organic cyclic compound biosynthetic process//RNA biosynthetic process//transcription, DNA-templated//regulation of cellular process//biological regulation//cellular process//primary metabolic process//biological_process//regulation of cellular macromolecule biosynthetic process//aromatic compound biosynthetic process//cellular macromolecule bio…	GO:0043226//GO:0043232//GO:0015630//GO:0005623//GO:0044422//GO:0043228//GO:0005575//GO:0044446//GO:0044430//GO:0005815//GO:0005622//GO:0043229//GO:0044464//GO:0044424//GO:0005856	organelle//intracellular non-membrane-bounded organelle//microtubule cytoskeleton//cell//organelle part//non-membrane-bounded organelle//cellular_component//intracellular organelle part//cytoskeletal part//microtubule organizing center//intracellular//intracellular organelle//cell part//intracellular part//cytoskeleton	GO:0043565//GO:0042802//GO:0097159//GO:0003674//GO:1901363//GO:0017076//GO:0051087//GO:0005515//GO:0003700//GO:0003677//GO:0046983//GO:0042803//GO:1901265//GO:0098772//GO:0001071//GO:0030554//GO:0036094//GO:0000774//GO:0060590//GO:0003676//GO:0005488//GO:0030234//GO:0000166//GO:0060589	sequence-specific DNA binding//identical protein binding//organic cyclic compound binding//molecular_function//heterocyclic compound binding//purine nucleotide binding//chaperone binding//protein binding//transcription factor activity, sequence-specific DNA binding//DNA binding//protein dimerization activity//protein homodimerization activity//nucleoside phosphate binding//molecular function regu…	--	--	--	predicted protein [Physcomitrella patens]>gi|162695941|gb|EDQ82282.1| predicted protein [Physcomitrella patens]
Novel00706	Sc_s10	-	23997436	23998450	1015	GO:0098542//GO:0050832//GO:0051707//GO:0006950//GO:0050896//GO:0009605//GO:0051704//GO:0009620//GO:0006952//GO:0008150//GO:0009607//GO:0043207//GO:0042742//GO:0009617	defense response to other organism//defense response to fungus//response to other organism//response to stress//response to stimulus//response to external stimulus//multi-organism process//response to fungus//defense response//biological_process//response to biotic stimulus//response to external biotic stimulus//defense response to bacterium//response to bacterium	--	--	GO:0005488//GO:0005515//GO:0003674	binding//protein binding//molecular_function	--	--	--	predicted protein [Physcomitrella patens]>gi|162681712|gb|EDQ68136.1| predicted protein [Physcomitrella patens]
Novel00707	Sc_s10	-	24113958	24116999	2936	GO:0009889//GO:0044249//GO:0019219//GO:0031326//GO:0090304//GO:0051171//GO:0031323//GO:0050790//GO:0007155//GO:0044260//GO:0048519//GO:1901360//GO:0050789//GO:0006807//GO:0009058//GO:0006351//GO:1903506//GO:0044092//GO:0022610//GO:1901362//GO:0032774//GO:0010467//GO:0006725//GO:0034645//GO:0019438//GO:0010468//GO:2000112//GO:0050794//GO:0065007//GO:0008150//GO:0044238//GO:0009987//GO:0046483//GO:…	regulation of biosynthetic process//cellular biosynthetic process//regulation of nucleobase-containing compound metabolic process//regulation of cellular biosynthetic process//nucleic acid metabolic process//regulation of nitrogen compound metabolic process//regulation of cellular metabolic process//regulation of catalytic activity//cell adhesion//cellular macromolecule metabolic process//negativ…	GO:0005694//GO:0043228//GO:0044422//GO:0005622//GO:0005575//GO:0044446//GO:0015630//GO:0043232//GO:0043226//GO:0098687//GO:0005634//GO:0005623//GO:0044424//GO:0043231//GO:0005856//GO:0044427//GO:0043229//GO:0000775//GO:0043227//GO:0044464	chromosome//non-membrane-bounded organelle//organelle part//intracellular//cellular_component//intracellular organelle part//microtubule cytoskeleton//intracellular non-membrane-bounded organelle//organelle//chromosomal region//nucleus//cell//intracellular part//intracellular membrane-bounded organelle//cytoskeleton//chromosomal part//intracellular organelle//chromosome, centromeric region//membr…	GO:0032403//GO:0005515//GO:0003677//GO:0003682//GO:0044877//GO:0097159//GO:0008092//GO:0003674//GO:1901363//GO:0008017//GO:0005488//GO:0015631//GO:0003676	protein complex binding//protein binding//DNA binding//chromatin binding//macromolecular complex binding//organic cyclic compound binding//cytoskeletal protein binding//molecular_function//heterocyclic compound binding//microtubule binding//binding//tubulin binding//nucleic acid binding	no KO assigned | (RefSeq) hypothetical protein	http://www.genome.jp/dbget-bin/www_bget?ppp:PHYPADRAFT_172942	--	--
Novel00708	Sc_s10	-	24117558	24121101	1765	--	--	--	--	--	--	--	--	--	--
Novel00709	Sc_s10	-	24215836	24216753	918	GO:0008150//GO:0044238//GO:0006508//GO:0071704//GO:0019538//GO:0043170//GO:0008152	biological_process//primary metabolic process//proteolysis//organic substance metabolic process//protein metabolic process//macromolecule metabolic process//metabolic process	--	--	GO:0016787//GO:0051540//GO:0003674//GO:0008234//GO:0008233//GO:0051536//GO:0003824//GO:0005488//GO:0070011	hydrolase activity//metal cluster binding//molecular_function//cysteine-type peptidase activity//peptidase activity//iron-sulfur cluster binding//catalytic activity//binding//peptidase activity, acting on L-amino acid peptides	no KO assigned | (RefSeq) hypothetical protein	http://www.genome.jp/dbget-bin/www_bget?ppp:PHYPADRAFT_95086	--	--
Novel00710	Sc_s10	-	24223003	24228569	3396	--	--	GO:0005575//GO:0019012	cellular_component//virion	GO:0043167//GO:0043169//GO:0003674//GO:0046872//GO:0005488	ion binding//cation binding//molecular_function//metal ion binding//binding	K08869 aarF domain-containing kinase | (RefSeq) hypothetical protein	http://www.genome.jp/dbget-bin/www_bget?ppp:PHYPADRAFT_112757	--	predicted protein [Physcomitrella patens]>gi|162696163|gb|EDQ82503.1| predicted protein [Physcomitrella patens]
Novel00711	Sc_s10	-	24418510	24419000	491	--	--	--	--	--	--	--	--	--	--
Novel00712	Sc_s10	-	24658282	24660199	1188	--	--	--	--	--	--	--	--	--	--
Novel00713	Sc_s10	-	24907461	24910247	1076	--	--	--	--	--	--	--	--	--	--
Novel00714	Sc_s10	-	24917719	24918667	949	--	--	--	--	--	--	--	--	--	--
Novel00715	Sc_s10	-	25160826	25161318	493	GO:0006725//GO:0010467//GO:0044238//GO:0008150//GO:0009987//GO:0044260//GO:0006807//GO:0000375//GO:1901360//GO:0016071//GO:0090304//GO:0000377//GO:0006139//GO:0034641//GO:0006397//GO:0008380//GO:0016070//GO:0006396//GO:0043170//GO:0008152//GO:0044237//GO:0000398//GO:0046483//GO:0071704	cellular aromatic compound metabolic process//gene expression//primary metabolic process//biological_process//cellular process//cellular macromolecule metabolic process//nitrogen compound metabolic process//RNA splicing, via transesterification reactions//organic cyclic compound metabolic process//mRNA metabolic process//nucleic acid metabolic process//RNA splicing, via transesterification reacti…	GO:0005634//GO:0005623//GO:0044428//GO:0030529//GO:0043226//GO:0005622//GO:0044446//GO:0005575//GO:0044422//GO:0043227//GO:0032991//GO:0044464//GO:0043229//GO:0043231//GO:0005681//GO:0044424	nucleus//cell//nuclear part//ribonucleoprotein complex//organelle//intracellular//intracellular organelle part//cellular_component//organelle part//membrane-bounded organelle//macromolecular complex//cell part//intracellular organelle//intracellular membrane-bounded organelle//spliceosomal complex//intracellular part	--	--	--	--	--	predicted protein [Physcomitrella patens]>gi|162667677|gb|EDQ54301.1| predicted protein [Physcomitrella patens]
Novel00716	Sc_s10	-	25288008	25289024	1017	--	--	--	--	--	--	no KO assigned | (RefSeq) hypothetical protein	http://www.genome.jp/dbget-bin/www_bget?ppp:PHYPADRAFT_190917	--	PREDICTED: uncharacterized protein LOC105108579 [Populus euphratica]
Novel00717	Sc_s10	-	25551512	25552911	1400	--	--	--	--	GO:0043167//GO:0043169//GO:0003674//GO:0046872//GO:0005488	ion binding//cation binding//molecular_function//metal ion binding//binding	no KO assigned | (RefSeq) hypothetical protein	http://www.genome.jp/dbget-bin/www_bget?ppp:PHYPADRAFT_111437	--	predicted protein [Physcomitrella patens]>gi|162697086|gb|EDQ83423.1| predicted protein [Physcomitrella patens]
Novel00718	Sc_s10	-	25576114	25578693	2163	--	--	--	--	--	--	--	--	--	predicted protein [Physcomitrella patens]>gi|162680779|gb|EDQ67212.1| predicted protein [Physcomitrella patens]
Novel00719	Sc_s11	+	76310	76572	263	--	--	--	--	--	--	--	--	--	--
Novel00720	Sc_s11	+	77615	77893	279	--	--	--	--	--	--	--	--	--	--
Novel00721	Sc_s11	+	82260	82662	403	--	--	--	--	--	--	--	--	--	--
Novel00722	Sc_s11	+	134054	135971	1918	--	--	--	--	--	--	--	--	--	--
Novel00723	Sc_s11	+	293453	294661	913	--	--	--	--	--	--	--	--	--	predicted protein [Physcomitrella patens]>gi|168015929|ref|XP_001760502.1| predicted protein [Physcomitrella patens]>gi|162688192|gb|EDQ74570.1| predicted protein [Physcomitrella patens]>gi|162688199|gb|EDQ74577.1| predicted protein [Physcomitrella patens]
Novel00724	Sc_s11	+	312996	314421	1325	--	--	--	--	--	--	no KO assigned | (RefSeq) hypothetical protein	http://www.genome.jp/dbget-bin/www_bget?ppp:PHYPADRAFT_171078	--	--
Novel00725	Sc_s11	+	760544	760924	381	--	--	--	--	--	--	--	--	--	--
Novel00726	Sc_s11	+	1150706	1152009	1304	--	--	--	--	--	--	--	--	--	--
Novel00727	Sc_s11	+	1153078	1153594	517	--	--	--	--	--	--	--	--	--	--
Novel00728	Sc_s11	+	1173949	1174316	207	--	--	--	--	--	--	--	--	--	--
Novel00729	Sc_s11	+	1176445	1177133	525	--	--	--	--	--	--	--	--	--	--
Novel00730	Sc_s11	+	1188695	1189056	362	--	--	--	--	--	--	no KO assigned | (RefSeq) hypothetical protein	http://www.genome.jp/dbget-bin/www_bget?ppp:PHYPADRAFT_100506	--	predicted protein [Physcomitrella patens]>gi|162663606|gb|EDQ50362.1| predicted protein [Physcomitrella patens]
Novel00731	Sc_s11	+	1187758	1188036	279	--	--	--	--	--	--	--	--	--	--
Novel00732	Sc_s11	+	1189198	1191060	855	--	--	--	--	--	--	--	--	--	--
Novel00733	Sc_s11	+	1315878	1316867	990	--	--	--	--	GO:0043169//GO:0003674//GO:0043167//GO:0005488//GO:0046872	cation binding//molecular_function//ion binding//binding//metal ion binding	--	--	--	lectin 2a [Marchantia polymorpha]
Novel00734	Sc_s11	+	1451464	1454363	2672	--	--	--	--	--	--	--	--	--	--
Novel00735	Sc_s11	+	1541434	1542960	828	GO:0048522//GO:0044237//GO:0045893//GO:0018130//GO:0008152//GO:0043170//GO:0031328//GO:0010556//GO:0006355//GO:0051252//GO:0031325//GO:0010604//GO:0071704//GO:0046483//GO:0060255//GO:0080090//GO:0034654//GO:0051173//GO:0034641//GO:0048518//GO:0044271//GO:1901576//GO:0019222//GO:0006139//GO:0097659//GO:0016070//GO:2001141//GO:1903508//GO:0009893//GO:0045935//GO:1902680//GO:0009059//GO:0051254//GO:…	positive regulation of cellular process//cellular metabolic process//positive regulation of transcription, DNA-templated//heterocycle biosynthetic process//metabolic process//macromolecule metabolic process//positive regulation of cellular biosynthetic process//regulation of macromolecule biosynthetic process//regulation of transcription, DNA-templated//regulation of RNA metabolic process//positi…	GO:0044424//GO:0044464//GO:0005575//GO:0005622//GO:0005623//GO:0005737	intracellular part//cell part//cellular_component//intracellular//cell//cytoplasm	--	--	--	--	--	--
Novel00736	Sc_s11	+	2116260	2129535	3589	GO:0023052//GO:0006812//GO:0050896//GO:0006816//GO:0051716//GO:0006810//GO:0044699//GO:0007154//GO:0007165//GO:0044765//GO:0051234//GO:1902578//GO:0072511//GO:0008150//GO:0009987//GO:0050794//GO:0065007//GO:0030001//GO:0044763//GO:0050789//GO:0044700//GO:0070838//GO:0051179//GO:0006811	signaling//cation transport//response to stimulus//calcium ion transport//cellular response to stimulus//transport//single-organism process//cell communication//signal transduction//single-organism transport//establishment of localization//single-organism localization//divalent inorganic cation transport//biological_process//cellular process//regulation of cellular process//biological regulation/…	GO:0016020//GO:0005575	membrane//cellular_component	GO:0016462//GO:0098772//GO:0043531//GO:0016247//GO:1901265//GO:0030554//GO:0036094//GO:0032549//GO:0060590//GO:0032550//GO:0005246//GO:0003676//GO:0097367//GO:0030234//GO:0043168//GO:0005488//GO:0001882//GO:0000166//GO:0016818//GO:0060589//GO:0016817//GO:0003724//GO:0004386//GO:0016787//GO:0035639//GO:0097159//GO:1901363//GO:0004857//GO:0032553//GO:0003674//GO:0017076//GO:0032559//GO:0017111//GO:…	pyrophosphatase activity//molecular function regulator//ADP binding//channel regulator activity//nucleoside phosphate binding//adenyl nucleotide binding//small molecule binding//ribonucleoside binding//ATPase regulator activity//purine ribonucleoside binding//calcium channel regulator activity//nucleic acid binding//carbohydrate derivative binding//enzyme regulator activity//anion binding//bindin…	--	--	--	predicted protein [Physcomitrella patens]>gi|162675281|gb|EDQ61778.1| predicted protein, partial [Physcomitrella patens]
Novel00737	Sc_s11	+	2271737	2272300	564	--	--	--	--	GO:0003674//GO:0005515//GO:0005488	molecular_function//protein binding//binding	no KO assigned | (RefSeq) hypothetical protein	http://www.genome.jp/dbget-bin/www_bget?ppp:PHYPADRAFT_1421	--	PREDICTED: TMV resistance protein N-like isoform X3 [Vitis vinifera]
Novel00738	Sc_s11	+	2139601	2141563	1589	--	--	--	--	--	--	--	--	--	--
Novel00739	Sc_s11	+	2197957	2199270	650	--	--	--	--	--	--	K06171 nicastrin | (RefSeq) hypothetical protein	http://www.genome.jp/dbget-bin/www_bget?ppp:PHYPADRAFT_182421	--	predicted protein [Physcomitrella patens]>gi|162685962|gb|EDQ72354.1| predicted protein [Physcomitrella patens]
Novel00740	Sc_s11	+	2251257	2252478	875	--	--	--	--	--	--	--	--	--	hypothetical protein GUITHDRAFT_79647 [Guillardia theta CCMP2712]>gi|551644350|ref|XP_005824966.1| hypothetical protein GUITHDRAFT_77544 [Guillardia theta CCMP2712]>gi|428166671|gb|EKX35643.1| hypothetical protein GUITHDRAFT_79647 [Guillardia theta CCMP2712]>gi|428169049|gb|EKX37986.1| hypothetical protein GUITHDRAFT_77544 [Guillardia theta CCMP2712]
Novel00741	Sc_s11	+	2268878	2270433	1233	GO:0044699//GO:0043170//GO:0008152//GO:0051716//GO:0044237//GO:0046483//GO:0071704//GO:0006950//GO:0050896//GO:0006139//GO:0034641//GO:0006310//GO:0033554//GO:0044260//GO:0044710//GO:0006807//GO:1901360//GO:0090304//GO:0044763//GO:0006259//GO:0006725//GO:0044238//GO:0008150//GO:0006974//GO:0009987//GO:0006281	single-organism process//macromolecule metabolic process//metabolic process//cellular response to stimulus//cellular metabolic process//heterocycle metabolic process//organic substance metabolic process//response to stress//response to stimulus//nucleobase-containing compound metabolic process//cellular nitrogen compound metabolic process//DNA recombination//cellular response to stress//cellular …	--	--	GO:0016817//GO:0016818//GO:0032561//GO:0000166//GO:0043168//GO:0005488//GO:0001882//GO:0003676//GO:0097367//GO:0032550//GO:0003924//GO:0005525//GO:0030554//GO:0009378//GO:0036094//GO:0032549//GO:0016462//GO:0043531//GO:1901265//GO:0043167//GO:0003824//GO:0003723//GO:0032555//GO:0005524//GO:0003678//GO:0017076//GO:0032559//GO:0017111//GO:0001883//GO:1901363//GO:0019001//GO:0003674//GO:0032553//GO:…	hydrolase activity, acting on acid anhydrides//hydrolase activity, acting on acid anhydrides, in phosphorus-containing anhydrides//guanyl ribonucleotide binding//nucleotide binding//anion binding//binding//nucleoside binding//nucleic acid binding//carbohydrate derivative binding//purine ribonucleoside binding//GTPase activity//GTP binding//adenyl nucleotide binding//four-way junction helicase act…	no KO assigned | (RefSeq) hypothetical protein	http://www.genome.jp/dbget-bin/www_bget?ppp:PHYPADRAFT_65027	--	TIR-NBS-LRR RCT1-like resistance protein [Medicago truncatula]>gi|355505666|gb|AES86808.1| disease resistance protein (TIR-NBS-LRR class) [Medicago truncatula]
Novel00742	Sc_s11	+	2438799	2442544	540	--	--	--	--	GO:0003674//GO:0005515//GO:0005488	molecular_function//protein binding//binding	--	--	--	--
Novel00743	Sc_s11	+	2590937	2593129	2137	GO:0007155//GO:0008150//GO:0022610	cell adhesion//biological_process//biological adhesion	GO:0005575//GO:0019867//GO:0016020	cellular_component//outer membrane//membrane	--	--	no KO assigned | (RefSeq) hypothetical protein	http://www.genome.jp/dbget-bin/www_bget?ppp:PHYPADRAFT_234146	--	predicted protein [Physcomitrella patens]>gi|162678548|gb|EDQ65005.1| predicted protein [Physcomitrella patens]
Novel00744	Sc_s11	+	2678361	2678989	629	GO:0008104//GO:0051649//GO:0008150//GO:0051234//GO:0051179//GO:0006886//GO:0071702//GO:0070727//GO:0046907//GO:0015031//GO:0051641//GO:0033036//GO:0034613//GO:0006810//GO:0045184	protein localization//establishment of localization in cell//biological_process//establishment of localization//localization//intracellular protein transport//organic substance transport//cellular macromolecule localization//intracellular transport//protein transport//cellular localization//macromolecule localization//cellular protein localization//transport//establishment of protein localization	GO:0005737//GO:0005623//GO:0042175//GO:0043226//GO:0044425//GO:0043234//GO:0005622//GO:0044446//GO:0005791//GO:0005575//GO:0044422//GO:0031090//GO:0005789//GO:0043227//GO:0005783//GO:0016020//GO:0032991//GO:0044464//GO:0043229//GO:0005785//GO:0012505//GO:0098588//GO:0043231//GO:0098796//GO:0044432//GO:0030867//GO:0044444//GO:0044424	cytoplasm//cell//nuclear outer membrane-endoplasmic reticulum membrane network//organelle//membrane part//protein complex//intracellular//intracellular organelle part//rough endoplasmic reticulum//cellular_component//organelle part//organelle membrane//endoplasmic reticulum membrane//membrane-bounded organelle//endoplasmic reticulum//membrane//macromolecular complex//cell part//intracellular orga…	GO:0017111//GO:0005047//GO:0001883//GO:0017076//GO:0043021//GO:1901363//GO:0019001//GO:0032553//GO:0003674//GO:0097159//GO:0044877//GO:0016787//GO:0035639//GO:0043167//GO:0003824//GO:0032555//GO:0097367//GO:0032550//GO:0005525//GO:0003924//GO:0032549//GO:0036094//GO:0016462//GO:1901265//GO:0016817//GO:0032561//GO:0016818//GO:0000166//GO:0043168//GO:0005488//GO:0001882	nucleoside-triphosphatase activity//signal recognition particle binding//purine nucleoside binding//purine nucleotide binding//ribonucleoprotein complex binding//heterocyclic compound binding//guanyl nucleotide binding//ribonucleotide binding//molecular_function//organic cyclic compound binding//macromolecular complex binding//hydrolase activity//purine ribonucleoside triphosphate binding//ion bi…	--	--	--	--
Novel00745	Sc_s11	+	2744905	2748058	2044	--	--	--	--	--	--	K00228 coproporphyrinogen III oxidase [EC:1.3.3.3] | (RefSeq) hypothetical protein	http://www.genome.jp/dbget-bin/www_bget?ppp:PHYPADRAFT_109483	--	predicted protein [Physcomitrella patens]>gi|162694681|gb|EDQ81028.1| predicted protein [Physcomitrella patens]
Novel00746	Sc_s11	+	3000718	3002866	1822	--	--	GO:0030076//GO:0005623//GO:0009579//GO:0042651//GO:0044425//GO:0043234//GO:0005622//GO:0044436//GO:0005575//GO:0016020//GO:0032991//GO:0044464//GO:0034357//GO:0030089//GO:0098796//GO:0044424	light-harvesting complex//cell//thylakoid//thylakoid membrane//membrane part//protein complex//intracellular//thylakoid part//cellular_component//membrane//macromolecular complex//cell part//photosynthetic membrane//phycobilisome//membrane protein complex//intracellular part	--	--	no KO assigned | (RefSeq) hypothetical protein	http://www.genome.jp/dbget-bin/www_bget?ppp:PHYPADRAFT_91749	--	predicted protein [Physcomitrella patens]>gi|162671595|gb|EDQ58144.1| predicted protein [Physcomitrella patens]
Novel00747	Sc_s11	+	3031343	3031607	265	--	--	--	--	--	--	--	--	--	--
Novel00748	Sc_s11	+	3032593	3032899	307	--	--	--	--	--	--	--	--	--	--
Novel00749	Sc_s11	+	3199849	3200304	456	--	--	--	--	--	--	no KO assigned | (RefSeq) hypothetical protein	http://www.genome.jp/dbget-bin/www_bget?ppp:PHYPADRAFT_102707	--	hypothetical protein SORBIDRAFT_01g023641 [Sorghum bicolor]>gi|241918549|gb|EER91693.1| hypothetical protein SORBIDRAFT_01g023641, partial [Sorghum bicolor]
Novel00750	Sc_s11	+	3355473	3358252	1660	GO:0034654//GO:0044271//GO:0034641//GO:1901576//GO:0006139//GO:0019222//GO:0097659//GO:0016070//GO:2001141//GO:0009059//GO:0044237//GO:0043170//GO:0018130//GO:0008152//GO:0010556//GO:0006355//GO:0051252//GO:0060255//GO:0046483//GO:0071704//GO:0080090//GO:0065007//GO:0050794//GO:0044238//GO:0008150//GO:0009987//GO:0006725//GO:0010467//GO:2000112//GO:0010468//GO:0019438//GO:0034645//GO:1903506//GO:…	nucleobase-containing compound biosynthetic process//cellular nitrogen compound biosynthetic process//cellular nitrogen compound metabolic process//organic substance biosynthetic process//nucleobase-containing compound metabolic process//regulation of metabolic process//nucleic acid-templated transcription//RNA metabolic process//regulation of RNA biosynthetic process//macromolecule biosynthetic …	--	--	GO:0001071//GO:0003674//GO:0003700	nucleic acid binding transcription factor activity//molecular_function//transcription factor activity, sequence-specific DNA binding	--	--	--	--
Novel00751	Sc_s11	+	3758640	3760896	2257	--	--	--	--	--	--	no KO assigned | (RefSeq) hypothetical protein	http://www.genome.jp/dbget-bin/www_bget?ppp:PHYPADRAFT_111930	--	predicted protein [Physcomitrella patens]>gi|162696653|gb|EDQ82991.1| predicted protein, partial [Physcomitrella patens]
Novel00752	Sc_s11	+	3947316	3949323	1612	--	--	--	--	--	--	--	--	--	predicted protein [Physcomitrella patens]>gi|162694324|gb|EDQ80673.1| predicted protein [Physcomitrella patens]
Novel00753	Sc_s11	+	4047286	4047769	484	--	--	--	--	--	--	--	--	--	--
Novel00754	Sc_s11	+	4048786	4049578	641	--	--	--	--	GO:0015631//GO:0005488//GO:0032403//GO:0005515//GO:0003674//GO:0008017//GO:0008092//GO:0044877	tubulin binding//binding//protein complex binding//protein binding//molecular_function//microtubule binding//cytoskeletal protein binding//macromolecular complex binding	--	--	--	predicted protein [Physcomitrella patens]>gi|168018121|ref|XP_001761595.1| predicted protein [Physcomitrella patens]>gi|162687192|gb|EDQ73576.1| predicted protein [Physcomitrella patens]>gi|162687279|gb|EDQ73663.1| predicted protein [Physcomitrella patens]
Novel00755	Sc_s11	+	4053000	4054095	1096	GO:0008150//GO:0009987//GO:0051704//GO:0044763//GO:0009856//GO:0009875//GO:0008037//GO:0048544//GO:0044703//GO:0022414//GO:0007154//GO:0044699//GO:0032501//GO:0044706	biological_process//cellular process//multi-organism process//single-organism cellular process//pollination//pollen-pistil interaction//cell recognition//recognition of pollen//multi-organism reproductive process//reproductive process//cell communication//single-organism process//multicellular organismal process//multi-multicellular organism process	--	--	--	--	--	--	--	PREDICTED: putative receptor protein kinase ZmPK1 [Brachypodium distachyon]
Novel00756	Sc_s11	+	4214467	4217362	1612	--	--	--	--	--	--	no KO assigned | (RefSeq) hypothetical protein	http://www.genome.jp/dbget-bin/www_bget?ppp:PHYPADRAFT_178307	--	predicted protein [Physcomitrella patens]>gi|162691038|gb|EDQ77402.1| predicted protein [Physcomitrella patens]
Novel00757	Sc_s11	+	4298539	4299125	397	GO:0008150//GO:0015672//GO:0044765//GO:0051234//GO:1902578//GO:0006811//GO:0051179//GO:0006813//GO:0030001//GO:0006812//GO:0006810//GO:0044699	biological_process//monovalent inorganic cation transport//single-organism transport//establishment of localization//single-organism localization//ion transport//localization//potassium ion transport//metal ion transport//cation transport//transport//single-organism process	GO:0005575//GO:0044425//GO:0016020//GO:0031224//GO:0016021	cellular_component//membrane part//membrane//intrinsic component of membrane//integral component of membrane	GO:0003674//GO:0043169//GO:0005261//GO:0046873//GO:0015077//GO:0005216//GO:0022892//GO:0008324//GO:0015079//GO:0015075//GO:0005215//GO:0043167//GO:0005249//GO:0022891//GO:0022803//GO:0022838//GO:0022832//GO:0005244//GO:0022890//GO:0015267//GO:0022857//GO:0005267//GO:0022843//GO:0031420//GO:0005488//GO:0022836//GO:0046872//GO:0030955	molecular_function//cation binding//cation channel activity//metal ion transmembrane transporter activity//monovalent inorganic cation transmembrane transporter activity//ion channel activity//substrate-specific transporter activity//cation transmembrane transporter activity//potassium ion transmembrane transporter activity//ion transmembrane transporter activity//transporter activity//ion bindin…	--	--	--	predicted protein [Physcomitrella patens]>gi|162695311|gb|EDQ81655.1| predicted protein [Physcomitrella patens]
Novel00758	Sc_s11	+	4708586	4709364	779	GO:0044260//GO:0009058//GO:0006807//GO:1901360//GO:0090304//GO:0044249//GO:0034645//GO:0019438//GO:0006725//GO:0010467//GO:0009987//GO:0008150//GO:0044238//GO:0006351//GO:0032774//GO:1901362//GO:0008152//GO:0018130//GO:0043170//GO:0044237//GO:0006352//GO:0071704//GO:0046483//GO:0097659//GO:0006139//GO:1901576//GO:0034641//GO:0044271//GO:0034654//GO:0009059//GO:0016070	cellular macromolecule metabolic process//biosynthetic process//nitrogen compound metabolic process//organic cyclic compound metabolic process//nucleic acid metabolic process//cellular biosynthetic process//cellular macromolecule biosynthetic process//aromatic compound biosynthetic process//cellular aromatic compound metabolic process//gene expression//cellular process//biological_process//primar…	GO:0005622//GO:0005575//GO:0005634//GO:0005623//GO:0043226//GO:0043231//GO:0044424//GO:0043227//GO:0044464//GO:0043229	intracellular//cellular_component//nucleus//cell//organelle//intracellular membrane-bounded organelle//intracellular part//membrane-bounded organelle//cell part//intracellular organelle	--	--	--	--	--	predicted protein [Physcomitrella patens]>gi|162696393|gb|EDQ82732.1| predicted protein [Physcomitrella patens]
Novel00759	Sc_s11	+	4726983	4727822	840	GO:0044267//GO:0044260//GO:0006464//GO:0009987//GO:0044238//GO:0008150//GO:0036211//GO:0016310//GO:0044237//GO:0019538//GO:0008152//GO:0043170//GO:0043412//GO:0071704//GO:0006793//GO:0006468//GO:0006796	cellular protein metabolic process//cellular macromolecule metabolic process//cellular protein modification process//cellular process//primary metabolic process//biological_process//protein modification process//phosphorylation//cellular metabolic process//protein metabolic process//metabolic process//macromolecule metabolic process//macromolecule modification//organic substance metabolic process…	--	--	GO:0003824//GO:0043167//GO:0005524//GO:0032555//GO:0003674//GO:0032553//GO:1901363//GO:0001883//GO:0017076//GO:0032559//GO:0035639//GO:0097159//GO:0001882//GO:0043168//GO:0005488//GO:0000166//GO:0016740//GO:0016773//GO:0032550//GO:0097367//GO:0016772//GO:0016301//GO:1901265//GO:0032549//GO:0030554//GO:0036094//GO:0004672	catalytic activity//ion binding//ATP binding//purine ribonucleotide binding//molecular_function//ribonucleotide binding//heterocyclic compound binding//purine nucleoside binding//purine nucleotide binding//adenyl ribonucleotide binding//purine ribonucleoside triphosphate binding//organic cyclic compound binding//nucleoside binding//anion binding//binding//nucleotide binding//transferase activity/…	--	--	--	predicted protein [Physcomitrella patens]>gi|162670865|gb|EDQ57426.1| predicted protein [Physcomitrella patens]
Novel00760	Sc_s11	+	5175587	5176305	719	--	--	--	--	--	--	--	--	--	--
Novel00761	Sc_s11	+	5202024	5207294	833	--	--	--	--	--	--	--	--	--	--
Novel00762	Sc_s11	+	5214015	5218622	1079	GO:0008150//GO:0009405//GO:0051704	biological_process//pathogenesis//multi-organism process	GO:0005575//GO:0005576	cellular_component//extracellular region	--	--	--	--	--	--
Novel00763	Sc_s11	+	5300329	5302159	1825	GO:0008150//GO:0007599//GO:0065007//GO:0002376//GO:0065008//GO:0006959//GO:0042381//GO:0009611//GO:0006952//GO:0006955//GO:0042060//GO:0044707//GO:0050817//GO:0045087//GO:0006950//GO:0050896//GO:0032501//GO:0044699//GO:0050878	biological_process//hemostasis//biological regulation//immune system process//regulation of biological quality//humoral immune response//hemolymph coagulation//response to wounding//defense response//immune response//wound healing//single-multicellular organism process//coagulation//innate immune response//response to stress//response to stimulus//multicellular organismal process//single-organism…	GO:0005575//GO:0005576	cellular_component//extracellular region	--	--	--	--	--	predicted protein [Hordeum vulgare subsp. vulgare]
Novel00764	Sc_s11	+	5387528	5388776	1080	--	--	--	--	--	--	--	--	--	hypothetical protein SELMODRAFT_419856 [Selaginella moellendorffii]>gi|300152000|gb|EFJ18644.1| hypothetical protein SELMODRAFT_419856 [Selaginella moellendorffii]
Novel00765	Sc_s11	+	5398880	5400806	825	GO:0045893//GO:0048522//GO:0044237//GO:0010556//GO:0031328//GO:0043170//GO:0008152//GO:0018130//GO:0031325//GO:0051252//GO:0006355//GO:0080090//GO:0046483//GO:0060255//GO:0071704//GO:0010604//GO:0044271//GO:0048518//GO:0006275//GO:0034641//GO:0034654//GO:0051173//GO:0097659//GO:0019222//GO:0006139//GO:1901576//GO:1903508//GO:2001141//GO:0016070//GO:0009059//GO:1902680//GO:0045935//GO:0009893//GO:…	positive regulation of transcription, DNA-templated//positive regulation of cellular process//cellular metabolic process//regulation of macromolecule biosynthetic process//positive regulation of cellular biosynthetic process//macromolecule metabolic process//metabolic process//heterocycle biosynthetic process//positive regulation of cellular metabolic process//regulation of RNA metabolic process/…	GO:0019012//GO:0043656//GO:0043231//GO:0033647//GO:0042025//GO:0044424//GO:0033643//GO:0044464//GO:0043657//GO:0043227//GO:0044215//GO:0018995//GO:0043229//GO:0019028//GO:0005575//GO:0044216//GO:0005622//GO:0044217//GO:0033646//GO:0005623//GO:0044423//GO:0005634//GO:0043226//GO:0033648	virion//intracellular region of host//intracellular membrane-bounded organelle//host intracellular organelle//host cell nucleus//intracellular part//host cell part//cell part//host cell//membrane-bounded organelle//other organism//host//intracellular organelle//viral capsid//cellular_component//other organism cell//intracellular//other organism part//host intracellular part//cell//virion part//nu…	GO:0003688//GO:0046914//GO:0046872//GO:0005488//GO:0003676//GO:0043167//GO:0003677//GO:1901363//GO:0043169//GO:0008270//GO:0003674//GO:0097159//GO:0043565	DNA replication origin binding//transition metal ion binding//metal ion binding//binding//nucleic acid binding//ion binding//DNA binding//heterocyclic compound binding//cation binding//zinc ion binding//molecular_function//organic cyclic compound binding//sequence-specific DNA binding	--	--	--	--
Novel00766	Sc_s11	+	5971238	5971445	208	--	--	GO:0019012//GO:0005575	virion//cellular_component	--	--	--	--	--	--
Novel00767	Sc_s11	+	6067857	6068728	872	--	--	--	--	--	--	--	--	--	--
Novel00768	Sc_s11	+	6312969	6318708	3501	GO:0097659//GO:0006305//GO:0019222//GO:0006139//GO:1901576//GO:0044271//GO:0034641//GO:0034654//GO:0009059//GO:0043414//GO:2001141//GO:0016070//GO:0043412//GO:0010556//GO:0043170//GO:0008152//GO:0018130//GO:0044237//GO:0006306//GO:0080090//GO:0046483//GO:0060255//GO:0071704//GO:0051252//GO:0006355//GO:0010467//GO:0006725//GO:0019438//GO:0034645//GO:0010468//GO:2000112//GO:0008150//GO:0044238//GO:…	nucleic acid-templated transcription//DNA alkylation//regulation of metabolic process//nucleobase-containing compound metabolic process//organic substance biosynthetic process//cellular nitrogen compound biosynthetic process//cellular nitrogen compound metabolic process//nucleobase-containing compound biosynthetic process//macromolecule biosynthetic process//macromolecule methylation//regulation …	GO:0043227//GO:0044464//GO:0043229//GO:0043231//GO:0044424//GO:0005634//GO:0005623//GO:0043226//GO:0005622//GO:0005575	membrane-bounded organelle//cell part//intracellular organelle//intracellular membrane-bounded organelle//intracellular part//nucleus//cell//organelle//intracellular//cellular_component	GO:0003676//GO:0034212//GO:0016410//GO:0016407//GO:0016740//GO:0016746//GO:0005488//GO:0016747//GO:0016741//GO:1901363//GO:0003674//GO:0097159//GO:0008170//GO:0008168//GO:0003824//GO:0003677//GO:0004402//GO:0061733//GO:0008080	nucleic acid binding//peptide N-acetyltransferase activity//N-acyltransferase activity//acetyltransferase activity//transferase activity//transferase activity, transferring acyl groups//binding//transferase activity, transferring acyl groups other than amino-acyl groups//transferase activity, transferring one-carbon groups//heterocyclic compound binding//molecular_function//organic cyclic compoun…	--	--	--	hypothetical protein SELMODRAFT_404703 [Selaginella moellendorffii]>gi|300169569|gb|EFJ36171.1| hypothetical protein SELMODRAFT_404703 [Selaginella moellendorffii]
Novel00769	Sc_s11	+	6388203	6390524	1327	--	--	GO:0044423//GO:0005575//GO:0019028//GO:0019013//GO:0019012	virion part//cellular_component//viral capsid//viral nucleocapsid//virion	--	--	--	--	--	predicted protein [Physcomitrella patens]>gi|162692194|gb|EDQ78552.1| predicted protein [Physcomitrella patens]
Novel00770	Sc_s11	+	6564901	6565315	415	--	--	--	--	--	--	no KO assigned | (RefSeq) hypothetical protein	http://www.genome.jp/dbget-bin/www_bget?ppp:PHYPADRAFT_156771	--	hypothetical protein MTR_5g051170 [Medicago truncatula]
Novel00771	Sc_s11	+	6658484	6659571	1002	--	--	--	--	--	--	--	--	--	--
Novel00772	Sc_s11	+	6983623	6984845	1205	--	--	--	--	--	--	--	--	--	--
Novel00773	Sc_s11	+	7084336	7084712	377	--	--	--	--	--	--	--	--	--	PREDICTED: uncharacterized protein LOC104221396 [Nicotiana sylvestris]
Novel00774	Sc_s11	+	7189821	7190666	846	--	--	--	--	--	--	--	--	--	--
Novel00775	Sc_s11	+	7398170	7412151	433	GO:0071704//GO:0044699//GO:0008152//GO:0006950//GO:0050896//GO:0044710//GO:0006629//GO:0044238//GO:0008150	organic substance metabolic process//single-organism process//metabolic process//response to stress//response to stimulus//single-organism metabolic process//lipid metabolic process//primary metabolic process//biological_process	--	--	GO:0046872//GO:0005488//GO:0046914//GO:0005515//GO:0043167//GO:0003824//GO:0016787//GO:0008270//GO:0003674//GO:0043169	metal ion binding//binding//transition metal ion binding//protein binding//ion binding//catalytic activity//hydrolase activity//zinc ion binding//molecular_function//cation binding	--	--	--	predicted protein [Micromonas sp. RCC299]>gi|226517747|gb|ACO63740.1| predicted protein [Micromonas sp. RCC299]
Novel00776	Sc_s11	+	7399705	7413658	1495	GO:0044238//GO:0008150//GO:0006629//GO:0044710//GO:0071704//GO:0008152//GO:0044699	primary metabolic process//biological_process//lipid metabolic process//single-organism metabolic process//organic substance metabolic process//metabolic process//single-organism process	--	--	--	--	no KO assigned | (RefSeq) hypothetical protein	http://www.genome.jp/dbget-bin/www_bget?ppp:PHYPADRAFT_93377	--	predicted protein [Physcomitrella patens]>gi|162670015|gb|EDQ56591.1| predicted protein [Physcomitrella patens]
Novel00777	Sc_s11	+	7409675	7410786	1112	GO:0008150//GO:0051704//GO:0009405	biological_process//multi-organism process//pathogenesis	GO:0044464//GO:0005623//GO:0005622//GO:0005575//GO:0005576	cell part//cell//intracellular//cellular_component//extracellular region	GO:0097367//GO:0032550//GO:0003924//GO:0005525//GO:0032549//GO:0030554//GO:0036094//GO:0016462//GO:1901265//GO:0046914//GO:0016817//GO:0032561//GO:0016818//GO:0000166//GO:0043168//GO:0005488//GO:0046872//GO:0001882//GO:0017111//GO:0001883//GO:0017076//GO:0032559//GO:0043169//GO:1901363//GO:0019001//GO:0003674//GO:0008270//GO:0032553//GO:0097159//GO:0016787//GO:0035639//GO:0016887//GO:0043167//GO:…	carbohydrate derivative binding//purine ribonucleoside binding//GTPase activity//GTP binding//ribonucleoside binding//adenyl nucleotide binding//small molecule binding//pyrophosphatase activity//nucleoside phosphate binding//transition metal ion binding//hydrolase activity, acting on acid anhydrides//guanyl ribonucleotide binding//hydrolase activity, acting on acid anhydrides, in phosphorus-conta…	--	--	--	--
Novel00778	Sc_s11	+	7441993	7442559	567	--	--	--	--	--	--	--	--	--	--
Novel00779	Sc_s11	+	7444844	7446070	1227	--	--	--	--	--	--	K20929 glyoxal/methylglyoxal oxidase [EC:1.2.3.15] | (RefSeq) hypothetical protein	http://www.genome.jp/dbget-bin/www_bget?ppp:PHYPADRAFT_192018	--	predicted protein [Physcomitrella patens]>gi|162674512|gb|EDQ61019.1| predicted protein [Physcomitrella patens]
Novel00780	Sc_s11	+	7546746	7547360	615	--	--	--	--	--	--	--	--	--	--
Novel00781	Sc_s11	+	7626098	7627442	1345	GO:1901137//GO:0046486//GO:0042158//GO:0034645//GO:0006725//GO:0009987//GO:0044238//GO:0008150//GO:0036211//GO:0006464//GO:0090304//GO:0006644//GO:0044249//GO:0009991//GO:0044763//GO:0006643//GO:0045017//GO:0006259//GO:0019637//GO:0008654//GO:1903509//GO:0006664//GO:0044260//GO:0006650//GO:0044710//GO:0008610//GO:0006629//GO:0009058//GO:0044267//GO:0006807//GO:0009605//GO:1901360//GO:0044711//GO:…	carbohydrate derivative biosynthetic process//glycerolipid metabolic process//lipoprotein biosynthetic process//cellular macromolecule biosynthetic process//cellular aromatic compound metabolic process//cellular process//primary metabolic process//biological_process//protein modification process//cellular protein modification process//nucleic acid metabolic process//phospholipid metabolic process…	GO:0043226//GO:0005737//GO:0005623//GO:0042175//GO:0044422//GO:0044425//GO:0005622//GO:0044446//GO:0005575//GO:0043229//GO:0012505//GO:0098588//GO:0031090//GO:0043227//GO:0005789//GO:0005783//GO:0016021//GO:0016020//GO:0031224//GO:0044464//GO:0044444//GO:0044424//GO:0043231//GO:0044432	organelle//cytoplasm//cell//nuclear outer membrane-endoplasmic reticulum membrane network//organelle part//membrane part//intracellular//intracellular organelle part//cellular_component//intracellular organelle//endomembrane system//bounding membrane of organelle//organelle membrane//membrane-bounded organelle//endoplasmic reticulum membrane//endoplasmic reticulum//integral component of membrane/…	GO:0097159//GO:1901363//GO:0003674//GO:0003677//GO:0003824//GO:0003690//GO:0003676//GO:0043566//GO:0016740//GO:0005488//GO:0016746	organic cyclic compound binding//heterocyclic compound binding//molecular_function//DNA binding//catalytic activity//double-stranded DNA binding//nucleic acid binding//structure-specific DNA binding//transferase activity//binding//transferase activity, transferring acyl groups	--	--	--	predicted protein [Physcomitrella patens]>gi|162688494|gb|EDQ74871.1| predicted protein [Physcomitrella patens]
Novel00782	Sc_s11	+	7667613	7670169	1752	--	--	--	--	--	--	--	--	--	predicted protein [Physcomitrella patens]>gi|162695418|gb|EDQ81762.1| predicted protein [Physcomitrella patens]
Novel00783	Sc_s11	+	7686419	7687712	968	--	--	--	--	--	--	--	--	--	predicted protein [Physcomitrella patens]>gi|162674512|gb|EDQ61019.1| predicted protein [Physcomitrella patens]
Novel00784	Sc_s11	+	7734832	7736584	1605	--	--	--	--	--	--	--	--	--	predicted protein [Physcomitrella patens]>gi|162677574|gb|EDQ64043.1| predicted protein [Physcomitrella patens]
Novel00785	Sc_s11	+	7891363	7898289	870	--	--	--	--	--	--	--	--	--	--
Novel00786	Sc_s11	+	7891545	7893065	1521	--	--	--	--	GO:0043167//GO:0097159//GO:0008270//GO:0003674//GO:1901363//GO:0043169//GO:0046872//GO:0005488//GO:0046914//GO:0003676	ion binding//organic cyclic compound binding//zinc ion binding//molecular_function//heterocyclic compound binding//cation binding//metal ion binding//binding//transition metal ion binding//nucleic acid binding	--	--	--	predicted protein [Physcomitrella patens]>gi|162696653|gb|EDQ82991.1| predicted protein, partial [Physcomitrella patens]
Novel00787	Sc_s11	+	7898416	7899422	1007	--	--	--	--	--	--	--	--	--	--
Novel00788	Sc_s11	+	8230359	8232972	2614	GO:0044764//GO:0051817//GO:0016032//GO:0044419//GO:0035821//GO:0044068//GO:0019048//GO:0050789//GO:0051701//GO:0051704//GO:0065008//GO:0019054//GO:0044003//GO:0006948//GO:0065007//GO:0050794//GO:0044403//GO:0009987//GO:0008150	multi-organism cellular process//modification of morphology or physiology of other organism involved in symbiotic interaction//viral process//interspecies interaction between organisms//modification of morphology or physiology of other organism//modulation by symbiont of host cellular process//modulation by virus of host morphology or physiology//regulation of biological process//interaction with…	--	--	--	--	--	--	--	hypothetical protein MNEG_11595 [Monoraphidium neglectum]
Novel00789	Sc_s11	+	8348322	8348584	263	--	--	--	--	--	--	--	--	--	--
Novel00790	Sc_s11	+	8844543	8845678	1136	GO:0006725//GO:0044238//GO:0008150//GO:0009987//GO:0044260//GO:1901360//GO:0006807//GO:0015074//GO:0090304//GO:0006259//GO:0006139//GO:0034641//GO:0043170//GO:0008152//GO:0044237//GO:0046483//GO:0071704	cellular aromatic compound metabolic process//primary metabolic process//biological_process//cellular process//cellular macromolecule metabolic process//organic cyclic compound metabolic process//nitrogen compound metabolic process//DNA integration//nucleic acid metabolic process//DNA metabolic process//nucleobase-containing compound metabolic process//cellular nitrogen compound metabolic process…	--	--	GO:0003674//GO:1901363//GO:0097159//GO:0003677//GO:0003676//GO:0005488	molecular_function//heterocyclic compound binding//organic cyclic compound binding//DNA binding//nucleic acid binding//binding	--	--	--	--
Novel00791	Sc_s11	+	9194279	9194534	256	--	--	--	--	--	--	K11308 histone acetyltransferase MYST1 [EC:2.3.1.48] | (RefSeq) HAM1501; histone acetyltransferase	http://www.genome.jp/dbget-bin/www_bget?ppp:PHYPADRAFT_115486	--	histone acetyltransferase [Physcomitrella patens]>gi|162694381|gb|EDQ80729.1| histone acetyltransferase [Physcomitrella patens]
Novel00792	Sc_s11	+	9364047	9364659	613	--	--	--	--	GO:0004252//GO:0016772//GO:0004175//GO:0070008//GO:0016817//GO:0003968//GO:0008238//GO:0016779//GO:0016740//GO:0070011//GO:0008234//GO:0008233//GO:0003674//GO:0016787//GO:0008236//GO:0004197//GO:0017171//GO:0003824//GO:0034062	serine-type endopeptidase activity//transferase activity, transferring phosphorus-containing groups//endopeptidase activity//serine-type exopeptidase activity//hydrolase activity, acting on acid anhydrides//RNA-directed RNA polymerase activity//exopeptidase activity//nucleotidyltransferase activity//transferase activity//peptidase activity, acting on L-amino acid peptides//cysteine-type peptidase…	--	--	--	--
Novel00793	Sc_s11	+	9365705	9366737	1033	--	--	--	--	--	--	--	--	--	--
Novel00794	Sc_s11	+	9389996	9391436	1248	--	--	--	--	--	--	--	--	--	--
Novel00795	Sc_s11	+	9468915	9471670	1508	--	--	--	--	--	--	K00891 shikimate kinase [EC:2.7.1.71] | (RefSeq) hypothetical protein	http://www.genome.jp/dbget-bin/www_bget?ppp:PHYPADRAFT_166136	--	predicted protein [Physcomitrella patens]>gi|162680215|gb|EDQ66653.1| predicted protein [Physcomitrella patens]
Novel00796	Sc_s11	+	9715668	9716481	814	--	--	--	--	GO:0005509//GO:0046872//GO:0005488//GO:0043167//GO:0043169//GO:0003674	calcium ion binding//metal ion binding//binding//ion binding//cation binding//molecular_function	--	--	--	--
Novel00797	Sc_s11	+	10021868	10022239	372	GO:0044763//GO:0044700//GO:0050789//GO:0007166//GO:0007224//GO:0008150//GO:0009987//GO:0050794//GO:0065007//GO:0007154//GO:0044699//GO:0007165//GO:0051716//GO:0023052//GO:0050896	single-organism cellular process//single organism signaling//regulation of biological process//cell surface receptor signaling pathway//smoothened signaling pathway//biological_process//cellular process//regulation of cellular process//biological regulation//cell communication//single-organism process//signal transduction//cellular response to stimulus//signaling//response to stimulus	--	--	--	--	--	--	--	--
Novel00798	Sc_s11	+	10124121	10125155	1035	--	--	--	--	--	--	--	--	--	hypothetical protein GUITHDRAFT_104306 [Guillardia theta CCMP2712]>gi|428181044|gb|EKX49909.1| hypothetical protein GUITHDRAFT_104306 [Guillardia theta CCMP2712]
Novel00799	Sc_s11	+	10316939	10318875	1717	--	--	--	--	--	--	--	--	--	--
Novel00800	Sc_s11	+	10437924	10439796	563	GO:0046483//GO:0071704//GO:0044237//GO:0043170//GO:0008152//GO:0022613//GO:0006396//GO:0016070//GO:0006364//GO:0034641//GO:0042254//GO:0006139//GO:0034470//GO:0090304//GO:0006807//GO:1901360//GO:0044260//GO:0016072//GO:0044085//GO:0008150//GO:0044238//GO:0009987//GO:0034660//GO:0071840//GO:0010467//GO:0006725	heterocycle metabolic process//organic substance metabolic process//cellular metabolic process//macromolecule metabolic process//metabolic process//ribonucleoprotein complex biogenesis//RNA processing//RNA metabolic process//rRNA processing//cellular nitrogen compound metabolic process//ribosome biogenesis//nucleobase-containing compound metabolic process//ncRNA processing//nucleic acid metabolic…	--	--	GO:0005488//GO:0016740//GO:0005515//GO:0003824//GO:0008168//GO:0003674//GO:0016741	binding//transferase activity//protein binding//catalytic activity//methyltransferase activity//molecular_function//transferase activity, transferring one-carbon groups	K08770 ubiquitin C | (RefSeq) hypothetical protein	http://www.genome.jp/dbget-bin/www_bget?ppp:PHYPADRAFT_199042	--	Ubiquitin-like protein [Medicago truncatula]
Novel00801	Sc_s11	+	10456709	10459982	2643	GO:0043170//GO:0008152//GO:0044237//GO:0046483//GO:0071704//GO:0006139//GO:0016043//GO:0034641//GO:0006265//GO:0071103//GO:0044260//GO:1901360//GO:0006807//GO:0090304//GO:0006259//GO:0006725//GO:0071840//GO:0044238//GO:0008150//GO:0009987//GO:0051276//GO:0006996	macromolecule metabolic process//metabolic process//cellular metabolic process//heterocycle metabolic process//organic substance metabolic process//nucleobase-containing compound metabolic process//cellular component organization//cellular nitrogen compound metabolic process//DNA topological change//DNA conformation change//cellular macromolecule metabolic process//organic cyclic compound metabol…	GO:0044424//GO:0044464//GO:0043229//GO:0005622//GO:0005575//GO:0005694//GO:0043228//GO:0005623//GO:0043232//GO:0043226	intracellular part//cell part//intracellular organelle//intracellular//cellular_component//chromosome//non-membrane-bounded organelle//cell//intracellular non-membrane-bounded organelle//organelle	GO:0016853//GO:0005488//GO:0003916//GO:0003676//GO:0003824//GO:0003677//GO:0003674//GO:1901363//GO:0097159	isomerase activity//binding//DNA topoisomerase activity//nucleic acid binding//catalytic activity//DNA binding//molecular_function//heterocyclic compound binding//organic cyclic compound binding	--	--	--	--
Novel00802	Sc_s11	+	10480780	10481197	418	--	--	--	--	--	--	--	--	--	--
Novel00803	Sc_s11	+	10500475	10501322	747	--	--	--	--	GO:0005488//GO:0003674//GO:0044877//GO:0003682	binding//molecular_function//macromolecular complex binding//chromatin binding	--	--	--	--
Novel00804	Sc_s11	+	10731538	10732832	1295	--	--	--	--	--	--	--	--	--	--
Novel00805	Sc_s11	+	10780282	10786174	2745	GO:0016043//GO:0044419//GO:0007010//GO:0016032//GO:0044764//GO:0044403//GO:0009987//GO:0008150//GO:0071840//GO:0006996//GO:0051704	cellular component organization//interspecies interaction between organisms//cytoskeleton organization//viral process//multi-organism cellular process//symbiosis, encompassing mutualism through parasitism//cellular process//biological_process//cellular component organization or biogenesis//organelle organization//multi-organism process	--	--	GO:0015631//GO:0005488//GO:0003674//GO:0008017//GO:0008092//GO:0044877//GO:0005515//GO:0032403	tubulin binding//binding//molecular_function//microtubule binding//cytoskeletal protein binding//macromolecular complex binding//protein binding//protein complex binding	no KO assigned | (RefSeq) hypothetical protein	http://www.genome.jp/dbget-bin/www_bget?ppp:PHYPADRAFT_41539	--	predicted protein [Physcomitrella patens]>gi|162690552|gb|EDQ76918.1| predicted protein, partial [Physcomitrella patens]
Novel00806	Sc_s11	+	10801354	10801657	304	GO:0001816//GO:0048518//GO:0045087//GO:0050778//GO:0002684//GO:0032479//GO:0002218//GO:0006950//GO:0050896//GO:0051239//GO:0080134//GO:0031347//GO:0002253//GO:0032501//GO:0048583//GO:0051240//GO:0044699//GO:0050776//GO:0008150//GO:0045088//GO:0065007//GO:0002376//GO:0045089//GO:0002682//GO:0048584//GO:0032606//GO:0006955//GO:0006952//GO:0044707//GO:0050789//GO:0001817//GO:0001819//GO:0031349//GO:…	cytokine production//positive regulation of biological process//innate immune response//positive regulation of immune response//positive regulation of immune system process//regulation of type I interferon production//activation of innate immune response//response to stress//response to stimulus//regulation of multicellular organismal process//regulation of response to stress//regulation of defen…	--	--	--	--	K12197 charged multivesicular body protein 1 | (RefSeq) hypothetical protein	http://www.genome.jp/dbget-bin/www_bget?ppp:PHYPADRAFT_227297	--	predicted protein [Physcomitrella patens]>gi|162663992|gb|EDQ50729.1| predicted protein [Physcomitrella patens]
Novel00807	Sc_s11	+	10859373	10861917	2437	--	--	--	--	--	--	--	--	--	--
Novel00808	Sc_s11	+	11106620	11107497	669	--	--	--	--	--	--	--	--	--	--
Novel00809	Sc_s11	+	11157338	11158415	895	--	--	--	--	--	--	--	--	--	--
Novel00810	Sc_s11	+	11176220	11177828	998	--	--	--	--	--	--	K02202 cyclin-dependent kinase 7 [EC:2.7.11.22 2.7.11.23] | (RefSeq) hypothetical protein	http://www.genome.jp/dbget-bin/www_bget?ppp:PHYPADRAFT_73705	--	predicted protein [Physcomitrella patens]>gi|162688290|gb|EDQ74668.1| predicted protein [Physcomitrella patens]
Novel00811	Sc_s11	+	11523512	11523774	263	--	--	--	--	--	--	--	--	--	--
Novel00812	Sc_s11	+	11874819	11876461	1643	GO:0008152//GO:0044699//GO:0055114//GO:0044710//GO:0008150	metabolic process//single-organism process//oxidation-reduction process//single-organism metabolic process//biological_process	--	--	GO:0000166//GO:0005488//GO:0043168//GO:0097367//GO:0016491//GO:0036094//GO:1901265//GO:0043167//GO:0010181//GO:0050662//GO:0003824//GO:0003674//GO:0032553//GO:1901363//GO:0097159//GO:0048037	nucleotide binding//binding//anion binding//carbohydrate derivative binding//oxidoreductase activity//small molecule binding//nucleoside phosphate binding//ion binding//FMN binding//coenzyme binding//catalytic activity//molecular_function//ribonucleotide binding//heterocyclic compound binding//organic cyclic compound binding//cofactor binding	--	--	--	hypothetical protein SELMODRAFT_230186 [Selaginella moellendorffii]>gi|300168848|gb|EFJ35451.1| hypothetical protein SELMODRAFT_230186 [Selaginella moellendorffii]
Novel00813	Sc_s11	+	11884243	11884730	488	--	--	--	--	--	--	--	--	--	predicted protein [Physcomitrella patens]>gi|162696483|gb|EDQ82821.1| predicted protein [Physcomitrella patens]
Novel00814	Sc_s11	+	11885728	11887368	984	GO:0044710//GO:0008150//GO:0044699//GO:0008152//GO:0055114	single-organism metabolic process//biological_process//single-organism process//metabolic process//oxidation-reduction process	--	--	GO:0050662//GO:0003824//GO:0010181//GO:0043167//GO:0032553//GO:0003674//GO:1901363//GO:0048037//GO:0097159//GO:0043168//GO:0005488//GO:0000166//GO:0016491//GO:0097367//GO:1901265//GO:0036094	coenzyme binding//catalytic activity//FMN binding//ion binding//ribonucleotide binding//molecular_function//heterocyclic compound binding//cofactor binding//organic cyclic compound binding//anion binding//binding//nucleotide binding//oxidoreductase activity//carbohydrate derivative binding//nucleoside phosphate binding//small molecule binding	K05894 12-oxophytodienoic acid reductase [EC:1.3.1.42] | (RefSeq) hypothetical protein	http://www.genome.jp/dbget-bin/www_bget?ppp:PHYPADRAFT_151028	--	hypothetical protein SELMODRAFT_230186 [Selaginella moellendorffii]>gi|300168848|gb|EFJ35451.1| hypothetical protein SELMODRAFT_230186 [Selaginella moellendorffii]
Novel00815	Sc_s11	+	12013756	12014610	750	--	--	--	--	--	--	--	--	--	--
Novel00816	Sc_s11	+	12194297	12195817	1521	--	--	--	--	--	--	--	--	--	--
Novel00817	Sc_s11	+	12247097	12247923	827	--	--	--	--	--	--	--	--	--	--
Novel00818	Sc_s11	+	12434833	12437310	903	--	--	--	--	--	--	--	--	--	predicted protein [Physcomitrella patens]>gi|162679273|gb|EDQ65722.1| predicted protein [Physcomitrella patens]
Novel00819	Sc_s11	+	12435320	12435791	472	--	--	--	--	--	--	--	--	--	--
Novel00820	Sc_s11	+	12511280	12512192	913	--	--	--	--	--	--	--	--	--	--
Novel00821	Sc_s11	+	12536824	12537553	730	--	--	GO:0005575//GO:0005622//GO:0005623//GO:0005634//GO:0043226//GO:0043231//GO:0044424//GO:0044464//GO:0043227//GO:0043229	cellular_component//intracellular//cell//nucleus//organelle//intracellular membrane-bounded organelle//intracellular part//cell part//membrane-bounded organelle//intracellular organelle	GO:0043167//GO:0008270//GO:0003674//GO:0043169//GO:0046914//GO:0005488//GO:0046872	ion binding//zinc ion binding//molecular_function//cation binding//transition metal ion binding//binding//metal ion binding	no KO assigned | (RefSeq) hypothetical protein	http://www.genome.jp/dbget-bin/www_bget?ppp:PHYPADRAFT_169142	--	predicted protein [Physcomitrella patens]>gi|162672664|gb|EDQ59198.1| predicted protein [Physcomitrella patens]
Novel00822	Sc_s11	+	12806435	12808706	1876	--	--	--	--	--	--	--	--	--	--
Novel00823	Sc_s11	+	13088298	13090664	2367	--	--	--	--	--	--	--	--	--	--
Novel00824	Sc_s11	+	13312291	13368162	916	--	--	GO:0044464//GO:0005886//GO:0031224//GO:0016020//GO:0032991//GO:0016021//GO:0016012//GO:0098796//GO:0071944//GO:0098797//GO:0044459//GO:0005623//GO:0016011//GO:0005575//GO:0016010//GO:0043234//GO:0044425	cell part//plasma membrane//intrinsic component of membrane//membrane//macromolecular complex//integral component of membrane//sarcoglycan complex//membrane protein complex//cell periphery//plasma membrane protein complex//plasma membrane part//cell//dystroglycan complex//cellular_component//dystrophin-associated glycoprotein complex//protein complex//membrane part	--	--	--	--	--	--
Novel00825	Sc_s11	+	13369191	13370292	973	--	--	--	--	--	--	K00852 ribokinase [EC:2.7.1.15] | (RefSeq) hypothetical protein	http://www.genome.jp/dbget-bin/www_bget?ppp:PHYPADRAFT_192324	--	predicted protein [Physcomitrella patens]>gi|162674175|gb|EDQ60687.1| predicted protein [Physcomitrella patens]
Novel00826	Sc_s11	+	13386281	13386584	304	--	--	--	--	--	--	--	--	--	--
Novel00827	Sc_s11	+	13387534	13387933	234	--	--	--	--	--	--	--	--	--	--
Novel00828	Sc_s11	+	13399256	13400212	957	--	--	--	--	--	--	--	--	--	predicted protein [Physcomitrella patens]>gi|162697127|gb|EDQ83464.1| predicted protein, partial [Physcomitrella patens]
Novel00829	Sc_s11	+	13402454	13403213	760	--	--	--	--	--	--	--	--	--	OSJNBa0074B10.8 [Oryza sativa Japonica Group]
Novel00830	Sc_s11	+	13414937	13419973	3057	GO:0019222//GO:0006139//GO:1901576//GO:0097659//GO:0034654//GO:0034641//GO:0044271//GO:0009059//GO:0016070//GO:2001141//GO:0008152//GO:0018130//GO:0043170//GO:0010556//GO:0044237//GO:0071704//GO:0046483//GO:0060255//GO:0080090//GO:0006355//GO:0051252//GO:0019438//GO:0034645//GO:0010468//GO:2000112//GO:0010467//GO:0006725//GO:0065007//GO:0050794//GO:0009987//GO:0008150//GO:0044238//GO:0006351//GO:…	regulation of metabolic process//nucleobase-containing compound metabolic process//organic substance biosynthetic process//nucleic acid-templated transcription//nucleobase-containing compound biosynthetic process//cellular nitrogen compound metabolic process//cellular nitrogen compound biosynthetic process//macromolecule biosynthetic process//RNA metabolic process//regulation of RNA biosynthetic …	GO:0043227//GO:0044464//GO:0043229//GO:0043231//GO:0044424//GO:0005634//GO:0005623//GO:0043226//GO:0005622//GO:0005575	membrane-bounded organelle//cell part//intracellular organelle//intracellular membrane-bounded organelle//intracellular part//nucleus//cell//organelle//intracellular//cellular_component	GO:0003676//GO:0005488//GO:0003674//GO:1901363//GO:0097159//GO:0003677	nucleic acid binding//binding//molecular_function//heterocyclic compound binding//organic cyclic compound binding//DNA binding	K15613 homeobox protein Meis1 | (RefSeq) MKN1-3; KNOX class 2 protein MKN1-3	http://www.genome.jp/dbget-bin/www_bget?ppp:PHYPADRAFT_235352	--	putative lignin regulation, partial [Salix viminalis]
Novel00831	Sc_s11	+	13448346	13448938	593	--	--	--	--	--	--	--	--	--	--
Novel00832	Sc_s11	+	13567721	13568496	776	--	--	--	--	--	--	--	--	--	--
Novel00833	Sc_s11	+	13568598	13569715	1118	GO:0016051//GO:0005996//GO:0044238//GO:0008150//GO:0046364//GO:0019318//GO:0009058//GO:0006094//GO:0044711//GO:0044710//GO:0044723//GO:0019319//GO:0005975//GO:1901576//GO:0006006//GO:0071704//GO:0008152//GO:0044699	carbohydrate biosynthetic process//monosaccharide metabolic process//primary metabolic process//biological_process//monosaccharide biosynthetic process//hexose metabolic process//biosynthetic process//gluconeogenesis//single-organism biosynthetic process//single-organism metabolic process//single-organism carbohydrate metabolic process//hexose biosynthetic process//carbohydrate metabolic process/…	--	--	GO:0035639//GO:0097159//GO:0004612//GO:0016830//GO:1901363//GO:0003674//GO:0032553//GO:0001883//GO:0017076//GO:0032559//GO:0005524//GO:0032555//GO:0003824//GO:0043167//GO:0016831//GO:1901265//GO:0032549//GO:0030554//GO:0036094//GO:0032550//GO:0004611//GO:0097367//GO:0043168//GO:0005488//GO:0001882//GO:0000166//GO:0016829	purine ribonucleoside triphosphate binding//organic cyclic compound binding//phosphoenolpyruvate carboxykinase (ATP) activity//carbon-carbon lyase activity//heterocyclic compound binding//molecular_function//ribonucleotide binding//purine nucleoside binding//purine nucleotide binding//adenyl ribonucleotide binding//ATP binding//purine ribonucleotide binding//catalytic activity//ion binding//carbo…	--	--	--	--
Novel00834	Sc_s11	+	13742881	13745500	2298	--	--	--	--	GO:0046872//GO:0005488//GO:0046914//GO:0003674//GO:0008270//GO:0043169//GO:0043167	metal ion binding//binding//transition metal ion binding//molecular_function//zinc ion binding//cation binding//ion binding	--	--	--	hypothetical protein VOLCADRAFT_89032 [Volvox carteri f. nagariensis]>gi|300265870|gb|EFJ50059.1| hypothetical protein VOLCADRAFT_89032 [Volvox carteri f. nagariensis]
Novel00835	Sc_s11	+	13747774	13748032	259	--	--	--	--	GO:0003676//GO:0005488//GO:0097159//GO:1901363//GO:0003674//GO:0003677	nucleic acid binding//binding//organic cyclic compound binding//heterocyclic compound binding//molecular_function//DNA binding	--	--	--	--
Novel00836	Sc_s11	+	13889250	13890046	797	--	--	--	--	--	--	--	--	--	--
Novel00837	Sc_s11	+	13988289	13992454	863	--	--	--	--	--	--	--	--	--	--
Novel00838	Sc_s11	+	14202687	14203475	789	--	--	--	--	GO:0005488//GO:0005515//GO:0003674	binding//protein binding//molecular_function	no KO assigned | (RefSeq) hypothetical protein	http://www.genome.jp/dbget-bin/www_bget?ppp:PHYPADRAFT_82272	--	predicted protein [Physcomitrella patens]>gi|162680463|gb|EDQ66899.1| predicted protein [Physcomitrella patens]
Novel00839	Sc_s11	+	14204472	14205386	915	--	--	GO:0043226//GO:0005737//GO:0005623//GO:0005622//GO:0005575//GO:0043229//GO:0043227//GO:0044464//GO:0005739//GO:0044424//GO:0044444//GO:0043231	organelle//cytoplasm//cell//intracellular//cellular_component//intracellular organelle//membrane-bounded organelle//cell part//mitochondrion//intracellular part//cytoplasmic part//intracellular membrane-bounded organelle	GO:0016651//GO:0003674//GO:0003824//GO:0008137//GO:0016491//GO:0016655//GO:0050136//GO:0003954	oxidoreductase activity, acting on NAD(P)H//molecular_function//catalytic activity//NADH dehydrogenase (ubiquinone) activity//oxidoreductase activity//oxidoreductase activity, acting on NAD(P)H, quinone or similar compound as acceptor//NADH dehydrogenase (quinone) activity//NADH dehydrogenase activity	no KO assigned | (RefSeq) hypothetical protein	http://www.genome.jp/dbget-bin/www_bget?ppp:PHYPADRAFT_82272	--	predicted protein [Physcomitrella patens]>gi|162680463|gb|EDQ66899.1| predicted protein [Physcomitrella patens]
Novel00840	Sc_s11	+	14379012	14380186	1113	--	--	--	--	--	--	--	--	--	predicted protein [Physcomitrella patens]>gi|162693280|gb|EDQ79633.1| predicted protein [Physcomitrella patens]
Novel00841	Sc_s11	+	14403401	14405325	1614	--	--	--	--	--	--	--	--	--	--
Novel00842	Sc_s11	+	14522143	14522345	203	--	--	--	--	--	--	--	--	--	--
Novel00843	Sc_s11	+	14522408	14523213	631	--	--	--	--	--	--	--	--	--	--
Novel00844	Sc_s11	+	14573853	14574433	581	--	--	--	--	--	--	--	--	--	--
Novel00845	Sc_s11	+	14660136	14661465	762	GO:0006725//GO:0008150//GO:0006974//GO:0044238//GO:0006281//GO:0009987//GO:0065007//GO:0050794//GO:0044700//GO:0044260//GO:0044710//GO:0006807//GO:0050789//GO:1901360//GO:0090304//GO:0044763//GO:0006259//GO:0006950//GO:0006139//GO:0050896//GO:0034641//GO:0006310//GO:0023052//GO:0033554//GO:0007154//GO:0044699//GO:0043170//GO:0007165//GO:0008152//GO:0051716//GO:0044237//GO:0046483//GO:0071704	cellular aromatic compound metabolic process//biological_process//cellular response to DNA damage stimulus//primary metabolic process//DNA repair//cellular process//biological regulation//regulation of cellular process//single organism signaling//cellular macromolecule metabolic process//single-organism metabolic process//nitrogen compound metabolic process//regulation of biological process//orga…	--	--	GO:0032559//GO:0003678//GO:0017076//GO:0001883//GO:0017111//GO:1901363//GO:0003674//GO:0032553//GO:0097159//GO:0016887//GO:0004386//GO:0035639//GO:0016787//GO:0043167//GO:0003824//GO:0005515//GO:0032555//GO:0005524//GO:0097367//GO:0032550//GO:0036094//GO:0009378//GO:0030554//GO:0032549//GO:0043531//GO:0016462//GO:1901265//GO:0016817//GO:0016818//GO:0000166//GO:0005488//GO:0043168//GO:0001882	adenyl ribonucleotide binding//DNA helicase activity//purine nucleotide binding//purine nucleoside binding//nucleoside-triphosphatase activity//heterocyclic compound binding//molecular_function//ribonucleotide binding//organic cyclic compound binding//ATPase activity//helicase activity//purine ribonucleoside triphosphate binding//hydrolase activity//ion binding//catalytic activity//protein bindin…	--	--	--	predicted protein [Physcomitrella patens]>gi|162671897|gb|EDQ58442.1| predicted protein [Physcomitrella patens]
Novel00846	Sc_s11	+	14709130	14709482	353	--	--	--	--	--	--	--	--	--	--
Novel00847	Sc_s11	+	14808382	14814823	5132	--	--	--	--	GO:0003676//GO:0005488//GO:0003674//GO:1901363//GO:0097159//GO:0046983//GO:0005515//GO:0003677	nucleic acid binding//binding//molecular_function//heterocyclic compound binding//organic cyclic compound binding//protein dimerization activity//protein binding//DNA binding	--	--	--	--
Novel00848	Sc_s11	+	15073942	15077238	1259	--	--	--	--	--	--	--	--	--	--
Novel00849	Sc_s11	+	15175763	15177544	820	--	--	--	--	--	--	--	--	--	predicted protein [Physcomitrella patens]>gi|162678524|gb|EDQ64981.1| predicted protein, partial [Physcomitrella patens]
Novel00850	Sc_s11	+	15203511	15205095	1176	--	--	--	--	GO:0008233//GO:0003674//GO:0016787//GO:0003824	peptidase activity//molecular_function//hydrolase activity//catalytic activity	--	--	--	--
Novel00851	Sc_s11	+	15257263	15263274	4838	GO:0006464//GO:0009987//GO:0008150//GO:0036211//GO:0044238//GO:0016310//GO:0044267//GO:0044260//GO:0006793//GO:0006468//GO:0006796//GO:0019538//GO:0044237//GO:0008152//GO:0043170//GO:0043412//GO:0071704	cellular protein modification process//cellular process//biological_process//protein modification process//primary metabolic process//phosphorylation//cellular protein metabolic process//cellular macromolecule metabolic process//phosphorus metabolic process//protein phosphorylation//phosphate-containing compound metabolic process//protein metabolic process//cellular metabolic process//metabolic p…	GO:0005575//GO:0016020	cellular_component//membrane	GO:0003674//GO:0032553//GO:0004674//GO:1901363//GO:0060089//GO:0004888//GO:0001883//GO:0032559//GO:0017076//GO:0035639//GO:0097159//GO:0004871//GO:0038023//GO:0003824//GO:0043167//GO:0005524//GO:0032555//GO:0032550//GO:0004675//GO:0097367//GO:0016772//GO:0016301//GO:1901265//GO:0032549//GO:0036094//GO:0030554//GO:0004672//GO:0004872//GO:0001882//GO:0005488//GO:0043168//GO:0016740//GO:0000166//GO:…	molecular_function//ribonucleotide binding//protein serine/threonine kinase activity//heterocyclic compound binding//molecular transducer activity//transmembrane signaling receptor activity//purine nucleoside binding//adenyl ribonucleotide binding//purine nucleotide binding//purine ribonucleoside triphosphate binding//organic cyclic compound binding//signal transducer activity//signaling receptor…	--	--	--	--
Novel00852	Sc_s11	+	15419912	15420856	674	--	--	--	--	--	--	--	--	--	--
Novel00853	Sc_s11	+	15566352	15567668	977	--	--	--	--	--	--	no KO assigned | (RefSeq) hypothetical protein	http://www.genome.jp/dbget-bin/www_bget?ppp:PHYPADRAFT_88490	--	predicted protein [Physcomitrella patens]>gi|162674697|gb|EDQ61202.1| predicted protein [Physcomitrella patens]
Novel00854	Sc_s11	+	15722286	15722950	665	--	--	--	--	--	--	--	--	--	--
Novel00855	Sc_s11	+	15853756	15855063	1020	--	--	--	--	--	--	--	--	--	--
Novel00856	Sc_s11	+	15918762	15920660	1727	--	--	--	--	--	--	--	--	--	--
Novel00857	Sc_s11	+	16189748	16191455	1333	GO:0006952//GO:0051704//GO:0009405//GO:0009605//GO:0009617//GO:0042742//GO:0008150//GO:0009607//GO:0043207//GO:0098542//GO:0051707//GO:0050896//GO:0006950	defense response//multi-organism process//pathogenesis//response to external stimulus//response to bacterium//defense response to bacterium//biological_process//response to biotic stimulus//response to external biotic stimulus//defense response to other organism//response to other organism//response to stimulus//response to stress	GO:0005576//GO:0005575	extracellular region//cellular_component	GO:0003824//GO:0003674	catalytic activity//molecular_function	K17794 mitochondrial import inner membrane translocase subunit TIM23 | (RefSeq) hypothetical protein	http://www.genome.jp/dbget-bin/www_bget?ppp:PHYPADRAFT_36868	--	predicted protein [Physcomitrella patens]>gi|168064295|ref|XP_001784099.1| predicted protein, partial [Physcomitrella patens]>gi|162664379|gb|EDQ51101.1| predicted protein, partial [Physcomitrella patens]>gi|162664391|gb|EDQ51113.1| predicted protein, partial [Physcomitrella patens]
Novel00858	Sc_s11	+	16285356	16286029	500	GO:0034641//GO:0072507//GO:0006139//GO:0055080//GO:0043414//GO:0016070//GO:0006396//GO:0030488//GO:0006875//GO:0006873//GO:0098771//GO:0055082//GO:0006399//GO:0044237//GO:0043412//GO:0044699//GO:0043170//GO:0019725//GO:0008152//GO:0008033//GO:0042592//GO:0072503//GO:0046483//GO:0071704//GO:0044238//GO:0008150//GO:0009987//GO:0009451//GO:0034660//GO:0065007//GO:0006725//GO:0010467//GO:0055074//GO:…	cellular nitrogen compound metabolic process//divalent inorganic cation homeostasis//nucleobase-containing compound metabolic process//cation homeostasis//macromolecule methylation//RNA metabolic process//RNA processing//tRNA methylation//cellular metal ion homeostasis//cellular ion homeostasis//inorganic ion homeostasis//cellular chemical homeostasis//tRNA metabolic process//cellular metabolic p…	GO:0032991//GO:0031224//GO:0016020//GO:0044464//GO:0016021//GO:0031515//GO:1902494//GO:0044444//GO:0044424//GO:0005623//GO:0005737//GO:0034708//GO:0043527//GO:0005575//GO:0044425//GO:1990234//GO:0043234//GO:0005622	macromolecular complex//intrinsic component of membrane//membrane//cell part//integral component of membrane//tRNA (m1A) methyltransferase complex//catalytic complex//cytoplasmic part//intracellular part//cell//cytoplasm//methyltransferase complex//tRNA methyltransferase complex//cellular_component//membrane part//transferase complex//protein complex//intracellular	GO:0015267//GO:0015276//GO:0016429//GO:0022890//GO:0022857//GO:0005262//GO:0022836//GO:0022834//GO:0016740//GO:0005261//GO:0003674//GO:0016741//GO:0005219//GO:0046873//GO:0015278//GO:0022892//GO:0005216//GO:0008324//GO:0008173//GO:0015075//GO:0003824//GO:0072509//GO:0008168//GO:0008757//GO:0005215//GO:0015085//GO:0022838//GO:0005218//GO:0022803//GO:0005217//GO:0022891//GO:0016426//GO:0008175	channel activity//ligand-gated ion channel activity//tRNA (adenine-N1-)-methyltransferase activity//inorganic cation transmembrane transporter activity//transmembrane transporter activity//calcium channel activity//gated channel activity//ligand-gated channel activity//transferase activity//cation channel activity//molecular_function//transferase activity, transferring one-carbon groups//ryanodin…	--	--	--	--
Novel00859	Sc_s11	+	16352975	16356898	2249	GO:0008150//GO:0044710//GO:0055114//GO:0044699//GO:0008152	biological_process//single-organism metabolic process//oxidation-reduction process//single-organism process//metabolic process	--	--	GO:0016679//GO:0008270//GO:0003674//GO:0008233//GO:0043169//GO:0015077//GO:0016787//GO:0022892//GO:0008324//GO:0015075//GO:0008237//GO:0003824//GO:0004222//GO:0005215//GO:0008121//GO:0043167//GO:0022891//GO:0005515//GO:0016681//GO:0016491//GO:0022890//GO:0015078//GO:0004175//GO:0022857//GO:0046914//GO:0046872//GO:0005488//GO:0070011	oxidoreductase activity, acting on diphenols and related substances as donors//zinc ion binding//molecular_function//peptidase activity//cation binding//monovalent inorganic cation transmembrane transporter activity//hydrolase activity//substrate-specific transporter activity//cation transmembrane transporter activity//ion transmembrane transporter activity//metallopeptidase activity//catalytic a…	no KO assigned | (RefSeq) hypothetical protein	http://www.genome.jp/dbget-bin/www_bget?ppp:PHYPADRAFT_161260	--	predicted protein [Physcomitrella patens]>gi|162690666|gb|EDQ77032.1| predicted protein [Physcomitrella patens]
Novel00860	Sc_s11	+	16358102	16358730	497	--	--	--	--	--	--	--	--	--	predicted protein [Physcomitrella patens]>gi|162681496|gb|EDQ67922.1| predicted protein [Physcomitrella patens]
Novel00861	Sc_s11	+	16424003	16425616	467	--	--	--	--	--	--	K03257 translation initiation factor 4A | (RefSeq) hypothetical protein	http://www.genome.jp/dbget-bin/www_bget?ppp:PHYPADRAFT_228441	--	predicted protein [Physcomitrella patens]>gi|162661426|gb|EDQ48779.1| predicted protein, partial [Physcomitrella patens]
Novel00862	Sc_s11	+	16424209	16424916	708	--	--	--	--	--	--	--	--	--	--
Novel00863	Sc_s11	+	16427001	16427908	908	--	--	--	--	--	--	--	--	--	--
Novel00864	Sc_s11	+	16445121	16445450	330	--	--	--	--	--	--	--	--	--	--
Novel00865	Sc_s11	+	16568422	16570027	1413	--	--	--	--	--	--	no KO assigned | (RefSeq) hypothetical protein	http://www.genome.jp/dbget-bin/www_bget?ppp:PHYPADRAFT_84447	--	predicted protein [Physcomitrella patens]>gi|162678465|gb|EDQ64923.1| predicted protein [Physcomitrella patens]
Novel00866	Sc_s11	+	16701452	16705203	349	--	--	--	--	--	--	no KO assigned | (RefSeq) hypothetical protein	http://www.genome.jp/dbget-bin/www_bget?ppp:PHYPADRAFT_156771	--	transmembrane protein, putative [Medicago truncatula]
Novel00867	Sc_s11	+	16718077	16718826	750	--	--	--	--	--	--	--	--	--	--
Novel00868	Sc_s11	+	16933272	16933585	279	--	--	--	--	--	--	--	--	--	predicted protein [Physcomitrella patens]>gi|162688161|gb|EDQ74540.1| predicted protein [Physcomitrella patens]
Novel00869	Sc_s11	+	16934600	16935651	834	--	--	--	--	--	--	--	--	--	--
Novel00870	Sc_s11	+	17063966	17065191	421	--	--	--	--	--	--	--	--	--	--
Novel00871	Sc_s11	+	17362226	17363168	943	GO:0009058//GO:0008150//GO:0071704//GO:0008152//GO:0043170//GO:0009059//GO:1901576	biosynthetic process//biological_process//organic substance metabolic process//metabolic process//macromolecule metabolic process//macromolecule biosynthetic process//organic substance biosynthetic process	GO:0044422//GO:0005575//GO:0031301//GO:0044446//GO:0005622//GO:0044425//GO:0043226//GO:0030176//GO:0042175//GO:0005623//GO:0005737//GO:0044424//GO:0044444//GO:0044432//GO:0043231//GO:0012505//GO:0098588//GO:0043229//GO:0031300//GO:0044464//GO:0031227//GO:0016020//GO:0031224//GO:0016021//GO:0043227//GO:0005789//GO:0031090//GO:0005783	organelle part//cellular_component//integral component of organelle membrane//intracellular organelle part//intracellular//membrane part//organelle//integral component of endoplasmic reticulum membrane//nuclear outer membrane-endoplasmic reticulum membrane network//cell//cytoplasm//intracellular part//cytoplasmic part//endoplasmic reticulum part//intracellular membrane-bounded organelle//endomemb…	--	--	--	--	--	--
Novel00872	Sc_s11	+	17397870	17398307	438	GO:0043412//GO:0043170//GO:0008152//GO:0044237//GO:0019538//GO:0071704//GO:0044238//GO:0036211//GO:0008150//GO:0009987//GO:0006464//GO:0044260//GO:0044267	macromolecule modification//macromolecule metabolic process//metabolic process//cellular metabolic process//protein metabolic process//organic substance metabolic process//primary metabolic process//protein modification process//biological_process//cellular process//cellular protein modification process//cellular macromolecule metabolic process//cellular protein metabolic process	GO:0016021//GO:0016020//GO:0031224//GO:0005886//GO:0044464//GO:0071944//GO:0005623//GO:0044425//GO:0005575	integral component of membrane//membrane//intrinsic component of membrane//plasma membrane//cell part//cell periphery//cell//membrane part//cellular_component	GO:0003676//GO:0016151//GO:0046914//GO:0046872//GO:0005488//GO:1901363//GO:0043169//GO:0003674//GO:0008270//GO:0097159//GO:0043167//GO:0005515	nucleic acid binding//nickel cation binding//transition metal ion binding//metal ion binding//binding//heterocyclic compound binding//cation binding//molecular_function//zinc ion binding//organic cyclic compound binding//ion binding//protein binding	--	--	--	PREDICTED: LOW QUALITY PROTEIN: uncharacterized protein LOC104825236 [Tarenaya hassleriana]
Novel00873	Sc_s11	+	17421420	17423081	1587	--	--	GO:0005575//GO:0016020	cellular_component//membrane	--	--	no KO assigned | (RefSeq) hypothetical protein	http://www.genome.jp/dbget-bin/www_bget?ppp:PHYPADRAFT_234099	--	predicted protein [Physcomitrella patens]>gi|288559161|sp|A9SU70.1|CSPL6_PHYPA RecName: Full=CASP-like protein UU1; Short=PpCASPLUU1>gi|162678797|gb|EDQ65251.1| predicted protein [Physcomitrella patens]
Novel00874	Sc_s11	+	17537153	17539899	2663	GO:0008152//GO:0008150	metabolic process//biological_process	--	--	GO:0016838//GO:0010333//GO:0016835//GO:0016829//GO:0003674//GO:0003824	carbon-oxygen lyase activity, acting on phosphates//terpene synthase activity//carbon-oxygen lyase activity//lyase activity//molecular_function//catalytic activity	no KO assigned | (RefSeq) hypothetical protein	http://www.genome.jp/dbget-bin/www_bget?ppp:PHYPADRAFT_162486	--	predicted protein [Physcomitrella patens]>gi|162687994|gb|EDQ74373.1| predicted protein [Physcomitrella patens]
Novel00875	Sc_s11	+	17541825	17543239	1415	GO:0044237//GO:0051716//GO:0044699//GO:0007154//GO:0043170//GO:0008152//GO:0007165//GO:0018130//GO:0010556//GO:0006355//GO:0051252//GO:0010033//GO:0060255//GO:0046483//GO:0071704//GO:0071383//GO:0080090//GO:0048545//GO:0009725//GO:0032870//GO:0034654//GO:0044271//GO:0034641//GO:0006139//GO:0019222//GO:1901576//GO:0050896//GO:0009755//GO:0071310//GO:0097659//GO:0016070//GO:0023052//GO:2001141//GO:…	cellular metabolic process//cellular response to stimulus//single-organism process//cell communication//macromolecule metabolic process//metabolic process//signal transduction//heterocycle biosynthetic process//regulation of macromolecule biosynthetic process//regulation of transcription, DNA-templated//regulation of RNA metabolic process//response to organic substance//regulation of macromolecul…	GO:0043231//GO:0044424//GO:0044464//GO:0043227//GO:0043229//GO:0005575//GO:0005622//GO:0005623//GO:0005634//GO:0043226	intracellular membrane-bounded organelle//intracellular part//cell part//membrane-bounded organelle//intracellular organelle//cellular_component//intracellular//cell//nucleus//organelle	GO:0005496//GO:0004872//GO:0005488//GO:0003707//GO:0003676//GO:0038023//GO:0004871//GO:0003677//GO:0003674//GO:1901363//GO:0030284//GO:0060089//GO:0008289//GO:0097159	steroid binding//receptor activity//binding//steroid hormone receptor activity//nucleic acid binding//signaling receptor activity//signal transducer activity//DNA binding//molecular_function//heterocyclic compound binding//estrogen receptor activity//molecular transducer activity//lipid binding//organic cyclic compound binding	no KO assigned | (RefSeq) hypothetical protein	http://www.genome.jp/dbget-bin/www_bget?ppp:PHYPADRAFT_86770	--	predicted protein [Physcomitrella patens]>gi|162676248|gb|EDQ62733.1| predicted protein [Physcomitrella patens]
Novel00876	Sc_s11	+	17550481	17550879	399	--	--	--	--	--	--	--	--	--	--
Novel00877	Sc_s11	+	18061812	18062106	295	--	--	--	--	--	--	--	--	--	--
Novel00878	Sc_s11	+	18078788	18079549	762	--	--	--	--	--	--	--	--	--	--
Novel00879	Sc_s11	+	18170051	18174189	2913	--	--	--	--	GO:0005515//GO:0003674//GO:0005488	protein binding//molecular_function//binding	--	--	--	--
Novel00880	Sc_s11	+	18194776	18197694	2577	GO:0043414//GO:0034641//GO:0006305//GO:0006139//GO:0019222//GO:0006306//GO:0060255//GO:0046483//GO:0071704//GO:0044237//GO:0043412//GO:0043170//GO:0008152//GO:0008150//GO:0044238//GO:0009987//GO:0065007//GO:0006304//GO:0006725//GO:0010467//GO:0010468//GO:0006259//GO:0040029//GO:0044728//GO:0090304//GO:0006807//GO:0050789//GO:1901360//GO:0032259//GO:0044260	macromolecule methylation//cellular nitrogen compound metabolic process//DNA alkylation//nucleobase-containing compound metabolic process//regulation of metabolic process//DNA methylation//regulation of macromolecule metabolic process//heterocycle metabolic process//organic substance metabolic process//cellular metabolic process//macromolecule modification//macromolecule metabolic process//metabo…	--	--	GO:0003676//GO:0005488//GO:0016740//GO:0008170//GO:0097159//GO:1901363//GO:0003674//GO:0016741//GO:0003677//GO:0003824//GO:0008168	nucleic acid binding//binding//transferase activity//N-methyltransferase activity//organic cyclic compound binding//heterocyclic compound binding//molecular_function//transferase activity, transferring one-carbon groups//DNA binding//catalytic activity//methyltransferase activity	--	--	--	--
Novel00881	Sc_s11	+	18310180	18313171	1528	--	--	--	--	--	--	--	--	--	--
Novel00882	Sc_s11	+	18445970	18446705	736	--	--	--	--	--	--	--	--	--	--
Novel00883	Sc_s11	+	18477837	18479191	1355	--	--	--	--	--	--	--	--	--	--
Novel00884	Sc_s11	+	18568322	18568927	606	--	--	--	--	--	--	--	--	--	--
Novel00885	Sc_s11	+	18787496	18788049	485	--	--	--	--	--	--	--	--	--	--
Novel00886	Sc_s11	+	18828131	18830435	1530	--	--	--	--	GO:0005488//GO:0003674//GO:0005515//GO:0046983	binding//molecular_function//protein binding//protein dimerization activity	no KO assigned | (RefSeq) hypothetical protein	http://www.genome.jp/dbget-bin/www_bget?ppp:PHYPADRAFT_81393	--	predicted protein [Physcomitrella patens]>gi|162681219|gb|EDQ67648.1| predicted protein [Physcomitrella patens]
Novel00887	Sc_s11	+	18888392	18889029	638	--	--	--	--	--	--	--	--	--	PREDICTED: uncharacterized protein LOC18443740 [Amborella trichopoda]>gi|548857652|gb|ERN15451.1| hypothetical protein AMTR_s00036p00227170 [Amborella trichopoda]
Novel00888	Sc_s11	+	19289008	19289931	830	--	--	--	--	GO:0005488//GO:0003674//GO:0015643	binding//molecular_function//toxic substance binding	--	--	--	--
Novel00889	Sc_s11	+	19500863	19504211	2656	GO:0006139//GO:0034641//GO:0046483//GO:0071704//GO:0043170//GO:0044699//GO:0008152//GO:0044237//GO:0006725//GO:0051726//GO:0065007//GO:0050794//GO:0008150//GO:0044238//GO:0009987//GO:0044763//GO:0090304//GO:0006259//GO:0007049//GO:0044260//GO:1901360//GO:0050789//GO:0015074//GO:0006807	nucleobase-containing compound metabolic process//cellular nitrogen compound metabolic process//heterocycle metabolic process//organic substance metabolic process//macromolecule metabolic process//single-organism process//metabolic process//cellular metabolic process//cellular aromatic compound metabolic process//regulation of cell cycle//biological regulation//regulation of cellular process//bio…	--	--	GO:0003676//GO:0046872//GO:0005488//GO:0046914//GO:0097159//GO:0003674//GO:0008270//GO:1901363//GO:0043169//GO:0043167	nucleic acid binding//metal ion binding//binding//transition metal ion binding//organic cyclic compound binding//molecular_function//zinc ion binding//heterocyclic compound binding//cation binding//ion binding	--	--	--	Retrovirus-related Gag-Pol polyprotein [Chondrus crispus]>gi|515797406|emb|CDF77536.1| Retrovirus-related Gag-Pol polyprotein [Chondrus crispus]
Novel00890	Sc_s11	+	19604316	19604877	562	--	--	--	--	--	--	--	--	--	--
Novel00891	Sc_s11	+	19635080	19636799	1492	--	--	--	--	--	--	--	--	--	--
Novel00892	Sc_s11	+	19655421	19657043	1483	GO:0044710//GO:0008150//GO:0008152//GO:0044699//GO:0055114	single-organism metabolic process//biological_process//metabolic process//single-organism process//oxidation-reduction process	--	--	GO:0003824//GO:0003674//GO:0008762//GO:0016614//GO:0016491//GO:0016616	catalytic activity//molecular_function//UDP-N-acetylmuramate dehydrogenase activity//oxidoreductase activity, acting on CH-OH group of donors//oxidoreductase activity//oxidoreductase activity, acting on the CH-OH group of donors, NAD or NADP as acceptor	--	--	--	--
Novel00893	Sc_s11	+	20222405	20223008	604	--	--	--	--	--	--	--	--	--	--
Novel00894	Sc_s11	+	20225875	20226343	469	--	--	--	--	--	--	--	--	--	--
Novel00895	Sc_s11	+	20307474	20308486	913	--	--	--	--	--	--	--	--	--	hypothetical protein EUGRSUZ_E03092 [Eucalyptus grandis]
Novel00896	Sc_s11	+	20352426	20352689	264	--	--	--	--	--	--	--	--	--	--
Novel00897	Sc_s11	+	20397440	20397773	334	--	--	--	--	--	--	--	--	--	--
Novel00898	Sc_s11	+	20493481	20495273	1467	GO:0051704//GO:0009987//GO:0008150//GO:0044403//GO:0016032//GO:0044764//GO:0044419	multi-organism process//cellular process//biological_process//symbiosis, encompassing mutualism through parasitism//viral process//multi-organism cellular process//interspecies interaction between organisms	GO:0005575//GO:0019012	cellular_component//virion	--	--	no KO assigned | (RefSeq) hypothetical protein	http://www.genome.jp/dbget-bin/www_bget?ppp:PHYPADRAFT_152881	--	predicted protein [Physcomitrella patens]>gi|162664625|gb|EDQ51337.1| predicted protein [Physcomitrella patens]
Novel00899	Sc_s11	+	20540789	20543776	947	--	--	--	--	--	--	--	--	--	--
Novel00900	Sc_s11	+	20559434	20560143	710	GO:0010467//GO:0006725//GO:0044238//GO:0008150//GO:0009987//GO:0009451//GO:0034660//GO:0032259//GO:0044260//GO:0006807//GO:1901360//GO:0090304//GO:0001510//GO:0006400//GO:0034470//GO:0006139//GO:0034641//GO:0043414//GO:0016070//GO:0006396//GO:0030488//GO:0043412//GO:0043170//GO:0008152//GO:0006399//GO:0044237//GO:0046483//GO:0071704//GO:0008033	gene expression//cellular aromatic compound metabolic process//primary metabolic process//biological_process//cellular process//RNA modification//ncRNA metabolic process//methylation//cellular macromolecule metabolic process//nitrogen compound metabolic process//organic cyclic compound metabolic process//nucleic acid metabolic process//RNA methylation//tRNA modification//ncRNA processing//nucleob…	GO:0005737//GO:0005623//GO:0034708//GO:0043527//GO:1990234//GO:0043234//GO:0005622//GO:0005575//GO:0032991//GO:0044464//GO:0031515//GO:1902494//GO:0044444//GO:0044424	cytoplasm//cell//methyltransferase complex//tRNA methyltransferase complex//transferase complex//protein complex//intracellular//cellular_component//macromolecular complex//cell part//tRNA (m1A) methyltransferase complex//catalytic complex//cytoplasmic part//intracellular part	--	--	--	--	--	predicted protein [Physcomitrella patens]>gi|162685718|gb|EDQ72112.1| predicted protein [Physcomitrella patens]
Novel00901	Sc_s11	+	20601046	20601515	470	--	--	--	--	--	--	--	--	--	--
Novel00902	Sc_s11	+	21465821	21467671	1527	--	--	GO:0043227//GO:0044464//GO:0043229//GO:0043231//GO:0044424//GO:0005634//GO:0005623//GO:0043226//GO:0005622//GO:0005575	membrane-bounded organelle//cell part//intracellular organelle//intracellular membrane-bounded organelle//intracellular part//nucleus//cell//organelle//intracellular//cellular_component	--	--	no KO assigned | (RefSeq) hypothetical protein	http://www.genome.jp/dbget-bin/www_bget?ppp:PHYPADRAFT_73133	--	--
Novel00903	Sc_s11	+	21903069	21905067	734	--	--	--	--	--	--	--	--	--	predicted protein [Physcomitrella patens]>gi|162668103|gb|EDQ54717.1| predicted protein [Physcomitrella patens]
Novel00904	Sc_s11	+	21914422	21916008	1587	--	--	--	--	--	--	--	--	--	--
Novel00905	Sc_s11	+	21921900	21922685	786	--	--	--	--	--	--	--	--	--	predicted protein [Physcomitrella patens]>gi|162677882|gb|EDQ64347.1| predicted protein [Physcomitrella patens]
Novel00906	Sc_s11	+	21993854	21996275	2357	--	--	--	--	--	--	--	--	--	--
Novel00907	Sc_s11	+	22206188	22208254	1790	--	--	--	--	--	--	--	--	--	--
Novel00908	Sc_s11	+	22296642	22296862	221	--	--	--	--	--	--	--	--	--	--
Novel00909	Sc_s11	+	22297200	22299612	2090	--	--	--	--	--	--	--	--	--	hypothetical protein VOLCADRAFT_89032 [Volvox carteri f. nagariensis]>gi|300265870|gb|EFJ50059.1| hypothetical protein VOLCADRAFT_89032 [Volvox carteri f. nagariensis]
Novel00910	Sc_s11	+	22300862	22302326	604	--	--	--	--	--	--	--	--	--	--
Novel00911	Sc_s11	+	22335017	22339872	1350	--	--	--	--	--	--	--	--	--	predicted protein [Physcomitrella patens]>gi|162685473|gb|EDQ71868.1| predicted protein [Physcomitrella patens]
Novel00912	Sc_s11	+	22406200	22407146	947	GO:0009056//GO:0009987//GO:0008150//GO:0006914//GO:0044248//GO:0008152//GO:0044237	catabolic process//cellular process//biological_process//autophagy//cellular catabolic process//metabolic process//cellular metabolic process	--	--	--	--	no KO assigned | (RefSeq) hypothetical protein	http://www.genome.jp/dbget-bin/www_bget?ppp:PHYPADRAFT_54127	--	predicted protein [Physcomitrella patens]>gi|162697127|gb|EDQ83464.1| predicted protein, partial [Physcomitrella patens]
Novel00913	Sc_s11	+	22640228	22640575	348	--	--	--	--	--	--	--	--	--	--
Novel00914	Sc_s11	+	22820783	22821541	759	--	--	--	--	--	--	--	--	--	--
Novel00915	Sc_s11	+	22928229	22929417	981	GO:0044699//GO:0048856//GO:0016043//GO:0044763//GO:0000902//GO:0032989//GO:0032502//GO:0044767//GO:0009653//GO:0071840//GO:0008150//GO:0009987//GO:0048869	single-organism process//anatomical structure development//cellular component organization//single-organism cellular process//cell morphogenesis//cellular component morphogenesis//developmental process//single-organism developmental process//anatomical structure morphogenesis//cellular component organization or biogenesis//biological_process//cellular process//cellular developmental process	--	--	--	--	K09489 heat shock 70kDa protein 4 | (RefSeq) hypothetical protein	http://www.genome.jp/dbget-bin/www_bget?ppp:PHYPADRAFT_164309	--	predicted protein [Physcomitrella patens]>gi|162684532|gb|EDQ70934.1| predicted protein [Physcomitrella patens]
Novel00916	Sc_s11	+	22964194	22965570	1377	GO:0008150//GO:0044238//GO:0009987//GO:0006725//GO:0006259//GO:0090304//GO:1901360//GO:0015074//GO:0006807//GO:0044260//GO:0034641//GO:0006139//GO:0046483//GO:0071704//GO:0044237//GO:0043170//GO:0008152	biological_process//primary metabolic process//cellular process//cellular aromatic compound metabolic process//DNA metabolic process//nucleic acid metabolic process//organic cyclic compound metabolic process//DNA integration//nitrogen compound metabolic process//cellular macromolecule metabolic process//cellular nitrogen compound metabolic process//nucleobase-containing compound metabolic process…	--	--	--	--	no KO assigned | (RefSeq) hypothetical protein	http://www.genome.jp/dbget-bin/www_bget?ppp:PHYPADRAFT_92473	--	hypothetical protein BVRB_019170, partial [Beta vulgaris subsp. vulgaris]
Novel00917	Sc_s11	+	23218133	23218753	405	--	--	--	--	--	--	--	--	--	--
Novel00918	Sc_s11	+	23219756	23221679	1301	--	--	--	--	--	--	no KO assigned | (RefSeq) hypothetical protein	http://www.genome.jp/dbget-bin/www_bget?ppp:PHYPADRAFT_116952	--	predicted protein [Physcomitrella patens]>gi|162693251|gb|EDQ79604.1| predicted protein [Physcomitrella patens]
Novel00919	Sc_s11	+	23299728	23301605	1740	--	--	--	--	GO:0016853//GO:0018112//GO:0016854//GO:0047661//GO:0003824//GO:0016855//GO:0003674//GO:0036361	isomerase activity//proline racemase activity//racemase and epimerase activity//amino-acid racemase activity//catalytic activity//racemase and epimerase activity, acting on amino acids and derivatives//molecular_function//racemase activity, acting on amino acids and derivatives	no KO assigned | (RefSeq) hypothetical protein	http://www.genome.jp/dbget-bin/www_bget?ppp:PHYPADRAFT_67882	--	predicted protein [Physcomitrella patens]>gi|162693663|gb|EDQ80014.1| predicted protein [Physcomitrella patens]
Novel00920	Sc_s11	+	23308831	23309820	990	--	--	--	--	--	--	--	--	--	predicted protein [Physcomitrella patens]>gi|162695003|gb|EDQ81349.1| predicted protein [Physcomitrella patens]
Novel00921	Sc_s11	+	23544470	23545784	1315	--	--	--	--	--	--	--	--	--	predicted protein [Physcomitrella patens]>gi|162675129|gb|EDQ61628.1| predicted protein [Physcomitrella patens]
Novel00922	Sc_s11	+	23552639	23553725	915	--	--	--	--	--	--	K10684 ubiquitin-like 1-activating enzyme E1 A [EC:6.2.1.45] | (RefSeq) hypothetical protein	http://www.genome.jp/dbget-bin/www_bget?ppp:PHYPADRAFT_160897	--	predicted protein [Physcomitrella patens]>gi|162691563|gb|EDQ77925.1| predicted protein [Physcomitrella patens]
Novel00923	Sc_s11	+	23554141	23554988	676	--	--	--	--	--	--	--	--	--	--
Novel00924	Sc_s11	+	23656446	23666872	7909	--	--	--	--	GO:0043169//GO:0003674//GO:0008270//GO:0043167//GO:0046872//GO:0005488//GO:0046914	cation binding//molecular_function//zinc ion binding//ion binding//metal ion binding//binding//transition metal ion binding	no KO assigned | (RefSeq) hypothetical protein	http://www.genome.jp/dbget-bin/www_bget?ppp:PHYPADRAFT_67868	--	predicted protein [Physcomitrella patens]>gi|162693654|gb|EDQ80005.1| predicted protein [Physcomitrella patens]
Novel00925	Sc_s11	+	23991228	23992389	1070	--	--	--	--	--	--	--	--	--	--
Novel00926	Sc_s11	+	24053551	24054055	192	--	--	--	--	--	--	--	--	--	predicted protein [Physcomitrella patens]>gi|162685159|gb|EDQ71556.1| predicted protein [Physcomitrella patens]
Novel00927	Sc_s11	+	24165003	24166332	1330	GO:0031323//GO:0051171//GO:0009889//GO:0031326//GO:0090304//GO:0044249//GO:0019219//GO:1901360//GO:0050789//GO:0009058//GO:0006807//GO:0044260//GO:1903506//GO:1901362//GO:0032774//GO:0006351//GO:0050794//GO:0065007//GO:0009987//GO:0008150//GO:0044238//GO:0034645//GO:0019438//GO:0010468//GO:2000112//GO:0010467//GO:0006725//GO:0006355//GO:0051252//GO:0071704//GO:0046483//GO:0060255//GO:0080090//GO:…	regulation of cellular metabolic process//regulation of nitrogen compound metabolic process//regulation of biosynthetic process//regulation of cellular biosynthetic process//nucleic acid metabolic process//cellular biosynthetic process//regulation of nucleobase-containing compound metabolic process//organic cyclic compound metabolic process//regulation of biological process//biosynthetic process/…	--	--	GO:0005515//GO:0003674//GO:0005488	protein binding//molecular_function//binding	--	--	--	predicted protein [Physcomitrella patens]>gi|162687326|gb|EDQ73710.1| predicted protein [Physcomitrella patens]
Novel00928	Sc_s11	+	24399431	24400822	1392	--	--	--	--	--	--	no KO assigned | (RefSeq) hypothetical protein	http://www.genome.jp/dbget-bin/www_bget?ppp:PHYPADRAFT_54127	--	hypothetical protein BVRB_020820, partial [Beta vulgaris subsp. vulgaris]
Novel00929	Sc_s11	+	24410966	24411798	833	--	--	--	--	--	--	no KO assigned | (RefSeq) hypothetical protein	http://www.genome.jp/dbget-bin/www_bget?ppp:PHYPADRAFT_95086	--	--
Novel00930	Sc_s11	+	24546447	24547207	761	--	--	--	--	GO:0003723//GO:0005515//GO:1901363//GO:0003674//GO:0097159//GO:0005488//GO:0003676	RNA binding//protein binding//heterocyclic compound binding//molecular_function//organic cyclic compound binding//binding//nucleic acid binding	--	--	--	--
Novel00931	Sc_s11	+	24549977	24551693	1717	GO:0008150//GO:0051234//GO:0051179//GO:0006810	biological_process//establishment of localization//localization//transport	GO:0005575//GO:0016020	cellular_component//membrane	GO:0003674//GO:0005215	molecular_function//transporter activity	--	--	--	predicted protein [Physcomitrella patens]>gi|162690421|gb|EDQ76788.1| predicted protein, partial [Physcomitrella patens]
Novel00932	Sc_s11	+	24560343	24560913	571	--	--	--	--	--	--	--	--	--	--
Novel00933	Sc_s11	+	24561700	24562471	772	--	--	--	--	--	--	--	--	--	--
Novel00934	Sc_s11	+	24562957	24563184	228	--	--	--	--	--	--	--	--	--	--
Novel00935	Sc_s11	+	24656304	24656930	627	--	--	--	--	--	--	no KO assigned | (RefSeq) hypothetical protein	http://www.genome.jp/dbget-bin/www_bget?ppp:PHYPADRAFT_53872	--	predicted protein [Physcomitrella patens]>gi|162697331|gb|EDQ83667.1| predicted protein, partial [Physcomitrella patens]
Novel00936	Sc_s11	+	24836174	24837306	1133	--	--	--	--	--	--	--	--	--	--
Novel00937	Sc_s11	+	24939568	24940116	477	--	--	--	--	--	--	--	--	--	unknown [Zea mays]>gi|413933637|gb|AFW68188.1| single-strand binding protein [Zea mays]
Novel00938	Sc_s11	+	24947508	24948114	607	--	--	--	--	--	--	--	--	--	PREDICTED: uncharacterized protein LOC104105913 [Nicotiana tomentosiformis]
Novel00939	Sc_s11	+	25153178	25155450	2025	GO:0050896//GO:0006950//GO:0051704//GO:0009405//GO:0006952//GO:0008150	response to stimulus//response to stress//multi-organism process//pathogenesis//defense response//biological_process	GO:0005575//GO:0005576	cellular_component//extracellular region	GO:0008200//GO:0016248//GO:0005246//GO:0098772//GO:0016247//GO:0003674//GO:0019855	ion channel inhibitor activity//channel inhibitor activity//calcium channel regulator activity//molecular function regulator//channel regulator activity//molecular_function//calcium channel inhibitor activity	--	--	--	--
Novel00940	Sc_s11	+	25209542	25211483	1766	--	--	--	--	--	--	--	--	--	predicted protein [Physcomitrella patens]>gi|162693255|gb|EDQ79608.1| predicted protein [Physcomitrella patens]
Novel00941	Sc_s11	+	25217352	25221194	3231	--	--	--	--	--	--	--	--	--	predicted protein [Physcomitrella patens]>gi|162693727|gb|EDQ80078.1| predicted protein [Physcomitrella patens]
Novel00942	Sc_s11	+	25255058	25256789	1476	GO:0050794//GO:0065007//GO:0009987//GO:0008150//GO:0044700//GO:0050789//GO:0044763//GO:0050896//GO:0023052//GO:0007165//GO:0007154//GO:0044699//GO:0051716	regulation of cellular process//biological regulation//cellular process//biological_process//single organism signaling//regulation of biological process//single-organism cellular process//response to stimulus//signaling//signal transduction//cell communication//single-organism process//cellular response to stimulus	GO:0005575//GO:0016020	cellular_component//membrane	--	--	no KO assigned | (RefSeq) hypothetical protein	http://www.genome.jp/dbget-bin/www_bget?ppp:PHYPADRAFT_20701	--	predicted protein [Physcomitrella patens]>gi|162688060|gb|EDQ74439.1| predicted protein, partial [Physcomitrella patens]
Novel00943	Sc_s11	+	25293119	25294077	959	--	--	--	--	--	--	--	--	--	--
Novel00944	Sc_s11	+	25335878	25336835	958	--	--	--	--	GO:0005515//GO:0003674//GO:0005488	protein binding//molecular_function//binding	--	--	--	predicted protein [Physcomitrella patens]>gi|162687021|gb|EDQ73406.1| predicted protein [Physcomitrella patens]
Novel00945	Sc_s11	+	25354751	25356726	1976	--	--	--	--	--	--	--	--	--	--
Novel00946	Sc_s11	+	25494771	25499417	3333	GO:0009058//GO:0008150//GO:0008152	biosynthetic process//biological_process//metabolic process	--	--	GO:0003824//GO:0016742//GO:0016741//GO:0003674//GO:0016740	catalytic activity//hydroxymethyl-, formyl- and related transferase activity//transferase activity, transferring one-carbon groups//molecular_function//transferase activity	--	--	--	hypothetical protein VOLCADRAFT_89032 [Volvox carteri f. nagariensis]>gi|300265870|gb|EFJ50059.1| hypothetical protein VOLCADRAFT_89032 [Volvox carteri f. nagariensis]
Novel00947	Sc_s11	+	25507341	25509493	1033	--	--	--	--	--	--	--	--	--	--
Novel00948	Sc_s11	+	25576139	25578848	2372	--	--	--	--	GO:0046914//GO:0005488//GO:0046872//GO:0003674//GO:0008270//GO:0043169//GO:0043167	transition metal ion binding//binding//metal ion binding//molecular_function//zinc ion binding//cation binding//ion binding	--	--	--	PREDICTED: uncharacterized protein LOC103940893 [Pyrus x bretschneideri]
Novel00949	Sc_s11	+	25601161	25601693	533	--	--	--	--	--	--	--	--	--	hypothetical protein BVRB_019170, partial [Beta vulgaris subsp. vulgaris]
Novel00950	Sc_s11	+	25743674	25745104	1199	--	--	--	--	--	--	--	--	--	predicted protein [Physcomitrella patens]>gi|162693820|gb|EDQ80171.1| predicted protein [Physcomitrella patens]
Novel00951	Sc_s11	+	25813432	25815191	1064	--	--	--	--	--	--	--	--	--	predicted protein [Physcomitrella patens]>gi|162693294|gb|EDQ79647.1| predicted protein [Physcomitrella patens]
Novel00952	Sc_s11	+	25935777	25938931	2408	GO:0044260//GO:0044267//GO:0036211//GO:0008150//GO:0044238//GO:0009987//GO:0006464//GO:0016310//GO:0043412//GO:0043170//GO:0008152//GO:0019538//GO:0044237//GO:0071704//GO:0006793//GO:0006796//GO:0006468	cellular macromolecule metabolic process//cellular protein metabolic process//protein modification process//biological_process//primary metabolic process//cellular process//cellular protein modification process//phosphorylation//macromolecule modification//macromolecule metabolic process//metabolic process//protein metabolic process//cellular metabolic process//organic substance metabolic process…	GO:0005575//GO:0016020	cellular_component//membrane	GO:0043167//GO:0003824//GO:0020037//GO:0032555//GO:0005524//GO:0032559//GO:0017076//GO:0001883//GO:1901363//GO:0032553//GO:0003674//GO:0097159//GO:0046906//GO:0035639//GO:0016773//GO:0016740//GO:0000166//GO:0005488//GO:0043168//GO:0001882//GO:0016772//GO:0097367//GO:0032550//GO:0004672//GO:0036094//GO:0030554//GO:0032549//GO:1901265//GO:0016301	ion binding//catalytic activity//heme binding//purine ribonucleotide binding//ATP binding//adenyl ribonucleotide binding//purine nucleotide binding//purine nucleoside binding//heterocyclic compound binding//ribonucleotide binding//molecular_function//organic cyclic compound binding//tetrapyrrole binding//purine ribonucleoside triphosphate binding//phosphotransferase activity, alcohol group as acc…	--	--	--	predicted protein [Physcomitrella patens]>gi|162670992|gb|EDQ57551.1| predicted protein, partial [Physcomitrella patens]
Novel00953	Sc_s11	-	184582	185722	1141	--	--	--	--	--	--	--	--	--	--
Novel00954	Sc_s11	-	238678	239913	1035	--	--	GO:0016021//GO:0031224//GO:0016020//GO:0044425//GO:0005575	integral component of membrane//intrinsic component of membrane//membrane//membrane part//cellular_component	GO:0004190//GO:0004175//GO:0070001//GO:0070011//GO:0008233//GO:0003674//GO:0016787//GO:0003824	aspartic-type endopeptidase activity//endopeptidase activity//aspartic-type peptidase activity//peptidase activity, acting on L-amino acid peptides//peptidase activity//molecular_function//hydrolase activity//catalytic activity	--	--	--	--
Novel00955	Sc_s11	-	278688	279158	471	--	--	--	--	--	--	--	--	--	--
Novel00956	Sc_s11	-	595025	597060	1358	--	--	--	--	--	--	--	--	--	--
Novel00957	Sc_s11	-	631408	632245	838	GO:0051649//GO:0008150//GO:0008104//GO:0044765//GO:0051234//GO:1902578//GO:1902582//GO:0051179//GO:0016482//GO:0071702//GO:0006886//GO:0051641//GO:0016192//GO:0033036//GO:0034613//GO:0070727//GO:0048193//GO:0046907//GO:0015031//GO:0006810//GO:0044699//GO:0045184//GO:0006888	establishment of localization in cell//biological_process//protein localization//single-organism transport//establishment of localization//single-organism localization//single-organism intracellular transport//localization//cytoplasmic transport//organic substance transport//intracellular protein transport//cellular localization//vesicle-mediated transport//macromolecule localization//cellular pr…	GO:0005623//GO:0030134//GO:0005737//GO:0030117//GO:0043226//GO:0012507//GO:0031988//GO:0031982//GO:0012506//GO:0044446//GO:0005575//GO:0044425//GO:0043234//GO:0005622//GO:0044422//GO:0030659//GO:0030662//GO:0031410//GO:0048475//GO:0016020//GO:0032991//GO:0044464//GO:0030658//GO:0031090//GO:0043227//GO:0012505//GO:0098588//GO:0030135//GO:0016023//GO:0043229//GO:0030127//GO:0030120//GO:0030133//GO:…	cell//ER to Golgi transport vesicle//cytoplasm//membrane coat//organelle//ER to Golgi transport vesicle membrane//membrane-bounded vesicle//vesicle//vesicle membrane//intracellular organelle part//cellular_component//membrane part//protein complex//intracellular//organelle part//cytoplasmic vesicle membrane//coated vesicle membrane//cytoplasmic vesicle//coated membrane//membrane//macromolecular c…	GO:0043169//GO:0003674//GO:0008270//GO:0043167//GO:0046914//GO:0005488//GO:0046872	cation binding//molecular_function//zinc ion binding//ion binding//transition metal ion binding//binding//metal ion binding	--	--	--	--
Novel00958	Sc_s11	-	693437	694946	1510	GO:0044763//GO:0035556//GO:0050789//GO:0044700//GO:0008150//GO:0009987//GO:0050794//GO:0065007//GO:0051716//GO:0044699//GO:0007154//GO:0007165//GO:0023052//GO:0050896	single-organism cellular process//intracellular signal transduction//regulation of biological process//single organism signaling//biological_process//cellular process//regulation of cellular process//biological regulation//cellular response to stimulus//single-organism process//cell communication//signal transduction//signaling//response to stimulus	--	--	--	--	--	--	--	hypothetical protein THAOC_22525, partial [Thalassiosira oceanica]
Novel00959	Sc_s11	-	738383	739758	1376	GO:0043170//GO:0008152//GO:0019538//GO:0071704//GO:0006508//GO:0044238//GO:0008150	macromolecule metabolic process//metabolic process//protein metabolic process//organic substance metabolic process//proteolysis//primary metabolic process//biological_process	--	--	GO:0070011//GO:0004175//GO:0004222//GO:0008237//GO:0003824//GO:0003674//GO:0008233//GO:0016787	peptidase activity, acting on L-amino acid peptides//endopeptidase activity//metalloendopeptidase activity//metallopeptidase activity//catalytic activity//molecular_function//peptidase activity//hydrolase activity	--	--	--	predicted protein [Physcomitrella patens]>gi|162688058|gb|EDQ74437.1| predicted protein [Physcomitrella patens]
Novel00960	Sc_s11	-	757044	757816	773	--	--	--	--	--	--	--	--	--	--
Novel00961	Sc_s11	-	793410	794692	1089	--	--	--	--	--	--	--	--	--	--
Novel00962	Sc_s11	-	921293	922092	800	--	--	--	--	--	--	no KO assigned | (RefSeq) hypothetical protein	http://www.genome.jp/dbget-bin/www_bget?ppp:PHYPADRAFT_82515	--	hypothetical protein BVRB_019170, partial [Beta vulgaris subsp. vulgaris]
[truncated: 21,527 more rows]
