# Supplementary material for: Transcriptional profiling analysis providing insights into desiccation tolerance mechanisms of the desert moss Syntrichia caninervis
Source: Front Plant Sci. 2023 Feb 23;14:1127541. doi: 10.3389/fpls.2023.1127541 (PMC9995853; doi:10.3389/fpls.2023.1127541)
Supplement: Supplementary file 4 [file Table_4.xlsx]

## Sheet: Sheet1
Gene_id	0h_1_readcount	0h_2_readcount	0h_3_readcount	D2h_1_readcount	D2h_2_readcount	D2h_3_readcount	D6h_1_readcount	D6h_2_readcount	D6h_3_readcount	D24h_1_readcount	D24h_2_readcount	D24h_3_readcount	R0.5h_1_readcount	R0.5h_2_readcount	R0.5h_3_readcount	R2h_1_readcount	R2h_2_readcount	R2h_3_readcount	R6h_1_readcount	R6h_2_readcount	R6h_3_readcount	R24h_1_readcount	R24h_2_readcount	R24h_3_readcount	R48h_1_readcount	R48h_2_readcount	R48h_3_readcount	0h_1_fpkm	0h_2_fpkm	0h_3_fpkm	D2h_1_fpkm	D2h_2_fpkm	D2h_3_fpkm	D6h_1_fpkm	D6h_2_fpkm	D6h_3_fpkm	D24h_1_fpkm	D24h_2_fpkm	D24h_3_fpkm	R0.5h_1_fpkm	R0.5h_2_fpkm	R0.5h_3_fpkm	R2h_1_fpkm	R2h_2_fpkm	R2h_3_fpkm	R6h_1_fpkm	R6h_2_fpkm	R6h_3_fpkm	R24h_1_fpkm
Novel00002	15	42	77	113	42	150	51	229	86	32	55	42	63	75	58	109	108	169	299	266	138	233	410	61	202	42	93	1.9272	5.23758	12.1691	12.3692	5.83536	11.3478	5.36639	30.0105	11.635	3.90475	6.78414	5.77434	7.40157	8.56765	8.07459	15.1907	18.8197	25.9507	36.9575	36.8697	15.501	30.1782
Novel00004	30	71	67	43	133	181	136	80	40	29	51	40	58	53	55	71	38	68	71	92	108	73	87	140	109	46	95	4.34221	9.97457	11.9288	5.30258	20.8173	15.426	16.1215	11.8109	6.09651	3.98654	7.0869	6.19537	7.67654	6.82073	8.626	11.1472	7.4598	11.7632	9.88653	14.3658	13.6666	10.6516
Novel00005	50	114	180	40	144	52	9	184	49	22	22	30	144	124	78	59	87	25	41	3	89	19	3	7	177	73	245	3.76271	8.32688	16.6624	2.5646	11.7186	2.3042	0.55469	14.1238	3.88292	1.5724	1.58946	2.41585	9.90926	8.29694	6.36038	4.81615	8.87982	2.24852	2.96832	0.24356	5.85555	1.44141
Novel00007	23	5	0	0	2	1	1	0	9	0	0	0	0	0	0	0	0	1	1	0	1	0	0	1	0	0	0	3.86664	0.815871	0	0	0.363596	0.0989898	0.137683	0	1.59323	0	0	0	0	0	0	0	0	0.200924	0.161734	0	0.146978	0
Novel00008	13	4	7	7	9	1	11	2	1	4	0	4	10	17	7	12	17	20	8	29	6	11	5	30	29	21	30	2.96514	0.885541	1.96396	1.36028	2.21987	0.134304	2.05481	0.465302	0.240179	0.866504	0	0.976292	2.08569	3.4476	1.73005	2.96894	5.25903	5.45204	1.75545	7.13598	1.19647	2.52928
Novel00009	69	33	35	34	34	93	41	35	213	42	45	56	64	78	40	94	25	102	43	53	112	95	148	115	107	68	130	4.25418	1.97482	2.65441	1.78597	2.26688	3.37625	2.07027	2.20109	13.8286	2.45937	2.66364	3.69464	3.60823	4.27589	2.67229	6.28654	2.09055	7.51611	2.55053	3.5253	6.03714	5.90462
Novel00010	32	50	30	104	179	98	100	70	30	49	42	69	35	31	30	33	19	24	31	30	38	36	22	57	50	39	79	1.47635	2.23901	1.70253	4.08792	8.93051	2.66226	3.77847	3.29413	1.45745	2.14706	1.86031	3.40648	1.47658	1.27165	1.49975	1.65147	1.18891	1.32336	1.37593	1.49319	1.53274	1.67434
Novel00011	6	11	11	16	12	30	4	18	5	2	6	2	3	1	2	7	6	3	19	2	1	28	13	13	6	5	14	2.79998	4.98244	6.31435	6.3614	6.05575	8.24346	1.52876	8.56798	2.457	0.886424	2.68814	0.998736	1.28018	0.414924	1.01132	3.54338	3.79759	1.67321	8.53007	1.0069	0.40799	13.1723
Novel00012	17	1	2	1	3	1	1	0	1	2	1	2	1	1	0	6	1	0	2	1	1	4	1	0	0	0	0	2.67517	0.152739	0.387138	0.13407	0.510514	0.092659	0.128878	0	0.165705	0.29891	0.151077	0.336783	0.143897	0.139916	0	1.02417	0.213431	0	0.302781	0.169768	0.137578	0.634548
Novel00015	125	214	119	280	100	334	58	439	411	41	61	67	172	179	68	32	21	20	38	38	55	45	51	35	53	69	57	8.82602	14.6661	10.3356	16.8439	7.63551	13.8863	3.35397	31.6171	30.5582	2.74945	4.13505	5.06229	11.1053	11.2376	5.2026	2.45088	2.01107	1.68776	2.58127	2.89462	3.39519	3.20309
Novel00016	87	32	39	10	22	20	6	3	15	4	1	2	4	5	6	14	3	5	20	14	6	4	9	6	15	14	16	6.74722	2.40881	3.72052	0.660747	1.84507	0.913315	0.381095	0.237317	1.22498	0.294628	0.0744565	0.165979	0.28367	0.344779	0.504213	1.17774	0.315559	0.463449	1.49222	1.17135	0.406821	0.312728
Novel00017	147	94	134	159	130	58	159	123	103	410	429	229	329	240	350	139	260	120	105	111	102	66	86	38	55	118	94	37.0693	23.0076	41.5656	34.1604	35.4506	8.61211	32.8375	31.6377	27.3505	98.1948	103.861	61.7945	75.8648	53.8112	95.6361	38.0214	88.925	36.1663	25.4731	30.1976	22.4876	16.7781
Novel00019	19	27	11	32	23	56	81	69	22	30	46	68	26	39	16	25	7	15	45	31	25	21	15	45	20	14	43	1.35689	1.87155	0.966313	1.94702	1.77625	2.35486	4.73755	5.02625	1.65442	2.0348	3.15389	5.19659	1.6979	2.47641	1.23814	1.93664	0.678022	1.28029	3.09172	2.3884	1.56091	1.51186
Novel00020	419	340	154	212	103	725	141	105	50	29	43	11	534	503	290	414	188	422	173	273	214	136	180	158	172	111	125	61.3019	48.2819	27.7149	26.4256	16.296	62.4572	16.8949	15.6694	7.70302	4.02963	6.03983	1.72214	71.4412	65.4324	45.9743	65.7017	37.3054	73.7901	24.3501	43.0899	27.3728	20.0586
Novel00021	10	327	37	161	165	1138	208	287	2	195	211	119	240	321	4	81	33	43	11	342	44	123	88	307	102	89	246	0.872174	27.682	3.96952	11.9635	15.5622	58.4427	14.8574	25.5321	0.183681	16.1527	17.6678	11.1062	19.1409	24.8928	0.378025	7.66311	3.90365	4.48227	0.922978	32.1797	3.35507	10.8146
Novel00022	0	1	0	0	0	0	1	0	6	4	2	0	0	1	1	2	0	240	10	94	132	1	6	0	35	0	1	0	0.039545	0	0	0	0	0.0333673	0	0.257412	0.154779	0.0782298	0	0	0.0362252	0.0441471	0.0883878	0	11.6865	0.391959	4.13167	4.70181	0.0410721
Novel00023	569	733	225	467	236	692	962	387	446	372	420	574	85	248	71	401	43	159	391	1037	539	624	691	749	717	116	855	169.862	212.39	82.6226	118.776	76.1866	121.64	235.199	117.841	140.201	105.471	120.373	183.364	23.2033	65.8264	22.9667	129.851	17.4103	56.7293	112.294	333.976	140.676	187.789
Novel00026	121	106	169	160	169	290	188	180	92	63	88	104	124	112	122	109	135	151	150	143	184	179	133	106	147	128	138	11.5862	9.85164	19.9056	13.0529	17.4995	16.3508	14.7432	17.5805	9.27633	5.72935	8.08977	10.6563	10.8574	9.53542	12.6582	11.3214	17.5325	17.2806	13.818	14.7722	15.4035	17.2787
Novel00027	52	97	48	214	49	219	247	233	239	126	84	77	104	118	81	80	39	79	210	111	178	195	211	216	106	90	128	4.61461	8.35505	5.23969	16.1799	4.7023	11.4435	17.9517	21.0906	22.3337	10.6196	7.15661	7.31206	8.43942	9.31062	7.78885	7.70085	4.69407	8.37886	17.9286	10.6269	13.8101	17.4449
Novel00028	21	16	23	23	57	55	20	27	16	1	4	4	31	25	16	17	32	35	31	26	19	23	14	15	35	52	47	7.44623	5.5066	10.0318	6.94823	21.8562	11.4832	5.80796	9.76525	5.97405	0.336764	1.36168	1.51773	10.0514	7.88174	6.14744	6.53857	15.3894	14.8324	10.5749	9.94588	5.89002	8.22141
Novel00029	10	8	1	27	3	10	22	20	13	80	47	106	22	18	10	26	4	6	24	13	8	13	15	6	2	5	6	1.75756	1.36473	0.216194	4.043	0.570184	1.03489	3.16672	3.58545	2.40594	13.3539	7.93058	19.9358	3.53574	2.81286	1.90444	4.95679	0.953508	1.26034	4.05805	2.46494	1.22927	2.30333
Novel00030	163	1297	350	1495	1924	2837	4013	2613	2778	1613	949	1080	1775	1613	894	1737	824	1475	1122	2993	2018	1338	1664	1498	444	308	384	11.8598	91.5956	31.3249	92.6742	151.383	121.544	239.13	193.923	212.84	111.463	66.2905	84.0871	118.096	104.349	70.4828	137.09	81.3148	128.265	78.5375	234.935	128.368	98.1399
Novel00031	168	113	95	329	140	185	205	180	64	277	271	294	196	185	162	146	102	70	188	127	128	127	133	122	122	111	179	23.0042	15.0184	16.0013	38.3816	20.7305	14.9161	22.9894	25.1404	9.22804	36.0235	35.6257	43.0787	24.5415	22.5234	24.0364	21.6854	18.9431	11.4557	24.7657	18.7609	15.3234	17.5308
Novel00032	18	43	55	7	42	22	4	5	9	0	0	1	2	1	4	3	4	27	10	6	7	3	12	3	10	7	3	1.08507	2.51594	4.07831	0.359511	2.7379	0.780895	0.197479	0.307438	0.571293	0	0	0.0645063	0.110246	0.0535982	0.261278	0.196166	0.327038	1.94525	0.579937	0.390202	0.368917	0.182309
Novel00034	1	2	2	0	2	107	4	31	0	5	0	0	12	5	0	0	3	54	1	0	1	0	0	0	0	1	0	0.0557688	0.10826	0.1372	0	0.120616	3.51366	0.182695	1.76342	0	0.264831	0	0	0.611956	0.247928	0	0	0.226917	3.59924	0.0536521	0	0.048757	0
Novel00035	47	56	49	110	161	75	160	110	53	38	47	80	60	76	96	71	66	90	130	136	171	144	98	215	215	199	229	1.92357	2.22456	2.46683	3.8356	7.12557	1.80741	5.36299	4.59205	2.28412	1.47707	1.84674	3.50363	2.24548	2.7656	4.25735	3.152	3.6636	4.4023	5.11858	6.00486	6.11862	5.94121
Novel00036	6	5	3	12	27	38	31	13	16	4	4	13	8	3	5	2	7	3	17	6	5	6	4	6	9	10	11	1.7652	1.42777	1.08567	3.00783	8.58994	6.58282	7.46933	3.90112	4.95673	1.11766	1.1298	4.09265	2.15219	0.784747	1.59393	0.638249	2.79316	1.05485	4.81158	1.90435	1.28606	1.77949
Novel00037	224	339	331	385	314	863	701	373	469	233	217	238	353	350	371	425	312	339	374	416	448	410	385	480	340	166	328	25.1225	36.9028	45.6641	36.7878	38.0826	56.9914	64.3885	42.6703	55.3884	24.8186	23.3653	28.5633	36.2023	34.9017	45.0863	51.7035	47.4594	45.4402	40.3535	50.3339	43.9277	46.3553
Novel00038	18	21	9	63	27	59	93	83	40	22	40	24	35	29	19	35	11	18	81	42	59	31	57	41	33	19	65	1.37238	1.55406	0.84407	4.09235	2.22613	2.64874	5.80714	6.45481	3.2114	1.59307	2.92792	1.95809	2.44016	1.96592	1.56969	2.8946	1.13749	1.64022	5.94133	3.45466	3.93279	2.38268
Novel00039	7	39	26	35	68	45	55	13	22	0	6	5	7	10	6	14	2	9	11	33	49	12	31	51	27	4	14	0.478045	2.58512	2.18412	2.03642	5.02184	1.80954	3.07617	0.905559	1.58207	0	0.393386	0.365391	0.437136	0.607206	0.443996	1.03709	0.185248	0.734581	0.722702	2.43129	2.92559	0.826139
Novel00040	1	5	2	5	17	13	0	20	2	6	4	1	11	5	1	35	4	7	3	3	4	16	9	4	3	3	0	0.0682921	0.331426	0.168009	0.290918	1.25546	0.522756	0	1.39317	0.143824	0.389162	0.262257	0.0730782	0.686928	0.303603	0.0739993	2.59272	0.370497	0.571341	0.1971	0.221027	0.238823	1.10152
Novel00041	88	93	41	551	26	116	132	483	185	17	26	19	20	24	4	23	1	11	328	50	77	86	32	75	46	32	170	2.31998	2.37975	1.32959	12.3761	0.741239	1.80071	2.85005	12.9883	5.13577	0.425656	0.65807	0.53601	0.482147	0.562572	0.114267	0.657728	0.0357566	0.346594	8.319	1.42208	1.77476	2.28561
Novel00042	40	10	24	21	27	6	87	76	26	98	75	107	180	168	65	12	8	16	64	46	54	41	8	156	59	6	109	2.44209	0.59258	1.80237	1.09232	1.78257	0.215693	4.35007	4.73279	1.6715	5.68244	4.39601	6.9904	10.049	9.11959	4.30003	0.794692	0.662437	1.16747	3.75904	3.02978	2.88231	2.5234
Novel00044	22	14	12	25	17	66	26	42	23	48	27	56	20	15	5	18	4	4	28	17	23	39	21	27	10	9	17	3.69852	2.28444	2.48153	3.58076	3.09056	6.53332	3.57977	7.20207	4.0716	7.66399	4.35779	10.0742	3.07456	2.24213	0.91082	3.28243	0.912051	0.803696	4.52855	3.08324	3.38049	6.60954
Novel00045	236	77	356	304	203	118	112	189	35	79	226	129	123	141	218	193	397	202	142	147	94	115	152	83	182	410	260	39.4301	12.4869	73.1643	43.2732	36.6771	11.6087	15.3254	32.2093	6.15766	12.5358	36.2511	23.0634	18.7918	20.946	39.4666	34.9776	89.9623	40.3361	22.8244	26.4964	13.7306	19.3694
Novel00047	20	15	19	8	5	25	4	9	3	0	3	4	7	8	4	7	2	7	11	9	8	6	9	4	9	4	9	2.46059	1.79121	2.87538	0.838548	0.665215	1.81106	0.403037	1.12942	0.388653	0	0.354345	0.526606	0.787507	0.875112	0.533244	0.934165	0.333728	1.02928	1.30196	1.19455	0.860488	0.744151
Novel00051	68	30	17	3	74	25	1	1	9	0	2	1	0	0	1	0	0	0	0	0	0	1	0	1	0	1	0	3.57845	1.53234	1.10045	0.134505	4.21116	0.774661	0.0430986	0.0536771	0.498725	0	0.101045	0.0563124	0	0	0.0570222	0	0	0	0	0	0	0.0530503
Novel00052	23	29	1	7	11	9	1	0	15	0	1	0	0	1	1	0	0	0	0	0	0	0	0	0	0	0	0	1.59759	1.95516	0.0854419	0.414253	0.826255	0.3681	0.0568872	0	1.09714	0	0.066686	0	0	0.0617594	0.0752654	0	0	0	0	0	0	0
Novel00053	0	0	0	0	0	0	0	0	0	43	0	1	0	0	50	0	0	7	2	0	0	1	1	0	0	0	42	0	0	0	0	0	0	0	0	0	2.93981	0	0.0770302	0	0	3.90005	0	0	0.602237	0.138506	0	0	0.0725679
Novel00054	155	180	123	265	81	176	258	184	121	829	702	696	754	742	520	514	457	306	430	272	241	372	229	223	76	81	128	18.4274	20.7707	17.9875	26.8415	10.4136	12.3205	25.1205	22.3127	15.1478	93.604	80.1246	88.5439	81.9692	78.4334	66.9873	66.2845	73.6889	43.479	49.1808	34.8862	25.0493	44.5837
Novel00055	56	114	58	124	55	138	202	130	141	368	248	355	598	665	269	422	127	284	243	255	384	182	216	243	82	16	96	4.66855	9.22454	5.94777	8.80734	4.95838	6.77419	13.7918	11.0545	12.3778	29.1373	19.8492	31.6694	45.5871	49.2924	24.2998	38.1613	14.3599	28.2969	19.4893	22.9344	27.9879	15.2956
Novel00056	0	0	0	1	34	1	0	2	0	192	0	0	0	0	0	7	1	0	0	0	0	0	0	0	1	0	0	0	0	0	0.167913	7.24632	0.116049	0	0.402057	0	35.9389	0	0	0	0	0	1.49648	0.267306	0	0	0	0	0
Novel00057	12	19	11	50	13	104	65	58	24	10	3	22	23	28	20	21	11	17	80	45	48	40	16	48	25	22	48	1.28548	1.97553	1.44947	4.56334	1.50595	6.55997	5.7026	6.33744	2.70724	1.0174	0.308533	2.52187	2.25299	2.6669	2.32151	2.44017	1.5982	2.1765	8.24459	5.20054	4.49543	4.31961
Novel00060	228	125	181	361	126	189	14	8	37	59	67	82	40	35	31	33	24	20	217	91	147	73	103	58	31	68	109	6.06998	3.23005	5.9274	8.18821	3.62749	2.96278	0.305251	0.217243	1.03726	1.49181	1.71247	2.33606	0.973779	0.828487	0.894276	0.95298	0.866598	0.636369	5.55787	2.61365	3.4215	1.95919
Novel00062	52	34	11	118	27	95	155	80	101	116	59	61	58	64	48	113	54	56	165	109	94	153	88	172	70	58	119	1.83024	1.16153	0.476245	3.53848	1.02767	1.96885	4.468	2.87209	3.74333	3.87767	1.99367	2.29748	1.86673	2.00286	1.83064	4.3142	2.57782	2.3557	5.58708	4.1389	2.89254	5.42872
Novel00064	57	40	19	11	30	32	4	1	23	0	0	0	0	0	1	0	0	0	0	0	0	0	0	1	1	0	1	4.0671	2.77023	1.66762	0.668701	2.31481	1.34445	0.233747	0.0727801	1.7281	0	0	0	0	0	0.0773156	0	0	0	0	0	0	0
Novel00066	45	43	6	3	15	39	4	0	7	0	0	2	1	0	2	1	0	0	0	0	0	0	0	1	0	0	0	2.31704	2.149	0.380019	0.131605	0.835209	1.18242	0.168678	0	0.379534	0	0	0.110197	0.0470835	0	0.111586	0.0558519	0	0	0	0	0	0
Novel00067	27	7	2	4	9	10	5	0	0	0	1	0	1	0	0	0	0	0	0	0	0	0	0	1	0	0	0	3.81948	0.961136	0.34802	0.482092	1.37679	0.832963	0.579278	0	0	0	0.135812	0	0.129357	0	0	0	0	0	0	0	0	0
Novel00068	83	123	126	35	25	64	58	23	52	14	26	12	84	94	80	39	14	17	23	62	30	16	17	39	53	28	52	6.96234	10.0145	13.0011	2.50135	2.26778	3.16113	3.98457	1.96792	4.59317	1.11536	2.09386	1.07715	6.44324	7.01084	7.2715	3.54861	1.59279	1.70433	1.8561	5.61076	2.20011	1.353
Novel00069	42	63	27	112	85	101	169	157	149	49	64	35	81	71	67	98	33	68	100	281	172	95	125	68	77	86	127	6.02539	8.77249	4.76467	13.6894	13.1868	8.53183	19.8563	22.9741	22.5089	6.67637	8.81481	5.37306	10.626	9.05648	10.4152	15.2503	6.42102	11.6593	13.8017	43.4906	21.573	13.7392
Novel00070	136	218	73	619	284	324	423	874	215	372	380	179	430	507	383	410	96	267	292	552	275	384	218	135	115	220	312	18.9094	29.42	12.4852	73.3263	42.7013	26.5259	48.1678	123.952	31.4782	49.1237	50.7248	26.6324	54.6708	62.6776	57.7026	61.8359	18.1036	44.3688	39.0587	82.8003	33.4286	53.8235
Novel00071	24	27	14	103	29	74	76	150	34	52	52	55	36	51	31	83	21	68	57	84	118	46	89	32	67	45	164	1.01183	1.10486	0.726034	3.69967	1.32214	1.83702	2.62414	6.45045	1.50941	2.08213	2.10473	2.48128	1.38786	1.91175	1.41617	3.7957	1.2008	3.42635	2.31189	3.82057	4.34935	1.95504
Novel00073	0	0	0	0	0	0	0	0	0	0	0	21	0	0	0	0	0	0	0	0	0	0	0	87	0	0	0	0	0	0	0	0	0	0	0	0	0	0	1.59501	0	0	0	0	0	0	0	0	0	0
Novel00076	144	87	64	576	286	715	189	368	124	322	468	287	258	272	179	268	154	272	852	428	206	452	402	360	171	110	306	2.60127	1.52542	1.42212	8.86492	5.58691	7.60526	2.79615	6.78068	2.35872	5.52442	8.11644	5.54782	4.26177	4.36875	3.50375	5.25139	3.77309	5.87243	14.8067	8.34103	3.25339	8.23119
Novel00077	74	54	33	235	40	113	201	456	66	136	132	88	132	164	47	92	22	92	190	92	119	94	62	23	43	118	204	5.60518	3.97007	3.07471	15.1654	3.27643	5.03989	12.469	35.231	5.26421	9.78373	9.59905	7.13276	9.1428	11.045	3.85756	7.55897	2.26013	8.3286	13.8454	7.51793	7.88045	7.17773
Novel00079	66	94	38	239	62	199	255	534	63	122	105	96	174	155	64	158	74	177	228	146	227	119	104	56	78	148	222	1.91604	2.64871	1.35699	5.91136	1.94641	3.40172	6.06285	15.8126	1.92589	3.36378	2.92648	2.98228	4.6191	4.00089	2.01325	4.97547	2.91371	6.14129	6.36782	4.57263	5.76145	3.48264
Novel00080	92	88	68	161	125	106	203	198	119	110	110	100	96	98	76	137	103	117	189	237	288	147	238	202	186	190	237	5.29811	4.91883	4.81698	7.8993	7.78443	3.59438	9.57428	11.6306	7.21626	6.01636	6.08167	6.16241	5.05536	5.01793	4.74247	8.55797	8.04497	8.05278	10.4711	14.7243	14.5001	8.53399
Novel00081	43	133	66	43	32	167	30	22	26	14	11	20	22	27	15	26	27	24	14	49	20	83	32	89	62	18	55	4.34816	13.0537	8.20945	3.70454	3.49921	9.94348	2.48448	2.26915	2.76848	1.34454	1.06789	2.16414	2.03426	2.42754	1.64356	2.85185	3.70301	2.90051	1.36195	5.34547	1.76813	8.4609
Novel00082	48	56	17	457	347	215	483	264	229	81	43	106	13	16	19	106	50	72	193	78	132	44	26	92	112	32	147	1.41114	1.59795	0.614767	11.4465	11.0317	3.72179	11.6293	7.91654	7.08918	2.26163	1.21365	3.33466	0.349478	0.418229	0.605257	3.38027	1.99367	2.52981	5.45861	2.47387	3.39273	1.30402
Novel00086	0	21	4	1	0	0	0	0	0	0	1	0	0	0	0	0	0	0	0	0	0	0	0	0	0	0	0	0	2.49258	0.601696	0.104187	0	0	0	0	0	0	0.117404	0	0	0	0	0	0	0	0	0	0	0
Novel00087	196	125	156	69	44	148	62	51	49	20	13	9	36	40	38	30	23	18	37	39	43	90	71	104	79	51	77	16.3064	10.0939	15.9647	4.89081	3.95857	7.25019	4.22446	4.32788	4.2927	1.5803	1.03835	0.80124	2.73875	2.95888	3.42565	2.70733	2.59528	1.78979	2.96142	3.50042	3.12764	7.54826
Novel00088	17	6	1	2	10	16	0	2	7	1	0	0	0	0	2	1	0	0	0	0	2	0	2	0	0	0	1	1.38872	0.475733	0.100485	0.139196	0.883384	0.769611	0	0.166647	0.602138	0.0775844	0	0	0	0	0.177033	0.0886101	0	0	0	0	0.142838	0
Novel00090	565	298	374	246	133	314	193	171	135	206	282	165	233	175	297	236	229	188	149	129	129	174	222	116	181	235	204	99.3022	50.8362	80.8565	36.8362	25.2782	32.4956	27.7808	30.6556	24.9848	34.3863	47.5835	31.0322	37.4468	27.3472	56.5619	44.9924	54.5883	39.4907	25.1937	24.4598	19.822	30.8291
Novel00091	45	42	27	32	47	39	65	54	24	12	6	19	22	23	24	17	12	15	29	10	13	27	13	27	30	8	46	3.20805	2.90619	2.36769	1.94361	3.62335	1.63711	3.79506	3.92668	1.80166	0.81249	0.410655	1.44944	1.43417	1.45788	1.85395	1.3146	1.16028	1.27805	1.98894	0.769098	0.810249	1.94041
Novel00092	9	2	23	1	0	0	1	17	0	8	15	15	39	36	10	0	4	0	2	1	14	17	2	0	17	90	62	0.450274	0.0971203	1.41545	0.0426249	0	0	0.0409742	0.867532	0	0.38013	0.72048	0.80305	1.78421	1.60141	0.542115	0	0.271424	0	0.0962631	0.0539743	0.612362	0.857402
Novel00093	31	22	2	0	16	12	0	0	5	0	0	0	0	0	0	2	0	0	0	0	1	0	0	0	0	1	0	2.80622	1.93299	0.222701	0	1.56626	0.639626	0	0	0.476609	0	0	0	0	0	0	0.196384	0	0	0	0	0.0791419	0
Novel00094	93	35	13	32	21	43	22	27	29	14	13	7	12	8	7	11	5	13	29	8	9	11	20	16	8	11	30	9.47496	3.46105	1.62919	2.77762	2.31364	2.57957	1.83566	2.80582	3.11117	1.35466	1.27155	0.76315	1.11795	0.724685	0.772768	1.21564	0.690905	1.58294	2.84242	0.8793	0.801647	1.12977
Novel00097	307	396	150	921	1274	1148	1405	1000	1077	442	440	268	655	695	582	1373	645	819	1140	1262	1159	630	777	614	717	453	1125	10.8952	13.6407	6.54818	27.8474	48.8933	23.9896	40.8366	36.1992	40.248	14.898	14.9915	10.1777	21.2562	21.9304	22.3809	52.8548	31.0463	34.7382	38.9222	48.318	35.9605	22.5392
Novel00098	129	65	7	44	75	86	21	40	30	8	14	10	14	15	42	58	8	7	14	7	63	22	35	12	6	22	22	7.46062	3.64876	0.497985	2.16804	4.69062	2.92866	0.994675	2.35965	1.827	0.439424	0.777339	0.618875	0.740391	0.771333	2.63204	3.63857	0.627522	0.483849	0.778949	0.436754	3.18546	1.28265
Novel00099	58	86	36	374	100	282	597	389	268	76	61	73	229	241	143	89	125	72	209	136	122	118	55	166	108	43	147	1.81907	2.61797	1.38885	9.99359	3.39159	5.2078	15.3346	12.4444	8.85089	2.26382	1.83674	2.44997	6.56755	6.72052	4.85975	3.0278	5.31722	2.69885	6.30612	4.60164	3.34523	3.73082
Novel00101	4	2	5	9	4	5	54	9	22	12	9	19	3	9	5	2	6	1	24	3	12	6	3	9	6	10	8	0.195661	0.0949556	0.300848	0.375073	0.211586	0.144012	2.16329	0.449045	1.13318	0.557486	0.422653	0.994524	0.134188	0.391428	0.265016	0.106119	0.398061	0.0584616	1.12941	0.158314	0.513183	0.295867
Novel00102	14	11	2	1	6	3	1	0	3	0	0	0	0	0	0	0	0	0	0	0	0	0	0	0	0	0	0	1.7516	1.33582	0.307802	0.106595	0.811787	0.221011	0.102467	0	0.39524	0	0	0	0	0	0	0	0	0	0	0	0	0
Novel00103	27	8	9	3	0	0	0	0	0	15	11	18	4	4	1	0	0	0	0	0	1	0	0	0	0	2	0	2.30292	0.662295	0.944259	0.218005	0	0	0	0	0	1.21511	0.900752	1.64288	0.311977	0.303348	0.0924214	0	0	0	0	0	0.0745696	0
Novel00104	36	58	52	28	54	27	88	75	33	65	56	50	68	66	31	75	24	46	150	94	99	143	161	209	277	94	355	2.53968	3.97147	4.51246	1.68292	4.11959	1.12157	5.08436	5.39686	2.45145	4.3551	3.79282	3.77454	4.38666	4.13987	2.36971	5.73925	2.29637	3.87848	10.1804	7.15415	6.10603	10.1699
Novel00105	23	95	74	56	46	373	45	140	53	32	20	34	158	170	6	139	46	101	44	59	215	54	85	20	153	64	193	0.834488	3.34551	3.30261	1.73105	1.80482	7.96868	1.33715	5.18111	2.02488	1.10268	0.696657	1.32005	5.242	5.48411	0.235885	5.47046	2.26362	4.37966	1.53582	2.30939	6.81989	1.97509
Novel00106	0	4	0	2	4	0	7	19	0	1	0	0	22	21	0	0	5	13	1	1	32	0	0	2	0	0	41	0	0.429499	0	0.188502	0.478519	0	0.634207	2.14394	0	0.105067	0	0	2.2255	2.06557	0	0	0.750206	1.7188	0.106427	0.119346	3.09494	0
Novel00107	646	694	1267	729	1551	954	669	398	482	309	529	279	907	757	1213	466	1245	896	316	567	928	418	617	598	900	928	722	93.6693	97.672	225.982	90.0578	243.198	81.4513	79.4451	58.8641	73.5941	42.5531	73.6405	43.2899	120.26	97.5945	190.582	73.2938	244.843	155.274	44.0806	88.6953	117.641	61.1001
Novel00108	7	10	2	20	10	7	18	20	8	3	3	5	2	1	0	5	11	7	23	10	26	4	8	20	6	9	12	0.565568	0.78421	0.198769	1.37672	0.873715	0.333019	1.19106	1.64823	0.680625	0.230206	0.232704	0.432289	0.147762	0.0718376	0	0.438201	1.2054	0.675944	1.78776	0.871645	1.83656	0.325798
Novel00109	4555	13208	26614	8145	11981	9660	15159	5430	5828	5425	5694	4176	7573	6326	8758	9977	16555	12982	7115	14898	17006	10009	19920	17263	19178	9521	11985	415.576	1169.62	2986.8	633.115	1182.06	518.949	1132.69	505.318	559.904	470.078	498.743	407.7	631.798	513.165	865.814	987.369	2048.55	1415.57	624.501	1466.37	1356.47	920.565
Novel00110	34	60	24	31	33	25	42	16	4	3	1	0	1	0	0	3	3	0	10	12	6	4	5	6	12	5	3	3.60415	6.17335	3.12945	2.79972	3.78287	1.56045	3.64628	1.73	0.446494	0.302032	0.10177	0	0.096933	0	0	0.344955	0.431319	0	1.01981	1.37233	0.556059	0.42745
Novel00111	0	0	0	0	0	0	0	0	0	0	19	0	0	0	0	0	0	0	0	0	0	0	0	0	0	0	0	0	0	0	0	0	0	0	0	0	0	2.73782	0	0	0	0	0	0	0	0	0	0	0
Novel00112	15	41	70	26	129	58	22	29	22	32	28	29	30	27	42	52	53	39	31	24	52	20	48	9	72	57	70	3.13915	8.32819	18.0199	4.63579	29.194	7.14716	3.77068	6.19044	4.84814	6.36032	5.62569	6.49436	5.74103	5.024	9.52417	11.8043	15.0436	9.75465	6.24135	5.41857	9.51416	4.21941
Novel00113	36	55	49	48	128	88	71	50	29	50	62	105	22	31	28	50	34	34	50	59	69	42	51	75	74	32	78	3.47997	5.16038	5.82643	3.95315	13.3803	5.00888	5.62093	4.92999	2.95191	4.59041	5.75389	10.8613	1.94466	2.6644	2.93284	5.24276	4.45765	3.92806	4.64985	6.15288	5.83134	4.09283
Novel00114	49	42	20	49	33	36	52	97	26	80	119	107	43	40	43	49	46	77	81	64	48	42	89	32	40	53	67	2.45149	2.03953	1.23083	2.08862	1.78538	1.06053	2.13066	4.95004	1.36974	3.8013	5.71581	5.72842	1.96721	1.77934	2.33109	2.65918	3.12137	4.60417	3.89865	3.45436	2.09953	2.11829
Novel00115	36	34	10	69	24	33	95	102	42	96	125	83	24	32	30	47	37	23	76	83	60	54	89	47	34	45	113	1.52328	1.39638	0.520488	2.48746	1.09818	0.822198	3.29214	4.40231	1.87137	3.85795	5.0779	3.75814	0.928617	1.20391	1.37549	2.15721	2.12341	1.16314	3.09376	3.78886	2.2196	2.30342
Novel00116	40	3	17	60	149	40	6	16	1	29	71	0	159	177	7	13	22	6	46	0	42	13	3	4	14	8	4	2.18719	0.159218	1.14343	2.79516	8.8104	1.28787	0.268691	0.892378	0.0575782	1.50602	3.72719	0	7.95007	8.60527	0.414745	0.771057	1.63156	0.392106	2.4198	0	2.00781	0.71659
Novel00118	17752	18985	11723	12764	4154	26927	9385	6020	15816	40217	37909	30271	17881	19490	14061	17571	7441	10039	10231	7722	9294	11973	17354	8597	7391	7954	11061	1766.48	1833.66	1434.94	1082.13	447.005	1577.74	764.844	611.028	1657.26	3800.84	3621.61	3223.34	1627.05	1724.4	1516.13	1896.6	1004.26	1193.93	979.436	828.982	808.558	1201.07
Novel00119	26	25	4	6	16	134	4	4	4	0	2	0	2	4	1	2	0	3	0	6	5	0	4	2	0	2	11	1.17877	1.10013	0.223074	0.231759	0.784441	3.57723	0.148523	0.184978	0.190963	0	0.087053	0	0.0829153	0.161243	0.0491263	0.0983567	0	0.162557	0	0.293468	0.198186	0
Novel00121	9	6	4	1	3	6	1	1	0	26	7	3	0	1	2	1	2	2	1	3	6	0	5	1	3	1	2	0.695332	0.449932	0.380139	0.0658232	0.250642	0.272952	0.0632741	0.0788048	0	1.90779	0.519212	0.248021	0	0.0686934	0.167431	0.0838044	0.209572	0.184674	0.0743268	0.250048	0.405273	0
Novel00122	102	130	79	50	29	128	31	41	36	24	19	11	190	161	74	203	46	119	154	94	106	58	50	54	54	36	93	5.35727	6.62724	5.10391	2.23739	1.64712	3.95857	1.33346	2.19649	1.99103	1.19719	0.958061	0.618234	9.12524	7.51855	4.21145	11.5653	3.27684	7.46993	7.78143	5.32628	4.86738	3.07095
Novel00123	27	139	146	96	78	85	100	56	52	9	9	2	58	43	25	76	23	51	85	104	88	67	134	41	20	12	29	4.2488	21.2307	28.2611	12.8707	13.2734	7.87602	12.8878	8.98863	8.61664	1.3451	1.3597	0.336783	8.346	6.01639	4.26285	12.9728	4.9089	9.59178	12.8682	17.6559	12.1069	10.6287
Novel00124	7	69	41	22	25	36	111	22	12	0	0	2	11	9	14	21	28	23	46	73	59	29	88	51	36	11	25	0.845827	8.09242	6.09397	2.26483	3.26668	2.56136	10.9846	2.71149	1.52685	0	0	0.258601	1.21541	0.966921	1.83303	2.75245	4.58876	3.32152	5.34733	9.5161	6.23278	3.5325
Novel00125	342	290	83	859	290	453	674	322	321	402	345	596	87	127	62	115	56	35	135	103	98	113	88	109	86	89	262	25.1087	20.6653	7.49564	53.7304	23.0239	19.5831	40.526	24.1133	24.8161	28.0305	24.3172	46.8232	5.84069	8.29022	4.93226	9.15824	5.57621	3.07108	9.53514	8.15807	6.29028	8.36329
Novel00127	29	130	128	199	39	138	177	301	335	48	54	142	312	349	137	344	75	207	222	213	219	77	181	154	167	50	391	1.45088	6.31282	7.87729	8.48235	2.11	4.06535	7.25243	15.3604	17.6486	2.28078	2.59373	7.60221	14.2737	15.5247	7.42697	18.6685	5.0892	12.3774	10.6852	11.4965	9.57909	3.88352
Novel00130	4	6	3	13	3	24	35	19	15	16	11	14	5	11	5	13	13	10	32	21	37	42	33	43	25	18	44	0.429059	0.624675	0.395832	1.18804	0.347985	1.51584	3.07469	2.0788	1.69426	1.62999	1.13278	1.60695	0.490427	1.04909	0.581144	1.51258	1.89127	1.28199	3.30219	2.43013	3.4698	4.54158
Novel00131	156	173	166	462	586	244	277	345	340	109	170	231	122	119	58	160	132	161	257	197	239	221	176	238	181	425	349	7.1606	7.70756	9.37272	18.0674	29.0874	6.59477	10.4131	16.1527	16.4337	4.75181	7.49153	11.3463	5.12073	4.85665	2.88476	7.96639	8.21774	8.83236	11.3489	9.75537	9.59111	10.2263
Novel00133	3	13	12	20	9	8	0	4	4	4	5	4	4	2	7	12	5	36	5	12	7	0	11	0	13	7	1	0.447791	1.8834	2.20327	2.54339	1.45271	0.703119	0	0.608998	0.628703	0.56705	0.716507	0.638897	0.545961	0.265429	1.13216	1.94291	1.01223	6.42218	0.717992	1.93236	0.913478	0
Novel00134	19	12	0	2	4	17	3	2	8	0	1	0	0	0	0	0	0	0	2	0	0	0	0	0	0	0	0	0.805633	0.493868	0	0.0722509	0.183412	0.424441	0.104179	0.0865	0.357195	0	0.0407081	0	0	0	0	0	0	0	0.0815848	0	0	0
Novel00135	0	0	0	52	0	0	0	0	0	0	0	18	9	21	6	2	0	0	2	0	0	65	0	142	0	0	0	0	0	0	5.27474	0	0	0	0	0	0	0	2.29329	0.979847	2.22307	0.774063	0.258294	0	0	0.229084	0	0	7.80159
Novel00136	159	173	132	360	186	555	604	407	248	211	188	302	313	371	264	411	181	261	506	480	471	631	529	753	435	334	789	15.2609	16.1166	15.5844	29.4384	19.3054	31.3661	47.4783	39.8455	25.0649	19.2341	17.3235	31.0175	27.471	31.6607	27.4564	42.7899	23.5621	29.9398	46.7227	49.7023	39.5229	61.0538
Novel00141	0	3	0	0	0	0	0	1	0	5	0	8	1	0	52	0	0	0	0	0	0	6	0	0	0	0	0	0	0.408358	0	0	0	0	0	0.143046	0	0.665966	0	1.20055	0.128239	0	7.90195	0	0	0	0	0	0	0.848255
Novel00142	15	0	2	0	0	0	0	0	0	0	2	0	0	0	0	0	1	0	2	0	0	1	2	4	5	2	0	1.56756	0	0.257095	0	0	0	0	0	0	0	0.200659	0	0	0	0	0	0.141738	0	0.201075	0	0	0.10535
Novel00145	71	46	126	101	78	57	129	42	146	59	86	64	94	67	200	76	99	87	113	205	241	171	275	309	351	145	111	9.87184	6.20788	21.5498	11.9644	11.7278	4.66659	14.6895	5.95651	21.3759	7.79112	11.4798	9.52219	11.9513	8.28285	30.1319	11.4623	18.6693	14.4572	15.1152	30.7501	29.2956	23.9683
Novel00148	17	8	13	26	13	22	44	10	22	14	20	47	6	11	8	19	6	6	27	41	16	24	20	60	32	3	32	1.64137	0.749709	1.54395	2.13875	1.35732	1.25073	3.47925	0.984825	2.23672	1.28379	1.85389	4.85592	0.529731	0.944309	0.836958	1.98988	0.785709	0.692363	2.50793	4.27064	1.35059	2.33598
Novel00150	22	14	11	23	15	30	20	35	14	18	25	36	40	47	39	17	11	10	26	26	11	9	12	24	20	5	21	1.51774	0.937455	0.933473	1.35186	1.11905	1.21866	1.13001	2.4629	1.01703	1.17939	1.65582	2.65764	2.52339	2.88296	2.9154	1.27216	1.02925	0.824522	1.72562	1.9351	0.66346	0.625922
Novel00152	0	21	11	17	21	9	3	5	31	15	20	7	6	13	17	16	21	10	47	57	19	3	145	5	44	14	65	0	1.41218	0.937455	1.00347	1.57336	0.367157	0.170225	0.353344	2.26161	0.987016	1.33031	0.518968	0.380123	0.800817	1.27624	1.20244	1.97332	0.82804	3.1327	4.26042	1.15087	0.209531
Novel00153	2	4	4	12	8	5	29	42	6	5	2	2	5	0	0	14	5	6	27	53	21	29	38	41	32	5	15	0.339037	0.658147	0.834084	1.73312	1.46653	0.499082	4.02616	7.26221	1.07103	0.804998	0.325495	0.362798	0.775059	0	0	2.57432	1.14958	1.21561	4.40328	9.69272	3.11231	4.95583
Novel00154	0	0	4	18	28	14	11	1	0	2	1	5	3	3	1	2	6	3	15	0	1	3	0	2	7	0	0	0	0	0.404379	1.26037	2.48849	0.677499	0.740397	0.0838298	0	0.156111	0.0789028	0.439727	0.225457	0.219221	0.0890539	0.178296	0.668807	0.294675	1.18599	0	0.0718525	0.248553
Novel00155	44	49	15	97	18	55	77	151	23	72	56	48	40	46	15	17	18	45	76	33	92	37	16	36	26	63	63	4.22813	4.57023	1.77305	7.9414	1.87047	3.11203	6.05987	14.8005	2.32732	6.57107	5.16631	4.93576	3.51482	3.93024	1.56187	1.77199	2.34597	5.16814	7.02595	3.42108	7.72912	3.58425
Novel00156	23	29	8	78	33	67	41	78	25	38	35	42	43	56	28	39	19	19	56	25	30	24	12	29	15	9	23	2.4868	3.04338	1.06399	7.18516	3.85842	4.26552	3.63055	8.60221	2.84632	3.90215	3.6331	4.85936	4.25137	5.38351	3.28041	4.57398	2.78625	2.45523	5.82501	2.91612	2.83583	2.61592
Novel00157	8	20	74	34	1	0	18	84	1	84	21	28	47	74	2	114	81	91	104	4	147	95	54	2	54	34	12	0.92272	2.23901	10.4989	3.34109	0.124728	0	1.70031	9.88238	0.121454	9.20168	2.32539	3.45585	4.95707	7.58886	0.249958	14.2627	12.6712	12.5443	11.5401	0.497729	14.8233	11.046
Novel00160	59	161	21	216	36	682	146	164	267	103	52	107	32	84	9	23	1	11	145	22	58	96	79	144	27	6	33	18.3554	48.6165	8.03645	57.2526	12.1115	124.934	37.1999	52.0425	87.4692	30.4339	15.5315	35.6216	9.10353	23.2357	3.03397	7.7617	0.421955	4.09007	43.3986	7.38393	15.7756	30.1082
Novel00161	13	7	1	8	0	5	14	39	12	1	4	0	9	8	3	53	1	4	25	15	21	24	43	6	15	17	17	0.492347	0.257319	0.0465866	0.258135	0	0.111502	0.434242	1.50659	0.478565	0.0359696	0.14544	0	0.311686	0.269391	0.123114	2.17731	0.0513667	0.181056	0.910885	0.612875	0.695334	0.916306
Novel00162	3	3	2	2	4	8	6	1	2	5	3	0	2	5	0	1	2	0	12	4	8	8	17	26	36	1	10	0.293138	0.284524	0.240389	0.166499	0.422663	0.460285	0.480153	0.0996676	0.205785	0.464012	0.281429	0	0.178702	0.434397	0	0.105991	0.265055	0	1.12805	0.421662	0.68342	0.78803
Novel00163	289	268	222	398	342	310	285	304	126	544	659	682	442	412	448	337	429	302	356	245	193	215	252	158	211	278	310	5.37485	4.83782	5.07873	6.30639	6.87825	3.39481	4.341	5.76693	2.46758	9.60895	11.7666	13.5728	7.5169	6.81289	9.02826	6.79854	10.8213	6.71277	6.36963	4.91573	3.13814	4.03096
Novel00164	7	15	10	4	8	10	23	10	2	13	11	9	9	5	5	7	1	7	17	20	26	21	20	37	33	12	39	0.220394	0.458394	0.387288	0.107298	0.272379	0.18539	0.593069	0.321147	0.0663075	0.388734	0.332499	0.303222	0.259114	0.13997	0.17058	0.239065	0.0427027	0.263406	0.514927	0.679335	0.715683	0.666533
Novel00165	95	78	25	518	114	278	267	109	190	118	56	129	34	63	14	66	59	15	75	36	69	70	76	82	35	14	52	26.3274	20.981	8.52232	122.305	34.1643	45.3643	60.6	30.8116	55.446	31.0581	14.8994	38.2553	8.61612	15.5235	4.20407	19.8402	22.1764	4.96824	19.9959	10.7632	16.7178	19.5562
Novel00166	91	76	108	184	150	240	327	74	184	295	244	275	331	318	273	111	66	130	117	71	271	139	124	208	222	108	301	9.62128	7.79922	14.0459	16.5744	17.1501	14.9413	28.3149	7.98042	20.4852	29.6225	24.7673	31.113	32.0013	29.894	31.276	12.7301	9.46431	16.4271	11.9007	8.09846	25.0499	14.8152
Novel00167	22	14	13	9	10	34	22	9	8	5	6	8	14	11	13	6	7	10	14	13	4	11	6	6	5	3	8	1.51132	0.933489	1.09853	0.526753	0.742879	1.3753	1.23775	0.630638	0.578704	0.326222	0.395715	0.588088	0.879449	0.671882	0.967688	0.447099	0.652209	0.821034	0.925249	0.963455	0.240238	0.761779
Novel00168	183	119	117	214	167	289	234	148	137	91	160	93	173	146	129	186	195	99	120	139	184	220	233	251	176	280	206	20.0804	12.674	15.7921	20.0062	19.8162	18.6725	21.0287	16.5648	15.8297	9.48353	16.8553	10.92	17.3586	14.2442	15.338	22.1386	29.0208	12.9832	12.6677	16.4546	17.6516	24.3358
Novel00169	113	52	45	32	33	16	29	26	6	7	10	14	17	15	20	45	46	48	37	65	36	32	29	57	60	63	90	11.6589	5.20748	5.71115	2.81292	3.68192	0.972037	2.45049	2.73624	0.65187	0.685936	0.990546	1.54569	1.60389	1.37605	2.23596	5.03625	6.43709	5.91896	3.67261	7.23509	3.24733	3.32835
Novel00170	90	41	52	89	38	60	66	39	24	16	10	13	64	58	42	116	59	81	128	38	62	50	31	15	48	37	73	8.52735	3.77052	6.06049	7.18441	3.89348	3.3474	5.12144	3.76911	2.3945	1.43979	0.909638	1.31805	5.54497	4.88613	4.31199	11.9219	7.58189	9.1724	11.6675	3.88426	5.13582	4.77577
Novel00171	1	7	13	35	10	19	11	28	5	13	7	53	22	27	11	34	77	16	55	9	3	20	9	13	18	12	11	0.190162	1.29202	3.04089	5.67051	2.0564	2.12747	1.71314	5.43107	1.00121	2.34788	1.27797	10.7849	3.82556	4.56513	2.2666	7.01327	19.8595	3.63639	10.062	1.84638	0.498761	3.83403
Novel00172	0	80	0	0	2	4	1	2	3	12	21	0	9	13	1	14	19	516	48	467	283	5	15	5	156	2	54	0	4.13175	0	0	0.115083	0.125326	0.0435787	0.10855	0.168094	0.606439	1.07279	0	0.437913	0.615044	0.0576574	0.808059	1.37121	32.8151	2.45717	26.8082	13.1653	0.268207
Novel00175	143	93	187	130	154	184	124	107	77	83	118	88	257	240	332	144	201	185	114	155	153	78	68	95	97	130	161	24.3428	15.3661	39.1569	18.8541	28.349	18.4432	17.2875	18.5789	13.8025	13.419	19.2847	16.03	40.0051	36.3254	61.2392	26.5897	46.4071	37.6385	18.6696	28.4655	22.7705	13.3854
Novel00177	51	38	2	12	5	18	5	6	6	6	2	2	2	6	5	5	0	2	6	0	2	3	1	2	0	0	3	7.71167	5.57709	0.371999	1.54593	0.817582	1.60264	0.619191	0.925406	0.955347	0.861663	0.290339	0.323613	0.276539	0.806667	0.819229	0.820097	0	0.361439	0.872821	0	0.264396	0.4573
Novel00178	144	176	80	1219	164	923	437	1458	517	46	140	89	99	114	65	145	14	61	829	106	313	243	179	516	130	95	544	11.5655	13.7202	7.90359	83.4131	14.2439	43.6504	28.7448	119.443	43.7244	3.50887	10.7951	7.64907	7.27083	8.14088	5.65681	12.6324	1.52505	5.85541	64.0548	9.1846	21.9782	19.6747
Novel00179	46	7	11	20	30	10	5	73	0	48	28	4	69	56	2	43	14	18	8	8	11	104	13	0	11	7	1	4.06881	0.600972	1.19684	1.50719	2.86955	0.520829	0.362207	6.58621	0	4.03236	2.37774	0.378606	5.58093	4.40416	0.191689	4.12568	1.67955	1.90287	0.680762	0.763401	0.850646	9.27352
Novel00181	469	481	462	951	951	1148	1453	984	866	585	810	925	660	723	513	720	505	722	1195	1189	1417	861	1288	1180	1112	1114	1110	16.2815	16.2074	19.7286	28.1276	35.7015	23.4665	41.3109	34.8434	31.6572	19.288	26.9963	34.3622	20.9514	22.3165	19.2973	27.1126	23.7776	29.9561	39.9104	44.5305	43.0069	30.1319
Novel00184	51	46	16	54	30	108	28	63	343	57	51	160	40	42	7	42	3	42	69	30	60	52	28	90	18	3	31	12.821	11.2242	4.9477	11.5657	8.15557	15.9867	5.7648	16.1545	90.7979	13.6092	12.3088	43.0415	9.19513	9.38781	1.9068	11.4529	1.02288	12.619	16.6876	8.13625	13.187	13.1782
Novel00185	56	44	28	47	27	146	20	62	10	77	80	154	42	43	22	41	6	19	56	22	23	40	26	40	16	15	26	13.4531	10.2597	8.27422	9.61973	7.01427	20.6525	3.93498	15.1925	2.52969	17.5685	18.4511	39.5889	9.22641	9.18479	5.72685	10.6841	1.95497	5.45526	12.9425	5.70179	4.8307	9.68718
Novel00186	4	0	5	1	13	0	0	0	0	1	6	1	3	6	35	3	5	14	0	6	4	1	2	0	10	17	8	1.21193	0	1.86346	0.258135	4.25936	0	0	0	0	0.287757	1.74528	0.324217	0.831164	1.61634	11.4906	0.985952	2.05467	5.06958	0	1.9612	1.05956	0.305435
Novel00188	50	33	14	55	34	57	26	45	9	75	95	57	27	23	18	15	14	6	40	22	23	22	30	38	21	30	34	13.904	8.90696	4.78884	13.0305	10.2243	9.33318	5.92133	12.7639	2.63538	19.8079	25.3624	16.9614	6.86564	5.68673	5.42375	4.52458	5.28021	1.9941	10.701	6.60002	5.5917	6.16728
Novel00190	231	342	234	284	279	544	409	218	511	578	413	368	322	378	303	210	179	173	194	154	341	212	272	262	263	165	336	16.8679	24.2393	21.0183	17.6683	22.031	23.3901	24.4595	16.237	39.2917	40.0852	28.9531	28.755	21.5006	24.5417	23.9744	16.6335	17.7278	15.098	13.6284	12.1317	21.7695	15.6058
Novel00192	24	5	20	22	23	9	18	21	5	4	23	4	29	23	32	12	32	14	5	14	26	8	19	10	8	41	16	7.19109	1.45412	7.37134	5.6161	7.45237	1.58785	4.41705	6.41808	1.57756	1.13829	6.61619	1.28251	7.94564	6.1274	10.3894	3.90015	13.0043	5.01346	1.44128	4.52548	6.81087	2.41643
Novel00193	6	15	32	28	27	22	17	28	44	1	1	2	8	2	8	7	6	12	12	18	14	8	11	6	12	15	16	1.7525	4.25251	11.4972	6.96779	8.52815	3.78369	4.06662	8.34196	13.5329	0.277406	0.280417	0.625108	2.13671	0.519401	2.53195	2.2178	2.37691	4.18905	3.37198	5.67196	3.57505	2.35559
Novel00194	27	35	25	30	14	18	31	50	20	11	14	27	16	21	4	9	1	13	24	33	33	23	16	31	35	63	76	1.52567	1.9196	1.73768	1.44426	0.855474	0.598898	1.43461	2.88183	1.19003	0.590332	0.759487	1.63259	0.826729	1.05507	0.244914	0.551639	0.076639	0.877941	1.30468	2.0117	1.63026	1.31016
Novel00196	52	1	0	1	3	0	0	2	0	1	0	1	0	0	1	2	0	0	1	0	3	1	0	0	0	0	0	11.664	0.217716	0	0.191106	0.727693	0	0	0.45759	0	0.213036	0	0.240028	0	0	0.243053	0.486621	0	0	0.215794	0	0.588317	0.226123
Novel00197	75	54	35	23	46	25	31	28	16	98	69	116	30	24	19	27	23	32	58	30	46	47	53	52	82	79	45	3.98036	2.78164	2.28487	1.03996	2.63999	0.781243	1.34741	1.51573	0.894155	4.93964	3.51566	6.58774	1.45589	1.1325	1.09263	1.55433	1.65555	2.02973	2.96132	1.71765	2.13435	2.51455
Novel00198	152	121	47	123	33	150	174	194	55	101	129	84	245	201	82	119	45	42	60	45	25	69	52	21	38	39	57	35.9834	27.8029	13.6864	24.8081	8.44803	20.9091	33.7353	46.8449	13.7105	22.7085	29.3187	21.2792	53.0362	42.3077	21.0344	30.5578	14.4486	11.8832	13.6649	11.4927	5.17422	16.4668
Novel00199	214	408	362	586	83	569	378	490	369	365	483	252	260	278	212	368	112	119	252	286	236	158	164	137	151	112	421	10.0559	18.6087	20.9243	23.4604	4.21765	15.7437	14.5471	23.4859	18.2586	16.2896	21.7898	12.6715	11.172	11.615	10.7945	18.7574	7.13807	6.68316	11.3921	14.4987	9.69543	7.48458
Novel00201	17	17	2	1	5	5	1	2	1	1	0	0	4	1	2	2	1	3	3	1	2	1	1	1	0	1	1	1.20769	1.1722	0.174771	0.0605251	0.384113	0.209152	0.0581812	0.144924	0.0748063	0.0674706	0	0	0.259845	0.0631643	0.153955	0.154118	0.0963519	0.254715	0.205033	0.0766407	0.124217	0.0716156
Novel00202	8	381	17	0	0	0	0	0	1	1	4	0	0	0	0	2	5	2	0	0	0	0	0	0	0	0	2	1.04943	48.5102	2.74311	0	0	0	0	0	0.138132	0.124586	0.503754	0	0	0	0	0.284583	0.889581	0.313558	0	0	0	0
Novel00203	186	164	147	165	100	394	67	115	72	81	61	80	92	125	49	162	85	48	181	79	160	347	238	330	524	89	183	23.8595	20.4192	23.1953	18.0328	13.8718	29.7598	7.03882	15.047	9.72552	9.86829	7.51234	10.9814	10.7916	14.2569	6.81086	22.5414	14.7884	7.35896	22.3369	10.9327	17.9438	44.8724
Novel00204	13	5	0	6	8	14	7	3	1	0	2	5	3	1	0	3	0	2	5	8	9	5	4	8	9	11	19	1.01014	0.377096	0	0.397207	0.672217	0.640544	0.445462	0.237772	0.0818216	0	0.149198	0.415742	0.21316	0.0690878	0	0.252857	0	0.185734	0.373768	0.670624	0.611399	0.391659
Novel00205	30	3	1	2	12	7	0	0	5	0	1	0	0	0	1	0	0	0	0	0	0	0	0	0	1	0	0	2.52172	0.244761	0.103397	0.14323	1.09079	0.346464	0	0	0.442565	0	0.0806997	0	0	0	0.091082	0	0	0	0	0	0	0
Novel00206	6	6	6	3	6	11	3	0	7	15	16	22	9	6	3	4	1	3	0	0	1	2	4	3	1	2	4	1.8247	1.77108	2.24453	0.777306	1.97322	1.96979	0.747204	0	2.24167	4.33252	4.67152	7.15948	2.50283	1.6224	0.988598	1.31953	0.412473	1.09041	0	0	0.265881	0.613158
Novel00207	11	5	3	2	1	1	1	0	4	3	2	1	0	3	1	0	0	1	1	1	2	0	0	1	2	4	0	1.19411	0.526826	0.400595	0.184974	0.117391	0.0639199	0.0889053	0	0.457238	0.3093	0.208438	0.116163	0	0.289559	0.117627	0	0	0.129741	0.104435	0.117113	0.189814	0
Novel00208	24	19	2	9	3	11	7	5	7	2	3	3	3	1	1	2	0	4	7	6	1	0	2	0	2	1	0	2.08873	1.60498	0.214108	0.667333	0.282342	0.563701	0.498937	0.443857	0.641506	0.165314	0.250662	0.279389	0.238748	0.0773813	0.0943035	0.188807	0	0.416061	0.58609	0.563346	0.0760882	0
Novel00209	15	13	0	4	2	6	3	3	3	3	1	2	3	2	0	2	1	1	6	0	0	2	1	1	0	0	0	1.22781	1.03283	0	0.278952	0.177033	0.289186	0.201112	0.250475	0.258579	0.233222	0.0785846	0.175182	0.224548	0.145558	0	0.177577	0.111018	0.0978289	0.472485	0	0	0.165034
Novel00212	10	7	2	0	0	1	0	0	1	0	0	2	0	0	0	0	0	0	0	0	0	0	0	0	0	0	0	1.02654	0.697461	0.252545	0	0	0.0604451	0	0	0.108096	0	0	0.219697	0	0	0	0	0	0	0	0	0	0
Novel00213	26	16	1	6	41	7	7	2	5	0	2	0	1	0	0	0	0	0	2	0	0	0	0	1	0	0	0	1.71501	1.02438	0.0811386	0.33719	2.92457	0.27188	0.378154	0.134563	0.347293	0	0.126655	0	0.0603173	0	0	0	0	0	0.126917	0	0	0
Novel00215	139	60	0	50	49	67	5	10	25	0	0	2	0	1	3	0	0	0	3	0	1	0	1	2	0	0	0	4.23516	1.7744	0	1.29794	1.61449	1.20203	0.124768	0.310783	0.802097	0	0	0.0652083	0	0.0270907	0.0990453	0	0	0	0.0879371	0	0.026638	0
Novel00216	2	10	8	11	9	13	52	32	23	42	17	29	21	25	15	26	8	16	14	79	22	15	13	19	17	5	10	0.112076	0.543914	0.551451	0.525178	0.545393	0.428956	2.38651	1.8291	1.3572	2.23533	0.914597	1.739	1.0761	1.24563	0.91082	1.58043	0.608034	1.07159	0.754758	4.776	1.07784	0.847377
Novel00217	18	41	9	12	10	4	15	13	5	2	3	4	12	14	11	12	2	8	11	11	16	13	14	27	17	18	43	1.5801	3.49334	0.971821	0.897473	0.949279	0.206755	1.0784	1.16401	0.462181	0.166743	0.25283	0.375741	0.963252	1.09271	1.04631	1.14264	0.238119	0.839319	0.928965	1.04173	1.22794	1.15042
Novel00220	0	0	0	0	0	0	0	0	0	0	0	23	0	0	0	0	0	1	0	0	0	54	0	344	0	0	0	0	0	0	0	0	0	0	0	0	0	0	1.67939	0	0	0	0	0	0.0815515	0	0	0	3.7145
Novel00221	10	11	9	21	7	12	6	21	6	1	6	1	6	3	3	13	5	6	15	2	4	1	1	0	1	1	4	0.612825	0.654298	0.678441	1.09644	0.463893	0.433015	0.301137	1.31268	0.387186	0.0582029	0.353008	0.0655774	0.336229	0.163464	0.199212	0.864166	0.415586	0.439455	0.884349	0.132227	0.21431	0.0617786
Novel00222	44	45	82	40	46	21	56	48	18	33	70	104	33	41	36	43	24	68	75	50	47	86	92	61	80	50	60	5.09668	5.05933	11.6837	3.94751	5.76203	1.43232	5.3125	5.67124	2.19553	3.63042	7.78447	12.891	3.49539	4.22263	4.5185	5.40281	3.77051	9.4139	8.35779	6.24824	4.75969	10.0423
Novel00224	17	5	21	14	4	8	8	11	2	5	4	8	8	10	2	38	4	8	6	4	14	10	11	3	2	0	3	2.0915	0.597069	3.17805	1.46746	0.532172	0.57954	0.806074	1.3804	0.259102	0.584234	0.47246	1.05321	0.900008	1.09389	0.266622	5.07118	0.667456	1.17632	0.710159	0.530911	1.50585	1.24025
Novel00225	102	97	59	190	132	93	224	235	67	153	189	133	76	67	76	132	106	108	209	190	168	123	143	138	143	208	237	7.40817	6.83799	5.27103	11.7569	10.3674	3.97721	13.324	17.4093	5.1241	10.5538	13.1786	10.3366	5.04745	4.32664	5.98111	10.3992	10.4417	9.37477	14.6034	14.8873	10.6676	9.00569
Novel00226	52	42	19	89	36	32	64	74	26	72	93	57	38	29	29	45	23	40	80	52	75	53	54	50	36	60	72	3.5935	2.81715	1.61511	5.24003	2.6903	1.30212	3.62219	5.21614	1.89199	4.72558	6.17013	4.21509	2.4013	1.78188	2.17155	3.37322	2.15574	3.3037	5.31864	3.87678	4.53129	3.69226
Novel00227	11	11	1	0	2	37	1	0	7	0	1	0	0	0	0	0	0	0	0	0	0	0	0	0	2	1	0	2.21087	2.1459	0.247232	0	0.434695	4.37883	0.164607	0	1.4815	0	0.19296	0	0	0	0	0	0	0	0	0	0	0
Novel00228	72	20	3	5	23	33	5	2	28	0	0	1	0	0	0	0	0	0	0	0	0	0	0	0	0	0	1	2.17904	0.5875	0.111683	0.128923	0.752736	0.588072	0.123931	0.0617397	0.892322	0	0	0.0323854	0	0	0	0	0	0	0	0	0	0
Novel00229	28	65	27	62	97	68	56	116	63	61	64	73	53	61	23	40	33	54	134	109	125	126	112	42	80	48	79	4.55628	10.2662	5.40442	8.59554	17.069	6.51547	7.46305	19.2536	10.795	9.42735	9.99836	12.7114	7.88634	8.82565	4.05543	7.06039	7.28316	10.502	20.9774	19.1351	17.7831	20.6692
Novel00230	16	21	21	17	6	44	14	18	6	16	24	12	12	7	8	15	11	20	20	14	7	17	11	4	4	14	19	2.29945	2.92934	3.71241	2.08153	0.932478	3.72342	1.64782	2.63863	0.908003	2.1839	3.3114	1.84545	1.577	0.894473	1.24581	2.33837	2.14413	3.43527	2.76522	2.17063	0.879525	2.46294
Novel00231	56	84	26	115	131	39	171	210	28	133	240	42	71	62	99	71	54	47	54	165	131	71	52	29	85	114	535	1.83132	2.66625	1.04588	3.20408	4.63266	0.750975	4.57982	7.00483	0.964197	4.13081	7.53501	1.46975	2.12316	1.80274	3.50807	2.51855	2.3951	1.83696	1.69889	5.8212	3.74536	2.34064
Novel00232	23	13	2	22	18	21	33	31	8	26	42	36	12	10	19	23	12	23	26	25	19	27	29	24	30	18	25	2.65282	1.45536	0.283755	2.16188	2.2451	1.42621	3.11724	3.64707	0.971631	2.84814	4.65078	4.44324	1.26564	1.02552	2.3746	2.87756	1.87722	3.17055	2.88502	3.11081	1.91593	3.13939
Novel00233	11	2	2	4	7	6	7	9	4	24	25	27	8	10	10	12	8	23	7	10	16	6	11	9	7	4	5	0.995756	0.175726	0.222701	0.308496	0.685238	0.319813	0.518961	0.831008	0.381287	2.06338	2.17269	2.61542	0.662213	0.804869	0.980883	1.17831	0.982209	2.48837	0.609612	0.976592	1.26627	0.547536
Novel00236	0	71	140	14	1	0	216	12	38	323	438	150	203	159	768	13	98	22	4	182	75	79	0	163	143	7	37	0	7.35313	18.3751	1.2727	0.115385	0	18.8755	1.30603	4.26956	32.7324	44.8682	17.1268	19.8067	15.0845	88.7945	1.50462	14.1823	2.80554	0.410604	20.9504	6.99641	8.4976
Novel00237	44	128	41	133	34	297	51	60	52	90	52	35	32	53	8	23	7	5	40	11	47	31	30	63	32	19	21	8.67178	24.4856	9.93967	22.3324	7.24632	34.4665	8.23194	12.0617	10.7917	16.8464	9.8391	7.38143	5.76704	9.28744	1.70845	4.917	1.87114	1.17775	7.58422	2.33884	8.0984	6.15912
Novel00239	12	11	21	9	21	12	4	5	0	2	7	6	11	8	10	10	31	18	7	8	12	12	6	7	11	18	15	4.82372	4.2918	10.3837	3.08229	9.12859	2.84032	1.31685	2.05009	0	0.763553	2.70144	2.58089	4.04335	2.85928	4.3557	4.36032	16.9012	8.64769	2.70704	3.46932	4.21724	4.86277
Novel00242	414	91	102	417	36	119	191	377	222	119	79	79	57	44	45	49	56	50	593	413	162	424	297	633	167	987	552	26.5954	5.67405	8.06007	22.8229	2.50087	4.50129	10.0488	24.703	15.0172	7.2604	4.87225	5.43063	3.34833	2.51318	3.13238	3.41443	4.87919	3.83886	36.6485	28.6226	9.09844	27.4582
Novel00243	33	30	22	119	308	67	87	84	48	5	3	5	31	32	36	31	26	51	52	39	99	29	26	51	74	80	84	2.20905	1.94921	1.81154	6.78685	22.2959	2.6409	4.76966	5.73553	3.38349	0.317885	0.192801	0.358162	1.89758	1.90461	2.61127	2.25097	2.36058	4.08026	3.34881	2.8165	5.79393	1.957
Novel00244	3	0	3	0	0	0	1	0	1	0	3	0	0	1	0	1	1	0	2	3	0	4	3	4	11	22	7	0.324365	0	0.398994	0	0	0	0.0885501	0	0.113853	0	0.311409	0	0	0.0961341	0	0.117282	0.146645	0	0.208036	0.349935	0	0.435987
Novel00245	15	9	7	12	4	38	1	1	0	3	1	0	1	2	2	1	1	3	3	1	0	1	1	3	1	1	1	1.55158	0.90359	0.890664	1.05753	0.447431	2.31447	0.0847148	0.105508	0	0.294722	0.0993069	0	0.0945868	0.183941	0.224166	0.112202	0.140293	0.370877	0.298538	0.111593	0	0.104276
Novel00246	18	22	6	8	32	46	3	3	9	1	1	1	11	17	9	9	2	14	4	2	2	2	1	3	1	1	5	1.3132	1.55785	0.538445	0.497252	2.52459	1.97606	0.179248	0.223245	0.691404	0.0692892	0.0700413	0.0780683	0.733834	1.10274	0.711471	0.712224	0.197898	1.22071	0.280746	0.157413	0.127566	0.147092
Novel00247	405	519	335	533	477	685	450	388	826	164	90	56	651	533	467	415	237	409	443	589	575	252	320	464	387	330	571	57.9995	72.1411	59.0129	65.0318	73.8705	57.7624	52.7787	56.6766	124.561	22.306	12.374	8.58173	85.2507	67.8675	72.4675	64.4666	46.0333	70.0034	61.0336	90.9992	71.9919	36.3807
Novel00248	106	111	57	190	98	192	150	176	164	37	50	25	118	123	83	119	50	94	164	137	88	109	90	134	79	51	184	14.6131	14.8527	9.66596	22.3162	14.6099	15.5856	16.9358	24.7487	23.8074	4.84448	6.61765	3.68803	14.8753	15.0767	12.3986	17.7951	9.34891	15.4879	21.7509	20.3756	10.6064	15.1483
Novel00250	9	17	4	20	4	10	19	45	15	5	10	3	18	20	7	49	8	14	25	10	1	14	12	10	6	22	20	0.326393	0.598403	0.17844	0.617956	0.156871	0.213542	0.564324	1.66461	0.572824	0.172217	0.348173	0.116423	0.596923	0.644902	0.275077	1.92758	0.393498	0.60681	0.872236	0.391247	0.0317062	0.511832
Novel00251	40	57	14	74	103	181	101	90	97	22	23	23	52	52	20	81	37	25	93	48	41	73	41	21	89	49	37	1.87527	2.59374	0.807357	2.95574	5.22186	4.99653	3.87795	4.30378	4.78859	0.97957	1.03521	1.15385	2.22923	2.16757	1.016	4.11914	2.35267	1.40078	4.19453	2.42772	1.68049	3.45008
Novel00253	111	212	108	456	223	908	1325	631	512	123	96	95	344	366	293	185	126	123	381	284	312	198	196	420	257	148	275	4.84837	8.98784	5.8027	16.9694	10.5332	23.3531	47.3986	28.1129	23.5491	5.10254	4.0257	4.44032	13.7398	14.2141	13.8675	8.7652	7.46444	6.42103	16.0101	13.3827	11.9144	8.71846
Novel00255	13	10	11	6	16	27	6	71	1	35	17	67	34	35	29	11	4	17	20	5	20	24	4	19	11	5	36	0.388085	0.289754	0.403933	0.152603	0.51652	0.474605	0.146694	2.16194	0.0314351	0.992338	0.487225	2.14031	0.928133	0.929002	0.938078	0.356199	0.161956	0.606539	0.574393	0.16103	0.521987	0.722264
Novel00257	6	9	13	25	24	12	52	27	13	14	10	16	17	13	17	12	7	10	22	36	24	16	20	22	24	17	62	0.364395	0.53053	0.971175	1.29357	1.57622	0.429128	2.58643	1.67258	0.831374	0.807527	0.583066	1.03982	0.944099	0.701988	1.11873	0.790532	0.576598	0.725851	1.2854	2.35872	1.27432	0.979586
Novel00258	100	104	65	257	128	100	254	267	116	328	426	224	144	150	148	148	109	105	238	184	192	218	200	126	147	193	325	3.22604	3.25648	2.57938	7.06369	4.46542	1.89957	6.71088	8.78584	3.94057	10.0497	13.194	7.73276	4.24795	4.30255	5.17354	5.17903	4.76925	4.04841	7.38656	6.40383	5.41523	7.08969
Novel00259	179	255	105	325	283	339	189	221	112	209	150	148	217	161	180	138	129	142	152	155	165	108	108	128	85	83	199	18.6342	25.7658	13.4456	28.8251	31.8587	20.7799	16.1137	23.4667	12.2774	20.6639	14.9915	16.4868	20.6569	14.9021	20.3043	15.5831	18.2138	17.6674	15.2229	17.4077	15.0172	11.334
Novel00261	580	1866	2286	1218	1245	3013	3976	1468	461	821	832	1094	1182	1123	1227	2173	1595	1738	1729	3294	3733	2615	3089	3798	2414	904	2486	179.071	559.184	868.172	320.386	415.671	547.748	1005.36	462.302	149.875	240.74	246.614	361.436	333.704	308.277	410.486	727.735	667.9	641.317	513.556	1097.17	1007.63	813.898
Novel00262	139	164	417	126	158	342	339	128	122	97	85	91	139	137	129	146	67	80	150	209	220	205	149	293	164	61	146	29.2402	33.4854	107.903	22.5821	35.9423	42.362	58.4038	27.4649	27.0244	19.3796	17.1665	20.4844	26.7379	25.6242	29.4044	33.3146	19.1159	20.1132	30.3565	47.4312	40.4608	43.4731
Novel00263	35	91	128	33	54	20	63	25	6	3	4	2	5	1	1	3	2	2	5	10	3	8	5	6	29	16	18	3.90382	9.85164	17.5616	3.13592	6.51325	1.31352	5.75491	2.84422	0.7047	0.317797	0.428329	0.238709	0.509963	0.0991713	0.120859	0.362961	0.302555	0.266611	0.536521	1.2033	0.292542	0.899523
Novel00264	0	5	136	40	241	103	2	4	85	21	146	45	14	18	121	77	167	144	133	146	66	2	370	0	63	61	99	0	0.203546	7.01648	1.42934	10.9307	2.54372	0.0686995	0.171124	3.75403	0.836516	5.87891	2.01965	0.536936	0.671251	5.49908	3.50312	9.49987	7.21832	5.36654	6.60622	2.42012	0.0845626
Novel00265	14	13	23	8	7	20	3	2	5	7	7	11	5	17	14	7	4	5	2	4	4	5	7	4	9	3	7	1.86359	1.67962	3.76603	0.907281	1.00764	1.56761	0.327055	0.271553	0.700849	0.88497	0.894576	1.56687	0.608612	2.01204	2.01933	1.01074	0.722165	0.795461	0.256123	0.574428	0.46551	0.670956
Novel00266	46	25	13	127	94	76	147	70	45	113	138	124	37	42	48	55	22	35	100	42	74	66	93	167	85	31	138	1.73245	0.913882	0.602255	4.07509	3.82838	1.6854	4.53417	2.68908	1.78463	4.04194	4.98976	4.99739	1.27425	1.40643	1.95885	2.2469	1.12378	1.57543	3.62326	1.7065	2.43659	2.50582
Novel00267	131	40	27	179	73	62	135	52	98	117	203	193	70	52	57	76	58	39	109	75	71	101	133	97	36	80	150	6.22054	1.84358	1.57708	7.24167	3.74854	1.73354	5.25009	2.51862	4.9002	5.27655	9.25442	9.80689	3.0395	2.19546	2.93284	3.9146	3.73541	2.21334	4.97942	3.84212	2.94755	4.83481
Novel00268	5	28	0	6	35	1	23	23	0	20	55	10	10	15	1	14	2	4	2	4	1	20	32	4	4	15	0	0.652728	3.54786	0	0.667333	4.94098	0.0768683	2.45904	3.06262	0	2.47971	6.89321	1.39695	1.19374	1.74108	0.141455	1.98247	0.354116	0.624092	0.251182	0.563346	0.114132	2.63205
Novel00271	17	10	6	2	3	15	5	7	6	1	0	3	1	9	3	5	2	4	6	3	3	1	3	1	0	1	1	1.94421	1.11004	0.84407	0.194874	0.371021	1.01011	0.468318	0.816573	0.722565	0.108618	0	0.367141	0.104578	0.91517	0.371768	0.620271	0.310226	0.54674	0.660148	0.370142	0.299959	0.115291
Novel00272	126	270	271	164	192	185	349	91	87	52	54	23	136	127	90	123	98	90	141	208	287	147	179	114	106	68	144	25.3874	52.8029	67.166	28.1527	41.8342	21.9485	57.5903	18.7021	18.4586	9.95082	10.4457	4.95898	25.0573	22.7518	19.6493	26.8825	26.781	21.6729	27.3314	45.2131	50.5563	29.8584
Novel00273	0	8	0	12	0	0	0	47	0	0	0	0	0	0	0	0	2	0	0	0	0	0	0	0	35	0	0	0	0.708433	0	0.932767	0	0	0	4.37384	0	0	0	0	0	0	0	0	0.247484	0	0	0	0	0
Novel00274	49	43	23	50	28	54	89	51	15	10	11	23	11	17	20	16	4	13	37	29	36	16	24	48	27	16	46	2.07444	1.76693	1.19775	1.80345	1.28187	1.34612	3.08582	2.2023	0.668693	0.40208	0.447088	1.04196	0.425838	0.639909	0.917468	0.734752	0.229677	0.657769	1.50696	1.32451	1.33246	0.68285
Novel00276	1265	1127	1098	1237	638	697	542	339	420	298	344	72	1118	1183	720	1075	478	659	430	555	613	264	217	244	569	476	737	85.0308	73.5285	90.7864	70.841	46.3756	27.5869	29.8374	23.2428	29.7281	19.0244	22.1994	5.17888	68.7187	70.7026	52.4415	78.381	43.578	52.9416	27.8067	40.2468	36.024	17.8892
Novel00277	10	4	3	13	14	15	12	8	13	8	10	11	7	3	4	4	3	3	8	4	14	14	9	20	49	10	16	1.24158	0.482038	0.458172	1.37514	1.87969	1.09661	1.2202	1.01314	1.69961	0.94335	1.19199	1.46145	0.794732	0.331178	0.538136	0.538706	0.505184	0.445166	0.955566	0.535782	1.51967	1.75228
Novel00279	217	174	437	220	416	184	152	135	66	176	263	223	180	155	189	122	106	135	266	208	396	178	217	182	195	282	426	16.3605	12.733	40.5276	14.1315	33.9167	8.16845	9.38549	10.3818	5.23977	12.6025	19.0366	17.9912	12.4096	10.3904	15.4403	9.97731	10.8392	12.1646	19.2936	16.9182	26.1023	13.5288
Novel00280	5	51	0	0	4	0	0	29	0	0	3	8	17	13	0	0	0	1	0	0	1	3	0	0	0	0	0	0.753241	7.45727	0	0	0.651639	0	0	4.4562	0	0	0.433892	1.28965	2.34186	1.74129	0	0	0	0.180049	0	0	0.131707	0.455603
Novel00281	38	22	2	3	5	11	1	2	1	0	0	0	1	0	1	0	0	0	0	1	0	1	0	0	0	1	0	2.17754	1.22363	0.140976	0.146465	0.309839	0.371159	0.0469309	0.1169	0.0603413	0	0	0	0.0523999	0	0.0620926	0	0	0	0	0.0618209	0	0.0577676
Novel00282	47	73	85	108	95	135	125	90	54	39	33	41	67	96	74	64	77	62	71	81	98	54	62	80	77	56	84	5.88038	8.86496	13.0816	11.5123	12.8533	9.9455	12.8084	11.4856	7.11432	4.63426	3.96386	5.4892	7.66532	10.6793	10.0322	8.6857	13.0663	9.27098	8.54598	10.9332	10.7196	6.81088
Novel00283	56	2	0	2	1	1	2	0	0	0	0	0	0	0	0	0	0	0	2	0	0	0	1	0	0	0	1	5.86731	0.203389	0	0.17853	0.113301	0.061693	0.171616	0	0	0	0	0	0	0	0	0	0	0	0.201594	0	0	0
Novel00284	16	5	2	2	5	8	39	12	23	11	12	7	20	24	8	22	4	4	22	30	21	24	22	41	30	21	21	1.13466	0.344162	0.174466	0.120839	0.383442	0.334058	2.2651	0.868022	1.71754	0.74088	0.817006	0.531205	1.29695	1.51329	0.614744	1.69234	0.384734	0.339026	1.50095	2.2952	1.302	1.71577
Novel00285	55	15	0	13	16	25	6	9	9	0	3	0	1	3	10	5	3	3	7	1	5	2	2	1	1	3	2	6.93473	1.83571	0	1.39649	2.18157	1.85606	0.619576	1.15748	1.19493	0	0.363149	0	0.115296	0.33632	1.36623	0.683839	0.513029	0.452079	0.849103	0.136025	0.551167	0.254213
Novel00286	14	35	3	1	1	23	0	0	1	0	0	0	0	1	0	0	0	0	1	0	0	0	0	0	0	0	0	1.73556	4.21139	0.457473	0.105619	0.134059	1.6789	0	0	0.13054	0	0	0	0	0.110224	0	0	0	0	0.119263	0	0	0
Novel00287	26	40	48	15	65	36	68	28	47	40	33	29	40	68	43	50	34	50	34	74	68	57	75	118	78	56	107	3.03767	4.53601	6.8983	1.4931	8.21229	2.4766	6.50659	3.33679	5.78226	4.4385	3.70151	3.62563	4.27342	7.06385	5.44369	6.33658	5.38766	6.98175	3.82157	9.32722	6.94581	6.71342
Novel00288	4	4	1	10	2	3	5	5	8	0	0	0	9	7	0	3	0	1	3	2	1	1	0	1	1	2	1	0.418553	0.406253	0.128713	0.891497	0.22631	0.18484	0.428487	0.533658	0.88148	0	0	0	0.861154	0.651259	0	0.340509	0	0.12506	0.302001	0.225774	0.0914823	0.105485
Novel00289	33	94	27	199	116	220	327	263	170	79	52	48	76	93	42	91	42	68	121	183	162	121	88	159	139	82	228	1.63091	4.50909	1.64139	8.3791	6.19949	6.4021	13.2355	13.2579	8.84699	3.70809	2.46726	2.53848	3.4346	4.08661	2.24917	4.87835	2.81526	4.01652	5.75302	9.75706	6.99965	6.02839
Novel00290	13	13	5	53	29	33	64	83	21	10	8	8	17	11	7	11	5	13	25	18	20	26	10	16	14	22	36	0.62498	0.606614	0.295683	2.17084	1.50766	0.934161	2.51988	4.07009	1.0631	0.456595	0.369241	0.411557	0.747342	0.470198	0.364652	0.573631	0.326022	0.746952	1.15627	0.933573	0.840619	1.26008
Novel00292	1623	2249	1757	1403	1320	3115	1581	1133	1991	911	778	695	1248	1475	1133	1382	902	1069	1016	1026	1537	1752	2188	2011	1724	953	1631	84.7502	113.988	112.857	62.4179	74.5383	95.7779	67.613	60.3469	109.478	45.1802	39.003	38.8351	59.5915	68.4824	64.1075	78.2793	63.8826	66.7154	51.0401	57.7993	70.1685	92.2269
Novel00294	136	374	48	150	208	839	364	185	344	194	100	174	212	209	157	48	19	57	239	117	197	263	85	373	227	73	258	17.0682	45.5581	7.41007	16.0387	28.229	62.0005	37.4133	23.6822	45.4609	23.1237	12.0488	23.3676	24.3294	23.3217	21.3504	6.53441	3.23412	8.54967	28.8564	15.8412	21.6153	33.274
Novel00295	102	106	97	197	98	190	131	131	97	60	46	42	87	101	125	161	78	89	150	69	87	81	83	83	57	52	74	20.7058	20.8855	24.2213	34.0712	21.513	22.7107	21.7791	27.1248	20.7346	11.5678	8.96493	9.12345	16.1495	18.2297	27.4954	35.4516	21.4754	21.5928	29.2941	15.111	15.4404	16.576
Novel00298	39	9	31	20	38	10	16	35	3	26	33	45	21	26	41	17	29	56	50	12	12	20	7	9	52	40	78	8.07851	1.80949	7.8988	3.5296	8.51203	1.2197	2.71433	7.39498	0.654364	5.11503	6.56262	9.97462	3.97771	4.78856	9.20253	3.81973	8.14739	13.8638	9.96396	2.68164	2.17317	4.17636
Novel00299	20	26	17	28	21	42	48	79	17	23	58	36	40	34	38	46	8	31	63	56	52	28	77	35	51	38	63	1.80644	2.27936	1.88875	2.15467	2.05114	2.23371	3.55067	7.27818	1.61686	1.97301	5.02942	3.47947	3.3037	2.73047	3.71906	4.50679	0.980024	3.34642	5.47431	5.45675	4.10622	2.54948
Novel00300	16	14	36	12	44	21	22	22	4	13	17	8	19	19	16	14	31	30	15	43	57	15	25	15	57	37	31	3.04974	2.5901	8.4407	1.94874	9.0694	2.35693	3.43433	4.27729	0.80285	2.35339	3.11092	1.63174	3.31165	3.22004	3.30461	2.8946	8.01417	6.83424	2.75062	8.84228	9.4987	2.88228
Novel00301	14	2	1	18	11	4	20	22	7	33	34	43	17	15	13	15	2	13	19	36	17	26	2	18	22	7	17	1.55938	0.216223	0.137012	1.70815	1.32495	0.262343	1.82445	2.49948	0.821022	3.49098	3.63581	5.1252	1.7315	1.48553	1.56901	1.81231	0.30214	1.73059	2.03598	4.32594	1.65547	2.91944
Novel00302	5	6	1	10	9	1	13	12	18	27	21	32	20	13	10	21	4	9	14	41	16	13	2	25	33	13	18	0.387772	0.451651	0.0953979	0.660747	0.754799	0.0456658	0.825706	0.94927	1.46998	1.98874	1.56359	2.65566	1.41835	0.896426	0.840355	1.76662	0.420746	0.834209	1.04455	3.43038	1.08486	1.01637
Novel00303	23	24	3	4	18	17	6	1	9	0	1	0	0	0	2	1	0	0	0	0	0	0	0	0	0	0	0	2.07972	2.10636	0.33368	0.308152	1.76008	0.905128	0.444328	0.0922314	0.85694	0	0.0868106	0	0	0	0.195958	0.0980829	0	0	0	0	0	0
Novel00304	82	198	190	69	101	121	81	65	50	37	46	27	69	66	134	49	44	19	25	32	89	17	13	22	16	9	14	11.9539	28.0162	34.0709	8.5699	15.9222	10.3865	9.67072	9.66525	7.67537	5.1228	6.43801	4.2119	9.19801	8.55473	21.167	7.74837	8.69969	3.31038	3.50617	5.03269	11.3431	2.49832
Novel00305	1	3	3	1	1	2	17	5	0	5	2	7	2	5	2	4	5	3	39	15	15	22	9	21	12	7	40	0.115504	0.336329	0.426237	0.0984071	0.124905	0.136023	1.60814	0.589074	0	0.548498	0.221781	0.865192	0.211239	0.51349	0.250314	0.501157	0.783287	0.414138	4.33369	1.86914	1.51473	2.56166
Novel00306	0	0	3	0	0	40	0	5	0	19	0	18	0	1	37	0	4	0	1	3	0	0	1	93	0	0	1	0	0	0.591015	0	0	3.77215	0	0.816803	0	2.89006	0	3.08485	0	0.1424	6.42101	0	0.868877	0	0.154078	0.518345	0	0
Novel00307	13	9	9	16	21	17	19	13	7	24	8	31	21	23	88	10	30	10	26	8	27	9	13	117	32	4	26	0.958757	0.644249	0.816471	1.00534	1.67482	0.738242	1.14761	0.977938	0.543619	1.68106	0.566437	2.44649	1.41622	1.5082	7.03242	0.799986	3.00082	0.881438	1.84474	0.636514	1.74091	0.669128
Novel00309	57	5	0	0	0	0	1	1	5	0	0	0	0	0	0	0	0	0	0	0	0	0	0	0	0	0	0	6.42828	0.547313	0	0	0	0	0.0923627	0.115033	0.593775	0	0	0	0	0	0	0	0	0	0	0	0	0
Novel00312	174	80	187	197	83	66	108	101	64	322	464	558	271	238	230	107	73	130	101	71	89	49	48	80	63	146	108	45.5764	20.3389	60.2512	43.9629	23.51	10.1793	23.1681	26.9845	17.6524	80.1041	116.682	156.402	64.9094	55.4285	65.2793	30.4013	25.9339	40.6968	25.4512	20.0633	20.3811	12.9386
Novel00313	30	35	11	55	20	72	59	68	30	77	62	55	12	41	8	34	2	13	86	46	23	41	46	57	19	7	28	5.29561	5.99665	2.38847	8.27155	3.81775	7.48363	8.52949	12.2435	5.57632	12.909	10.5071	10.389	1.93697	6.43493	1.53018	6.51014	0.478827	2.74261	14.6046	8.76003	3.54951	7.29592
Novel00315	868	1243	1794	1374	2611	2055	1558	1068	1190	940	1070	710	1937	1868	2234	1532	2207	1989	1128	1712	2743	1180	2263	1540	2303	1902	1991	56.8395	79.0038	144.506	76.6561	184.893	79.2369	83.5554	71.3353	82.0558	58.4611	67.2684	49.7515	115.987	108.761	158.515	108.819	196.014	155.665	71.0617	120.945	157.037	77.8958
Novel00317	286	485	404	202	21	79	171	351	38	284	421	316	97	120	55	128	98	83	1308	283	1337	899	355	43	448	279	309	17.3177	28.5044	30.0911	10.4209	1.37507	2.81667	8.48001	21.6787	2.42292	16.3324	24.4739	20.4752	5.37085	6.46056	3.60864	8.40719	8.04829	6.00659	76.1951	18.4869	70.7785	54.8763
Novel00318	7	7	7	10	5	11	8	11	16	0	1	1	1	2	0	6	5	2	2	2	2	5	5	5	3	1	4	1.52794	1.48304	1.87949	1.85968	1.18022	1.4138	1.43013	2.44909	3.67757	0	0.209559	0.233575	0.199599	0.388155	0	1.42062	1.48024	0.521754	0.419986	0.470969	0.381668	1.10022
Novel00321	383	410	443	637	563	1038	536	469	282	382	389	332	837	774	908	552	1001	853	777	1006	1099	750	884	894	1100	1265	1396	26.4001	27.4307	37.5616	37.409	41.9661	42.1298	30.2586	32.9748	20.4686	25.008	25.7427	24.4885	52.757	47.4366	67.8188	41.2727	93.5826	70.272	51.5257	74.8098	66.2295	52.1159
Novel00323	291	326	364	263	637	396	621	294	218	259	280	151	163	154	372	196	152	409	336	365	438	275	321	461	464	497	420	13.4869	14.665	20.7517	10.3849	31.9257	10.8068	23.5715	13.8985	10.6391	11.4006	12.4587	7.48881	6.90802	6.34606	18.6818	9.85352	9.55467	22.6552	14.9814	18.2501	17.7476	12.8485
Novel00326	26	27	0	1	3	5	1	2	19	0	0	0	0	0	0	0	0	0	0	0	0	0	0	0	1	0	0	1.86007	1.87485	0	0.0609517	0.232092	0.210626	0.0585913	0.145945	1.43134	0	0	0	0	0	0	0	0	0	0	0	0	0
Novel00327	54	25	22	106	61	82	199	137	82	130	161	131	87	100	87	52	61	54	147	104	95	94	103	114	61	69	111	1.9393	0.871441	0.971869	3.2433	2.369	1.73401	5.85304	5.01851	3.10097	4.43408	5.55104	5.03432	2.85706	3.19313	3.38554	2.02569	2.97123	2.31778	5.07885	4.02938	2.98278	3.40315
Novel00328	4	2	3	7	5	6	9	6	6	16	19	25	2	5	9	0	2	8	9	5	7	10	5	9	11	10	8	0.349245	0.169491	0.322199	0.520711	0.472088	0.308465	0.643559	0.534347	0.551636	1.32678	1.59265	2.33575	0.159679	0.388155	0.85147	0	0.236839	0.834807	0.755976	0.470969	0.534335	0.880179
Novel00330	0	0	0	0	0	2	0	1	0	0	0	0	0	0	0	0	2	0	3	1	2	2	0	1	0	4	20	0	0	0	0	0	0.131352	0	0.113769	0	0	0	0	0	0	0	0	0.302555	0	0.321913	0.12033	0.195028	0.224881
Novel00331	10	11	14	4	0	3	0	9	6	7	7	7	11	7	12	4	16	8	12	10	15	7	20	10	10	40	10	1.55853	1.664	2.68396	0.531134	0	0.275309	0	1.43074	0.984686	1.03615	1.04739	1.16743	1.56767	0.970014	2.02653	0.676226	3.38212	1.49015	1.79925	1.68139	2.04387	1.0998
Novel00332	7	44	32	32	127	95	132	93	62	89	99	117	77	103	65	59	36	65	59	111	109	74	136	110	127	46	120	0.286345	1.74699	1.61018	1.11525	5.61796	2.28823	4.42224	3.88041	2.67064	3.45772	3.88798	5.12148	2.88025	3.74623	2.88113	2.61795	1.99732	3.17784	2.32188	4.89855	3.89821	3.05158
Novel00333	15	26	0	3	4	0	1	0	0	0	1	0	0	0	0	0	0	0	0	0	0	1	0	0	0	0	0	1.68463	2.83422	0	0.287055	0.4858	0	0.0919794	0	0	0	0.107823	0	0	0	0	0	0	0	0	0	0	0.113218
Novel00334	39	28	1	0	0	2	2	0	2	0	9	1	2	3	0	0	0	3	2	4	6	5	2	14	20	10	4	4.50466	3.13907	0.142079	0	0	0.136023	0.189192	0	0.243253	0	0.998014	0.123599	0.211239	0.308094	0	0	0	0.414138	0.22224	0.498437	0.605891	0.582195
Novel00335	0	0	0	4	1	0	0	0	0	0	0	0	0	0	0	0	0	5	19	0	6	0	0	0	0	0	14	0	0	0	0.369454	0.117234	0	0	0	0	0	0	0	0	0	0	0	0	0.647839	1.98162	0	0.56868	0
Novel00336	35	18	0	1	1	0	0	0	3	0	0	0	0	0	0	0	0	0	0	0	0	0	0	0	1	0	0	3.48282	1.73853	0	0.0847797	0.107608	0	0	0	0.314351	0	0	0	0	0	0	0	0	0	0	0	0	0
Novel00338	44	11	1	1	3	14	1	0	10	0	0	0	0	0	0	0	1	0	0	0	0	0	0	0	0	0	0	4.56876	1.10862	0.127726	0.0884657	0.336861	0.85597	0.0850398	0	1.0934	0	0	0	0	0	0	0	0.140831	0	0	0	0	0
Novel00339	1207	794	412	2531	916	1555	5262	4468	2328	3110	3170	4262	1364	1381	716	1107	531	833	3841	1531	2127	2269	2177	2198	1294	1191	2433	7.82808	4.99821	3.28684	13.9852	6.42432	5.93832	27.9496	29.5572	15.8987	19.1565	19.738	29.5787	8.08929	7.96355	5.03174	7.78776	4.67086	6.45683	23.9656	10.7121	12.0604	14.8349
Novel00341	10	8	7	17	13	7	12	13	12	11	14	10	15	17	11	7	15	8	24	21	14	17	18	16	12	49	31	1.80043	1.39802	1.55027	2.60768	2.53106	0.742094	1.76943	2.38738	2.27504	1.88095	2.41992	1.92661	2.46953	2.72138	2.14598	1.36707	3.66287	1.72144	4.15703	4.07895	2.20369	3.08551
Novel00342	51	37	2	6	7	16	0	0	24	0	2	0	0	0	1	0	0	0	1	0	0	0	0	4	2	1	0	4.29582	3.02499	0.207223	0.430582	0.637612	0.793561	0	0	2.12872	0	0.161734	0	0	0	0.091271	0	0	0	0.0810347	0	0	0
Novel00344	10	5	7	13	1	18	10	15	16	4	3	0	1	1	0	10	0	0	13	8	2	1	5	0	0	5	2	0.929054	0.450876	0.799967	1.029	0.100467	0.984688	0.760882	1.42146	1.56528	0.352947	0.267583	0	0.084955	0.082605	0	1.00776	0	0	1.16193	0.801833	0.162449	0.0936575
Novel00347	9	13	13	39	17	20	8	10	31	18	28	14	17	20	17	20	18	21	26	6	26	9	26	2	5	2	4	2.46059	3.44973	4.37192	9.08427	5.02607	3.21967	1.79128	2.78868	8.92462	4.67387	7.34938	4.09583	4.25004	4.86173	5.03619	5.93121	6.67456	6.86186	6.83857	1.7697	6.21464	2.4805
Novel00348	125	145	159	233	350	457	507	378	143	126	130	190	481	526	491	412	363	380	374	478	525	348	367	573	412	322	519	20.7141	23.3223	32.4106	32.8959	62.7202	44.5921	68.8083	63.8926	24.9531	19.8306	20.6822	33.6921	72.8869	77.501	88.1648	74.0578	81.5862	75.2604	59.6244	85.455	76.061	58.1349
Novel00349	27	18	1	3	6	3	4	0	5	0	0	0	0	0	0	0	0	0	0	0	0	0	0	1	0	0	1	3.22884	2.0893	0.147101	0.305656	0.77592	0.211246	0.391759	0	0.629629	0	0	0	0	0	0	0	0	0	0	0	0	0
Novel00350	11	1	1	0	1	0	0	0	2	0	0	1	0	0	0	0	0	0	0	0	0	0	0	0	0	0	0	1.8531	0.163513	0.207223	0	0.182175	0	0	0	0.354787	0	0	0.18027	0	0	0	0	0	0	0	0	0	0
Novel00355	5	2	3	2	3	12	0	3	4	3	2	4	4	7	2	2	2	1	0	0	0	2	0	0	2	4	1	0.719852	0.279479	0.531285	0.24532	0.467066	1.01728	0	0.440552	0.606408	0.410207	0.27644	0.616241	0.5266	0.896059	0.312004	0.312335	0.390533	0.172068	0	0	0	0.290272
Novel00356	115	222	165	317	306	243	884	446	451	420	404	250	478	473	589	400	291	388	542	753	699	533	571	594	740	686	768	4.24258	7.94935	7.48772	9.96371	12.2078	5.27866	26.7092	16.783	17.5203	14.716	14.309	9.86938	16.1253	15.5152	23.5453	16.007	14.5606	17.1077	19.2366	29.9696	22.5453	19.8226
Novel00360	677	632	1458	475	999	676	839	302	364	585	767	681	2950	3106	4018	3057	3872	3179	680	1660	1726	821	1543	1227	1908	1191	1396	85.3602	77.3446	226.129	51.0258	136.212	50.1878	86.6373	38.8397	48.3281	70.0536	92.8451	91.8822	340.123	348.204	548.951	418.099	662.149	479.053	82.4843	225.802	190.263	104.354
Novel00361	298	180	441	337	257	260	232	239	116	226	294	235	314	265	281	178	254	188	170	113	121	130	131	110	180	315	208	65.3984	38.3415	119.048	63.0101	60.9912	33.5977	41.698	53.4997	26.8065	47.105	61.9434	55.1869	63.0127	51.7085	66.8212	42.3729	75.6029	49.31	35.8918	26.7536	23.2157	28.7604
Novel00362	225	318	418	335	394	495	439	301	328	228	252	224	422	426	349	307	290	258	207	298	430	210	275	215	373	270	402	30.4498	41.771	69.5842	38.6256	57.6608	39.4449	48.6567	41.5499	46.742	29.3052	32.7415	32.4389	52.223	51.2597	51.1781	45.0668	53.2296	41.7299	26.9505	43.5081	50.8764	28.6498
Novel00364	150	133	73	747	132	505	747	995	629	273	242	305	136	141	76	274	117	221	737	462	440	418	268	446	124	201	362	3.94172	3.39228	2.35966	16.7241	3.75104	7.81394	16.0765	26.6698	17.4051	6.81341	6.10529	8.57652	3.26799	3.29441	2.16404	7.81019	4.16998	6.94085	18.6319	13.0975	10.1086	11.0732
Novel00365	3	20	10	22	27	10	4	19	13	39	8	54	32	27	24	14	21	38	41	34	72	59	19	10	133	66	155	0.241665	1.56375	0.990889	1.50989	2.35201	0.474326	0.263893	1.56116	1.10272	2.98377	0.618698	4.65482	2.35716	1.93384	2.09489	1.22331	2.29438	3.65849	3.1774	2.95477	5.07073	4.79121
Novel00371	66	61	47	117	74	54	148	97	53	62	70	63	144	140	101	107	97	67	132	101	158	87	86	73	70	111	103	5.79995	5.20303	5.08056	8.75983	7.03227	2.79421	10.6517	8.69471	4.90443	5.17464	5.90575	5.92432	11.5715	10.9389	9.61743	10.1996	11.5613	7.0369	11.1596	9.57536	12.139	7.70728
Novel00373	13	33	14	13	31	40	16	20	6	10	4	5	12	11	11	11	9	4	24	12	19	10	7	12	6	4	18	0.700459	1.72584	0.927898	0.596777	1.80628	1.26907	0.70605	1.09919	0.340426	0.511738	0.206917	0.288288	0.591246	0.526984	0.642228	0.642908	0.657712	0.257588	1.24407	0.697547	0.895033	0.543176
Novel00374	13	26	7	10	21	26	4	7	10	1	1	4	0	0	1	3	1	3	3	8	6	3	3	0	7	9	3	2.44917	4.75439	1.62221	1.60511	4.27836	2.88425	0.61718	1.34517	1.98384	0.17893	0.180872	0.806404	0	0	0.204142	0.613075	0.255522	0.675496	0.543741	1.62599	0.988264	0.569768
Novel00375	17	96	60	19	31	0	3	40	4	8	11	47	2	1	6	18	35	53	56	9	51	9	9	8	20	47	8	1.29736	7.11096	5.63242	1.23536	2.55833	0	0.187503	3.11368	0.321442	0.579841	0.805936	3.83819	0.139569	0.0678541	0.496157	1.49005	3.6227	4.83407	4.11145	0.74098	3.40273	0.692396
Novel00376	5	2	9	3	33	3	13	12	14	31	42	19	72	71	41	64	17	37	26	41	39	18	54	1	30	22	14	0.30549	0.118605	0.676399	0.156163	2.18034	0.107928	0.6505	0.747845	0.900715	1.79886	2.46362	1.24222	4.02261	3.85701	2.71437	4.24155	1.40874	2.70181	1.52826	2.70249	2.08324	1.10867
Novel00378	48	32	64	48	76	51	39	58	18	10	19	28	80	126	65	111	65	83	69	59	53	52	51	59	56	42	53	4.89644	3.16837	8.03068	4.17167	8.38371	3.06334	3.25822	6.0349	1.9335	0.96883	1.86076	3.05643	7.46238	11.4281	7.18472	12.2823	8.99304	10.1191	6.77149	6.49299	4.72674	5.34742
Novel00379	21	44	14	36	22	77	77	32	69	26	21	10	23	51	13	25	12	18	79	43	49	86	65	58	39	13	31	5.21464	10.6048	4.27628	7.61617	5.90759	11.2585	15.6593	8.10508	18.042	6.13177	5.00635	2.65719	5.22252	11.26	3.49788	6.73382	4.04147	5.342	18.8724	11.5193	10.6377	21.528
Novel00382	0	3	14	10	7	7	12	2	4	12	32	6	3	3	11	6	5	3	9	7	4	0	8	0	5	2	59	0	0.472879	2.79668	1.3836	1.22932	0.669369	1.59603	0.331295	0.684029	1.85085	4.98918	1.04268	0.445504	0.43318	1.93567	1.05694	1.1013	0.582278	1.40611	1.2264	0.567922	0
Novel00383	48	77	45	88	24	165	137	143	107	94	65	71	62	64	44	41	30	117	116	135	199	138	106	195	158	115	330	2.30217	3.58453	2.65486	3.5959	1.24477	4.65977	5.38137	6.99575	5.40395	4.28185	2.99299	3.64394	2.71916	2.72923	2.28668	2.13303	1.95151	6.70668	5.35241	6.98526	8.3444	6.67231
Novel00384	97	109	121	128	154	161	151	55	131	357	433	350	203	216	160	144	67	103	105	90	144	108	142	133	123	223	204	4.56599	4.98008	7.00619	5.13337	7.83912	4.46246	5.82126	2.64076	6.49331	15.9602	19.5681	17.6299	8.7379	9.04029	8.16095	7.35263	4.27752	5.79465	4.75498	4.57045	5.92614	5.12494
Novel00385	58	96	125	151	140	281	119	102	72	42	38	61	197	165	200	111	108	150	157	222	334	191	270	214	237	248	403	9.51427	15.285	25.2226	21.1035	24.8347	27.1418	15.9871	17.0667	12.4369	6.54342	5.9845	10.7077	29.5503	24.0656	35.5496	19.7509	24.0284	29.408	24.7767	39.2874	47.9005	31.5851
Novel00386	67	103	20	235	53	214	131	228	112	44	19	54	63	63	15	104	12	53	247	80	101	123	77	102	39	37	78	3.33764	4.98022	1.22554	9.97383	2.85512	6.27717	5.34457	11.5852	5.87509	2.08174	0.908689	2.87857	2.86981	2.79043	0.80968	5.61973	0.810774	3.15549	11.8374	4.2994	4.39878	6.17691
Novel00387	230	236	120	651	296	576	625	549	449	224	210	209	224	229	226	358	359	283	567	386	337	512	276	380	224	323	596	20.682	20.5979	13.2733	49.8741	28.7832	30.4981	46.0279	50.3547	42.5151	19.1303	18.1293	20.1108	18.4188	18.309	22.0207	34.9192	43.7838	30.4143	49.0505	37.446	26.4936	46.4126
Novel00388	8	13	1	27	30	39	67	23	13	6	7	9	21	13	9	22	11	13	33	37	32	40	22	47	15	13	39	1.14973	1.8134	0.176782	3.30596	4.66239	3.3003	7.88597	3.37159	1.96734	0.818961	0.965826	1.38409	2.75976	1.66116	1.40153	3.4296	2.14413	2.23292	4.56261	5.73666	4.02069	5.79516
Novel00392	72	86	97	201	65	186	114	126	23	65	70	19	58	66	117	71	38	9	46	57	101	18	21	27	94	25	177	3.23182	3.74678	5.35573	7.68669	3.15508	4.916	4.19078	5.76882	1.08711	2.77099	3.01654	0.912609	2.38062	2.63404	5.69059	3.45692	2.3134	0.482817	1.9864	2.76021	3.96352	0.814494
Novel00394	3	9	1	8	4	6	21	12	30	2	0	0	9	11	5	11	0	3	7	13	19	15	8	16	14	8	21	0.501231	1.4595	0.205518	1.13877	0.722702	0.590272	2.87351	2.04503	5.278	0.317362	0	0	1.37501	1.63408	0.905198	1.99354	0	0.599051	1.12515	2.34322	2.77534	2.52644
Novel00397	42	45	37	111	32	102	84	93	33	57	52	80	41	40	34	30	23	21	80	32	30	32	39	44	23	23	36	7.34994	7.64352	7.9647	16.5496	6.05575	10.5104	12.039	16.6005	6.08107	9.47365	8.73644	14.981	6.56094	6.22386	6.44719	5.69473	5.45904	4.39218	13.4685	6.0414	4.58989	5.64529
Novel00398	313	256	220	269	89	114	292	228	145	238	294	170	861	871	937	742	1021	697	872	602	547	601	921	467	508	837	817	38.104	30.2491	32.9445	27.9003	11.7166	8.17178	29.1129	28.3116	18.5877	27.5177	34.3614	22.1459	95.8468	94.2779	123.601	97.9823	168.58	101.411	102.127	79.0635	58.2184	73.7569
Novel00399	7	10	0	11	35	11	56	37	19	6	21	9	6	8	4	6	2	13	11	16	27	10	5	34	25	11	12	0.568395	0.788131	0	0.760982	3.07329	0.525933	3.72406	3.06448	1.62457	0.462713	1.63707	0.78201	0.445504	0.577574	0.351941	0.528471	0.22026	1.2616	0.859292	1.4016	1.91674	0.818566
Novel00400	126	147	90	40	85	117	38	40	19	14	19	12	7	17	3	10	9	17	46	37	68	40	63	103	43	50	36	9.98158	11.303	8.77009	2.69972	7.28167	5.45757	2.46541	3.23215	1.58494	1.05333	1.44504	1.01725	0.507078	1.19741	0.257518	0.859302	0.966997	1.60955	3.50576	3.16216	4.7096	3.19441
Novel00401	57	13	15	0	3	1	0	3	6	2	5	4	0	0	0	2	1	0	3	1	3	1	5	2	6	3	4	5.79269	1.28232	1.87512	0	0.329693	0.0598399	0	0.310978	0.642079	0.193038	0.487834	0.434994	0	0	0	0.220472	0.137835	0	0.293307	0.109637	0.266547	0.102449
Novel00402	17	3	4	12	2	2	2	4	1	0	1	0	0	0	0	4	3	11	7	5	4	3	4	5	1	9	2	1.9919	0.341182	0.576517	1.19793	0.253415	0.137986	0.191922	0.478059	0.123382	0	0.112491	0	0	0	0	0.508389	0.476754	1.54042	0.789065	0.632037	0.409756	0.354358
Novel00403	135	155	192	177	207	98	164	142	166	19	6	7	95	21	48	12	9	94	39	172	124	62	29	59	22	38	165	21.162	23.5831	37.0218	23.6388	35.0894	9.04552	21.0544	22.7046	27.4008	2.82868	0.902965	1.17419	13.6174	2.92689	8.15307	2.04043	1.91346	17.6107	5.88143	29.0874	16.9938	9.79751
Novel00404	438	584	486	947	387	1391	1432	896	834	353	410	314	451	495	522	580	481	457	728	454	809	822	989	1206	990	1034	995	40.5534	52.4822	55.3506	74.702	38.7478	75.8342	108.586	84.6182	81.3113	31.041	36.4446	31.11	38.1836	40.7496	52.3698	58.2503	60.4021	50.5703	64.8455	45.3484	65.4859	76.7231
Novel00405	7	4	11	10	1	16	24	6	10	0	0	2	7	11	10	6	9	6	7	7	15	5	8	15	17	8	16	2.78625	1.54536	5.38577	3.39119	0.430433	3.74997	7.82366	2.43599	4.19135	0	0	0.851863	2.54782	3.89296	4.313	2.59054	4.85868	2.8543	2.6805	3.00589	5.21987	2.00629
Novel00407	3350	3714	1913	2397	4790	4067	1084	2066	466	1764	1581	964	2921	2673	2034	1861	1611	2169	1054	1192	1536	771	861	714	1458	1281	1008	118.217	127.211	83.0393	72.0665	182.791	84.5074	31.3286	74.365	17.3162	59.1211	53.563	36.4024	94.2573	83.8687	77.7757	71.236	77.1055	91.4791	35.7826	45.3801	47.3885	27.4278
Novel00408	155	117	32	28	41	91	23	18	6	28	34	22	13	23	5	10	0	15	38	17	40	12	20	12	30	4	15	10.0047	7.33	2.54071	1.53978	2.8618	3.45858	1.21584	1.18508	0.407807	1.71648	2.10692	1.51954	0.767296	1.31997	0.349703	0.700146	0	1.15715	2.35967	1.18379	2.25724	0.780826
Novel00409	170	90	6	25	62	123	10	7	13	4	1	2	0	1	0	2	0	0	0	0	0	1	0	1	0	2	1	5.70644	2.93228	0.247743	0.714967	2.25056	2.43112	0.274912	0.239672	0.459507	0.127522	0.0322265	0.0718396	0	0.0298457	0	0.0728222	0	0	0	0	0	0.033839
Novel00410	24	10	0	6	9	2	7	3	1	0	0	0	1	0	0	0	0	0	0	0	0	0	0	0	0	0	0	1.24682	0.504243	0	0.265567	0.505614	0.0611799	0.29783	0.158971	0.0547048	0	0	0	0.0475052	0	0	0	0	0	0	0	0	0
Novel00411	9	13	19	7	6	12	15	7	1	3	6	4	2	7	6	5	10	7	10	10	7	10	10	7	9	27	8	1.47934	2.07403	3.8416	0.980286	1.0665	1.16143	2.01927	1.17362	0.173084	0.468333	0.946833	0.703563	0.30061	1.02303	1.06865	0.891482	2.22936	1.37515	1.58133	1.77329	1.00593	1.65702
Novel00413	48	37	14	37	45	52	130	83	63	32	52	49	71	60	43	48	28	41	63	67	74	82	17	98	76	132	74	2.74284	2.05214	0.984055	1.80131	2.7807	1.74963	6.08385	4.8377	3.7908	1.73667	2.85272	2.99621	3.70992	3.04842	2.66247	2.9752	2.17005	2.80007	3.46334	4.13034	3.69689	4.72361
Novel00414	67	113	95	109	82	161	176	134	82	64	50	78	119	125	118	107	62	77	144	148	117	153	101	176	118	100	256	9.44506	15.4616	16.4735	13.0914	12.5005	13.3641	20.3198	19.268	12.1724	8.56876	6.76701	11.7664	15.34	15.6677	18.0247	16.3618	11.8543	12.9732	19.5294	22.5084	14.4199	21.7432
Novel00415	267	312	237	452	370	755	262	287	198	147	192	168	262	274	263	234	261	304	214	214	276	192	235	209	217	185	218	15.1504	17.1836	16.5422	21.8515	22.7038	25.2258	12.1756	16.6111	11.8307	7.92206	10.4595	10.2009	13.5945	13.8238	16.1706	14.4028	20.0866	20.6164	11.6821	13.1003	13.692	10.9829
Novel00416	30	19	1	4	5	8	3	1	0	0	1	2	1	1	0	3	1	1	1	0	0	0	2	1	1	0	1	4.92117	3.02515	0.201781	0.559032	0.886953	0.77272	0.403037	0.167321	0	0	0.157487	0.351071	0.150001	0.145852	0	0.533809	0.222485	0.196053	0.157813	0	0	0
Novel00417	49	12	1	14	9	18	4	4	1	2	0	2	6	1	0	2	0	1	1	0	3	2	2	0	0	1	0	5.14718	1.22349	0.129213	1.25294	1.02235	1.11335	0.34412	0.428584	0.110613	0.199531	0	0.224812	0.576331	0.0933981	0	0.227887	0	0.125545	0.101058	0	0.275512	0.211789
Novel00418	31	15	0	5	6	21	2	6	0	1	2	0	0	1	3	3	2	1	0	1	1	1	2	0	1	3	0	3.97032	1.86466	0	0.545585	0.830994	1.58368	0.209783	0.783821	0	0.121639	0.245918	0	0	0.113875	0.416334	0.416775	0.347414	0.15307	0	0.138171	0.111972	0.129111
Novel00420	364	152	267	202	225	230	90	141	80	61	116	204	139	115	140	106	163	128	154	64	87	88	81	104	110	68	98	30.8202	12.4918	27.8085	14.5718	20.6015	11.4669	6.24098	12.1774	7.13273	4.90537	9.4295	18.4834	10.7621	8.65759	12.8446	9.73547	18.7187	12.953	12.5444	5.84611	6.4402	7.51135
Novel00421	58	76	68	83	60	116	65	87	33	36	24	71	55	43	43	39	22	47	59	34	45	42	31	78	39	16	57	4.05298	5.15473	5.84505	4.94144	4.53399	4.77298	3.71994	6.20109	2.42824	2.38922	1.61011	5.30912	3.51445	2.67165	3.25591	2.95616	2.08508	3.92528	3.96638	2.56318	2.74919	2.95867
Novel00422	8	5	1	2	2	5	0	1	5	0	0	0	0	0	104	0	0	0	0	0	0	0	0	1	0	0	0	0.420995	0.255389	0.0647321	0.0896697	0.113815	0.154932	0	0.0536771	0.277069	0	0	0	0	0	5.93031	0	0	0	0	0	0	0
Novel00424	359	285	320	241	115	214	190	210	87	296	295	235	151	259	177	469	118	158	374	213	142	234	195	137	99	98	249	71.4475	55.0533	78.3385	40.8638	24.7499	25.0779	30.9687	42.6299	18.2324	55.949	56.3652	50.047	27.48	45.8308	38.1701	101.247	31.8514	37.5816	71.6077	45.7325	24.7074	46.9472
Novel00425	4	1	3	7	7	3	7	6	0	2	1	0	6	2	1	1	3	17	3	50	21	3	4	5	1	2	5	1.11614	0.270836	1.02971	1.66413	2.11223	0.492908	1.59968	1.70771	0	0.530026	0.26789	0	1.53094	0.496198	0.302355	0.302675	1.13536	5.66937	0.805335	15.0516	5.12301	0.843883
Novel00427	0	0	0	0	0	0	0	0	0	0	0	0	0	0	0	0	0	0	0	0	2	5	0	1	0	23	0	0	0	0	0	0	0	0	0	0	0	0	0	0	0	0	0	0	0	0	0	0.167233	0.482077
Novel00428	0	0	0	0	42	0	0	0	0	0	29	32	0	0	0	0	0	0	1	0	71	0	0	0	0	0	2	0	0	0	0	4.68609	0	0	0	0	0	2.87258	3.53301	0	0	0	0	0	0	0.0992598	0	6.40446	0
Novel00429	0	0	0	0	33	0	0	0	0	0	14	53	0	0	0	0	1	0	0	0	81	1	0	0	0	0	0	0	0	0	0	1.58256	0	0	0	0	0	0.596059	2.51511	0	0	0	0	0.0601476	0	0	0	3.14048	0.044706
Novel00430	0	2	7	4	2	7	7	10	9	16	6	26	10	11	16	3	3	8	7	5	0	12	7	49	8	6	14	0	0.18035	0.799967	0.316614	0.200934	0.382934	0.532618	0.947641	0.880472	1.41179	0.535167	2.58483	0.84955	0.908655	1.61071	0.302329	0.378021	0.888295	0.625655	0.501146	0	1.12389
Novel00432	29	8	4	1	4	3	0	0	8	1	0	0	0	0	1	0	0	0	0	0	0	0	0	0	0	0	0	5.35178	1.43297	0.908015	0.157228	0.798257	0.325991	0	0	1.55461	0.17527	0	0	0	0	0.199966	0	0	0	0	0	0	0
Novel00433	4	0	0	0	0	0	0	1	0	1	0	0	4	2	0	5	41	1	4	0	6	3	0	0	0	0	7	0.706081	0	0	0	0	0	0	0.180052	0	0.16765	0	0	0.645658	0.313899	0	0.957374	9.81595	0.21097	0.679282	0	0.92596	0.533848
Novel00434	17	94	27	66	40	58	29	59	13	4	1	2	307	366	266	160	137	125	22	29	30	28	36	48	40	32	55	3.67125	19.7033	7.17235	12.1433	9.34131	7.37526	5.12908	12.9963	2.95624	0.820413	0.20733	0.462181	60.6249	70.2766	62.2449	37.4802	40.1272	32.2627	4.5707	6.7564	5.66412	6.09571
Novel00435	15	7	0	2	0	32	0	1	0	2	1	0	0	0	1	0	0	1	0	0	2	2	0	1	1	2	0	2.70064	1.22326	0	0.306786	0	3.39243	0	0.183645	0	0.34199	0.172851	0	0	0	0.195089	0	0	0.21518	0	0	0.314813	0.363001
Novel00436	2	1	1	5	1	9	5	10	4	1	5	15	2	3	1	6	1	0	29	5	6	16	6	38	9	4	11	0.271116	0.131575	0.166747	0.577464	0.146592	0.718378	0.555101	1.3827	0.570975	0.128746	0.650717	2.17588	0.247915	0.361586	0.146887	0.882255	0.183857	0	3.78198	0.731221	0.711088	2.18649
Novel00437	160	168	141	135	123	205	217	144	125	96	129	94	378	414	229	232	190	182	218	209	251	195	212	201	231	157	320	10.7906	10.9972	11.6971	7.75692	8.97045	8.14076	11.9857	9.90584	8.87703	6.14901	8.35242	6.78377	23.3112	24.8251	16.7347	16.9719	17.3793	14.6698	14.1442	15.2064	14.7995	13.2575
Novel00438	1073	900	436	115	212	709	164	23	220	443	451	233	328	373	83	200	53	191	43	256	294	273	371	481	256	62	93	158.413	128.967	79.1789	14.465	33.8461	61.6341	19.8294	3.46354	34.2014	62.1157	63.9239	36.8098	44.2804	48.9625	13.2778	32.0285	10.6125	33.7015	6.10737	40.774	37.9475	40.6307
Novel00439	144	95	71	152	250	105	289	103	121	35	65	65	92	70	67	144	152	58	112	163	153	59	59	99	121	35	121	10.1411	6.49371	6.15056	9.12003	19.0391	4.35409	16.6685	7.39883	8.97305	2.34099	4.39474	4.8984	5.9246	4.38315	5.11276	11.0003	14.5185	4.88177	7.58817	12.3841	9.42022	4.18867
Novel00441	31	6	3	0	0	0	0	0	0	0	3	0	0	0	0	0	4	0	8	4	5	28	34	9	12	44	9	1.28756	0.241882	0.153271	0	0	0	0	0	0	0	0.119626	0	0	0	0	0	0.22533	0	0.319662	0.179233	0.181561	1.17237
Novel00442	551	1073	412	733	409	2353	730	591	753	424	253	358	524	714	456	523	383	397	613	424	574	666	656	1009	445	229	554	57.5075	108.697	52.8936	65.1788	46.1614	144.604	62.3982	62.9163	82.756	42.0288	25.3507	39.9828	50.0094	66.2577	51.5697	59.2095	54.2158	49.521	61.5501	47.741	52.3758	70.0726
Novel00444	1641	1996	2368	1189	1555	4012	1224	366	5554	10086	7262	2771	3913	3375	3274	2284	1528	2011	2031	2205	3800	2278	2015	901	1311	787	1718	220.61	260.449	391.589	136.184	226.063	317.586	134.764	50.1879	786.236	1287.78	937.278	398.63	481.031	403.417	476.926	333.065	278.607	323.113	262.676	319.799	446.627	308.724
Novel00446	102	116	41	180	92	204	239	652	105	45	53	36	52	34	11	136	29	20	182	102	73	67	56	65	63	149	218	2.97605	3.28506	1.47149	4.47446	2.90275	3.50473	5.71102	19.4039	3.22597	1.24698	1.48461	1.12398	1.38736	0.88203	0.347768	4.30423	1.1476	0.697422	5.10865	3.21065	1.86212	1.97068
Novel00447	0	0	0	0	0	0	0	0	0	26	0	0	0	0	0	0	0	0	0	0	44	0	0	0	0	0	0	0	0	0	0	0	0	0	0	0	2.57724	0	0	0	0	0	0	0	0	0	0	4.01487	0
Novel00448	132	95	120	39	28	159	45	15	38	55	50	35	37	51	41	54	48	36	80	152	141	104	87	111	102	42	71	9.04499	6.31835	10.1146	2.27682	2.0748	6.41529	2.52536	1.0484	2.74189	3.57936	3.28928	2.56637	2.31837	3.1072	3.04421	4.0137	4.46097	2.94824	5.27375	11.2365	8.44694	7.18404
Novel00449	10	5	3	5	3	47	0	4	4	0	1	1	0	0	3	0	0	0	0	0	0	0	2	0	0	0	0	0.582492	0.282687	0.214953	0.248136	0.188971	1.61203	0	0.237658	0.245347	0	0.0559225	0.0623314	0	0	0.189351	0	0	0	0	0	0	0
Novel00450	25	11	3	5	7	24	0	9	8	11	14	11	9	11	16	6	6	8	12	4	1	3	3	2	3	2	1	1.70301	0.727302	0.25138	0.290185	0.515653	0.962659	0	0.625347	0.573849	0.711667	0.91559	0.801837	0.560617	0.666245	1.18101	0.443348	0.554347	0.651317	0.786418	0.293961	0.0595556	0.206015
Novel00451	114	119	289	272	430	354	183	132	103	31	81	49	101	104	154	60	57	79	65	146	103	72	106	47	145	148	279	11.2067	11.3544	34.9465	22.7809	45.7114	20.4909	14.7333	13.2358	10.6621	2.89429	7.64459	5.15449	9.07907	9.09015	16.404	6.39795	7.59978	9.28167	6.14726	15.4838	8.8523	7.1352
Novel00452	88	62	35	30	34	89	29	37	63	115	102	69	58	50	91	36	17	48	29	27	36	28	34	15	15	32	35	5.84742	3.9987	2.86077	1.69837	2.44311	3.48222	1.57818	2.50776	4.40812	7.2575	6.50696	4.90623	3.52417	2.95404	6.55209	2.59478	1.53209	3.81196	1.85385	1.93552	2.09137	1.8756
Novel00455	39	55	37	38	29	39	24	33	12	6	6	4	22	30	16	64	30	41	55	39	43	52	28	14	8	4	5	4.9636	6.79424	5.79251	4.12045	3.99129	2.92268	2.50161	4.28399	1.60822	0.725256	0.733128	0.544765	2.56037	3.39483	2.20653	8.83545	5.17854	6.23652	6.73427	5.35488	4.78461	6.6717
Novel00456	13	38	12	1	30	7	10	13	1	33	18	4	20	12	15	8	8	10	1	44	14	42	46	25	55	366	68	1.52103	4.31542	1.72706	0.0996833	3.79575	0.482254	0.95823	1.55145	0.123204	3.66703	2.02191	0.500807	2.13979	1.24836	1.9017	1.01531	1.26951	1.39836	0.112561	5.55391	1.43208	4.95386
Novel00457	46	76	35	177	55	244	293	411	98	95	85	170	51	47	36	111	65	77	464	134	137	208	279	266	142	104	161	10.2615	16.4555	9.604	33.6398	13.2677	32.0498	53.5298	93.5181	23.0202	20.1272	18.204	40.5805	10.4032	9.32211	8.70183	26.8591	19.6661	20.529	99.5783	32.2485	26.7189	46.7752
Novel00458	212	310	300	260	326	359	276	178	343	143	136	111	292	220	262	178	215	276	183	229	286	167	175	147	161	157	163	25.3151	35.9295	44.0654	26.4513	42.0963	25.242	26.9916	21.6803	43.129	16.2176	15.5912	14.1835	31.8841	23.3578	33.9002	23.0558	34.8206	39.3894	21.0228	29.5007	29.8577	20.103
Novel00459	34	24	7	72	19	19	21	14	19	3	10	17	6	3	3	9	7	4	9	5	15	6	4	3	7	15	17	5.53262	3.79061	1.40114	9.98191	3.3434	1.8205	2.79864	2.32371	3.25565	0.46364	1.56224	2.96018	0.892793	0.434049	0.528969	1.58859	1.54491	0.777926	1.40893	0.877758	2.13398	0.984248
Novel00460	250	251	179	563	120	359	349	281	165	28	30	47	143	127	106	204	163	223	348	246	365	290	179	216	170	374	419	36.445	35.5154	32.0984	69.9254	18.9174	30.816	41.6677	41.7836	25.3287	3.87671	4.1987	7.33183	19.0626	16.4614	16.744	32.2585	32.2284	38.8534	48.8059	38.6888	46.5197	42.6184
Novel00461	507	821	792	971	372	1104	531	536	450	108	184	115	221	239	150	259	176	236	454	338	543	529	451	369	542	372	502	56.2405	88.3956	108.069	91.7677	44.6239	72.11	48.2406	60.6469	52.5637	11.3782	19.5955	13.6508	22.4172	23.5724	18.0298	31.1644	26.4794	31.2881	48.4499	40.4493	52.6608	59.156
Novel00463	71	47	41	80	88	31	74	106	33	62	37	66	49	46	57	27	47	21	51	39	60	34	26	30	47	55	73	4.31847	2.77469	3.06752	4.14563	5.78811	1.11024	3.6862	6.57627	2.11357	3.58155	2.16058	4.29569	2.7253	2.48768	3.75667	1.78136	3.87724	1.52657	2.98426	2.55911	3.19057	2.08474
Novel00464	135	66	55	271	82	115	88	82	32	27	30	41	27	34	41	50	45	16	33	19	7	24	16	26	15	19	38	24.5233	11.6368	12.2897	41.9415	16.108	12.3006	13.0919	15.1936	6.12106	4.65819	5.23194	7.96978	4.48494	5.49147	8.07023	9.85217	11.0869	3.47369	5.76706	3.7235	1.1117	4.39499
Novel00465	11	13	5	33	7	40	18	13	15	3	0	9	2	8	3	4	0	2	10	3	4	2	3	9	4	0	2	1.6633	1.90795	0.929996	4.2513	1.14462	3.56142	2.22909	2.00505	2.38837	0.430832	0	1.45626	0.276539	1.07556	0.491537	0.656078	0	0.361439	1.4547	0.489387	0.528792	0.304866
Novel00467	108	35	0	8	40	2	10	3	36	0	0	0	0	2	2	0	1	0	1	0	0	1	0	0	1	0	0	10.2209	3.21499	0	0.645037	4.09363	0.11145	0.775071	0.289594	3.58756	0	0	0	0	0.168291	0.205094	0	0.128357	0	0.091046	0	0	0.095404
Novel00468	0	1	26	0	4	0	4	0	0	0	0	0	0	1	0	1	0	0	0	1	0	0	0	1	1	0	0	0	0.111161	3.66279	0	0.495393	0	0.375183	0	0	0	0	0	0	0.101829	0	0.124229	0	0	0	0.123555	0	0
Novel00469	28	21	12	141	17	122	484	301	469	321	169	164	175	226	37	337	27	55	511	263	277	323	169	348	134	40	228	3.11877	2.27034	1.64414	13.3805	2.04766	8.00147	44.1516	34.1975	55.0085	33.9577	18.0721	19.5473	17.8242	22.382	4.46564	40.7166	4.0789	7.32174	54.7572	31.6034	26.9744	36.2684
Novel00470	20	8	9	35	22	18	25	28	11	34	20	29	35	39	4	19	7	8	40	8	13	14	5	9	7	9	5	1.72398	0.669326	0.954283	2.57039	2.05073	0.913606	1.76489	2.46185	0.998449	2.78348	1.65512	2.67496	2.75878	2.98904	0.37361	1.77653	0.818377	0.824172	3.31709	0.743951	0.979696	1.21655
Novel00472	17	12	36	40	26	40	38	29	23	18	22	26	22	22	15	18	26	15	41	28	54	48	43	43	52	61	92	1.53377	1.05084	3.99526	3.07468	2.53668	2.12498	2.80783	2.66877	2.18509	1.54238	1.90559	2.51016	1.81502	1.76481	1.46642	1.76157	3.18154	1.61744	3.55869	2.72534	4.25942	4.36569
Novel00473	11	11	27	30	46	40	24	15	21	6	16	13	15	27	32	17	43	20	20	39	33	13	15	22	26	7	24	1.88836	1.83286	5.70149	4.38775	8.5395	4.0433	3.37426	2.62655	3.79614	0.978252	2.63699	2.3881	2.35467	4.12117	5.95249	3.16561	10.0118	4.10344	3.30306	7.22286	4.95281	2.24976
Novel00474	4	12	49	0	0	0	0	13	0	0	0	7	0	1	0	16	28	32	6	0	36	12	0	1	11	9	0	0.601477	1.7514	9.06333	0	0	0	0	1.99391	0	0	0	1.12635	0	0.133698	0	2.60973	5.71045	5.75089	0.867972	0	4.73268	1.81904
Novel00475	0	0	0	2	0	0	0	0	0	0	2	0	0	1	0	0	0	0	0	0	3	3	0	0	2	0	30	0	0	0	0.0976432	0	0	0	0	0	0	0.11003	0	0	0.0509504	0	0	0	0	0	0	0.150297	0.173303
Novel00479	84	20	14	17	4	24	6	22	6	18	16	20	46	49	26	36	11	31	41	20	8	22	23	23	9	11	20	6.98847	1.61502	1.43273	1.20498	0.35987	1.17571	0.408818	1.86693	0.525637	1.42227	1.27797	1.78053	3.49952	3.62463	2.34387	3.24879	1.24122	3.08241	3.28157	1.79509	0.581887	1.84513
Novel00480	8	4	2	1	2	4	1	7	0	29	17	35	2	2	12	0	2	8	26	1	10	8	6	3	1	0	2	1.3647	0.662295	0.419671	0.145337	0.368943	0.401782	0.139708	1.218	0	4.69842	2.78414	6.38897	0.311977	0.303348	2.21811	0	0.462732	1.63103	4.26692	0.184034	1.49139	1.37574
Novel00481	14	11	5	2	7	13	5	8	2	18	10	39	12	3	21	10	3	24	22	6	10	28	16	4	3	1	1	1.48213	1.13031	0.651119	0.180392	0.80138	0.810374	0.433515	0.863873	0.222956	1.80983	1.01637	4.41814	1.16168	0.282386	2.40898	1.14835	0.430757	3.03665	2.24066	0.68527	0.925558	2.98825
Novel00482	16	5	3	1	2	0	1	0	0	9	3	4	1	7	2	12	0	0	0	4	0	2	3	1	1	0	1	1.87744	0.569459	0.433013	0.0999714	0.253781	0	0.0960999	0	0	1.00299	0.337959	0.502254	0.107299	0.730314	0.254293	1.52737	0	0	0	0.50636	0	0.23658
Novel00483	14	34	10	33	15	22	131	89	51	56	34	35	29	34	12	21	2	6	22	23	34	30	27	71	29	12	36	0.437901	1.03222	0.384752	0.879409	0.507367	0.405187	3.3558	2.83949	1.67977	1.66358	1.02099	1.17148	0.829456	0.945566	0.406711	0.712499	0.0848461	0.224298	0.662013	0.77612	0.929765	0.945955
Novel00484	56	0	26	27	134	26	83	5	19	9	20	0	23	23	14	53	25	18	20	30	29	26	21	68	49	33	1	4.16407	0	2.37813	1.7105	10.775	1.13838	5.05457	0.37923	1.4877	0.635595	1.42776	0	1.56389	1.52063	1.12802	4.27487	2.5213	1.59966	1.43072	2.4066	1.88527	1.94897
Novel00487	1	9	0	63	10	433	1	0	0	16	0	28	14	13	3	3	0	4	1	0	36	59	10	0	0	0	0	0.104638	0.91407	0	5.61643	1.13155	26.6786	0.0856973	0	0	1.59008	0	3.13521	1.33957	1.20948	0.340149	0.340509	0	0.500239	0.100667	0	3.29336	6.22364
Novel00488	2	8	2	13	4	31	16	17	2	0	3	7	4	3	6	27	4	10	20	5	11	41	5	27	8	6	23	0.619842	2.40651	0.762455	3.43261	1.34059	5.65715	4.06114	5.37406	0.652699	0	0.892625	2.32149	1.1336	0.82668	2.01493	9.07678	1.68138	3.70406	5.96317	1.67176	2.98051	12.8096
Novel00489	106	162	124	147	114	296	331	238	130	70	102	95	215	189	199	197	208	234	249	205	245	197	241	238	187	141	236	13.8156	20.4939	19.8801	16.3234	16.0677	22.7165	35.3321	31.6406	17.8418	8.66504	12.7633	13.2497	25.6242	21.9024	28.1044	27.8514	36.769	36.4508	31.2219	28.8251	27.9175	25.884
Novel00490	12	4	0	0	1	1	0	0	2	0	0	0	0	0	0	0	0	0	0	0	0	0	0	0	0	0	0	1.92188	0.6218	0	0	0.173192	0.0943039	0	0	0.337292	0	0	0	0	0	0	0	0	0	0	0	0	0
Novel00491	127	22	0	4	2	21	0	0	5	0	0	0	0	0	1	0	0	0	0	0	0	0	0	0	0	0	0	21.1752	3.56035	0	0.568215	0.360609	2.06171	0	0	0.87786	0	0	0	0	0	0.180668	0	0	0	0	0	0	0
Novel00492	62	89	62	144	160	156	106	47	56	45	45	35	62	58	68	64	53	46	78	103	110	73	89	100	109	95	119	3.86071	5.37912	4.74897	7.63953	10.774	5.71985	5.40577	2.98521	3.67193	2.66131	2.6902	2.33217	3.53032	3.2112	4.58819	4.32287	4.47615	3.42341	4.67267	6.91935	5.98844	4.58246
Novel00493	8401	6974	2891	6025	3145	7431	9250	4432	5907	4852	4509	6913	2073	2776	1496	3827	4564	2440	5335	7648	9454	5875	4919	7549	5544	1763	10070	434.218	349.868	183.805	265.316	175.784	226.156	391.557	233.657	321.496	238.18	223.745	382.349	97.9768	127.574	83.7848	214.561	319.945	150.727	265.281	426.459	427.207	306.116
Novel00494	61	48	26	9	10	7	4	11	15	5	1	1	5	4	4	50	8	5	30	13	53	17	19	40	35	0	7	6.58665	5.03063	3.45335	0.827955	1.16766	0.445059	0.353729	1.21152	1.70552	0.512758	0.103665	0.115545	0.493688	0.384025	0.468006	5.85628	1.1716	0.645254	3.11639	1.51437	5.0033	1.85048
Novel00496	68	120	243	116	298	109	143	129	128	49	88	47	171	147	206	93	133	98	69	99	200	46	186	64	164	87	271	6.06098	10.3815	26.6424	8.80889	28.7232	5.72065	10.4387	11.7281	12.0137	4.148	7.53032	4.4828	13.9373	11.6497	19.8957	8.99154	16.0783	10.4397	5.91669	9.51968	15.5851	4.13327
Novel00498	20	36	15	21	19	36	78	37	74	56	31	43	59	56	24	51	15	37	67	78	143	57	76	86	78	33	56	0.884043	1.54451	0.815582	0.790846	0.908197	0.936981	2.82367	1.6682	3.44435	2.35093	1.31553	2.0339	2.38475	2.20088	1.14951	2.44529	0.899267	1.95466	2.84914	3.71955	5.52619	2.53992
Novel00499	0	0	0	2	2	0	1	0	1	2	45	0	0	1	0	0	0	1	1	0	0	0	0	0	1	0	1	0	0	0	0.35477	0.450299	0	0.170516	0	0.21924	0.395481	8.99492	0	0	0.18512	0	0	0	0.248837	0.200301	0	0	0
Novel00501	16	38	46	31	40	20	26	25	23	2	1	2	5	7	5	17	12	10	7	26	16	5	14	5	16	15	17	2.42386	5.5875	8.57193	4.00109	6.55286	1.78403	3.2258	3.86305	3.669	0.287757	0.14544	0.324217	0.692637	0.942868	0.820758	2.79353	2.4656	1.81056	1.02019	4.24927	2.11911	0.763588
Novel00504	456	518	540	476	1056	862	869	466	476	492	522	489	925	959	942	725	634	1140	904	918	1603	1207	1230	1796	2371	2400	3189	33.4178	36.8459	48.6788	29.72	83.6874	37.1967	52.1566	34.8338	36.7326	34.2441	36.7265	38.3477	61.9872	62.488	74.8033	57.6325	63.0167	99.8491	63.7348	72.5786	102.705	89.1705
Novel00505	0	0	0	0	1	0	0	0	0	0	0	0	0	0	0	0	0	1	0	691	78	0	0	0	0	0	0	0	0	0	0	0.100124	0	0	0	0	0	0	0	0	0	0	0	0	0.110657	0	69.0214	6.31384	0
Novel00507	26	2	0	2	2	12	1	0	8	0	0	0	0	0	1	0	0	0	0	0	0	0	0	0	0	0	0	3.16994	0.236676	0	0.207748	0.263689	0.861479	0.0998515	0	1.02707	0	0	0	0	0	0.13211	0	0	0	0	0	0	0
Novel00508	454	491	545	828	544	1132	476	659	560	85	98	80	349	437	383	355	461	433	283	250	276	247	245	230	161	217	319	51.3433	53.8959	75.8154	79.7788	66.5289	75.3806	44.0871	76.0179	66.688	9.12967	10.6402	9.68134	36.0912	43.9415	46.9336	43.5485	70.7103	58.5251	30.79	30.5015	27.2887	28.1596
Novel00509	115	137	28	122	5	313	49	92	121	140	100	75	44	56	19	30	8	12	42	14	22	42	32	4	17	2	31	6.97381	8.06378	2.08864	6.3032	0.327888	11.1764	2.43357	5.69066	7.72661	8.06321	5.82195	4.86688	2.4399	3.01943	1.24848	1.97338	0.657985	0.86972	2.45029	0.91591	1.16638	2.56757
Novel00510	7	2	3	4	3	6	14	2	9	5	13	8	1	2	1	6	0	2	18	5	13	24	7	6	8	3	17	0.72592	0.201311	0.382688	0.353411	0.33643	0.366376	1.18904	0.211555	0.9828	0.492458	1.29429	0.887765	0.0948284	0.184411	0.112369	0.67493	0	0.247883	1.7958	0.559389	1.17864	2.50902
Novel00513	21	17	46	17	67	17	36	27	22	17	13	23	30	20	42	17	42	35	16	38	67	19	30	16	81	28	41	3.79774	2.98402	10.2329	2.61929	13.1028	1.81026	5.33194	4.9805	4.18948	2.91987	2.25708	4.45094	4.96107	3.21589	8.23024	3.33482	10.3017	7.56485	2.7837	7.41383	10.5932	3.46387
Novel00515	75	86	35	121	6	61	52	230	35	211	109	146	252	282	61	231	109	88	256	93	122	149	84	116	26	49	52	2.31557	2.57716	1.32922	3.18282	0.200323	1.10895	1.31485	7.24315	1.13788	6.1871	3.23087	4.82355	7.11451	7.74125	2.04072	7.73617	4.56433	3.24718	7.60383	3.09765	3.29308	4.63751
Novel00516	189	327	186	798	427	712	4737	2630	1744	31	33	7	261	209	185	155	189	254	879	452	815	907	1178	1031	1014	839	1391	9.65807	16.2189	11.6916	34.7425	23.5961	21.4237	198.248	137.084	93.8441	1.50452	1.61897	0.382775	12.196	9.49598	10.2437	8.59166	13.0992	15.5127	43.2129	24.9184	36.411	46.7237
Novel00517	8	6	12	3	0	4	4	9	6	1	0	2	0	2	3	4	23	2	1	7	7	6	5	3	11	1	7	3.29744	2.4004	6.08416	1.05351	0	0.970803	1.35028	3.78383	2.60417	0.391466	0	0.882132	0	0.732962	1.33988	1.78839	12.8578	0.985241	0.396535	3.1127	2.5225	2.4931
Novel00518	2	1	2	3	3	2	1	3	1	167	2	206	10	13	391	86	56	1	3	2	98	41	6	3	1	3	3	0.120029	0.0582507	0.147645	0.153393	0.194697	0.0706756	0.0491509	0.183645	0.0631955	9.51873	0.115234	13.2294	0.548785	0.693686	25.4266	5.59848	4.55823	0.0717267	0.173209	0.12949	5.14194	2.4805
Novel00523	11	29	18	16	8	1	86	34	33	37	9	44	15	18	17	4	3	3	36	23	62	27	15	97	71	3	28	0.661135	1.69177	1.33077	0.819307	0.51996	0.0353901	4.23323	2.08439	2.08854	2.11206	0.519322	2.82987	0.824396	0.961911	1.10714	0.26078	0.244553	0.215499	2.08159	1.49134	3.25788	1.63592
Novel00524	60	41	34	143	122	164	106	44	43	120	154	297	55	56	33	58	29	37	92	45	64	123	97	103	62	120	289	8.71549	5.78057	6.07509	17.6973	19.1639	14.0272	12.6102	6.51923	6.5772	16.555	21.4762	46.1652	7.30552	7.23259	5.19412	9.13873	5.71337	6.42346	12.8565	7.0519	8.12769	18.0114
Novel00525	0	2	5	1	0	0	25	3	6	15	12	7	6	7	14	0	1	0	2	12	24	3	0	119	51	3	8	0	0.159058	0.503943	0.0698085	0	0	1.67763	0.250728	0.517681	1.16729	0.943967	0.613754	0.44955	0.509967	1.24298	0	0.11113	0	0.157654	1.06075	1.71924	0.2478
Novel00526	73	37	2	17	38	35	18	24	14	1	4	7	5	4	9	20	0	1	8	1	15	4	7	5	5	4	2	7.92454	3.89851	0.267063	1.57228	4.46085	2.2372	1.60029	2.65745	1.60033	0.1031	0.416877	0.813142	0.496328	0.386079	1.05865	2.35504	0	0.129741	0.835481	0.117113	1.4236	0.437736
Novel00527	28	27	22	29	24	31	36	28	9	25	16	19	22	18	10	14	6	5	22	28	26	32	26	30	18	13	25	4.11136	3.84802	3.97359	3.62789	3.81085	2.68024	4.32919	4.19361	1.39156	3.48639	2.25551	2.98537	2.95391	2.34998	1.59105	2.22983	1.1949	0.877453	3.10775	4.43546	3.3377	4.73673
Novel00529	367	197	226	219	74	284	295	250	36	271	311	265	278	254	92	334	98	53	200	81	215	110	110	41	31	43	225	49.7499	25.9202	37.6849	25.2929	10.8478	22.6688	32.751	34.5675	5.13878	34.8902	40.4746	38.4405	34.4602	30.6143	13.5136	49.1122	18.018	8.58673	26.0826	11.8458	25.4806	15.0321
Novel00530	57	19	15	99	48	63	153	117	112	53	26	50	10	13	14	14	11	24	98	27	61	92	36	81	61	103	119	2.08673	0.675135	0.675484	3.08784	1.90027	1.35805	4.58732	4.36897	4.31758	1.84279	0.913821	1.95875	0.334764	0.423155	0.555362	0.55595	0.546182	1.05009	3.45154	1.06637	1.95239	3.39532
Novel00531	263	81	235	286	349	202	472	345	293	459	497	931	493	497	364	377	139	473	250	428	311	491	253	384	423	625	629	23.0371	6.88659	25.3206	21.3436	33.0584	10.4186	33.8603	30.8244	27.0254	38.1851	41.7952	87.265	39.4882	38.7074	34.5487	35.8205	16.5136	49.5177	21.0673	40.4454	23.8166	43.3566
Novel00533	18	8	3	20	28	29	3	5	5	45	34	41	15	18	40	6	11	47	62	4	42	4	31	4	185	3	1	0.733361	0.31636	0.150349	0.694232	1.23363	0.69571	0.100102	0.207787	0.21451	1.74127	1.32991	1.7875	0.558836	0.652053	1.76588	0.265163	0.607843	2.2886	2.43015	0.175816	1.49603	0.164288
Novel00534	189	315	639	312	485	358	673	447	354	164	181	169	631	602	791	577	495	665	152	454	755	241	281	354	601	349	479	17.6805	28.6015	73.5303	24.8666	49.0634	19.7197	51.5614	42.6523	34.8713	14.5708	16.2558	16.9175	53.9771	50.0719	80.1801	58.5498	62.8047	74.35	13.6796	45.8186	61.7484	22.7275
Novel00535	66	36	3	11	23	29	5	7	7	3	4	3	3	4	6	9	1	2	5	0	10	2	3	1	1	3	2	5.18294	2.74398	0.289792	0.73596	1.95318	1.34096	0.321572	0.560703	0.578844	0.223749	0.30157	0.252099	0.215427	0.279291	0.510552	0.76664	0.106509	0.18771	0.377744	0	0.68656	0.15833
Novel00536	59	26	5	5	9	11	1	2	1	1	1	0	0	3	0	0	0	0	0	0	1	1	0	4	0	1	1	3.06707	1.31187	0.319723	0.221448	0.505938	0.336705	0.0425743	0.106048	0.0547398	0.0493719	0.0499078	0	0	0.138662	0	0	0	0	0	0	0.0454483	0.052405
Novel00537	23	33	14	31	60	110	30	35	21	15	17	16	29	29	20	30	15	16	47	27	49	34	53	17	40	18	32	1.60999	2.2421	1.20547	1.84878	4.54181	4.5339	1.71986	2.49899	1.54791	0.997227	1.14246	1.19848	1.85627	1.80492	1.51699	2.27789	1.4241	1.33857	3.1651	2.03897	2.99873	2.39925
Novel00538	5	22	8	23	8	68	81	30	35	36	25	42	19	32	4	15	2	9	52	15	52	71	43	195	44	11	44	0.429172	1.83286	0.844665	1.68197	0.742565	3.43681	5.69407	2.62655	3.16345	2.93476	2.06015	3.8577	1.49129	2.44217	0.37203	1.39659	0.232833	0.923273	4.29398	1.38901	3.90221	6.14357
Novel00540	1	21	1	1	10	11	0	0	3	0	0	1	1	0	0	0	0	0	0	0	0	0	0	0	0	0	0	0.0579995	1.1822	0.071344	0.0494144	0.627202	0.375666	0	0	0.183222	0	0	0.0620643	0.0530362	0	0	0	0	0	0	0	0	0
Novel00543	25	39	44	22	126	52	33	31	11	15	15	15	27	39	45	29	40	49	29	50	42	27	38	45	63	47	51	5.7022	8.63402	12.3449	4.27518	31.0782	6.98378	6.16443	7.21218	2.64196	3.24939	3.28466	3.6611	5.63137	7.90919	11.1217	7.17493	12.3742	13.3575	6.3635	12.3034	8.37526	6.20823
Novel00546	19	28	25	68	25	27	38	26	19	33	24	24	56	55	75	27	20	29	28	38	57	17	8	35	43	41	84	5.45155	7.79777	8.82346	16.6228	7.75692	4.56157	8.92948	7.60925	5.74052	8.99266	6.61111	7.36877	14.6927	14.0312	23.3176	8.40324	7.78305	9.94467	7.72894	11.7626	14.2984	4.91718
Novel00547	77	14	0	0	60	23	0	1	27	0	0	0	0	0	4	0	0	0	0	0	0	0	0	1	0	1	2	4.66245	0.822807	0	0	3.92878	0.820043	0	0.0617627	1.72155	0	0	0	0	0	0.262447	0	0	0	0	0	0	0
Novel00548	42	78	37	69	50	43	14	19	37	24	40	46	38	45	45	29	41	29	65	40	77	34	35	27	69	27	61	2.8926	5.2141	3.13454	4.04871	3.72385	1.74378	0.789666	1.33473	2.68332	1.56985	2.64482	3.39011	2.39315	2.7556	3.35821	2.16648	3.8298	2.38706	4.30673	2.97202	4.63634	2.36058
Novel00549	0	0	27	0	0	0	0	0	0	0	0	0	0	0	0	0	0	0	0	0	0	0	0	0	0	0	0	0	0	5.53758	0	0	0	0	0	0	0	0	0	0	0	0	0	0	0	0	0	0	0
Novel00550	359	261	124	576	260	539	332	458	158	682	748	899	272	304	226	212	151	216	573	212	189	257	293	212	144	217	257	12.7741	9.01412	5.4274	17.4618	10.0045	11.293	9.67501	16.6228	5.92005	23.0478	25.5526	34.2306	8.85021	9.6178	8.7137	8.18257	7.28732	9.1858	19.615	8.13815	5.87956	9.21874
Novel00551	19	9	4	6	1	11	2	3	3	0	1	0	0	0	0	0	0	1	0	1	0	1	0	0	0	1	2	1.61548	0.742742	0.418352	0.43464	0.0919459	0.550715	0.139269	0.260179	0.268598	0	0.0816293	0	0	0	0	0	0	0.101619	0	0.091728	0	0.0857138
Novel00556	768	984	1155	1237	1232	1387	1076	906	432	366	425	352	704	819	753	941	641	768	870	1415	1587	894	711	1057	1396	981	1519	82.3793	102.447	152.395	113.046	142.906	87.6028	94.5247	99.126	48.7946	37.286	43.7666	40.4033	69.0521	78.1098	87.5203	109.487	93.2542	98.4565	89.7783	163.744	148.826	96.6708
Novel00557	241	177	363	540	244	379	427	627	140	185	194	216	282	291	286	284	181	227	325	254	123	143	195	132	155	130	174	65.4483	46.6553	121.261	124.941	71.6563	60.6046	94.9698	173.681	40.0351	47.7157	50.5801	62.7701	70.029	70.2651	84.1598	83.6598	66.6674	73.6773	84.9103	74.4163	29.2034	39.1488
Novel00558	343	197	6	18	103	31	33	7	14	1	8	0	0	0	1	1	0	0	2	1	0	2	4	0	1	0	0	12.2747	6.84275	0.264121	0.548807	3.98601	0.653228	0.967183	0.255516	0.527567	0.033988	0.274856	0	0	0	0.0387771	0.0388182	0	0	0.0688563	0.0386074	0	0.0721522
Novel00559	392	201	84	55	369	11	15	9	66	1	5	2	1	0	23	2	1	0	0	0	1	2	3	2	4	1	1	27.3455	13.6095	7.20795	3.26882	27.8361	0.451832	0.856973	0.64039	4.84814	0.0662533	0.334862	0.149296	0.0637892	0	1.73854	0.151337	0.0946136	0	0	0	0.0609882	0.140647
Novel00560	15	16	4	1	6	8	0	4	8	0	0	0	0	0	1	0	0	0	0	0	0	0	0	0	0	0	0	0.913036	0.945285	0.299495	0.0518592	0.39494	0.286729	0	0.248347	0.512765	0	0	0	0	0	0.0659559	0	0	0	0	0	0	0
Novel00561	11	75	48	25	193	51	181	106	90	29	32	17	19	22	54	26	6	11	35	58	55	26	89	144	131	85	84	0.684439	4.52949	3.67381	1.32529	12.9862	1.86852	9.22353	6.72745	5.8968	1.71375	1.91156	1.1319	1.08104	1.21711	3.64077	1.75482	0.506346	0.818015	2.0951	3.89335	2.99193	1.63086
Novel00562	51	120	130	51	91	41	26	41	21	30	23	36	53	53	58	48	46	29	43	52	63	47	45	23	84	69	50	3.32891	7.60255	10.4378	2.83617	6.42328	1.5758	1.38989	2.72972	1.44339	1.85978	1.44131	2.5145	3.16341	3.07591	4.1022	3.39852	4.07234	2.26233	2.7002	3.66175	3.59517	3.09265
Novel00564	355	158	306	332	263	206	344	312	162	747	1024	604	544	497	497	249	476	257	378	265	250	327	360	239	341	665	405	31.9576	13.8054	33.8844	25.4632	25.6026	10.9194	25.3618	28.6486	15.3565	63.8667	88.4999	58.1836	44.7809	39.7802	48.4797	24.3143	58.1175	27.6507	32.7366	25.7362	19.6758	29.6753
Novel00566	26	19	4	0	3	2	2	0	11	0	0	0	0	0	1	0	0	0	0	0	0	0	0	0	0	1	0	2.06979	1.46809	0.391693	0	0.25826	0.0937491	0.130394	0	0.922097	0	0	0	0	0	0.08626	0	0	0	0	0	0	0
Novel00568	33	16	0	5	15	66	0	1	22	0	0	0	0	0	1	0	0	0	0	0	0	0	3	0	2	1	0	2.16619	1.01941	0	0.279629	1.06477	2.55101	0	0.0669554	1.52068	0	0	0	0	0	0.0711279	0	0	0	0	0	0	0
Novel00569	55	68	3	9	108	8	1	2	28	0	0	0	0	0	3	0	0	1	2	0	0	0	0	0	0	3	1	3.76557	4.5188	0.252652	0.524976	7.99604	0.32251	0.0560718	0.139669	2.01863	0	0	0	0	0	0.22256	0	0	0.0818265	0.131733	0	0	0
Novel00571	7	6	2	3	2	14	0	7	4	3	2	1	5	1	0	4	4	3	6	15	4	5	8	21	1	6	4	0.667915	0.555674	0.234739	0.243878	0.206365	0.786567	0	0.681277	0.401897	0.271864	0.18321	0.102103	0.436255	0.0848375	0	0.414	0.517651	0.342114	0.55077	1.54407	0.333679	0.480944
Novel00572	33	21	6	1	27	0	1	0	6	0	0	0	0	0	1	0	0	0	0	0	0	0	0	0	0	0	0	1.28394	0.793041	0.287154	0.0331482	1.136	0	0.0318645	0	0.245818	0	0	0	0	0	0.0421587	0	0	0	0	0	0	0
Novel00573	714	1284	621	1820	2308	3136	3770	2165	2086	1545	1552	1529	3864	4116	3071	2221	1779	2451	2188	2364	3641	2556	3812	3767	2792	2131	3539	72.8346	127.131	77.9227	158.176	254.6	188.365	314.961	225.268	224.071	149.684	151.995	166.903	360.433	373.319	339.45	245.756	246.133	298.82	214.725	260.16	324.718	262.846
Novel00574	102	123	188	248	487	441	756	378	218	121	185	196	545	536	685	475	691	560	373	539	616	470	703	786	728	693	690	17.7352	20.7581	40.2093	36.7381	91.5689	45.1501	107.655	67.0394	39.9139	19.9815	30.8819	36.4678	86.6522	82.8639	129.058	89.5873	162.955	116.372	62.3936	101.106	93.6403	82.3825
Novel00577	7	14	17	22	44	20	39	48	17	11	6	6	4	11	5	15	31	19	38	52	42	20	17	24	32	12	36	0.453628	0.880594	1.35514	1.21466	3.08345	0.763161	2.06987	3.17282	1.16006	0.677021	0.373293	0.416074	0.237033	0.63381	0.351098	1.05441	2.72469	1.47157	2.36909	3.63545	2.37956	1.30657
Novel00578	73	160	110	95	245	110	35	23	52	443	488	383	222	236	191	317	234	230	65	178	82	56	32	22	12	5	13	3.44225	7.32294	6.38036	3.81656	12.4931	3.0542	1.35165	1.10624	2.58199	19.8395	22.092	19.3257	9.57238	9.89456	9.7591	16.2142	14.9654	12.962	2.94869	9.05508	3.38049	2.662
Novel00579	67	69	49	77	162	33	130	70	50	16	17	17	29	41	49	35	33	28	60	20	46	20	34	69	30	18	31	3.3438	3.34241	3.00811	3.27405	8.74305	0.969759	5.31355	3.56341	2.62765	0.758391	0.814537	0.907886	1.32346	1.81934	2.64983	1.89474	2.23374	1.67013	2.88079	1.07683	2.0071	1.00623
Novel00580	3	14	17	38	0	3	95	19	7	2	1	2	19	16	0	20	11	7	1	1	3	40	0	40	2	10	0	0.380622	1.72404	2.65311	4.10757	0	0.224119	9.87126	2.45883	0.935195	0.240996	0.121806	0.271531	2.20432	1.80492	0	2.75245	1.89286	1.06144	0.122059	0.136875	0.332767	5.11604
Novel00581	103	90	40	225	71	148	138	165	250	119	95	138	105	119	72	87	41	86	285	108	243	189	166	180	189	110	272	4.89096	4.14806	2.33641	9.10266	3.64584	4.13812	5.36676	7.99177	12.5005	5.36675	4.33089	7.01218	4.55925	5.02422	3.70464	4.48118	2.64055	4.88069	13.0196	5.53265	10.0881	9.04731
Novel00582	16	29	15	71	26	55	23	33	9	28	18	20	15	22	13	24	32	19	69	35	44	34	28	32	68	34	73	0.883802	1.55482	1.0192	3.34136	1.55307	1.78889	1.04049	1.85931	0.523491	1.46893	0.954563	1.18218	0.75766	1.0805	0.7781	1.43801	2.39739	1.25434	3.66674	2.08572	2.12488	1.89328
Novel00583	597	577	1277	396	941	590	796	337	350	583	735	644	2950	2861	4320	3097	4088	3384	821	1788	1678	885	1727	1045	2103	1189	1391	119.99	112.562	315.715	67.8103	204.524	69.8245	131.027	69.0882	74.0749	111.288	141.826	138.508	542.177	511.274	940.832	675.195	1114.39	812.883	158.749	387.696	294.856	179.315
Novel00584	6	5	5	27	8	6	49	38	34	2	2	3	4	3	2	3	5	3	23	9	10	13	14	7	20	37	26	0.848774	0.686526	0.870049	3.25412	1.22381	0.499778	5.67693	5.48311	5.06467	0.268707	0.271624	0.454129	0.517426	0.377335	0.306569	0.46034	0.959322	0.50721	3.13014	1.37352	1.23676	1.8539
Novel00586	6	14	11	19	9	12	28	22	26	11	8	6	25	25	17	23	10	11	31	40	38	22	23	10	6	31	14	0.35876	0.812507	0.809056	0.967911	0.58194	0.422492	1.37116	1.34177	1.63703	0.624674	0.45924	0.383903	1.36691	1.3291	1.10143	1.49176	0.810973	0.786089	1.78324	2.58027	1.98647	1.3261
Novel00587	3	3	13	1	42	8	17	9	6	26	55	17	92	76	49	64	35	50	33	46	24	19	72	0	30	23	25	0.24581	0.238587	1.31025	0.0698085	3.72144	0.38597	1.14079	0.752184	0.517681	2.0233	4.32652	1.49055	6.8931	5.53678	4.35043	5.68821	3.88956	4.89638	2.60129	4.06621	1.71924	1.5694
Novel00588	17	23	27	26	23	66	76	70	49	20	19	34	23	36	41	44	27	51	66	75	34	36	44	67	36	8	55	2.32389	3.05169	4.54007	3.02809	3.39999	5.31245	8.50856	9.76038	7.05332	2.59659	2.49354	4.9735	2.87502	4.37556	6.07305	6.52433	5.00592	8.33226	8.67972	11.0606	4.06342	4.96101
Novel00595	21	0	1	0	2	29	1	22	0	20	32	65	0	0	45	13	0	49	26	0	41	0	10	322	2	1	2	1.11305	0	0.0651969	0	0.114632	0.905059	0.043408	1.18938	0	1.00677	1.62832	3.68659	0	0	2.58442	0.747402	0	3.10396	1.32575	0	1.89987	0
Novel00596	14	6	0	3	4	18	0	1	3	0	1	0	0	0	0	0	0	0	0	0	1	0	0	0	0	0	1	0.779158	0.324112	0	0.142249	0.240736	0.589868	0	0.0567675	0.175813	0	0.0534311	0	0	0	0	0	0	0	0	0	0.0486568	0
Novel00597	272	230	159	488	247	579	537	577	328	288	219	354	470	456	333	350	184	359	661	435	438	606	529	889	353	361	806	14.2492	11.6949	10.2459	21.7806	13.9927	17.8601	23.0394	30.8318	18.0937	14.3292	11.0144	19.8446	22.5147	21.2398	18.9026	19.8887	13.0735	22.4772	33.3133	24.5846	20.0605	32.0033
Novel00598	18	7	11	25	15	33	23	22	0	4	7	13	8	14	10	55	17	33	31	28	13	75	34	61	22	25	71	5.25751	1.9845	3.95215	6.22124	4.73786	5.67553	5.50189	6.5544	0	1.10962	1.96292	4.0632	2.13671	3.63581	3.16494	17.4256	6.73458	11.5199	8.71094	8.82305	3.31969	22.0836
Novel00599	8	2	0	38	11	5	0	1	2	0	0	1	1	3	0	12	0	0	10	1	2	0	0	0	1	1	21	0.837107	0.203127	0	3.38769	1.24471	0.308067	0	0.106732	0.22037	0	0	0.111972	0.0956838	0.279111	0	1.36204	0	0	1.00667	0.112887	0.182965	0
Novel00600	169	336	159	115	9	39	15	61	25	23	36	30	9	10	6	7	0	12	43	34	27	15	12	38	36	14	88	7.5358	14.5421	8.72113	4.36888	0.433979	1.02398	0.547785	2.77444	1.17385	0.974044	1.54114	1.43147	0.366972	0.396468	0.289902	0.338577	0	0.639514	1.84462	1.63559	1.05257	0.674272
Novel00604	1	1	0	0	0	5	0	2	0	3	5	5	0	0	4	3	0	9	1	0	0	2	2	1	0	0	85	0.142206	0.138027	0	0	0	0.41867	0	0.290101	0	0.405178	0.682627	0.760858	0	0	0.616359	0.462759	0	1.52963	0.136808	0	0	0.286713
Novel00605	19	3	107	8	124	2	2	3	28	2	9	5	17	28	27	11	403	110	4	95	105	11	22	18	91	136	31	10.2853	1.57626	71.2489	3.68961	72.5882	0.637494	0.886682	1.65648	15.9607	1.02825	4.67736	2.89633	8.41507	13.4767	15.8373	6.45908	295.883	71.1673	2.08313	55.4802	49.6932	6.00282
Novel00606	3	9	2	2	1	3	7	3	6	1	0	0	5	3	2	4	0	0	8	4	38	22	24	36	25	27	16	0.178329	0.519267	0.14624	0.101289	0.0642814	0.105005	0.340782	0.181897	0.375565	0.056456	0	0	0.271781	0.158558	0.128822	0.257916	0	0	0.457496	0.256516	1.97484	1.31834
Novel00607	7	3	2	4	9	2	2	5	1	1	0	2	3	2	2	2	1	2	2	13	10	12	22	13	16	63	21	1.02598	0.426786	0.360583	0.499496	1.42649	0.172607	0.240076	0.747507	0.154339	0.139204	0	0.313682	0.402079	0.260638	0.317636	0.317973	0.198791	0.350348	0.282013	2.0556	1.28141	1.77307
Novel00608	10	4	3	0	0	1	0	1	0	0	1	6	1	2	0	0	0	3	0	0	2	0	1	0	0	0	1	2.15956	0.838438	0.796928	0	0	0.12716	0	0.220276	0	0	0.20733	1.38654	0.197475	0.384025	0	0	0	0.774305	0	0	0.377608	0
Novel00609	29	37	21	18	21	15	13	12	7	5	11	8	8	21	3	23	0	10	12	9	13	11	6	13	9	6	10	1.68439	2.0859	1.50037	0.890732	1.31901	0.513005	0.618394	0.710934	0.428129	0.275818	0.613387	0.497225	0.424896	1.0845	0.188809	1.44907	0	0.694179	0.670536	0.56395	0.660138	0.644079
Novel00611	0	26	0	0	4	0	0	10	0	0	0	0	6	12	0	0	1	0	0	0	0	0	0	0	0	0	28	0	5.08472	0	0	0.871547	0	0	2.05518	0	0	0	0	1.10547	2.14978	0	0	0.273276	0	0	0	0	0
Novel00612	6	5	9	5	9	8	43	14	5	21	20	15	19	19	11	31	11	14	24	62	69	26	37	56	47	15	19	0.715413	0.578657	1.32002	0.507931	1.16046	0.561669	4.19904	1.70269	0.62778	2.37811	2.28946	1.91388	2.0716	2.0143	1.4212	4.00944	1.7789	1.99508	2.75304	7.97536	7.19285	3.12522
Novel00613	24	42	22	23	44	39	55	48	17	94	151	128	90	89	52	55	19	34	102	74	80	64	140	34	35	28	42	0.670376	1.13868	0.755898	0.547349	1.32906	0.641441	1.25819	1.36758	0.500021	2.4937	4.04931	3.82591	2.29878	2.21036	1.57387	1.66643	0.719805	1.13504	2.74096	2.22994	1.95364	1.80214
Novel00614	94	0	49	104	212	77	587	17	98	59	66	48	57	65	63	306	43	22	37	398	130	520	156	577	133	10	89	6.38189	0	4.09214	6.01567	15.5647	3.0782	32.6389	1.17726	7.00615	3.80436	4.30192	3.48723	3.5387	3.92374	4.63467	22.5351	3.95953	1.78513	2.41668	29.1513	7.71633	35.5898
Novel00615	1	1	18	9	13	83	1	0	46	4	17	3	3	7	23	17	13	11	57	63	28	0	138	0	9	8	18	0.111232	0.107963	2.46283	0.852907	1.56371	5.43617	0.0910974	0	5.3879	0.422569	1.81541	0.357082	0.30514	0.692298	2.77214	2.05114	1.96122	1.46234	6.09958	7.56002	2.72291	0
Novel00617	17	9	7	10	6	14	0	2	1	0	2	4	1	2	1	3	0	1	0	0	1	0	0	0	1	0	2	4.38219	2.2518	2.21959	2.1962	1.67254	2.12498	0	0.525865	0.27144	0	0.494958	1.10337	0.235716	0.458392	0.279318	0.838842	0	0.308083	0	0	0.225366	0
Novel00618	36	19	2	49	31	54	70	158	33	4	0	1	11	7	5	2	5	4	3	30	3	3	1	1	1	0	0	2.58231	1.32284	0.176469	2.99455	2.40464	2.28079	4.11226	11.5602	2.4926	0.272505	0	0.076758	0.721517	0.446446	0.388627	0.155616	0.486441	0.34292	0.207025	2.32156	0.188137	0.216935
Novel00619	8	4	2	11	7	15	4	8	8	1	1	5	12	5	0	8	5	1	26	17	0	23	5	8	18	10	132	0.327087	0.158737	0.100586	0.383173	0.309496	0.361118	0.13394	0.333631	0.344425	0.0388312	0.0392527	0.218756	0.448644	0.181764	0	0.354797	0.277266	0.0488652	1.02269	0.749851	0	0.947987
Novel00620	405	926	687	354	960	1083	372	398	474	690	822	528	582	457	272	634	658	1539	234	431	1067	283	487	591	886	1569	692	43.3277	96.1541	90.4067	32.2659	111.062	68.2219	32.5934	43.4307	53.3975	70.108	84.4266	60.4452	56.9353	43.4702	31.5309	73.5728	95.4752	196.778	24.0837	49.744	99.7979	30.521
Novel00622	14	8	2	0	9	6	1	0	0	0	0	0	0	0	0	0	0	0	0	0	0	0	1	0	0	0	0	2.82082	1.56453	0.49569	0	1.96098	0.711842	0.165015	0	0	0	0	0	0	0	0	0	0	0	0	0	0	0
Novel00623	10	10	18	2	11	6	12	2	10	15	4	18	4	2	3	5	9	7	6	3	6	2	4	2	4	7	12	2.10907	2.04709	4.66979	0.359378	2.50881	0.745123	2.07276	0.430253	2.22087	3.00463	0.809932	4.06239	0.771435	0.375048	0.685599	1.14388	2.57447	1.76448	1.21742	0.6826	1.10634	0.425229
Novel00625	21	41	9	29	1	7	33	39	2	14	17	12	15	29	5	5	0	12	10	3	12	10	1	9	6	3	22	1.53482	2.9085	0.809122	1.80578	0.0790354	0.301246	1.97528	2.90741	0.153922	0.971795	1.19285	0.938506	1.00248	1.88452	0.395973	0.396393	0	1.0482	0.703128	0.236544	0.766772	0.736783
Novel00626	255	435	456	690	413	375	488	328	636	26	32	26	89	106	56	205	139	306	309	399	356	299	178	206	236	389	466	25.159	41.657	55.3414	58.0004	44.0642	21.7856	39.432	33.0088	66.0757	2.43632	3.03109	2.74501	8.02953	9.29873	5.98684	21.9393	18.6004	36.0828	29.3296	42.4696	30.7078	29.7389
Novel00627	43	0	3	37	30	3	1	3	0	1	6	1	0	0	1	4	1	2	0	0	1	2	0	1	1	2	1	3.53756	0	0.303591	2.59338	2.66895	0.145325	0.067377	0.251744	0	0.0781346	0.473896	0.0880345	0	0	0.0891441	0.356954	0.111581	0.196649	0	0	0.0719253	0.16587
Novel00630	22	6	3	1	9	0	1	1	0	0	0	0	0	0	0	0	0	0	0	0	0	0	0	0	0	0	0	1.56426	0.41408	0.262386	0.0605781	0.69201	0	0.0582322	0.0725252	0	0	0	0	0	0	0	0	0	0	0	0	0	0
Novel00631	23	34	14	64	38	55	83	76	23	59	60	63	39	53	36	35	20	43	41	45	31	38	33	74	21	28	33	1.19258	1.71114	0.892939	2.82729	2.13073	1.67922	3.52464	4.01955	1.2558	2.9055	2.98682	3.49558	1.84915	2.44344	2.02265	1.96855	1.40652	2.66474	2.04522	2.51725	1.4053	1.9863
Novel00632	227	296	137	62	40	102	228	40	150	763	639	479	225	189	98	139	34	78	58	79	137	168	289	204	220	58	200	29.6338	37.5059	21.9996	6.89578	5.64684	7.84056	24.3766	5.32629	20.6198	94.6008	80.0866	66.9137	26.8592	21.9376	13.8626	19.6831	6.01998	12.1698	7.28427	11.1261	15.6361	22.1092
Novel00634	2	4	4	3	3	7	12	7	4	1	0	0	4	6	2	17	6	1	12	10	4	2	6	1	13	2	14	0.288966	0.560948	0.710901	0.369289	0.468728	0.595524	1.41995	1.03161	0.608566	0.137222	0	0	0.528474	0.770784	0.313115	2.66429	1.17577	0.17268	1.66799	1.55872	0.505269	0.291305
Novel00635	0	28	0	0	1	0	0	15	0	6	11	0	26	20	28	0	4	1	3	1	0	0	1	0	0	0	41	0	2.51054	0	0	0.0998957	0	0	1.41338	0	0.526409	0.975558	0	2.19626	1.6427	2.80271	0	0.501161	0.110405	0.266613	0.099659	0	0
Novel00636	18	0	0	0	0	0	0	1	0	3	14	0	0	0	1	2	0	0	0	0	0	2	2	0	0	49	1	2.69169	0	0	0	0	0	0	0.15253	0	0.426071	2.00991	0	0	0	0.162035	0.324414	0	0	0	0	0	0.301498
Novel00638	36	31	51	43	133	50	82	44	38	21	23	41	55	43	76	51	26	76	60	84	61	34	83	68	106	65	66	2.32182	1.94059	4.04604	2.36279	9.27602	1.89881	4.33129	2.89456	2.58073	1.28634	1.42414	2.82962	3.24367	2.46581	5.31126	3.56791	2.27433	5.85823	3.72283	5.84466	3.43956	2.21058
Novel00640	174	567	286	415	105	645	30	293	52	1556	548	181	281	315	79	182	108	317	353	373	730	392	175	5	302	28	61	17.5512	55.5119	35.4859	35.6643	11.4533	38.309	2.4783	30.1458	5.52321	149.065	53.0682	19.5368	25.9185	28.2509	8.63457	19.9134	14.7752	38.2157	34.2552	40.5899	64.3763	39.8606
Novel00641	83	132	50	336	102	366	894	693	408	148	80	114	119	181	47	243	52	137	455	332	354	427	425	597	305	102	505	10.4005	16.0545	7.70691	35.8712	13.8217	27.005	91.7469	88.5754	53.8356	17.6136	9.62419	15.2862	13.6355	20.1661	6.38164	33.0294	8.83761	20.5175	54.851	44.8816	38.7817	53.9395
Novel00642	179	232	61	603	146	475	1186	1067	982	475	254	278	205	320	84	291	81	149	870	363	421	581	515	702	277	179	517	15.5618	19.5767	6.52332	44.6634	13.7259	24.3156	84.4436	94.6178	89.8978	39.22	21.2	25.8623	16.297	24.7355	7.91302	27.442	9.5509	15.4817	72.7647	34.0459	31.9988	50.9194
Novel00643	176	993	324	410	400	1408	551	403	360	152	128	174	2968	3033	2536	1556	863	1465	295	502	545	477	870	998	416	259	458	33.3904	182.854	75.6113	66.2708	82.0639	157.288	85.6124	77.986	71.9189	27.388	23.3139	35.3244	514.897	511.618	521.333	320.21	222.062	332.179	53.8427	102.746	90.3965	91.2281
Novel00644	468	1169	899	807	419	808	545	736	184	112	86	111	4179	3999	5047	2155	2310	1457	396	499	321	516	694	553	467	428	628	85.9758	208.445	203.153	126.309	83.2391	87.403	81.998	137.915	35.5942	19.5414	15.1679	21.8208	702.021	653.201	1004.66	429.432	575.567	319.901	69.9876	98.8972	51.5563	95.5611
Novel00646	1193	3051	2939	2173	1252	2736	909	1153	567	596	566	504	7976	7360	12000	5610	9784	4710	902	1373	964	1302	2136	1332	593	997	1006	265.4	658.792	804.252	411.859	301.195	358.394	165.615	261.632	132.823	125.926	120.885	119.98	1622.53	1455.8	2892.66	1353.75	2952.09	1252.3	193.046	329.521	187.492	291.993
Novel00647	48	21	5	3	10	6	2	2	12	0	0	0	0	0	0	0	0	0	1	0	0	0	0	0	0	0	0	3.21582	1.36557	0.412053	0.171238	0.724491	0.236693	0.109738	0.136673	0.84657	0	0	0	0	0	0	0	0	0	0.0644534	0	0	0
Novel00648	7	4	2	5	3	11	11	5	10	6	11	24	5	7	8	7	8	7	24	25	23	15	19	13	12	13	39	1.46117	0.810418	0.51353	0.889206	0.677185	1.35201	1.88049	1.06457	2.19804	1.18949	2.20441	5.36082	0.954378	1.29917	1.80946	1.58496	2.26489	1.74633	4.81959	5.62984	4.19737	3.15643
Novel00649	1	7	4	3	0	3	5	1	3	6	5	6	3	8	2	6	3	1	10	11	16	5	3	15	14	9	27	0.209277	1.42189	1.02971	0.534898	0	0.369681	0.856973	0.213463	0.66111	1.19256	1.00459	1.34366	0.574103	1.48859	0.453532	1.36204	0.851522	0.250119	2.01334	2.48351	2.92743	1.05485
Novel00650	18	1	0	2	5	0	3	0	26	1	0	0	0	0	0	0	0	0	1	0	0	0	0	0	0	0	0	10.9074	0.588158	0	1.03254	3.27643	0	1.48883	0	16.5902	0.575514	0	0	0	0	0	0	0	0	0.582966	0	0	0
Novel00651	0	0	0	0	0	0	0	0	0	0	52	0	0	0	0	0	0	0	0	0	0	0	0	0	0	0	0	0	0	0	0	0	0	0	0	0	0	4.45463	0	0	0	0	0	0	0	0	0	0	0
Novel00653	199	57	6	28	22	60	7	19	3	1	9	6	5	5	11	16	4	6	9	0	13	4	7	6	3	7	6	6.97999	1.94054	0.258872	0.836737	0.834464	1.23919	0.201083	0.679763	0.110804	0.0333127	0.303068	0.225201	0.160369	0.155932	0.418072	0.608749	0.19029	0.251524	0.303696	0	0.398649	0.141437
Novel00654	52	171	37	708	232	1265	768	591	819	266	130	207	26	35	10	18	5	5	192	51	146	135	79	167	58	17	99	3.42725	10.9392	2.99969	39.7562	16.5353	49.0927	41.4552	39.7312	56.8404	16.6507	8.22587	14.5992	1.56698	2.05104	0.714166	1.28686	0.446957	0.393857	12.1742	3.62631	8.41281	8.96968
Novel00655	44	37	4	11	22	6	2	1	18	0	0	0	3	0	0	0	1	0	2	0	2	2	1	0	0	4	2	13.3312	10.8809	1.49077	2.83949	7.20815	1.07042	0.496277	0.309044	5.74278	0	0	0	0.831164	0	0	0	0.410934	0	0.582966	0	0.529778	0.61087
Novel00656	41	99	114	244	224	100	166	143	252	121	125	67	207	211	191	224	65	216	208	637	465	228	311	334	576	244	513	4.18238	9.80214	14.3047	21.206	24.7099	6.00654	13.8683	14.8791	27.069	11.7228	12.2418	7.31361	19.3089	19.1376	21.112	24.7859	8.99304	26.3342	20.4126	70.1022	41.4704	23.4464
Novel00658	441	792	519	923	423	1330	1502	1054	1019	2204	1498	1629	1205	1293	1000	938	735	762	1076	1093	1210	1067	909	1552	703	593	1201	25.5595	44.5539	37.0011	45.577	26.5117	45.389	71.2953	62.31	62.19	121.32	83.3533	101.031	63.863	66.6313	62.8017	58.9704	57.7771	52.7832	59.996	68.342	61.3121	62.3419
Novel00659	88	142	102	233	152	464	294	189	361	118	90	77	177	184	142	150	95	129	229	317	410	310	260	343	274	184	437	10.9092	17.0862	15.5541	24.6091	20.3769	33.8699	29.8494	23.8988	47.1249	13.8932	10.7115	10.2146	20.0647	20.2812	19.0747	20.1706	15.9731	19.1129	27.3113	42.3959	44.4367	38.7413
Novel00660	13	14	3	37	6	131	40	31	33	16	18	23	17	28	5	26	3	6	61	26	30	58	25	82	9	10	64	3.71687	3.88515	1.05509	9.01291	1.85511	22.0542	9.36636	9.04063	9.93527	4.34472	4.94087	7.03687	4.44458	7.11799	1.54904	8.06352	1.16335	2.05027	16.7788	8.01974	7.49897	16.7172
Novel00661	1	5	0	12	10	9	33	26	19	5	2	5	2	1	2	7	0	2	1	4	6	12	10	5	9	0	5	0.111845	0.54279	0	1.14347	1.20948	0.592711	3.02278	2.96614	2.2377	0.531122	0.214755	0.598416	0.204547	0.0994445	0.242383	0.849241	0	0.267345	0.1076	0.482646	0.586696	1.353
Novel00662	1	2	0	4	5	0	13	9	0	3	3	10	2	5	2	8	0	4	29	5	17	15	14	58	31	2	7	0.0497545	0.0965847	0	0.169559	0.269021	0	0.529727	0.456749	0	0.141763	0.143301	0.532414	0.0909934	0.221191	0.107825	0.431757	0	0.237859	1.38812	0.268383	0.739482	0.752359
Novel00663	57	66	9	23	21	272	22	39	4	50	24	53	52	57	187	20	14	47	21	14	15	31	19	13	6	4	13	7.09872	7.97802	1.37873	2.44041	2.82818	19.9461	2.2439	4.95418	0.524562	5.91402	2.86954	7.06315	5.92183	6.31168	25.235	2.70179	2.36476	6.99567	2.51605	1.88099	1.63321	3.89196
Novel00665	7	7	0	9	5	7	2	19	0	12	5	8	7	4	1	3	1	6	4	18	5	3	2	1	1	1	2	2.12088	2.05855	0	2.32322	1.63821	1.24882	0.496277	5.87184	0	3.45308	1.4544	2.59373	1.93938	1.07756	0.328303	0.985952	0.410934	2.17268	1.16593	5.8836	1.32445	0.916306
Novel00667	86	67	63	72	28	68	66	16	39	10	29	32	138	130	111	151	145	114	289	145	191	214	180	297	237	191	325	4.11742	3.11349	3.71022	2.9369	1.44967	1.91699	2.5879	0.781357	1.96618	0.45471	1.33297	1.63943	6.04162	5.53395	5.75847	7.84189	9.41561	6.52316	13.3113	7.48941	7.99478	10.3286
Novel00669	17	4	1	18	15	5	7	25	11	17	17	37	7	9	6	7	3	11	18	15	6	4	5	12	6	19	12	2.59472	0.59258	0.187747	2.34068	2.4758	0.449361	0.875015	3.8921	1.76793	2.46432	2.49107	6.0431	0.976982	1.22137	0.992314	1.15893	0.621035	2.0066	2.64307	2.46993	0.800642	0.615463
Novel00670	0	4	19	27	83	22	0	8	0	2	3	35	42	35	35	24	79	18	31	0	0	0	1	3	26	0	0	0	0.774576	4.66278	4.58935	17.9069	2.58444	0	1.62799	0	0.378962	0.574614	7.47212	7.66223	6.20856	7.5663	5.19381	21.3766	4.29197	5.94998	0	0	0
Novel00671	129	55	3	18	28	32	5	2	85	0	2	0	0	0	2	0	0	0	0	0	0	0	0	0	0	0	0	8.59288	3.55597	0.245812	1.02153	2.01693	1.25512	0.272769	0.135888	5.9621	0	0.127901	0	0	0	0.144356	0	0	0	0	0	0	0
Novel00677	0	1	0	5	1	0	2	1	2	0	1	15	0	0	3	1	0	1	3	0	1	7	0	157	1	0	8	0	0.14099	0	0.618785	0.157081	0	0.237929	0.148164	0.305916	0	0.139456	2.33157	0	0	0.472193	0.157564	0	0.173607	0.419235	0	0.126995	1.02504
Novel00678	64	3	5	0	43	0	0	0	3	2	0	0	0	1	0	1	2	1	1	2	6	1	4	0	5	4	2	11.3964	0.518508	1.09519	0	8.28017	0	0	0	0.562523	0.338241	0	0	0	0.158326	0	0.193154	0.483027	0.212821	0.17131	0.384212	0.934082	0.17951
Novel00679	17	9	7	1	11	6	6	3	2	3	6	5	1	6	4	5	2	2	6	5	9	11	4	7	15	17	9	0.937764	0.481874	0.47498	0.0469974	0.656176	0.194886	0.271064	0.168798	0.116173	0.157172	0.317755	0.295143	0.050442	0.29428	0.23909	0.299179	0.149633	0.131856	0.318414	0.297555	0.434044	0.6117
Novel00680	36	52	17	23	16	10	27	29	9	5	3	1	11	6	3	12	5	4	39	24	35	43	35	43	88	38	66	1.67999	2.35534	0.975855	0.914451	0.807433	0.274782	1.03191	1.3804	0.44226	0.221606	0.134407	0.0499368	0.469401	0.248954	0.151699	0.607437	0.316466	0.223095	1.75091	1.20828	1.42797	2.02289
Novel00681	0	0	0	0	0	0	0	0	0	18	1	0	0	0	0	0	0	0	109	0	0	0	0	0	0	0	0	0	0	0	0	0	0	0	0	0	0.886424	0.0497803	0	0	0	0	0	0	0	5.4373	0	0	0
Novel00683	37	54	28	57	55	107	64	91	44	51	58	63	24	24	20	39	23	27	93	50	65	81	85	83	66	59	73	3.65941	5.18381	3.40644	4.80301	5.88241	6.23129	5.18401	9.18023	4.58241	4.79057	5.50724	6.66757	2.17054	2.1105	2.14337	4.18399	3.08525	3.19153	8.84887	5.33497	5.62042	8.07599
Novel00686	96	99	85	122	118	202	160	106	98	43	54	86	92	84	27	93	28	71	265	196	218	224	603	339	568	268	162	4.12441	4.12831	4.49203	4.4656	5.48221	5.11007	5.62973	4.64514	4.43352	1.75456	2.22731	3.95373	3.61432	3.20874	1.25693	4.33402	1.63156	3.64565	10.953	9.08447	8.18829	9.70153
Novel00687	89	358	117	227	304	490	53	124	31	139	136	182	266	218	154	45	37	46	27	11	17	4	10	19	7	3	7	3.66468	14.3079	5.92604	7.96344	13.5364	11.8803	1.7873	5.20799	1.34412	5.43586	5.37627	8.01926	10.0156	7.98118	6.87106	2.0099	2.06634	2.26376	1.06956	0.488643	0.611985	0.166038
Novel00688	18	30	2	12	13	84	1	1	3	0	1	0	0	1	1	0	0	0	0	0	0	0	0	0	1	0	0	0.746851	1.20817	0.102076	0.424202	0.583295	2.05223	0.0339812	0.0423218	0.131073	0	0.0398344	0	0	0.0368915	0.0449592	0	0	0	0	0	0	0
Novel00689	15	3	15	0	9	4	0	0	1	0	0	0	0	0	1	0	0	0	0	0	0	0	0	0	0	0	0	4.39708	0.853572	5.40875	0	2.85298	0.690427	0	0	0.308677	0	0	0	0	0	0.317636	0	0	0	0	0	0	0
Novel00690	19	30	17	37	22	44	40	26	24	14	18	30	7	13	7	18	8	8	30	40	44	25	36	37	23	28	62	1.88836	2.894	2.07832	3.13301	2.36448	2.57495	3.25587	2.63576	2.51173	1.3215	1.71751	3.19058	0.636174	1.14879	0.753851	1.94053	1.07839	0.950269	2.86845	4.28888	3.82322	2.50479
Novel00691	8	25	6	22	2	27	84	61	73	44	25	30	13	22	4	9	0	8	42	13	27	41	31	70	18	1	18	0.643801	1.95275	0.593944	1.50839	0.17405	1.27941	5.53627	5.00719	6.18609	3.36296	1.93152	2.58345	0.956649	1.57416	0.348802	0.785635	0	0.769445	3.25167	1.12865	1.89964	3.32619
Novel00692	210	321	180	491	399	391	530	564	262	204	181	124	368	394	265	452	180	317	590	421	563	335	542	235	293	425	402	8.84433	13.1219	9.32505	17.618	18.172	9.69633	18.2809	24.2285	11.6193	8.15988	7.31848	5.58836	14.1723	14.7539	12.0934	20.6491	10.2819	15.9563	23.9052	19.1285	20.73	14.223
Novel00693	0	0	0	1	0	1	4	5	0	0	0	5	0	0	0	1	0	1	6	1	0	12	0	21	2	1	2	0	0	0	0.193241	0	0.133553	0.743029	1.15676	0	0	0	1.21355	0	0	0	0.246029	0	0.271079	1.30923	0.244694	0	2.7438
Novel00695	46	44	21	59	41	55	37	109	32	34	52	35	31	31	43	92	34	70	91	79	29	51	63	37	36	66	63	6.34155	5.88757	3.56114	6.92977	6.11229	4.46462	4.17749	15.3273	4.64536	4.45168	6.88236	5.16324	3.90793	3.79983	6.42337	13.7576	6.35726	11.5335	12.0691	11.7494	3.49528	7.08776
Novel00698	11	19	22	12	29	18	36	18	24	9	8	13	78	81	74	144	49	174	58	143	118	64	107	76	102	101	134	2.35671	3.95105	5.79788	2.1904	6.71884	2.27076	6.31673	3.93358	5.41447	1.83132	1.64551	2.9804	15.2811	15.4299	17.1792	33.4652	14.2385	44.5542	11.9547	33.0524	22.1025	13.8228
Novel00699	258	308	184	291	180	319	338	454	224	201	214	149	832	771	842	993	855	897	905	768	723	663	852	591	501	771	840	34.2311	39.6641	30.0298	32.8945	25.826	24.9216	36.7277	61.4412	31.2954	25.3283	27.2591	21.1546	100.942	90.9537	121.052	142.912	153.858	142.239	115.517	109.93	83.8659	88.678
Novel00700	3	5	7	1	15	4	7	2	4	10	9	6	5	8	7	7	12	14	5	14	7	9	39	18	20	24	29	0.98225	1.58897	2.81924	0.278952	5.31099	0.771162	1.87705	0.667934	1.37909	3.10963	2.82905	2.10218	1.49699	2.32893	2.48345	2.48608	5.32888	5.47842	1.57495	4.94518	2.00376	2.9706
Novel00701	0	0	0	0	0	4	0	0	0	0	0	0	1	1	1	0	1	0	1	18	0	0	0	0	0	5	0	0	0	0	0	0	0.170757	0	0	0	0	0	0	0.0662952	0.0644614	0.0785582	0	0.0983305	0	0.0697478	1.40786	0	0
Novel00704	3	0	1	3	2	3	2	1	0	0	2	2	15	11	2	2	5	4	12	4	5	12	2	0	2	1	7	0.225972	0	0.0926545	0.192524	0.16291	0.133058	0.123379	0.076831	0	0	0.144631	0.161206	1.03317	0.736701	0.163238	0.163411	0.510808	0.360097	0.869582	0.325047	0.329268	0.911206
Novel00707	320	142	40	51	131	15	19	16	7	6	15	2	2	2	1	5	4	5	22	22	26	22	20	1	95	14	58	9.87977	4.25531	1.51911	1.34152	4.37372	0.272692	0.480426	0.503871	0.227576	0.175937	0.444616	0.0660761	0.0564644	0.0549025	0.0334545	0.167449	0.167498	0.184499	0.653454	0.732778	0.701805	0.684732
Novel00708	602	344	172	104	342	474	33	52	582	6	13	9	7	2	29	31	6	6	20	19	22	69	57	51	42	35	57	37.8344	20.9843	13.2969	5.56868	23.2434	17.541	1.69856	3.33347	38.5163	0.358137	0.784387	0.605271	0.402287	0.11176	1.9749	2.11334	0.51144	0.450679	1.20925	1.28824	1.20881	4.3716
Novel00709	103	76	9	2	11	58	4	1	11	1	2	2	0	1	3	0	0	0	0	0	1	2	1	1	2	2	0	9.1106	6.52484	0.979231	0.150719	1.05217	3.02081	0.289765	0.090222	1.02455	0.0840075	0.169839	0.189303	0	0.0786457	0.287533	0	0	0	0	0	0.0773314	0.178337
Novel00710	368	377	558	704	1205	530	809	750	501	705	694	734	512	526	567	633	782	842	769	795	817	658	982	513	942	1214	1307	11.4576	11.3929	21.3704	18.6744	40.5709	9.71641	20.6286	23.8182	16.4253	20.8469	20.7444	24.4545	14.5768	14.5612	19.1287	21.3779	33.0222	31.3317	23.0339	26.7033	22.2389	20.6525
Novel00712	93	47	72	151	174	100	205	106	121	47	102	75	94	115	185	129	106	112	160	71	191	88	59	156	163	133	96	7.49161	3.67482	7.1344	10.3633	15.1574	4.74326	13.5245	8.70965	10.2638	3.59582	7.8884	6.46503	6.92417	8.23673	16.1481	11.2719	11.5812	10.7829	12.3996	6.17026	13.4515	7.14621
Novel00713	1	1	15	0	20	23	1	3	0	1	3	3	28	55	10	60	0	22	8	92	1	0	28	4	43	7	1	0.0815255	0.0791297	1.50424	0	1.76322	1.10409	0.0667682	0.249469	0	0.0774286	0.234807	0.261717	2.08737	3.98677	0.883386	5.30593	0	2.14359	0.62745	8.09159	0.0712754	0
Novel00714	0	2	2	0	0	0	1	0	0	0	0	0	0	1	0	0	0	0	1	1	1	3	10	10	12	7	5	0	0.166097	0.210499	0	0	0	0.0700749	0	0	0	0	0	0	0.0760766	0	0	0	0	0.0823156	0.092308	0.0748053	0.258767
Novel00715	1	4	0	0	8	4	0	0	0	4	0	1	0	0	21	1	4	3	2	0	8	2	0	0	3	35	7	0.164705	0.639458	0	0	1.42488	0.387927	0	0	0	0.625711	0	0.176248	0	0	3.74785	0.178658	0.893551	0.590545	0.316907	0	1.15197	0.332076
Novel00716	142	153	84	181	76	199	312	362	181	58	30	54	37	42	42	117	80	35	203	86	123	139	119	106	91	24	110	11.3376	11.8568	8.24981	12.3123	6.56188	9.35556	20.4015	29.481	15.2174	4.39813	2.29959	4.61363	2.70135	2.98158	3.63361	10.1329	8.66314	3.33984	15.5928	7.40769	8.58584	11.1879
Novel00717	135	112	114	33	29	56	18	32	21	25	13	11	23	22	21	112	41	43	57	64	53	12	12	15	33	17	36	7.82994	6.30505	8.13322	1.63068	1.81889	1.91248	0.855014	1.89312	1.28255	1.37712	0.723877	0.682707	1.21983	1.13452	1.31978	7.04627	3.22524	2.98071	3.1805	4.00458	2.68749	0.701628
Novel00719	0	59	0	0	28	0	0	0	0	0	0	0	0	0	0	0	0	20	0	0	0	0	0	0	0	0	0	0	17.6805	0	0	9.34841	0	0	0	0	0	0	0	0	0	0	0	0	7.37994	0	0	0	0
Novel00721	12	29	4	11	7	23	18	6	19	27	17	19	17	15	14	10	3	8	3	10	7	11	6	15	9	3	18	2.41785	5.67142	0.991381	1.88829	1.52521	2.72873	2.97027	1.23311	4.03119	5.16677	3.28846	4.09655	3.13216	2.68722	3.05656	2.18557	0.819828	1.92648	0.58152	2.1737	1.23308	2.2343
Novel00722	38	13	11	55	19	13	135	27	89	31	45	175	26	38	53	17	8	16	33	45	44	56	15	69	52	3	45	1.96408	0.652178	0.699362	2.42197	1.06197	0.395644	5.71461	1.42345	4.84393	1.52176	2.23298	9.67903	1.22885	1.74632	2.96831	0.953108	0.560816	0.988377	1.64091	2.50924	1.98827	2.91787
Novel00723	4	1	1	3	0	2	0	0	0	3	1	20	0	0	6	0	0	1	1	0	0	0	2	0	1	0	0	0.355747	0.0863233	0.109399	0.227317	0	0.104736	0	0	0	0.253403	0.0853844	1.9034	0	0	0.578216	0	0	0.106294	0.0855613	0	0	0
Novel00724	507	775	202	1493	617	1321	815	919	550	291	485	186	1171	1211	533	545	265	582	786	504	886	472	833	302	342	410	512	31.0702	46.0983	15.2272	77.9517	40.8889	47.6677	40.9045	57.4453	35.492	16.937	28.5348	12.1974	65.6208	65.9851	35.3933	36.2285	22.026	42.6271	46.3399	33.3212	47.4697	29.1595
Novel00727	15	53	20	45	64	22	109	77	67	41	63	54	66	91	20	52	25	70	90	122	118	66	95	68	81	40	70	2.35588	8.07949	3.86389	6.02149	10.8699	2.03456	14.0205	12.3355	11.0807	6.11581	9.49947	9.07555	9.47881	12.7077	3.40368	8.85895	5.32544	13.1397	13.5988	20.6716	16.2028	10.4498
Novel00728	1	1	2	2	4	3	2	2	2	7	11	1	0	0	0	0	0	0	4	1	3	5	3	7	8	12	0	0.392267	0.38074	0.96504	0.668408	1.69678	0.692928	0.642523	0.80023	0.826121	2.60788	4.14259	0.419759	0	0	0	0	0	0	1.50952	0.42319	1.02884	1.97721
Novel00730	49	95	359	87	200	97	495	308	109	95	141	53	239	191	188	113	155	276	104	200	238	139	461	172	320	143	189	10.9911	20.683	99.0539	16.6262	48.5129	12.8115	90.9339	70.4689	25.7456	20.2384	30.3641	12.7215	49.0218	38.0928	45.694	27.4941	47.1552	73.9911	22.4426	48.3979	46.6732	31.4311
Novel00731	54	86	21	60	66	67	262	166	59	160	198	127	113	162	57	141	30	92	160	151	208	206	227	169	156	50	166	15.716	24.2937	7.51797	14.8775	20.7719	11.4817	62.4491	49.2787	18.0814	44.2259	55.3236	39.5521	30.0728	41.9207	17.9755	44.5127	11.842	32.0009	44.7986	47.4109	52.9246	60.4389
Novel00732	194	276	350	237	413	151	720	257	231	192	227	133	296	254	312	221	225	146	258	372	611	373	511	365	630	465	449	23.0302	31.8018	51.109	23.9703	53.0188	10.555	70.0012	31.1195	28.8762	21.6474	25.8713	16.8953	32.1319	26.8099	40.1336	28.4581	36.227	20.7146	29.4654	47.6423	63.4138	44.6382
Novel00733	37	116	50	460	142	144	238	63	97	171	41	90	31	42	34	92	16	31	111	139	193	316	138	205	119	37	176	3.39478	10.3303	5.64303	35.9581	14.089	7.77959	17.8839	5.89593	9.37158	14.9009	3.61152	8.83627	2.60087	3.42629	3.38022	9.15617	1.99105	3.39936	9.79779	13.7587	15.4815	29.2279
Novel00734	283	0	1	2	105	15	0	3	1	0	22	4	0	0	178	0	0	20	33	0	2	0	0	0	201	0	112	8.60008	0	0.0373808	0.0517816	3.45055	0.268406	0	0.0929908	0.0319998	0	0.641853	0.130075	0	0	5.86129	0	0	0.726394	0.964774	0	0.0531364	0
Novel00735	21	23	97	66	107	110	64	20	55	200	297	225	235	214	88	145	72	126	143	80	94	42	129	20	71	43	106	2.42904	2.5822	13.8013	6.50412	13.3839	7.49192	6.06278	2.35965	6.699	21.9712	32.9814	27.8494	24.856	22.0087	11.0295	18.1928	11.2954	17.4186	15.9128	9.98294	9.50582	4.89741
Novel00736	610	307	458	780	562	635	620	733	281	383	427	234	264	232	319	351	723	327	951	688	461	399	545	166	355	455	581	18.862	9.21387	17.4203	20.5486	18.7922	11.5616	15.701	23.1188	9.14947	11.2477	12.676	7.74268	7.46465	6.37839	10.6882	11.7729	30.3214	12.0846	28.2901	22.9509	12.4625	12.4375
Novel00737	24	28	25	29	73	55	50	69	38	21	20	9	10	13	23	30	18	20	64	79	75	31	75	30	70	47	72	3.45529	3.91271	4.42738	3.55714	11.3653	4.66252	5.89549	10.1327	5.76088	2.87145	2.7644	1.38654	1.3165	1.66411	3.58805	4.68502	3.51479	3.44136	8.8644	12.2703	9.44019	4.49921
Novel00738	77	22	37	99	113	147	137	88	55	14	13	24	7	10	16	44	42	19	70	69	62	94	63	60	87	195	152	3.93477	1.09118	2.32575	4.31016	6.24439	4.42314	5.73358	4.58684	2.95953	0.679461	0.637777	1.31237	0.327095	0.454353	0.885943	2.43892	2.91093	1.1604	3.4413	3.80391	2.76992	4.84237
Novel00739	29	28	5	47	16	76	61	65	49	73	56	108	22	35	9	27	5	11	62	25	19	46	36	72	24	6	23	3.62274	3.39503	0.76832	5.00226	2.16144	5.59033	6.24088	8.28238	6.44565	8.66104	6.71621	14.4371	2.5131	3.88752	1.21826	3.65864	0.847155	1.64232	7.45121	3.36924	2.0751	5.79293
Novel00740	2	32	13	37	21	88	2	59	28	23	55	65	19	13	3	28	3	22	80	24	19	11	46	2	38	35	34	0.224618	3.48827	1.79593	3.54034	2.55045	5.81945	0.183959	6.75879	3.31134	2.4533	5.93026	7.81169	1.95126	1.29814	0.365084	3.41106	0.456972	2.953	8.6437	2.90789	1.86558	1.2454
Novel00741	209	216	191	510	287	391	295	510	277	125	199	112	75	74	117	166	172	127	580	331	332	178	572	171	353	584	429	16.0252	16.0752	18.0145	33.3162	23.797	17.653	18.5249	39.8868	22.365	9.10279	14.6489	9.1895	5.25854	5.04491	9.72075	13.8064	17.8871	11.6382	42.7839	27.3803	22.2557	13.7587
Novel00742	0	0	1	0	0	1	6	0	4	2	0	1	0	1	2	2	2	1	3	6	19	6	57	12	35	9	7	0	0	0.184966	0	0	0.0885408	0.738901	0	0.63336	0.285625	0	0.160907	0	0.133698	0.325871	0.326216	0.40789	0.179715	0.433986	0.973336	2.49781	0.909518
Novel00743	50	80	76	105	233	144	188	170	156	45	47	98	73	72	63	87	98	95	165	92	127	150	178	136	157	130	139	3.53656	5.49221	6.61237	6.32746	17.8217	5.99733	10.8904	12.2648	11.619	3.02295	3.19158	7.41744	4.72151	4.52802	4.82846	6.67493	9.40136	8.03083	11.2277	7.02023	7.85345	10.6956
Novel00745	30	32	28	58	67	60	94	50	36	34	31	21	18	18	20	15	11	16	67	54	83	55	62	78	76	84	118	1.2794	1.32459	1.46885	2.10738	3.08989	1.50668	3.28314	2.17499	1.61666	1.37712	1.26924	0.958346	0.701949	0.682532	0.924214	0.693895	0.636256	0.815515	2.74888	2.48446	3.09464	2.36456
Novel00746	28	65	59	68	95	49	71	61	63	59	115	85	157	138	213	58	109	72	119	69	116	67	121	79	117	187	137	1.41392	3.18585	3.66481	2.92553	5.18768	1.45696	2.93631	3.14195	3.34995	2.82961	5.57521	4.59307	7.2496	6.19599	11.6548	3.17696	7.46529	4.34536	5.78108	3.75897	5.12119	3.41069
Novel00747	359	402	528	955	150	603	350	551	375	798	557	843	261	313	198	592	172	175	768	379	245	749	521	749	445	379	615	110.002	119.558	199.009	249.31	49.7028	108.795	87.8317	172.211	120.996	232.23	163.855	276.409	73.1299	85.2739	65.7399	196.764	71.4807	64.0872	226.393	125.285	65.6325	231.361
Novel00749	10116	6114	2484	3372	4177	4216	6955	2699	1336	3030	4725	4497	3286	3599	1806	3274	935	3761	2761	8954	5778	4519	6078	4684	8497	2898	5484	1801.34	1056.72	544.092	511.569	804.332	442.052	1014.29	490.222	250.51	512.434	807.767	856.896	535.061	569.816	348.468	632.388	225.815	800.419	472.988	1720.12	899.521	811.206
Novel00750	0	0	0	0	1	211	1	0	3	7	0	18	4	5	56	0	0	1	0	129	17	42	0	0	0	4	12	0	0	0	0	0.0529285	6.08098	0.0400851	0	0.154618	0.325396	0	0.942749	0.179025	0.217591	2.96996	0	0	0.0584968	0	6.8116	0.727447	2.07232
Novel00751	31	127	15	89	94	26	314	2	103	36	18	20	32	40	3	83	29	84	27	0	154	1	104	247	10	34	1	1.11528	4.43477	0.663812	2.72797	3.65706	0.550781	9.25182	0.0733928	3.90202	1.23007	0.621713	0.76996	1.05273	1.27952	0.11695	3.23904	1.41505	3.61182	0.934502	0	4.84382	0.0362679
Novel00753	24	10	9	38	17	22	23	23	7	43	38	39	19	17	22	23	13	11	25	7	17	26	13	9	13	18	31	4.02641	1.62837	1.8573	5.4315	3.08418	2.17328	3.16018	3.93584	1.23662	6.85147	6.12051	7.00147	2.9148	2.53584	3.99933	4.18554	2.95804	2.2056	4.03499	1.26695	2.49346	4.39726
Novel00754	7	32	6	24	27	56	103	50	45	23	15	13	35	32	19	26	7	29	31	61	48	46	50	68	34	13	45	0.892301	3.95922	0.9408	2.60648	3.72186	4.20326	10.7529	6.50108	6.04028	2.78451	1.8357	1.77327	4.07971	3.62684	2.62436	3.59504	1.21022	4.41812	3.80164	8.38872	5.34934	5.91115
Novel00755	5	11	5	25	4	14	41	20	16	22	7	20	5	8	3	11	0	1	24	9	13	14	8	19	9	3	10	0.370435	0.791008	0.455664	1.57802	0.320468	0.610738	2.48772	1.51138	1.24823	1.54801	0.497894	1.58558	0.338735	0.526984	0.240835	0.883999	0	0.0885459	1.7106	0.719345	0.842038	1.04561
Novel00756	616	645	1069	748	595	1124	731	610	359	406	515	518	478	471	580	643	615	770	880	880	1007	980	1088	904	1168	859	1257	42.4969	43.1899	90.7166	43.965	44.3891	45.6591	41.3019	42.9248	26.0797	26.6017	34.1099	38.2405	30.1545	28.891	43.3572	48.1176	57.5447	63.4882	58.4056	65.4955	60.7368	68.1559
Novel00757	35	11	5	85	32	22	18	5	13	6	10	7	7	16	1	7	4	6	8	7	15	6	1	5	2	5	10	7.15863	2.18374	1.25795	14.8119	7.07775	2.64953	3.01516	1.04312	2.79987	1.16552	1.96363	1.53207	1.30921	2.90969	0.221625	1.55302	1.10962	1.46669	1.57416	1.54459	2.68225	1.23713
Novel00759	42	37	5	52	45	24	46	97	33	131	86	45	53	42	29	43	6	17	51	23	51	50	48	38	26	94	40	4.05997	3.47153	0.594533	4.28258	4.70402	1.36606	3.64173	9.56418	3.35907	12.0269	7.9812	4.65482	4.68486	3.60984	3.03758	4.50878	0.786644	1.96403	4.74285	2.39858	4.31012	4.87242
Novel00760	3	1	5	0	0	0	4	6	6	1	0	0	0	1	0	1	2	4	10	7	4	3	0	2	16	14	23	0.338801	0.109615	0.694587	0	0	0	0.369965	0.691158	0.713521	0.107258	0	0	0	0.100413	0	0.122501	0.306343	0.539896	1.08647	0.852854	0.394939	0.341544
Novel00761	38	34	10	121	21	56	39	130	40	11	28	22	48	58	17	46	6	7	42	16	37	48	233	15	63	46	36	3.98653	3.46208	1.29046	10.815	2.3824	3.45927	3.35083	13.911	4.41879	1.096	2.82011	2.46974	4.60469	5.41009	1.93249	5.23463	0.853722	0.877679	4.23893	1.81086	3.39359	5.07638
Novel00762	13	8	2	12	1	4	1	62	24	3	7	2	5	6	2	3	0	0	16	5	6	5	34	9	38	8	9	1.04205	0.622414	0.1972	0.819509	0.0866815	0.188794	0.0656477	5.06918	2.02575	0.228388	0.538689	0.17155	0.366489	0.427621	0.173712	0.260844	0	0	1.23384	0.43238	0.420475	0.404031
Novel00764	0	0	0	0	0	0	0	0	0	54	0	0	0	0	0	0	1	0	0	0	0	0	0	0	1	0	0	0	0	0	0	0	0	0	0	0	3.85594	0	0	0	0	0	0	0.101972	0	0	0	0	0
Novel00765	83	22	14	29	28	48	18	12	30	33	31	20	31	38	25	39	11	14	18	23	45	13	13	19	12	10	39	8.16915	2.10168	1.69496	2.43179	2.98016	2.78179	1.45093	1.20471	3.10922	3.08475	2.92925	2.10642	2.79002	3.32543	2.66622	4.16371	1.4684	1.64685	1.70438	2.44219	3.8722	1.28986
Novel00766	237	180	64	236	92	235	118	130	112	471	381	350	123	196	78	206	18	96	196	104	112	198	234	183	66	16	125	92.5204	68.2037	30.7328	78.4929	38.8383	54.0184	37.7266	51.7649	46.0404	174.63	142.794	146.209	43.9078	68.0315	32.9945	87.2315	9.5305	44.7906	73.6107	43.8001	38.2255	77.9212
Novel00767	8	3	0	10	6	5	12	5	22	12	8	13	10	9	9	14	5	20	14	43	21	17	20	10	6	16	36	0.744948	0.271146	0	0.793351	0.604186	0.274152	0.915153	0.474907	2.1572	1.06127	0.715192	1.29538	0.851498	0.74515	0.908104	1.4141	0.63148	2.22583	1.25418	4.31974	1.70963	1.59583
Novel00768	37	5	72	5	0	0	8	145	4	5	14	57	455	462	60	2	11	2	6	4	98	32	2	6	73	1	411	0.902486	0.118374	2.16025	0.103905	0	0	0.15981	3.60752	0.102738	0.115829	0.327841	1.48775	10.1484	10.0195	1.5858	0.0529158	0.363903	0.0583036	0.140794	0.105257	2.08983	0.786847
Novel00769	45	27	22	69	32	12	17	26	16	30	97	26	38	28	28	19	22	53	41	84	36	13	27	31	28	67	47	3.40221	1.98134	2.04599	4.44454	2.61626	0.534213	1.05262	2.00505	1.2738	2.15416	7.04071	2.10348	2.62712	1.88222	2.29384	1.55818	2.25593	4.78906	2.98214	6.85142	2.37956	0.990816
Novel00770	961	643	473	417	271	623	549	266	146	252	299	433	229	232	236	339	267	252	322	746	377	633	477	541	491	301	1001	188.03	122.113	113.841	69.5136	57.3399	71.7757	87.9738	53.0871	30.0808	46.8288	56.1659	90.6587	40.972	40.3606	50.035	71.9484	70.8548	58.9293	60.6116	157.469	64.4899	124.856
Novel00771	13	2	6	2	6	2	0	2	1	1	4	0	1	1	0	1	2	0	5	3	3	2	3	7	1	2	0	1.05348	0.157312	0.598093	0.138084	0.525798	0.0954332	0	0.165317	0.0853329	0.0769649	0.311201	0	0.0741024	0.0720526	0	0.0879026	0.219821	0	0.389808	0.262276	0.212546	0.163386
Novel00772	14	7	10	10	11	21	11	8	19	4	3	6	4	3	1	6	0	6	8	2	6	16	12	8	5	1	9	1.23833	0.600972	1.08803	0.753597	1.05217	1.09374	0.796854	0.721776	1.76968	0.33603	0.254758	0.567909	0.323532	0.235937	0.0958445	0.575676	0	0.634289	0.680762	0.19085	0.463989	1.4267
Novel00773	85	18	0	11	8	7	8	7	6	1	4	1	2	2	3	8	2	3	0	0	4	1	3	0	1	1	0	18.3075	3.76296	0	2.01852	1.86331	0.887757	1.41116	1.53784	1.3608	0.204559	0.827119	0.230478	0.393903	0.383007	0.700148	1.86904	0.584245	0.772251	0	0	0.753212	0.217126
Novel00774	19	32	13	32	15	31	43	23	21	75	35	44	32	39	26	23	5	17	35	22	35	20	28	28	15	3	9	1.82363	2.98111	1.53482	2.61675	1.55689	1.75198	3.38008	2.25171	2.12243	6.83678	3.22513	4.5191	2.80853	3.32822	2.70404	2.39457	0.650888	1.9501	3.23181	2.27802	2.93695	1.93514
Novel00776	0	37	19	138	113	53	66	65	2	7	18	13	93	89	7	38	92	27	69	25	0	55	0	4	35	40	110	0	1.95056	1.2694	6.38586	6.63702	1.69501	2.93584	3.60103	0.114386	0.361092	0.9386	0.755565	4.61894	4.298	0.411971	2.23878	6.77724	1.75268	3.60542	1.46489	0	3.01145
Novel00779	10	5	2	18	1	3	5	10	5	4	2	1	26	25	8	27	5	6	6	6	8	0	0	0	2	4	9	0.661771	0.321162	0.162806	1.01487	0.0715634	0.1169	0.270991	0.675011	0.348425	0.251406	0.127068	0.070815	1.57336	1.471	0.573661	1.93816	0.448778	0.474554	0.381993	0.428363	0.462854	0
Novel00780	75	37	40	113	98	114	192	131	49	41	68	49	114	118	89	74	46	103	67	111	116	76	51	150	67	73	83	9.90236	4.7416	6.49636	12.7112	13.9922	8.86272	20.7613	17.6421	6.81248	5.14126	8.61952	6.92295	13.7635	13.8524	12.7328	10.5981	8.23738	16.2533	8.51036	15.8108	13.39	10.1156
Novel00781	23	99	79	76	60	37	5	85	6	82	56	136	8	11	192	29	59	55	69	10	48	14	46	3	31	15	60	1.38854	5.80112	5.86665	3.90907	3.9171	1.31528	0.247216	5.23422	0.381429	4.70167	3.24575	8.78591	0.44164	0.590457	12.56	1.89909	4.83099	3.96843	4.00751	0.651303	2.53348	0.852039
Novel00783	16	3	4	10	2	3	4	4	2	3	1	0	10	12	1	21	2	3	4	2	10	0	1	3	3	2	9	1.34214	0.244256	0.412734	0.714671	0.181422	0.148178	0.274798	0.342247	0.17666	0.239005	0.080533	0	0.767052	0.895001	0.0908938	1.91079	0.227542	0.300763	0.3228	0.180992	0.73337	0
Novel00784	47	35	27	24	26	20	20	20	50	13	15	16	10	18	15	3	6	22	22	28	40	9	16	21	21	6	12	2.3778	1.71867	1.68025	1.03447	1.42244	0.595789	0.828674	1.03207	2.66366	0.624639	0.72856	0.866193	0.462621	0.809683	0.822292	0.164633	0.411702	1.33023	1.07077	1.52823	1.76923	0.459009
Novel00785	56	31	5	1	11	16	1	0	10	1	1	0	0	0	0	1	0	0	0	0	0	0	0	1	0	0	1	5.22663	2.80828	0.574032	0.0795175	1.11022	0.879302	0.0764381	0	0.9828	0.0886424	0.0896045	0	0	0	0	0.10124	0	0	0	0	0	0
Novel00786	29	12	1	2	5	22	2	0	5	0	0	0	0	0	0	0	0	0	0	0	0	0	0	0	0	0	0	1.54818	0.6218	0.0656684	0.0909667	0.288653	0.691562	0.087444	0	0.281077	0	0	0	0	0	0	0	0	0	0	0	0	0
Novel00787	20	6	0	0	1	1	0	0	4	1	0	0	0	0	0	0	0	0	0	0	0	0	0	0	0	0	0	1.6127	0.469592	0	0	0.0871979	0.0474797	0	0	0.339637	0.0765828	0	0	0	0	0	0	0	0	0	0	0	0
Novel00789	2	128	0	0	3	0	0	28	0	0	0	0	70	74	0	0	0	0	0	0	0	5	0	0	10	0	0	0.617486	38.3577	0	0	1.00162	0	0	8.81774	0	0	0	0	19.7625	20.3139	0	0	0	0	0	0	0	1.55621
Novel00790	16	4	1	5	1	8	2	4	4	27	32	38	19	9	2	10	2	9	2	3	4	0	1	0	0	0	1	1.14365	0.277511	0.0879239	0.30449	0.0772961	0.336705	0.117079	0.291633	0.301069	1.83293	2.19594	2.90653	1.24187	0.571981	0.154904	0.775338	0.193891	0.768852	0.137531	0.231339	0.249966	0
Novel00791	287	244	102	230	87	425	136	171	266	111	92	88	84	79	99	99	61	51	164	79	53	179	97	115	50	46	71	91.0321	75.1188	39.7966	62.1541	29.8411	79.3755	35.3287	55.3237	88.8436	33.4383	28.0154	29.8684	24.3635	22.2795	34.0255	34.0616	26.242	19.3334	50.044	27.0329	14.6972	57.2357
Novel00792	66	30	30	91	23	88	47	76	12	54	77	46	41	39	67	42	46	29	61	21	15	52	50	20	15	32	46	8.74251	3.85709	4.88817	10.2698	3.2946	6.86372	5.09878	10.2685	1.67381	6.7935	9.79218	6.5203	4.96619	4.59327	9.61665	6.03474	8.26426	4.5911	7.77352	3.00099	1.73712	6.94379
Novel00793	70	21	21	4	9	4	0	0	7	0	0	1	0	2	0	0	0	0	0	0	0	2	0	0	1	1	0	5.50238	1.6022	2.03051	0.267881	0.765029	0.185139	0	0	0.579405	0	0	0.0841143	0	0.139781	0	0	0	0	0	0	0	0.158483
Novel00794	11	15	15	12	5	18	18	8	8	3	7	6	5	8	10	14	1	4	5	8	7	13	7	18	11	3	10	0.715699	0.947273	1.2005	0.665194	0.351796	0.689597	0.959151	0.530922	0.5481	0.185382	0.437253	0.417741	0.297479	0.4628	0.70501	0.988059	0.0882453	0.311046	0.312971	0.56154	0.398183	0.852673
Novel00795	153	204	128	332	356	366	610	502	260	248	285	313	266	226	210	207	204	255	482	430	490	445	341	457	393	373	667	8.486	10.9822	8.73282	15.6884	21.3523	11.953	27.7088	28.4	15.1851	13.0638	15.1759	18.5769	13.4909	11.1451	12.6208	12.4537	15.346	16.9036	25.719	25.7296	23.7604	24.8813
Novel00796	1	60	1	0	1	0	0	0	140	23	0	0	0	0	7	0	0	0	0	0	17	0	0	0	1	11	65	0.0997535	5.80932	0.122705	0	0.107873	0	0	0	14.7058	2.17903	0	0	0	0	0.75663	0	0	0	0	0	1.4826	0
Novel00797	35	19	12	79	24	83	55	75	33	76	55	49	42	53	37	54	15	38	93	35	33	60	54	50	24	22	44	7.63972	4.0254	3.22199	14.6915	5.66505	10.6677	9.83216	16.6983	7.58499	15.7555	11.5257	11.4452	8.38314	10.2861	8.75122	12.7856	4.44073	9.91333	19.5294	8.24196	6.29752	13.2027
Novel00799	15	24	31	23	37	59	47	51	28	128	106	116	140	134	104	93	68	90	42	33	39	41	56	43	83	32	118	0.882602	1.37066	2.24372	1.153	2.35428	2.04414	2.26489	3.06088	1.73486	7.15305	5.98792	7.3038	7.53267	7.01041	6.63077	5.93572	5.4267	6.3291	2.37749	2.09479	2.00625	2.43197
Novel00800	41520	27086	17892	6317	3286	11814	2146	2239	3027	5315	5295	2639	14866	13919	9795	9705	8773	8310	4355	6509	4264	8975	17436	5052	6584	6202	5239	6597.65	4177.56	3497.22	855.208	564.654	1105.38	279.279	362.901	506.496	802.127	807.782	448.733	2160.1	1966.55	1686.53	1672.8	1890.75	1578.19	665.757	1115.83	592.373	1437.7
Novel00801	15	0	10	32	61	27	136	64	0	111	184	61	59	55	44	88	0	82	10	58	67	157	44	9	6	130	5	0.642061	0	0.526524	1.16698	2.82357	0.680509	4.76761	2.79427	0	4.51249	7.56136	2.79404	2.30932	2.09321	2.04077	4.08587	0	4.19494	0.411795	2.67834	2.5073	6.77464
Novel00802	28	2	0	2	1	1	0	1	5	0	0	5	1	0	0	0	0	1	0	0	1	0	0	0	0	0	1	5.43919	0.377096	0	0.331006	0.210068	0.114383	0	0.198143	1.02277	0	0	1.03935	0.177633	0	0	0	0	0.232168	0	0	0.169833	0
Novel00803	1308	543	691	917	434	1080	488	689	283	1334	1268	883	1449	1549	1336	1347	1133	1099	777	658	587	1063	1374	758	572	670	647	199.266	80.2918	129.49	119.021	71.4987	96.88	60.8866	107.065	45.3987	193.014	185.456	143.947	201.856	209.818	220.541	222.592	234.104	200.101	113.879	108.144	78.1825	163.253
Novel00804	56	24	17	67	32	60	51	68	5	65	53	68	29	38	20	29	14	23	59	21	18	39	33	19	11	24	41	5.18491	2.1568	1.93613	5.28515	3.20395	3.27106	3.86723	6.42191	0.487478	5.71576	4.71114	6.7372	2.45527	3.12825	2.0065	2.91251	1.75806	2.54511	5.25534	2.09761	1.45704	3.64015
Novel00805	27	25	24	63	523	726	61	40	20	250	223	130	222	198	107	329	646	352	37	64	706	128	66	66	67	1024	78	1.04698	0.94094	1.14477	2.08135	21.9311	16.5767	1.93723	1.58212	0.816653	9.20712	8.3019	5.39432	7.87184	6.82663	4.4959	13.8385	33.9752	16.3134	1.3803	2.67737	23.9346	5.00365
Novel00806	8	137	137	91	183	153	49	64	87	487	554	387	203	232	560	600	279	161	98	276	170	323	331	153	249	150	156	2.13683	35.5178	45.0124	20.7085	52.8583	24.0633	10.7189	17.4366	24.4698	123.542	142.064	110.613	49.5818	55.0975	162.078	173.839	101.073	51.3962	25.1826	79.5318	39.6985	86.9727
Novel00807	0	0	0	0	0	0	0	0	0	13	8	0	0	0	2	73	63	81	3	33	136	0	0	0	22	75	1	0	0	0	0	0	0	0	0	0	0.429539	0.267201	0	0	0	0.0753943	2.75481	2.97267	3.36793	0.100408	1.23856	4.13654	0
Novel00808	31	33	10	58	10	100	52	30	43	53	36	45	14	25	3	7	1	4	37	12	14	26	20	47	19	7	36	3.7626	3.88764	1.493	5.99769	1.31253	7.14679	5.169	3.71407	5.49575	6.10957	4.19494	5.84462	1.55383	2.69793	0.394552	0.921598	0.164619	0.580247	4.3204	1.57131	1.4856	3.18127
Novel00810	11	13	6	18	24	32	53	31	18	5	9	12	6	8	6	11	5	14	25	29	42	26	31	44	20	23	48	0.958361	1.09932	0.643015	1.3361	2.26116	1.64162	3.78172	2.75487	1.65136	0.413728	0.752794	1.11876	0.478008	0.619715	0.566428	1.03955	0.590827	1.45778	2.09543	2.72576	3.19913	2.28355
Novel00812	180	208	107	163	66	300	82	119	49	68	58	84	56	56	37	107	41	80	480	171	203	186	117	271	72	60	101	10.1711	11.4079	7.43725	7.84716	4.03295	9.98164	3.79478	6.85876	2.91557	3.64933	3.14645	5.07917	2.89355	2.81351	2.26545	6.55838	3.1422	5.40272	26.0935	10.4243	10.0285	10.5952
Novel00813	107	183	117	145	82	364	155	161	160	179	120	198	107	127	79	114	26	58	264	133	96	205	132	220	108	47	116	17.804	29.5549	23.947	20.5556	14.7547	35.6631	21.1223	27.3251	28.034	28.2874	19.1695	35.2546	16.2804	18.7889	14.2435	20.5757	5.86759	11.5342	42.2603	23.8747	13.9653	34.3865
Novel00814	976	1478	841	876	490	1293	503	432	444	274	209	276	390	379	281	676	621	679	1620	1116	1840	1041	863	1133	581	638	752	106.234	156.147	112.601	81.2357	57.6757	82.87	44.8392	47.9623	50.8895	28.3252	21.8402	32.147	38.8174	36.679	33.1419	79.8137	91.6767	88.3303	169.638	131.048	175.097	114.226
Novel00815	61	6	2	5	15	8	1	0	11	3	3	2	3	1	2	12	0	26	2	20	6	29	13	6	6	1	4	6.60421	0.630505	0.266351	0.461201	1.75617	0.509995	0.0886682	0	1.25405	0.308475	0.311824	0.231707	0.297003	0.0962623	0.234627	1.40925	0	3.36427	0.208313	2.33601	0.567922	3.16512
Novel00816	72	23	17	42	48	32	60	57	51	96	117	98	64	58	65	65	28	36	30	41	11	9	26	6	20	9	8	5.19214	1.60986	1.50798	2.58043	3.74316	1.35878	3.54358	4.19268	3.87272	6.57496	8.10022	7.56236	4.22029	3.71884	5.07907	5.08446	2.73858	3.10272	2.08128	3.18971	0.693511	0.654271
Novel00819	3	0	0	0	1	0	1	0	0	0	1	1	1	2	1	1	0	1	1	1	1	3	1	6	5	11	4	0.516098	0	0	0	0.186035	0	0.140892	0	0	0	0.165161	0.184089	0.157311	0.305918	0.186409	0.186607	0	0.205607	0.165503	0.185594	0.150403	0.520275
Novel00820	348	232	386	174	39	114	34	91	164	46	145	45	95	99	48	107	28	35	101	66	84	94	38	160	84	83	202	30.95	20.027	42.2281	13.1844	3.75085	5.96996	2.47649	8.25516	15.3588	3.88551	12.3807	4.28264	7.72597	7.82856	4.62573	10.3224	3.37749	3.72028	8.64169	6.33255	6.53142	8.42774
Novel00821	347	252	160	150	158	296	171	143	253	88	114	61	135	171	103	178	99	195	115	158	216	187	288	220	259	114	161	38.5975	27.2067	21.8919	14.2151	19.0051	19.3868	15.5777	16.2244	29.6334	9.29652	12.1739	7.26067	13.7313	16.9118	12.4144	21.4767	14.9355	25.9233	12.3062	18.9601	21.0053	20.9688
Novel00822	11	4	5	6	10	121	1	21	35	27	19	55	0	0	13	80	2	52	45	20	13	195	80	9	4	0	15	0.547971	0.193406	0.306385	0.254651	0.538701	3.54924	0.0407982	1.06706	1.83597	1.27743	0.908689	2.93187	0	0	0.701723	4.32287	0.135129	3.09595	2.15662	1.07485	0.56618	9.79266
Novel00824	64	0	1	4	1	1	1	0	0	0	0	0	0	0	0	0	0	0	0	0	0	0	0	0	0	0	0	5.67332	0	0.109041	0.302097	0.0958606	0.0521966	0.0725995	0	0	0	0	0	0	0	0	0	0	0	0	0	0	0
Novel00825	58	37	28	50	47	65	133	46	60	176	150	195	145	157	100	99	56	63	84	101	113	80	84	86	101	36	102	4.84025	2.99701	2.87429	3.55499	4.24151	3.19402	9.09008	3.91562	5.27257	13.9496	12.0179	17.4137	11.0651	11.6494	9.04267	8.96173	6.33843	6.28357	6.74396	9.09314	8.2445	6.73025
Novel00826	46	0	1	0	2	0	0	0	0	0	0	0	0	0	0	0	0	0	0	0	0	0	1	0	0	0	0	12.2867	0	0.328558	0	0.577686	0	0	0	0	0	0	0	0	0	0	0	0	0	0	0	0	0
Novel00827	40	7	15	11	11	21	22	21	6	33	44	30	19	27	20	21	6	10	16	19	12	21	13	16	13	10	29	13.8802	2.35766	6.40267	3.25206	4.12774	4.29083	6.25224	7.4329	2.1924	10.8757	14.6584	11.1397	6.0289	8.33039	7.5201	7.90447	2.82385	4.14728	5.34137	7.11284	3.64053	7.34611
Novel00828	42	20	0	5	12	7	3	1	6	0	0	0	0	0	0	0	0	0	0	0	2	0	2	0	0	0	0	3.56361	1.64709	0	0.361443	1.10104	0.349722	0.208467	0.0865452	0.536073	0	0	0	0	0	0	0	0	0	0	0	0.14836	0
Novel00829	22	1	2	5	8	1	6	0	1	0	0	0	0	1	0	0	1	0	0	0	0	0	0	0	0	0	0	2.35051	0.103702	0.262846	0.455133	0.924298	0.0629106	0.525009	0	0.112505	0	0	0	0	0.0949957	0	0	0.144908	0	0	0	0	0
Novel00830	14	39	65	25	87	58	84	33	54	9	15	9	9	11	31	5	29	22	118	106	48	11	112	47	34	14	21	0.628756	1.70006	3.59088	0.956585	4.22529	1.53379	3.08965	1.51172	2.55376	0.383888	0.646758	0.432528	0.36961	0.43925	1.5086	0.24358	1.76647	1.18087	5.09838	5.13586	1.8847	0.498022
Novel00831	7	3	2	4	2	13	4	5	3	2	1	1	15	14	1	5	2	7	5	3	4	2	1	4	2	0	0	0.958508	0.398717	0.336869	0.466646	0.296149	1.04816	0.448574	0.698346	0.432564	0.260097	0.13146	0.146526	1.87818	1.70448	0.148373	0.742651	0.371434	1.14557	0.658663	0.443172	0.478855	0.276076
Novel00833	53	1	0	3	4	0	0	0	34	0	0	4	0	3	0	0	0	0	0	0	0	1	0	3	0	0	0	3.84934	0.0704948	0	0.185636	0.314162	0	0	0	2.60029	0	0	0.310877	0	0.19373	0	0	0	0	0	0	0	0.073217
Novel00834	10	114	29	51	40	74	82	48	15	63	71	126	74	62	54	30	16	63	46	86	42	35	17	37	46	27	19	0.456433	5.05042	1.6282	1.98324	1.97433	1.98881	3.06526	2.23471	0.720941	2.73102	3.11123	6.1541	3.08856	2.51613	2.67071	1.4853	0.990491	3.43671	2.0199	4.23475	1.67599	1.61045
Novel00836	389	175	134	126	35	259	131	138	456	713	850	335	441	487	164	599	56	119	34	33	155	23	18	9	11	3	30	39.6318	17.3053	16.7931	10.9369	3.85607	15.5374	10.9305	14.3409	48.9205	68.9909	83.14	36.5222	41.0847	44.1152	18.1049	66.197	7.73813	14.49	3.33249	3.62711	13.8061	2.36224
Novel00837	33	33	43	65	77	53	104	84	54	35	42	32	20	41	61	54	19	82	69	138	100	68	60	85	89	82	116	3.55382	3.44938	5.69617	5.96381	8.96716	3.36079	9.17257	9.22705	6.1236	3.57979	4.34237	3.68764	1.96951	3.92582	7.11817	6.308	2.77516	10.5541	7.14868	16.0329	9.41515	7.3823
Novel00838	27	42	65	69	42	89	50	60	45	101	100	123	130	149	307	150	108	66	71	58	49	40	35	78	78	64	93	3.45257	5.21284	10.2241	7.51722	5.80779	6.70122	5.23631	7.82587	6.05931	12.2661	12.2765	16.8307	15.2009	16.9407	42.5377	20.8059	18.7308	10.0867	8.7344	8.00129	5.47799	5.15632
Novel00839	109	134	254	109	208	177	97	97	84	149	144	117	492	424	558	296	429	191	99	225	244	77	109	99	273	185	215	9.67293	11.542	27.7267	8.24114	19.9608	9.24889	7.04985	8.78023	7.84951	12.5582	12.2685	11.1105	39.9249	33.4551	53.6566	28.4931	51.6348	20.2577	8.45206	21.5411	18.9307	6.88848
Novel00840	33	102	53	110	61	141	93	415	438	43	59	35	121	97	21	106	24	24	114	21	79	38	96	122	112	44	69	2.71763	8.15308	5.36889	7.71787	5.43236	6.83722	6.27242	34.8599	37.9823	3.3632	4.66471	3.08433	9.11189	7.10252	1.87392	9.46888	2.68065	2.36218	9.03184	1.86573	5.68786	3.15472
Novel00841	0	0	0	0	0	0	0	0	0	0	0	25	0	0	0	0	0	0	0	0	0	10	0	0	0	0	0	0	0	0	0	0	0	0	0	0	0	0	1.34588	0	0	0	0	0	0	0	0	0	0.507166
Novel00844	31	52	42	56	23	65	82	55	38	23	17	30	75	85	29	60	27	57	71	91	80	70	50	99	85	44	109	4.3325	7.05384	7.22036	6.66797	3.47606	5.34903	9.3857	7.84046	5.59232	3.0529	2.28098	4.48658	9.58485	10.5623	4.39169	9.09588	5.11793	9.52089	9.5462	13.7205	9.77491	9.86224
Novel00847	874	968	1693	588	1551	727	358	474	351	299	446	549	310	346	513	386	1243	409	531	391	587	376	536	392	803	834	690	15.7358	16.916	37.4944	9.0195	30.1975	7.70718	5.2788	8.70476	6.65449	5.11276	7.70917	10.5771	5.1037	5.53882	10.0081	7.53842	30.353	8.80087	9.19742	7.59461	9.23975	6.82441
Novel00849	48	73	128	51	255	9	53	28	89	41	13	17	64	41	71	54	41	173	15	22	90	16	16	84	88	34	50	4.77059	7.04206	15.6485	4.31847	27.4065	0.526693	4.31403	2.83851	9.31434	3.8701	1.24043	1.80799	5.81645	3.62309	7.64621	5.82158	5.52673	20.5496	1.43423	2.35888	7.82022	1.60307
Novel00850	62	99	73	56	104	113	78	63	37	88	92	96	50	62	38	48	30	44	64	52	48	42	60	57	63	32	57	5.61871	8.70815	8.13768	4.32376	10.192	6.02987	5.78916	5.82355	3.53084	7.57417	8.00441	9.30965	4.14345	4.99576	3.73152	4.71849	3.68739	4.76567	5.57982	5.08395	3.80305	3.83703
Novel00851	62	15	2	159	72	364	9	4	0	27	55	1	6	10	3	3	0	29	5	175	31	170	60	6	21	524	235	1.25922	0.295697	0.0499658	2.75129	1.58134	4.35307	0.149702	0.0828652	0	0.520813	1.07243	0.0217334	0.111432	0.180582	0.0660219	0.0660919	0	0.703937	0.0976957	3.83443	0.55045	3.48065
Novel00853	2802	1649	3040	973	441	881	1340	1079	1627	13806	17162	10747	8798	7970	7560	3906	5048	4177	1005	1216	1726	1530	1439	1233	1144	1666	1777	250.298	142.973	334.037	74.051	42.6001	46.3393	98.0325	98.3134	153.041	1171.29	1471.82	1027.29	718.655	633.012	731.758	378.476	611.592	445.943	86.3675	117.186	134.796	137.778
Novel00854	0	79	1	0	2	0	0	26	0	4	0	3	38	41	0	0	0	0	0	0	0	0	0	0	0	0	0	0	9.36276	0.150198	0	0.264085	0	0	3.23822	0	0.463873	0	0.391985	4.24289	4.45123	0	0	0	0	0	0	0	0
Novel00856	183	191	38	161	174	339	109	121	106	67	63	112	117	116	70	72	62	98	150	88	122	76	20	79	88	70	163	8.60422	8.71645	2.19774	6.44934	8.84693	9.38523	4.19723	5.80294	5.24805	2.99187	2.84379	5.63502	5.0303	4.84935	3.56628	3.67206	3.95372	5.50697	6.78496	4.46371	5.01495	3.60226
Novel00857	77	267	60	134	48	496	119	79	202	96	86	72	86	96	28	33	12	25	54	27	80	89	142	190	91	15	56	4.69044	15.7863	4.4958	6.95435	3.16189	17.7905	5.93671	4.90854	12.957	5.55395	5.02942	4.69323	4.79036	5.19947	1.84815	2.18049	0.991419	1.82007	3.16455	1.77435	4.26048	5.4653
Novel00858	20	7	18	4	9	2	4	3	0	3	11	5	5	3	4	0	4	2	6	8	7	4	17	9	10	7	6	3.24797	1.10338	3.59574	0.553442	1.58055	0.191248	0.532009	0.496943	0	0.462713	1.71503	0.8689	0.742506	0.43318	0.703882	0	0.881041	0.388185	0.93741	1.4016	0.993864	0.654853
Novel00859	84	21	26	184	73	98	155	184	70	89	68	90	30	38	16	36	22	43	293	123	107	147	89	96	73	139	236	3.46935	0.841849	1.32092	6.47465	3.26043	2.38331	5.24297	7.75157	3.04438	3.49114	2.69634	3.97767	1.13302	1.39546	0.716055	1.61283	1.23238	2.12258	11.6421	5.48059	3.86366	6.12051
Novel00861	44	78	14	86	80	156	176	410	207	172	105	175	30	161	13	83	114	41	117	71	103	101	102	214	67	12	73	7.65047	13.1637	2.99431	12.7398	15.0421	15.9715	25.0625	72.7147	37.8999	28.4035	17.5276	32.5605	4.76985	24.8901	2.44927	15.6542	26.884	8.52012	19.5712	13.3182	15.6574	17.7035
Novel00862	76	63	60	60	72	93	54	52	48	14	35	35	66	70	48	54	40	61	48	26	38	38	42	44	29	33	36	8.71631	7.01303	8.46454	5.86273	8.92966	6.2804	5.07212	6.0831	5.79685	1.52495	3.85375	4.29541	6.92167	7.1381	5.9651	6.71785	6.22204	8.36133	5.2961	3.21696	3.81021	4.39344
Novel00863	11	8	5	0	3	2	0	0	1	0	0	0	0	0	0	0	0	0	0	0	0	1	1	1	0	0	0	0.983693	0.694389	0.550009	0	0.290116	0.105313	0	0	0.0941669	0	0	0	0	0	0	0	0	0	0	0	0	0.0901505
Novel00864	1	25	6	0	4	27	0	9	0	2	0	2	33	50	5	48	12	11	3	0	25	1	14	0	4	3	3	0.246059	5.97069	1.81603	0	1.06434	3.9119	0	2.25883	0	0.467387	0	0.526606	7.42506	10.9389	1.33311	12.8114	4.00473	3.23488	0.710159	0	5.37805	0.24805
Novel00865	3	15	7	2	3	5	0	0	5	65	37	38	56	74	42	21	9	10	8	5	6	2	14	1	1	2	0	0.184404	0.894926	0.529274	0.104739	0.199413	0.180969	0	0	0.323632	3.79464	2.18347	2.49949	3.14764	4.04433	2.79741	1.40019	0.750319	0.734642	0.473081	0.331568	0.322439	0.123931
Novel00866	615	361	297	275	226	220	281	180	461	171	227	232	197	128	206	159	181	178	154	416	256	232	284	135	302	256	445	143.088	81.5231	84.9995	54.5116	56.8616	30.1394	53.5439	42.7171	112.943	37.786	50.7049	57.7607	41.9123	26.479	51.934	40.1274	57.1162	49.4964	34.4702	104.418	52.0731	54.4147
Novel00869	207	431	336	386	504	697	562	372	265	187	187	153	642	620	702	514	562	471	428	501	633	350	559	556	580	404	615	20.1538	40.7296	40.2401	32.0187	53.064	39.958	44.8125	36.943	27.1684	17.2916	17.4793	15.9403	57.157	53.6714	74.0595	54.2833	74.2124	54.8067	40.0891	52.6232	53.8811	34.3523
Novel00870	0	0	0	0	1	0	0	0	0	1	39	0	0	0	0	1	0	0	0	0	0	0	0	1	0	0	0	0	0	0	0	0.208571	0	0	0	0	0.18318	7.22157	0	0	0	0	0.209212	0	0	0	0	0	0
Novel00871	54	70	65	66	51	165	70	23	138	66	109	121	56	56	50	32	29	20	23	34	66	16	59	16	32	15	38	4.6498	5.85039	6.88473	4.84188	4.74891	8.36584	4.93646	2.02009	12.5127	5.3975	9.01082	11.1492	4.40937	4.2874	4.66518	2.98888	3.38682	2.05825	1.9053	3.15844	4.96857	1.38887
Novel00872	11	3	3	11	5	5	21	7	3	27	24	17	18	15	6	6	0	8	12	12	6	10	12	7	1	4	16	2.03925	0.539816	0.684121	1.7374	1.00238	0.5458	3.18841	1.32367	0.585641	4.7539	4.27156	3.37244	3.0514	2.47249	1.20528	1.20655	0	1.77253	2.1402	2.40001	0.972469	1.86887
Novel00873	14	11	4	32	11	52	57	28	12	2	0	4	5	4	4	9	5	1	18	20	14	19	15	9	14	1	11	0.791086	0.603302	0.278028	1.54055	0.672158	1.73015	2.63783	1.61382	0.714017	0.107333	0	0.241865	0.258353	0.200965	0.244914	0.551639	0.383195	0.0675339	0.978507	1.21921	0.691624	1.08231
Novel00874	133	196	53	248	59	247	228	259	237	94	80	77	82	72	29	73	49	47	172	110	90	100	98	46	63	64	113	4.05539	5.80074	1.98788	6.44262	1.94543	4.43469	5.69368	8.05534	7.60959	2.72218	2.3419	2.5124	2.28635	1.952	0.958157	2.41447	2.02643	1.7128	5.04552	3.61849	2.39922	3.07385
Novel00875	14	34	11	11	3	26	8	10	15	3	3	0	4	5	0	4	2	0	12	5	5	1	5	3	5	2	4	0.803386	1.89374	0.776465	0.537797	0.186166	0.878525	0.375978	0.585327	0.906398	0.163503	0.165278	0	0.209896	0.255112	0	0.248985	0.155661	0	0.66248	0.309542	0.250849	0.0578492
Novel00878	10	6	1	0	1	4	1	0	5	0	0	0	0	0	0	0	0	0	0	0	0	0	0	0	0	0	0	1.06561	0.620576	0.131078	0	0.115234	0.250982	0.0872718	0	0.561047	0	0	0	0	0	0	0	0	0	0	0	0	0
Novel00881	31	23	30	43	41	13	51	25	14	5	10	15	26	16	30	9	27	30	43	75	28	12	26	39	21	40	64	1.92298	1.3848	2.28911	2.27254	2.7503	0.474833	2.59095	1.58181	0.914477	0.294572	0.595538	0.995684	1.4748	0.882466	2.01647	0.605581	2.27159	2.22413	2.56612	5.01911	1.51851	0.750405
Novel00882	5	1	3	0	0	0	0	0	0	2	32	0	0	0	0	0	0	0	0	0	0	4	0	0	0	29	1	0.551626	0.107083	0.407126	0	0	0	0	0	0	0.209562	3.38939	0	0	0	0	0	0	0	0	0	0	0.444873
Novel00883	41	12	4	5	69	5	1	0	1	0	0	0	0	0	1	0	1	0	1	1	0	0	0	2	2	0	0	2.45695	0.697976	0.294853	0.255277	4.47142	0.176428	0.0490783	0	0.0631023	0	0	0	0	0	0.0649337	0	0.0812769	0	0.0576513	0.0646497	0	0
Novel00884	18	10	2	6	9	8	13	5	1	3	2	6	1	0	3	3	0	1	2	2	2	8	2	6	4	2	3	2.41186	1.30055	0.329642	0.684952	1.30408	0.631182	1.42659	0.683365	0.141095	0.381776	0.25728	0.860297	0.122526	0	0.43557	0.436032	0	0.160142	0.257813	0.28911	0.234291	1.08062
Novel00886	4	7	6	3	3	2	13	0	4	6	2	3	2	6	5	3	0	2	4	4	17	14	15	27	52	17	59	0.212286	0.360583	0.391693	0.135647	0.172173	0.0624994	0.565042	0	0.223539	0.302427	0.101903	0.170373	0.0970597	0.283124	0.287533	0.172703	0	0.126858	0.204229	0.22902	0.788781	0.749015
Novel00887	73	61	64	85	118	125	176	106	100	40	50	33	93	75	73	55	57	66	77	104	98	65	92	91	86	68	90	9.29084	7.53543	10.0195	9.2168	16.2404	9.36757	18.3451	13.7607	13.4018	4.83504	6.1094	4.49431	10.8234	8.48708	10.0673	7.59297	9.83922	10.0393	9.42797	14.2797	10.9045	8.33963
Novel00888	259	265	214	357	305	481	420	304	248	134	156	131	259	320	211	274	240	224	228	298	380	256	242	292	265	194	283	26.2883	26.1069	26.7183	30.8717	33.4769	28.747	34.9131	31.473	26.5061	12.9174	15.2014	14.2282	24.0386	28.8787	23.2061	30.1669	33.0391	27.173	22.2635	32.6311	33.7204	26.1941
Novel00890	1123	1086	3372	1212	3664	1221	1852	1217	1531	974	1504	801	3809	3286	4312	2881	6463	5058	1079	2944	4477	1445	3760	2165	5367	4391	3266	162.254	152.297	599.29	149.193	572.473	103.876	219.146	179.353	232.929	133.654	208.622	123.841	503.24	422.133	675.075	451.519	1266.5	873.416	149.98	458.888	565.522	210.468
Novel00891	3	1	2	0	7	5	73	27	21	2	2	1	1	3	0	10	2	5	12	23	16	32	21	103	36	32	79	0.163269	0.0528238	0.13389	0	0.411969	0.160228	3.25374	1.49882	1.20347	0.103376	0.104499	0.0582373	0.0497658	0.145168	0	0.590338	0.147628	0.325222	0.628291	1.35041	0.76129	1.75564
Novel00892	4	2	2	9	1	3	24	13	16	6	1	2	1	3	3	4	2	4	11	6	12	26	37	27	34	12	57	0.231667	0.11243	0.142484	0.444095	0.0626308	0.102308	1.13839	0.767981	0.97579	0.330038	0.0556034	0.123952	0.0529605	0.154487	0.188271	0.251294	0.157104	0.27688	0.612905	0.374894	0.60762	1.51803
Novel00894	25	9	12	0	1	1	0	0	1	0	1	0	0	0	1	0	1	4	2	1	2	0	5	7	3	0	0	4.32832	1.51241	2.55561	0	0.187225	0.101945	0	0	0.18231	0	0.166217	0	0	0	0.187602	0	0.234819	0.827687	0.333124	0.186781	0.30273	0
Novel00895	12	15	31	7	32	8	9	10	14	7	8	9	3	3	5	8	13	13	20	14	36	6	40	21	29	2	11	1.06724	1.29485	3.39138	0.530407	3.07762	0.418945	0.655542	0.907161	1.31112	0.591273	0.683075	0.856528	0.243978	0.237229	0.481847	0.771771	1.56812	1.38182	1.71123	1.34327	2.79918	0.537941
Novel00896	17	8	21	19	8	8	7	11	2	8	14	18	5	5	9	13	1	2	21	9	5	8	5	7	7	1	7	5.22875	2.38828	7.94513	4.97888	2.66086	1.44885	1.76329	3.45099	0.647754	2.33693	4.13403	5.92432	1.40626	1.36736	2.9995	4.33719	0.41716	0.735199	6.21389	2.98637	1.34451	2.4805
Novel00898	398	221	202	431	164	242	219	173	106	709	706	922	454	537	361	434	286	292	501	422	370	415	364	389	341	422	225	23.8504	12.8544	14.8901	22.0049	10.6277	8.53913	10.7482	10.5746	6.68884	40.3522	40.6176	59.1237	24.8781	28.6123	23.4411	28.2111	23.2452	20.9133	28.8833	27.2822	19.3848	25.0705
Novel00899	5	23	28	4	6	10	1	8	1	19	8	10	86	61	20	6	3	10	46	53	52	23	11	3	8	1	15	0.428719	1.91415	2.9532	0.292208	0.556336	0.504879	0.0702229	0.699673	0.0902889	1.54726	0.658551	0.917529	6.74293	4.65048	1.85819	0.558047	0.348881	1.02478	3.79451	4.90266	3.89809	1.98807
Novel00901	22	19	27	27	18	37	50	18	7	12	11	7	30	35	23	50	25	23	12	26	53	32	27	30	37	21	42	3.80082	3.18606	5.73788	3.97418	3.36287	3.76393	7.07459	3.17198	1.27346	1.96899	1.8245	1.29411	4.7394	5.37635	4.30566	9.37004	5.85799	4.74907	1.99449	4.84597	8.00528	5.57322
Novel00902	3	7	2	37	50	39	20	24	7	0	0	0	7	4	0	2	2	1	18	4	5	5	1	0	1	0	0	0.159527	0.361291	0.130821	1.67627	2.87519	1.22113	0.871004	1.30175	0.391961	0	0	0	0.340376	0.18912	0	0.115361	0.144244	0.0635536	0.920835	0.22947	0.23245	0.268031
Novel00903	0	0	0	1	1	0	2	0	0	2	0	2	0	2	0	11	4	11	0	0	35	5	0	24	0	18	0	0	0	0	0.094251	0.11963	0	0.181202	0	0	0.210133	0	0.236758	0	0.196721	0	1.31998	0.600164	1.45437	0	0	3.38509	0.557606
Novel00904	56	45	36	15	10	8	1	2	6	18	16	21	19	20	12	24	18	41	45	36	23	86	121	92	67	47	43	2.86526	2.23478	2.26575	0.653877	0.553298	0.241019	0.0419037	0.104378	0.323265	0.874694	0.785945	1.14977	0.888949	0.909852	0.665295	1.332	1.24911	2.50718	2.21505	1.98715	1.02884	4.43584
Novel00905	51	72	32	80	32	139	59	52	79	93	87	54	48	61	46	43	52	36	74	67	55	50	52	70	40	26	33	5.26866	7.21952	4.06643	7.04124	3.57489	8.45531	4.99181	5.47944	8.59387	9.12475	8.62871	5.96954	4.53439	5.60305	5.14926	4.81854	7.28597	4.44487	7.35457	7.4672	4.96751	5.20716
Novel00907	110	84	48	30	47	71	36	28	34	40	35	55	38	34	18	22	19	20	45	32	32	46	67	50	36	38	58	5.304	3.9313	2.84698	1.23243	2.45071	2.01583	1.42164	1.37712	1.72632	1.8318	1.62022	2.83786	1.67549	1.45765	0.940459	1.15067	1.24256	1.15257	2.08746	1.66461	1.34898	2.23599
Novel00908	2	0	3	0	2	0	2	1	1	5	13	3	0	1	3	1	0	1	1	1	1	4	1	1	0	33	0	0.734836	0	1.35586	0	0.794645	0	0.60182	0.374768	0.386894	1.74477	4.58564	1.1795	0	0.326682	1.19437	0.398545	0	0.439123	0.353473	0.396381	0.321223	1.48157
Novel00909	11	13	117	17	22	10	112	30	10	123	166	155	67	88	171	29	6	16	31	51	109	24	11	118	89	57	36	0.61642	0.707088	8.06497	0.811638	1.33318	0.329966	5.14018	1.71478	0.590087	6.54632	8.93077	9.29465	3.43326	4.38462	10.3833	1.76278	0.456026	1.07159	1.67125	3.08324	5.34019	1.3558
Novel00910	15	5	14	33	32	10	28	20	14	20	35	89	45	47	11	40	3	10	34	9	25	15	22	35	18	4	36	2.01654	0.652427	2.31514	3.77971	4.6521	0.79159	3.08283	2.74251	1.98187	2.5536	4.51732	12.8033	5.53192	5.61796	1.60238	5.83301	0.547004	1.60673	4.39734	1.3053	2.93834	2.03286
Novel00911	720	631	1139	812	3216	1182	1054	954	764	923	1100	912	1100	955	1276	879	2084	1759	958	1215	1097	1025	1184	726	1598	1121	1184	53.1487	45.2101	103.423	51.0676	256.72	51.3762	63.7202	71.8308	59.3861	64.7097	77.956	72.0397	74.2506	62.6799	102.063	70.3827	208.647	155.186	68.0332	96.7585	70.7967	76.2755
Novel00912	35	53	3	6	11	22	0	0	18	0	1	0	0	0	2	1	1	0	0	0	0	0	0	0	0	1	1	3.00103	4.41087	0.316415	0.438312	1.01995	1.11073	0	0	1.6252	0	0.0823188	0	0	0	0.185819	0.0930078	0.116294	0	0	0	0	0
Novel00914	7	7	1	0	15	0	0	0	10	0	0	0	0	0	0	0	0	0	0	0	0	0	0	0	0	0	0	0.748874	0.726867	0.131596	0	1.73534	0	0	0	1.12653	0	0	0	0	0	0	0	0	0	0	0	0	0
Novel00915	17890	17818	5303	6999	2729	27960	3410	3255	7528	2084	1510	1300	1205	1511	1077	2215	672	1179	2947	2199	1687	12623	10222	9455	4056	1638	2918	1480.79	1431.49	539.931	493.57	244.27	1362.72	231.161	274.813	656.137	163.828	119.993	115.145	91.2049	111.202	96.5954	198.872	75.4409	116.634	234.671	196.364	122.08	1053.29
Novel00916	91	40	0	15	49	51	17	7	8	3	4	3	3	2	3	17	0	0	5	0	10	3	4	6	2	2	6	5.36612	2.28942	0	0.753597	3.12462	1.77082	0.821002	0.421036	0.496753	0.168015	0.226452	0.189303	0.161766	0.104861	0.191689	1.08739	0	0	0.283651	0	0.515543	0.178337
Novel00917	44	29	52	125	36	64	120	60	37	52	81	47	41	39	49	142	57	53	219	123	145	180	122	72	101	90	172	8.82166	5.64341	12.8243	21.3519	7.80518	7.55549	19.704	12.2702	7.81144	9.90168	15.5912	10.0835	7.51673	6.95228	10.6451	30.8818	15.4998	12.6999	42.2413	26.6045	25.4163	36.3807
Novel00918	14	22	9	39	17	72	55	38	51	18	20	23	9	22	8	42	5	16	140	55	90	42	73	62	16	6	44	0.907255	1.38379	0.717426	2.15325	1.19133	2.74738	2.91904	2.51181	3.48019	1.10785	1.24431	1.59495	0.533325	1.26762	0.561757	2.95235	0.439466	1.23922	8.72821	3.84518	5.09906	2.7438
Novel00919	4912	3003	2958	818	573	1867	1001	1045	585	2021	2215	1681	1831	2067	2188	3661	2217	2603	2480	3009	2511	7242	6940	4652	5123	4462	3221	229.225	136.021	169.799	32.5226	28.9162	51.3018	38.2573	49.7419	28.7469	89.5731	99.237	83.9438	78.1339	85.7647	110.639	185.319	140.321	145.179	111.34	151.488	102.446	340.693
Novel00920	27	11	1	2	2	4	4	3	7	7	3	3	2	2	3	4	3	1	6	2	14	12	12	10	5	2	1	2.21453	0.875702	0.100891	0.139758	0.177391	0.19318	0.268691	0.250981	0.604571	0.545285	0.23623	0.263303	0.150001	0.145852	0.266622	0.355872	0.333728	0.0980265	0.473439	0.17697	1.0039	0.992202
Novel00921	18	19	5	3	13	10	12	10	8	1	2	4	11	7	8	8	4	13	8	9	7	3	2	15	3	3	3	1.11147	1.13875	0.379778	0.157826	0.868067	0.36359	0.606854	0.629839	0.520174	0.0586455	0.118564	0.264304	0.621108	0.384317	0.535271	0.535838	0.334997	0.959393	0.475239	0.599546	0.377895	0.186745
Novel00922	143	323	368	156	263	155	269	193	100	661	890	444	537	491	511	192	374	160	123	215	194	81	183	65	185	94	119	12.6902	27.8215	40.171	11.7947	25.2389	8.09931	19.5506	17.4699	9.34465	55.711	75.826	42.163	43.5766	38.7416	49.1371	18.482	45.015	16.9698	10.501	20.5837	15.0515	7.24632
Novel00923	5	11	10	3	7	7	10	14	2	27	30	35	10	17	15	4	18	4	4	12	12	0	4	0	10	1	3	0.600587	1.28246	1.47754	0.307013	0.909258	0.495095	0.983744	1.71529	0.252969	3.08019	3.45958	4.49874	1.09838	1.8156	1.95233	0.521174	2.93246	0.574238	0.462234	1.55503	1.26018	0
Novel00924	319	463	297	643	954	486	4091	1396	927	1041	1118	720	1388	1254	1442	811	704	1098	651	2040	2043	1186	2284	1920	1839	942	1607	3.67621	5.17889	4.21017	6.31321	11.8889	3.29785	38.6114	16.4096	11.2492	11.3938	12.3694	8.87891	14.6267	12.8491	18.0066	10.1379	11.0036	15.123	7.2175	25.3626	20.5838	13.7783
Novel00925	37	33	12	31	21	38	17	46	17	36	41	61	26	27	20	19	7	11	29	21	30	23	15	16	15	27	28	3.0286	2.62181	1.20825	2.16188	1.85885	1.83151	1.13964	3.84062	1.46528	2.79867	3.22197	5.34304	1.94609	1.96503	1.7739	1.68699	0.777128	1.07612	2.28368	1.85444	2.14688	1.89789
Novel00928	55	32	3	6	11	1	8	0	2	1	4	0	0	0	2	1	0	0	0	0	0	0	0	0	1	1	0	3.20831	1.8118	0.215262	0.298191	0.693888	0.0343477	0.38219	0	0.12285	0.0554015	0.224011	0	0	0	0.126416	0.0632747	0	0	0	0	0	0
Novel00929	134	78	81	11	71	10	9	2	2	1	3	0	1	0	7	2	2	5	1	0	0	0	0	1	6	1	2	13.0621	7.37986	9.71238	0.913544	7.48426	0.573974	0.7185	0.198857	0.205291	0.0925797	0.280754	0	0.0891364	0	0.739371	0.211473	0.264418	0.582511	0.0937785	0	0	0
Novel00930	69	75	14	14	35	19	3	0	13	0	0	0	0	0	2	0	0	0	0	0	0	0	0	0	0	1	2	7.36236	7.76739	1.83751	1.2727	4.03849	1.19373	0.26216	0	1.46064	0	0	0	0	0	0.231236	0	0	0	0	0	0	0
Novel00931	60	52	45	48	45	73	34	49	41	30	29	31	39	42	41	21	20	43	68	54	64	24	52	44	41	25	40	2.83748	2.38689	2.61775	1.93398	2.30132	2.03278	1.31685	2.36364	2.04173	1.34745	1.31667	1.56878	1.68653	1.76602	2.10099	1.07725	1.28282	2.4304	3.09376	2.75505	2.64611	1.14418
Novel00932	7	8	10	18	17	20	14	30	6	30	28	79	14	22	13	21	17	13	18	5	9	13	12	23	7	12	9	0.995439	1.10421	1.74924	2.18081	2.61426	1.67468	1.6305	4.35151	0.898461	4.05178	3.82271	12.0216	1.82051	2.78166	2.00317	3.23931	3.27883	2.20946	2.46255	0.767078	1.11894	1.86364
Novel00933	10	6	16	13	15	36	33	10	13	43	56	61	18	34	46	13	7	11	15	19	13	13	14	37	28	21	12	1.05181	0.612537	2.07008	1.16495	1.70612	2.22958	2.84266	1.07285	1.43983	4.29548	5.65484	6.86566	1.73123	3.17965	5.24264	1.48319	0.99859	1.38278	1.51783	2.15597	1.19543	1.37841
Novel00934	0	0	6	8	9	6	0	1	0	1	6	19	9	6	11	4	10	3	2	0	1	0	0	1	0	0	0	0	0	2.62846	2.42738	3.46612	1.25821	0	0.363262	0	0.338241	2.05147	7.24084	2.93095	1.89991	4.2449	1.54524	4.83027	1.27692	0.685241	0	0.311361	0
Novel00935	28	11	5	6	8	11	1	1	10	0	0	1	0	0	2	1	0	0	0	0	1	1	4	0	1	0	0	3.62613	1.38269	0.796504	0.662011	1.12036	0.838808	0.106062	0.132095	1.36369	0	0	0.138581	0	0	0.280655	0.140476	0	0	0	0	0.113222	0.130553
Novel00937	0	0	0	39	0	0	0	0	1	2	27	0	11	13	0	6	36	3	0	0	82	3	0	0	0	0	0	0	0	0	5.65624	0	0	0	0	0.179253	0.323349	4.4126	0	1.71228	1.96763	0	1.1079	8.31171	0.610354	0	0	12.2038	0.514822
Novel00938	12	24	16	43	20	3	8	7	6	3	15	2	16	4	10	9	8	26	8	35	19	8	4	11	11	37	13	1.60526	3.11617	2.63279	4.90074	2.89319	0.236303	0.876456	0.955134	0.845175	0.381148	1.92642	0.286293	1.95718	0.475761	1.44951	1.30594	1.45147	4.15684	1.02955	5.05109	2.2221	1.07884
Novel00939	25	103	49	12	126	177	6	5	13	0	0	1	28	35	35	11	6	6	8	7	8	0	2	2	0	0	6	1.38377	5.53357	3.3362	0.565891	7.54182	5.76874	0.271988	0.28229	0.7577	0	0	0.0592297	1.41719	1.72249	2.09917	0.660438	0.45043	0.396917	0.425999	0.417997	0.387132	0
Novel00942	49	54	36	98	46	93	119	100	27	254	225	242	144	153	108	142	39	66	177	88	108	143	94	159	59	48	110	3.31564	3.54659	2.99645	5.64972	3.36599	3.70543	6.5947	6.90198	1.92383	16.3235	14.6167	17.5228	8.91008	9.20508	7.91867	10.4226	3.57923	5.33754	11.5223	6.42402	6.38912	9.75458
Novel00943	14	2	2	0	5	4	1	3	1	2	4	1	0	1	1	1	2	1	3	9	14	7	1	7	22	32	14	1.18539	0.164365	0.208304	0	0.457812	0.199425	0.0693442	0.259094	0.0891591	0.160832	0.325155	0.0906048	0	0.0752834	0.0917468	0.091844	0.229677	0.101195	0.244372	0.822109	1.03635	0.597494
Novel00945	5	3	4	1	2	0	0	0	0	0	2	0	0	0	0	1	4	1	0	5	5	1	5	12	28	13	10	0.205464	0.119656	0.202189	0.0350102	0.0888748	0	0	0	0	0	0.0789028	0	0	0	0	0.0445741	0.222936	0.0491125	0	0.221661	0.179631	0.0414254
Novel00946	1	129	1	0	1	1	1	1	2	1	236	102	1	1	0	0	15	0	0	0	0	16	413	0	1	8	409	0.0293988	3.68099	0.0361628	0	0.0317916	0.0173107	0.0240772	0.0299869	0.0619142	0.0279214	6.66097	3.20883	0.0268829	0.0261393	0	0	0.5981	0	0	0	0	0.474188
Novel00947	11	12	5	2	6	1	36	4	0	13	7	6	1	2	4	0	0	3	6	12	4	7	0	13	7	14	31	1.18304	1.25266	0.661468	0.183259	0.697814	0.0633272	3.17091	0.438802	0	1.32787	0.72277	0.690517	0.0983452	0.19125	0.466147	0	0	0.385614	0.620801	1.39232	0.376107	0.758936
Novel00949	19	10	0	2	10	11	3	3	4	2	2	9	0	3	6	6	0	2	2	0	4	2	0	1	0	2	1	2.89454	1.47867	0	0.259588	1.64744	0.98674	0.374303	0.466175	0.641678	0.289377	0.292518	1.46719	0	0.406361	0.990453	0.991502	0	0.364151	0.293124	0	0.53276	0.307154
Novel00952	0	0	0	0	1	82	0	0	0	14	0	5	0	0	0	7	0	12	0	8	0	5	6	0	0	0	0	0	0	0	0	0.0370499	1.65426	0	0	0	0.455554	0	0.183312	0	0	0	0.260147	0	0.491374	0	0.295697	0	0.172693
Novel00953	63	10	9	62	43	1	83	19	126	96	57	57	31	29	44	5	4	16	25	28	74	29	18	39	94	2	36	4.4834	0.690737	0.787848	3.75913	3.30917	0.0419036	4.83751	1.37919	9.44211	6.48853	3.89438	4.34069	2.01733	1.83497	3.39294	0.38597	0.386083	1.36086	1.7116	2.1497	4.6041	2.08049
Novel00954	0	0	0	1	2	1	50	0	0	8	0	0	0	0	1	1	7	5	0	0	2	30	0	0	0	0	0	0	0	0	0.0668408	0.169678	0.0461952	3.21261	0	0	0.596088	0	0	0	0	0.0850099	0.0850999	0.744842	0.468823	0	0	0.137179	2.37266
Novel00955	7	23	9	3	2	0	75	14	0	5	7	6	84	89	88	66	54	41	41	31	75	23	7	141	52	28	103	1.20678	3.84862	1.90857	0.440638	0.372859	0	10.5894	2.46185	0	0.818671	1.15858	1.10688	13.2422	13.6423	16.4388	12.3422	12.6264	8.44776	6.80004	5.76562	11.3042	3.99725
Novel00957	4	2	5	0	1	4	2	2	0	2	3	8	2	2	3	5	7	9	4	9	20	6	2	12	21	24	13	0.387586	0.188098	0.595952	0	0.104783	0.22822	0.158714	0.19767	0	0.184055	0.279079	0.829499	0.177209	0.172307	0.314983	0.525528	0.919942	1.04226	0.372876	0.940815	1.69428	0.586086
Novel00958	0	0	0	0	0	0	0	0	0	0	0	0	0	0	1	23	0	0	0	0	0	0	0	1	0	0	0	0	0	0	0	0	0	0	0	0	0	0	0	0	0	0.0582683	1.34159	0	0	0	0	0	0
Novel00959	19	7	0	2	1	0	0	0	12	0	0	0	0	0	0	0	0	0	0	0	0	0	0	1	0	0	0	1.12121	0.400939	0	0.100553	0.0638142	0	0	0	0.745671	0	0	0	0	0	0	0	0	0	0	0	0	0
Novel00960	70	67	27	122	39	102	122	146	68	135	117	150	34	82	21	74	5	44	144	79	84	116	82	67	44	21	89	7.35311	6.83115	3.48875	10.9185	4.43017	6.30896	10.4957	15.6433	7.52166	13.4684	11.7993	16.8609	3.26588	7.65865	2.39028	8.43183	0.712356	5.52398	14.5523	8.95268	7.71434	12.2838
Novel00962	119	14	9	13	51	26	8	20	11	2	2	1	9	9	21	22	10	5	4	17	10	22	4	3	3	12	8	12.0784	1.37923	1.12367	1.12418	5.59778	1.55389	0.665011	2.07059	1.17567	0.192797	0.19489	0.108613	0.83532	0.812213	2.30961	2.42216	1.37663	0.606539	0.390587	1.86151	0.887378	2.25106
Novel00964	9	13	2	8	18	13	5	8	10	7	4	11	22	11	13	14	7	18	17	7	22	23	18	15	43	13	52	0.25878	0.362808	0.0707377	0.195978	0.559685	0.220098	0.117743	0.234628	0.302775	0.191159	0.110419	0.338453	0.57844	0.28122	0.405031	0.436649	0.272986	0.618567	0.470254	0.21714	0.55304	0.666679
Novel00966	2444	1817	974	3002	1067	3924	2008	2575	871	1036	1152	1494	2212	2331	1492	2754	1152	1919	4609	1868	1909	3205	2518	2565	1034	1471	1856	211.794	152.832	103.826	221.642	99.9909	200.229	142.513	227.611	79.4809	85.2669	95.8434	138.542	175.285	179.606	140.1	258.877	135.4	198.753	384.251	174.64	144.632	279.99
Novel00969	45	63	46	96	109	87	219	199	73	86	107	113	174	160	59	166	50	172	211	280	280	210	404	223	271	100	165	5.07496	6.89615	6.38132	9.22403	13.2932	5.77729	20.2274	22.8916	8.66911	9.21142	11.5851	13.6369	17.9439	16.0437	7.2099	20.307	7.64793	23.1833	22.8928	34.0668	27.6073	23.8749
Novel00971	65	57	50	64	55	31	126	142	21	77	122	57	117	133	52	102	45	120	70	206	172	143	89	56	213	176	67	24.2108	20.6071	22.9086	20.3098	22.1535	6.79896	38.4364	53.9494	8.23658	27.2392	43.6267	22.719	39.8501	44.0466	20.9873	41.211	22.7333	53.42	25.0836	82.7783	56.0107	53.6949
Novel00972	20	21	6	62	24	34	109	91	25	32	32	33	25	45	10	32	11	21	68	38	42	41	54	64	30	24	60	5.54262	5.64872	2.04536	14.6388	7.19249	5.54816	24.7393	25.7234	7.29553	8.42254	8.51396	9.78625	6.33538	11.0882	3.00291	9.61949	4.13458	6.95553	18.1297	11.3611	10.1761	11.4543
Novel00973	1065	1268	1826	1515	2385	673	2669	2271	1166	639	966	1081	2042	2097	862	1311	1183	1573	1918	1569	3569	1713	2844	1265	2856	784	2210	48.3384	55.8609	101.947	58.5847	117.061	17.9863	99.2127	105.139	55.7279	27.5455	42.0936	52.5031	84.7512	84.6264	42.3942	64.5449	72.825	85.3291	83.7503	76.8278	141.623	78.3792
Novel00974	21	35	40	27	49	39	92	54	29	36	36	22	41	26	61	38	17	93	93	60	87	48	62	70	88	25	46	3.29187	5.32521	7.71286	3.60592	8.30619	3.59975	11.811	8.63414	4.78688	5.35961	5.41779	3.69031	5.87698	3.62377	10.3612	6.46135	3.61431	17.4234	14.025	10.1468	11.9231	7.58517
Novel00975	8	15	19	29	42	33	45	17	13	15	30	16	18	21	42	48	50	44	74	29	39	26	84	36	44	25	61	1.67421	3.0469	4.89111	5.17069	9.50502	4.06649	7.71276	3.62888	2.86481	2.9814	6.02752	3.58309	3.44462	3.90756	9.52417	10.8963	14.192	11.0052	14.8987	6.54744	7.13562	5.48524
Novel00976	188	273	276	234	348	150	563	398	287	417	566	227	661	604	443	484	302	377	518	382	898	496	1039	292	846	489	475	36.7843	51.8458	66.4273	39.0076	73.632	17.2815	90.2172	79.431	59.1314	77.4905	106.321	47.5278	118.264	105.077	93.9216	102.723	80.1429	88.1601	97.5057	80.6345	153.613	97.8335
Novel00977	22	20	23	41	14	37	35	46	34	26	17	72	23	35	3	38	4	13	78	27	95	74	19	30	68	29	105	2.61933	2.31124	3.36844	4.15893	1.80252	2.59391	3.41281	5.58636	4.26264	2.94001	1.94318	9.17314	2.50405	3.70511	0.387032	4.9076	0.645925	1.84986	8.93426	3.46805	9.88867	8.8818
Novel00978	767	480	551	843	289	612	511	643	454	802	1304	886	1031	930	328	560	271	259	1051	312	1796	1465	526	645	1286	2195	2363	52.2482	31.7368	46.1701	48.9253	21.2891	24.5478	28.5085	44.6776	32.566	51.887	85.2807	64.5844	64.2218	56.328	24.2107	41.3791	25.038	21.0864	68.8771	22.9289	106.962	100.604
Novel00979	118	138	174	34	184	107	35	35	38	34	55	35	68	70	71	115	117	117	60	101	133	77	147	159	176	207	91	8.5473	9.70224	15.5035	2.09824	14.4128	4.56368	2.07631	2.58593	2.89843	2.33902	3.82478	2.71289	4.50405	4.50827	5.57266	9.0357	11.4944	10.1288	4.18113	7.89262	8.42257	5.62262
Novel00980	25	26	16	31	28	49	36	27	18	3	6	6	11	7	4	26	13	11	58	42	69	39	49	43	46	10	67	1.46994	1.48381	1.15721	1.55292	1.78033	1.69645	1.73356	1.61929	1.11446	0.167528	0.338693	0.377509	0.591424	0.36595	0.254845	1.65825	1.03671	0.772997	3.28082	2.66417	3.54694	2.31166
Novel00981	13	17	25	38	11	41	22	48	176	12	11	15	6	11	8	6	3	2	35	16	18	33	40	28	31	22	20	0.567522	0.720335	1.34249	1.41336	0.519297	1.05392	0.786572	2.13739	8.09066	0.497541	0.46103	0.700726	0.239518	0.42697	0.378431	0.284124	0.177629	0.104351	1.46995	0.753551	0.687003	1.4523
Novel00982	360	129	325	456	284	235	331	472	133	174	267	142	148	156	165	176	246	184	650	352	381	251	313	124	258	298	369	22.0285	7.66156	24.4623	23.7725	18.7924	8.46709	16.5877	29.4596	8.56969	10.112	15.6852	9.29795	8.28116	8.48733	10.9401	11.6818	20.416	13.4563	38.264	23.2369	20.3823	15.4831
Novel00983	24	34	31	47	40	84	74	74	33	25	23	12	30	22	27	37	34	29	69	80	104	32	47	39	79	31	72	2.40294	3.30413	3.81792	4.00921	4.33087	4.95217	6.06792	7.55729	3.47918	2.37728	2.21083	1.28567	2.74663	1.95848	2.92922	4.01837	4.61705	3.47021	6.64625	8.64121	9.10356	3.22985
Novel00985	95	132	18	112	49	134	38	56	115	16	28	21	45	61	14	77	14	28	81	27	29	24	9	12	8	3	26	4.82423	6.50615	1.12437	4.84564	2.69081	4.00676	1.58039	2.90065	6.14941	0.771671	1.36508	1.14114	2.08961	2.75422	0.770352	4.24142	0.964242	1.69937	3.95717	1.47918	1.2875	1.22862
Novel00986	1	6	7	1	2	9	14	7	7	11	4	7	4	5	34	5	32	7	6	16	13	0	0	0	10	8	0	0.272481	1.58684	2.34621	0.232148	0.589318	1.44399	3.12421	1.94553	2.00847	2.84667	1.04639	2.04104	0.996653	1.21135	10.0386	1.47783	11.8261	2.27961	1.57284	4.70337	3.09689	0
Novel00987	56	16	6	59	46	70	68	60	3	11	11	5	5	3	5	42	38	22	31	39	11	35	13	0	21	1	38	2.91859	0.809378	0.384653	2.61979	2.59254	2.14817	2.90249	3.18962	0.164641	0.544485	0.550395	0.278851	0.238288	0.139018	0.282366	2.37439	2.6861	1.37036	1.55433	2.19282	0.501215	1.83888
Novel00988	36	46	49	57	63	38	86	45	43	15	30	83	33	26	64	19	8	25	59	71	72	38	32	94	69	23	95	1.64408	2.03904	2.75264	2.21781	3.11132	1.02186	3.21659	2.09622	2.06786	0.650609	1.31534	4.05617	1.37811	1.05575	3.16707	0.94122	0.495524	1.36454	2.5922	3.4981	2.87475	1.74947
Novel00989	51	57	10	103	48	125	164	121	76	26	40	23	39	43	19	55	26	49	66	111	82	66	64	79	74	21	67	2.3265	2.52379	0.561133	4.00312	2.36786	3.35759	6.12707	5.63016	3.65071	1.12646	1.75182	1.12274	1.62684	1.74408	0.939168	2.72152	1.60864	2.6715	2.89649	5.46271	3.27034	3.03513
Novel00992	27	36	24	46	48	88	70	88	44	34	45	46	41	45	41	52	30	73	93	77	80	65	62	85	79	58	99	2.55225	3.303	2.79064	3.70464	4.90664	4.89809	5.41918	8.48486	4.37969	3.05243	4.08384	4.65302	3.54398	3.78213	4.19953	5.33187	3.84622	8.24724	8.45742	7.85241	6.61143	6.19404
Novel00993	23	15	2	20	10	28	33	23	17	55	23	46	20	34	5	12	4	4	15	6	6	11	4	14	1	4	10	2.86439	1.81319	0.306385	2.12209	1.34675	2.05328	3.36585	2.9217	2.22939	6.50542	2.74998	6.13028	2.27763	3.76486	0.674733	1.62108	0.675645	0.595376	1.79718	0.806138	0.653285	1.38102
Novel00994	64	74	78	97	162	145	142	93	23	62	67	65	173	177	54	166	52	89	79	134	172	104	191	221	330	125	200	11.4214	12.818	17.1226	14.7483	31.2636	15.2368	20.7542	16.9288	4.32216	10.5085	11.4792	12.4129	28.2316	28.0853	10.4422	32.1341	12.5863	18.9827	13.5633	25.7988	26.8359	18.7101
Novel00995	151	30	106	1	46	2	3	70	1	15	62	21	125	141	60	3	13	8	29	4	31	35	2	7	179	1	151	17.3424	3.34426	14.9752	0.0978504	5.71313	0.135253	0.282183	8.20038	0.120939	1.63618	6.83631	2.58089	13.1278	14.3985	7.46692	0.373742	2.02502	1.09812	3.20425	0.495617	3.11273	4.05231
Novel00996	9	11	1	12	10	18	35	28	6	30	37	42	13	13	17	9	8	9	34	16	15	36	30	34	18	17	20	1.9436	2.3057	0.265643	2.20788	2.33533	2.28888	6.19026	6.16773	1.36442	6.1531	7.6712	9.7058	2.56718	2.49616	3.97805	2.10826	2.3432	2.32292	7.06381	3.72767	2.83206	7.83734
Novel00998	2	3	1	0	0	0	0	1	0	3	12	12	5	2	3	3	1	0	0	0	2	0	1	1	0	0	1	0.183709	0.267465	0.112988	0	0	0	0	0.0936921	0	0.261716	1.05823	1.1795	0.41997	0.163341	0.298592	0.298909	0.124582	0	0	0	0.160611	0
Novel00999	1	2	0	2	5	1	4	1	0	21	8	5	9	6	39	10	21	35	3	5	3	3	8	0	3	2	11	0.0749072	0.145412	0	0.127639	0.40502	0.0441071	0.245392	0.0764057	0	1.494	0.575321	0.400784	0.616472	0.399613	3.16552	0.812532	2.13352	3.13341	0.216192	0.40406	0.196468	0.22654
Novel01000	3	1	0	0	0	3	0	1	1	5	17	21	1	3	17	0	0	23	7	0	0	1	12	2	0	0	2	0.182061	0.0589037	0	0	0	0.107202	0	0.0619012	0.063904	0.288187	0.990472	1.36374	0.0554938	0.161876	1.1179	0	0	1.66821	0.408686	0	0	0.0611783
Novel01001	16	11	8	6	5	9	3	7	7	2	2	6	0	1	8	1	1	2	7	9	8	9	7	12	2	5	31	1.30049	0.867812	0.799853	0.415497	0.439481	0.430739	0.199703	0.580347	0.599124	0.154392	0.156068	0.521862	0	0.072269	0.704586	0.0881666	0.11024	0.194287	0.54737	0.789192	0.568491	0.737447
Novel01002	4	6	2	9	6	16	8	12	9	3	7	4	15	11	10	17	4	15	20	17	12	20	20	29	22	7	25	0.27808	0.404862	0.17103	0.533067	0.45107	0.65496	0.455487	0.850929	0.658846	0.198079	0.467202	0.297569	0.953561	0.679935	0.753298	1.28196	0.377158	1.24631	1.33763	1.275	0.729352	1.40165
Novel01003	53	49	8	35	18	27	19	29	38	26	19	24	17	11	8	10	3	10	40	10	24	17	16	19	16	16	40	3.05651	2.74279	0.567509	1.71968	1.12255	0.916851	0.897387	1.70589	2.30762	1.42407	1.05196	1.48108	0.896492	0.564037	0.499916	0.625557	0.234652	0.689249	2.21925	0.622161	1.21006	0.988326
Novel01004	8	16	6	20	10	25	104	52	30	42	25	33	27	38	13	34	7	32	23	61	80	69	48	92	51	15	58	0.672458	1.30539	0.620383	1.4323	0.908989	1.23737	7.15954	4.45842	2.65539	3.35299	2.01749	2.96829	2.07533	2.84004	1.18407	3.10007	0.798045	3.21478	1.85994	5.5317	5.87911	5.8469
Novel01005	13	2	2	3	0	4	2	19	21	0	1	0	2	1	2	1	1	1	8	0	2	4	0	1	1	4	5	1.50584	0.224859	0.284969	0.296064	0	0.272822	0.189732	2.24487	2.56145	0	0.111207	0	0.211842	0.102991	0.251028	0.125647	0.157104	0.13844	0.891498	0	0.20254	0.467085
Novel01006	43	25	3	3	4	18	5	0	8	0	2	0	0	0	0	0	0	0	0	0	0	0	1	0	0	0	1	3.91871	2.21137	0.336302	0.23293	0.394201	0.9659	0.373183	0	0.767709	0	0.174985	0	0	0	0	0	0	0	0	0	0	0
Novel01007	11	37	5	55	13	46	4	49	2	12	2	3	51	48	3	88	12	2	16	3	56	17	86	4	91	27	9	2.07719	6.7816	1.16141	8.84863	2.65467	5.11478	0.618615	9.43806	0.397691	2.15215	0.362586	0.606209	8.80647	8.05917	0.61385	18.0254	3.0734	0.451378	2.9067	0.611165	9.24524	3.23619
Novel01010	473	182	210	198	126	224	125	55	103	833	973	602	829	602	1016	422	305	299	149	148	188	123	151	90	78	105	117	57.6686	21.5375	31.4942	20.5671	16.6124	16.0809	12.4814	6.8398	13.2235	96.4565	113.891	78.5402	92.4231	65.2589	134.224	55.8094	50.435	43.5688	17.4767	19.4667	20.0393	15.1177
Novel01011	425	567	271	739	499	1050	944	751	1224	212	248	331	714	664	426	745	250	621	1020	763	825	749	745	1150	453	528	1160	39.8956	51.6613	31.2924	59.1031	50.6547	58.0378	72.5746	71.9083	120.99	18.9008	22.3504	33.2492	61.289	55.4204	43.3314	75.8594	31.8295	69.6714	92.1154	77.2705	67.7075	70.8793
Novel01012	3734	1768	4591	3225	2196	2491	2493	2607	747	1079	1688	1067	2881	2243	4404	2941	7039	3078	3172	3631	2239	2416	2400	1930	1962	6549	3788	799.996	367.656	1209.91	588.671	508.779	314.248	437.434	569.714	168.526	219.555	347.202	244.622	564.422	427.275	1022.39	683.479	2045.4	788.149	653.796	839.252	419.386	521.809
Novel01014	0	56	1	0	14	64	0	11	0	32	0	4	4	7	1	8	0	0	0	0	0	32	0	1	0	0	78	0	6.76923	0.153193	0	1.88545	4.69321	0	1.39733	0	3.78497	0	0.533068	0.455525	0.775118	0.134947	1.08072	0	0	0	0	0	4.0175
Novel01015	39	24	11	72	11	143	46	40	35	44	46	63	16	17	8	25	10	10	78	21	18	49	28	37	16	19	25	4.50466	2.69063	1.56287	7.08531	1.37396	9.72564	4.35143	4.71259	4.25693	4.82678	5.10096	7.78673	1.68992	1.74587	1.00125	3.13223	1.56657	1.38046	8.66737	2.61679	1.81767	5.70551
Novel01016	1	1	0	1	0	12	0	0	0	1	3	0	1	2	1	0	0	0	1	2	8	2	13	6	13	6	10	0.129298	0.125499	0	0.11016	0	0.913606	0	0	0	0.122801	0.372401	0	0.118234	0.229926	0.140104	0	0	0	0.124391	0.278982	0.904335	0.26069
Novel01017	4	12	24	3	19	4	4	4	3	4	10	6	12	10	4	4	6	8	6	8	7	2	14	5	13	11	11	0.235873	0.686825	1.74086	0.150719	1.21159	0.138888	0.193177	0.240592	0.186282	0.22402	0.566129	0.378606	0.647064	0.524305	0.255585	0.255856	0.47987	0.563813	0.340381	0.508934	0.36088	0.118891
Novel01019	36	63	19	82	25	110	73	68	43	128	74	99	83	83	30	58	6	33	105	52	55	67	39	68	22	11	35	3.26977	5.55395	2.12276	6.34539	2.45549	5.88292	5.43018	6.2998	4.11259	11.0416	6.45273	9.62205	6.89352	6.70283	2.95252	5.71426	0.739129	3.58224	9.17487	5.09532	4.36741	6.13467
Novel01023	49	82	41	51	21	146	26	30	64	32	20	24	42	47	18	57	18	34	26	51	50	70	108	101	43	19	35	3.87417	6.29277	3.98748	3.43543	1.7955	6.79704	1.68357	2.41939	5.32836	2.40292	1.51813	2.03054	3.03654	3.30404	1.5421	4.88848	1.93023	3.21283	1.97766	4.35016	3.4562	5.57932
Novel01024	15	17	16	26	14	25	71	54	36	48	31	43	15	19	34	29	20	31	41	33	28	31	20	39	17	7	31	0.811994	0.893216	1.0654	1.19912	0.819544	0.796868	3.14772	2.98166	2.05209	2.4678	1.61109	2.49085	0.742506	0.914492	1.99433	1.70285	1.4684	2.00562	2.13521	1.92721	1.32515	1.6917
Novel01025	15	53	23	66	61	57	66	35	59	27	17	7	50	57	32	74	35	37	51	57	101	37	52	33	33	46	31	0.718578	2.46436	1.35533	2.69374	3.16006	1.60784	2.58942	1.71023	2.97623	1.22844	0.781859	0.358838	2.19028	2.42785	1.66108	3.84531	2.27407	2.11841	2.35044	2.94585	4.2301	1.78684
Novel01026	19	103	371	32	70	172	181	180	56	105	178	110	134	146	588	150	206	144	150	339	292	62	302	244	353	56	88	0.951751	5.00787	22.86	1.36568	3.79185	5.07321	7.42548	9.19697	2.95386	4.99536	8.56025	5.8963	6.13793	6.50261	31.9157	8.15038	13.9956	8.62101	7.22864	18.3199	12.7879	3.13085
Novel01027	79	35	3	17	14	40	12	7	5	2	3	2	1	2	4	4	3	3	3	1	6	4	0	4	2	4	2	2.83462	1.21894	0.13241	0.519692	0.543224	0.845109	0.352635	0.256194	0.188916	0.0681563	0.103344	0.0767919	0.0328107	0.0638062	0.15552	0.155684	0.145997	0.128652	0.103558	0.0387098	0.18822	0.144687
Novel01028	1508	1313	691	1828	1645	1801	1067	800	812	227	207	249	348	385	236	535	429	471	1233	673	664	778	659	666	439	431	752	62.5057	52.8237	35.2313	64.5541	73.7339	43.9559	36.2209	33.8229	35.441	8.93618	8.23731	11.0442	13.19	14.1887	10.5995	24.0541	24.1173	23.3327	49.1674	30.0944	24.062	32.5087
Novel01030	19	33	50	166	95	97	55	100	22	37	56	17	58	43	109	145	169	68	42	42	31	54	44	26	16	50	39	5.28352	8.90696	17.103	39.3285	28.5678	15.8828	12.5259	28.3643	6.44205	9.77191	14.9505	5.05867	14.7484	10.6317	32.8438	43.7376	63.7397	22.5998	11.2361	12.6	7.53664	15.1379
Novel01031	13	14	18	9	14	28	35	30	10	10	14	9	22	18	28	23	15	8	24	23	44	21	12	30	29	17	44	2.35623	2.46291	4.0131	1.38978	2.74401	2.98825	5.1954	5.54624	1.90856	1.7214	2.43612	1.74556	3.64624	2.90076	5.49908	4.52188	3.68739	1.73297	4.18487	4.49734	6.97226	3.83703
Novel01032	315	1559	325	1371	400	3006	1864	1153	2553	1567	901	714	677	980	220	340	127	162	968	376	1178	1086	1233	1632	600	131	574	42.2773	203.09	53.6554	156.77	58.0551	237.559	204.889	157.844	360.811	199.744	116.096	102.545	83.0871	116.947	31.9946	49.4986	23.1182	25.9859	124.988	54.4425	138.226	146.936
Novel01033	3	7	7	18	8	23	32	11	9	1	1	2	5	4	3	11	2	12	26	10	12	12	7	27	2	2	10	0.350501	0.793801	1.006	1.79172	1.01074	1.58227	3.06192	1.31088	1.10724	0.110962	0.112167	0.250043	0.534177	0.415521	0.379792	1.39405	0.316921	1.67562	2.92238	1.26044	1.22573	1.41335
Novel01036	18	8	5	44	18	38	62	49	9	43	41	56	25	36	26	23	13	29	44	35	25	43	27	42	26	30	41	3.03234	1.3081	1.03612	6.3152	3.27915	3.76942	8.55409	8.41985	1.59654	6.8799	6.63111	10.0951	3.85117	5.39229	4.74609	4.20291	2.97032	5.83888	7.13106	6.36102	3.68207	7.30256
Novel01038	14	27	34	23	50	32	34	30	19	10	14	27	23	26	35	10	31	21	26	15	28	17	11	20	40	36	43	1.08472	2.03049	3.24043	1.51827	4.18933	1.45991	2.15748	2.37091	1.55016	0.735867	1.0414	2.23858	1.62955	1.79114	2.93844	0.840443	3.25767	1.94463	1.93803	1.25382	1.89669	1.32783
Novel01039	42	72	43	106	53	72	55	134	144	175	151	215	68	91	116	52	29	111	203	74	150	91	102	120	149	170	287	1.57742	2.62467	1.98654	3.39181	2.15256	1.59226	1.69175	5.13339	5.69496	6.24228	5.44466	8.64077	2.33536	3.03881	4.72076	2.11844	1.47723	4.98249	7.33481	2.99834	4.92532	3.4454
Novel01040	100	39	50	46	38	10	68	36	23	16	10	6	17	24	12	86	27	15	46	14	87	14	14	7	36	6	10	8.77831	3.32293	5.39901	3.44031	3.60726	0.516887	4.88873	3.22341	2.12603	1.33395	0.842767	0.563611	1.36461	1.87321	1.14143	8.18891	3.21461	1.57372	3.88476	1.32584	6.67692	1.23891
Novel01042	11	7	5	19	4	8	12	23	7	18	11	4	4	2	3	6	2	1	21	2	11	3	2	0	0	2	3	1.28702	0.794945	0.719608	1.89398	0.5061	0.551148	1.14988	2.74488	0.862428	2.0002	1.23561	0.500807	0.427958	0.20806	0.38034	0.761485	0.317378	0.139836	2.36379	0.25245	1.12521	0.353847
Novel01044	31	6	0	3	3	11	2	0	7	0	0	0	0	0	0	0	0	0	0	0	0	0	0	0	0	0	0	2.95791	0.555674	0	0.243878	0.309548	0.618017	0.156289	0	0.70332	0	0	0	0	0	0	0	0	0	0	0	0	0
Novel01045	27	18	73	32	65	44	24	75	6	18	15	40	22	26	21	68	141	75	57	24	25	39	44	120	72	23	22	3.04921	1.97307	10.141	3.07895	7.93817	2.92591	2.21979	8.63948	0.713521	1.93065	1.62634	4.83394	2.27193	2.61073	2.5698	8.33009	21.5972	10.123	6.1929	2.92407	2.46837	4.44007
Novel01046	100	45	5	17	3	32	7	12	11	1	4	2	4	3	2	9	2	1	2	1	4	2	3	4	0	3	2	5.8755	2.56627	0.361366	0.850987	0.190611	1.10708	0.336836	0.719165	0.680564	0.0558024	0.225632	0.125745	0.214908	0.156722	0.12733	0.573593	0.159378	0.0702216	0.11305	0.0633866	0.205471	0.118461
Novel01047	2	2	1	1	3	2	1	1	0	22	19	16	7	4	1	2	2	0	1	0	1	0	0	0	0	0	1	0.541329	0.525421	0.332939	0.230601	0.878083	0.318747	0.22167	0.276079	0	5.65538	4.93721	4.63413	1.73251	0.962623	0.293284	0.587189	0.734201	0	0.260392	0	0.236634	0
Novel01048	33	14	2	14	0	40	6	8	26	123	86	71	17	24	2	30	0	6	4	2	5	1	0	0	0	0	3	5.08459	2.09371	0.379057	1.8378	0	3.629	0.757129	1.25729	4.21839	17.9993	12.7215	11.7062	2.39518	3.2879	0.33391	5.01395	0	1.10489	0.592922	0.332449	0.673532	0.155326
Novel01049	5	22	17	64	16	137	47	50	22	1	1	1	12	6	1	10	4	8	23	8	9	6	2	32	9	2	12	0.244724	1.04514	1.0235	2.6688	0.846855	3.94831	1.884	2.4962	1.13386	0.0464851	0.0469897	0.0523749	0.537075	0.261109	0.0530351	0.530913	0.265534	0.467975	1.083	0.422425	0.385119	0.296046
Novel01050	1	2	2	0	1	249	3	7	4	57	3	74	3	12	1	1	1	2	4	3	5	17	47	0	0	0	9	0.0588401	0.114222	0.144756	0	0.0636292	8.62696	0.144568	0.420121	0.247836	3.18534	0.169469	4.65932	0.161414	0.627798	0.0637574	0.0638249	0.0798045	0.140647	0.226427	0.190435	0.257211	1.00838
Novel01053	12	17	4	19	14	39	4	11	5	1	0	2	6	2	3	2	1	6	4	5	3	5	2	4	0	2	5	1.22719	1.68744	0.503182	1.65545	1.54826	2.34845	0.335018	1.14743	0.538436	0.097127	0	0.218867	0.561088	0.181856	0.332438	0.22186	0.138703	0.733347	0.393539	0.551639	0.268225	0.51547
Novel01054	1	0	0	0	0	0	0	6	0	0	0	2	22	17	3	1	1	0	0	1	7	0	0	1	12	0	30	0.0708546	0	0	0	0	0	0	0.433632	0	0	0	0.151641	1.4254	1.07098	0.230328	0.0768573	0.0960996	0	0	0.07644	0.433623	0
Novel01055	0	1	3	2	1	1	4	2	7	5	4	14	1	3	5	4	2	2	6	0	0	5	6	13	13	13	19	0	0.067018	0.2548	0.117653	0.0746669	0.0406565	0.226194	0.140857	0.50895	0.327886	0.265156	1.03441	0.0631383	0.184175	0.374087	0.299586	0.187296	0.165045	0.398559	0	0	0.34803
Novel01057	7	1	1	1	4	1	7	1	1	30	26	17	9	8	19	9	2	1	1	6	7	2	6	11	11	1	15	0.867779	0.120325	0.152491	0.105619	0.536234	0.0729955	0.710699	0.126449	0.13054	3.53216	3.09443	2.25516	1.02024	0.881792	2.55224	1.21024	0.336275	0.148162	0.119263	0.802445	0.758675	0.249944
Novel01058	137	82	59	23	87	27	70	36	39	528	655	507	643	553	387	222	214	487	55	91	257	61	107	208	184	58	211	5.9776	3.47269	3.16658	0.854994	4.10496	0.693673	2.50139	1.60218	1.79185	21.88	27.4375	23.6718	25.6546	21.4534	18.2968	10.5069	12.6641	25.3958	2.30868	4.28352	9.8036	2.6831
Novel01059	123099	70670	42134	19685	11276	40587	4901	7422	12718	11680	16231	9017	42324	43186	26645	25849	23820	30169	14362	16621	14986	25255	44618	21239	19772	27341	13637	8427.96	4696.23	3548.41	1148.24	834.845	1636.21	274.808	518.312	916.892	759.484	1066.87	660.613	2649.73	2628.91	1976.7	1919.68	2211.89	2468.62	945.972	1227.66	897.015	1743.08
Novel01060	202	296	112	473	226	402	293	745	435	79	72	89	284	259	73	130	50	64	314	87	125	145	129	103	87	103	148	10.6995	15.2177	7.29729	21.3452	12.945	12.5378	12.7103	40.2503	24.2623	3.97416	3.66134	5.0445	13.7555	12.1976	4.18977	7.46914	3.59198	4.05151	16.0006	4.97144	5.78851	7.74247
Novel01061	8273	11101	7312	3841	4351	10963	1576	1417	4002	2012	1666	1031	7104	7087	5581	5501	2729	3608	1661	2121	2400	1593	2993	2547	1879	1234	1532	1142.45	1487.93	1242.07	451.907	649.752	891.435	178.241	199.594	581.948	263.883	220.875	152.353	897.069	870.167	835.111	824.013	511.131	595.481	220.669	315.987	289.756	221.765
Novel01064	103	562	598	679	2006	1035	716	709	1023	1312	1626	761	913	937	2281	1660	972	667	900	1041	1206	410	2057	512	1411	831	664	4.73318	25.0668	33.8026	26.5837	99.6851	28.0054	26.9467	33.2326	49.5021	57.2609	71.7354	37.4212	38.3649	38.2843	113.579	82.7449	60.5809	36.6326	39.7882	51.6083	48.4518	18.9933
Novel01065	12	19	11	18	37	36	28	14	43	144	108	155	22	47	89	108	46	18	29	37	49	49	95	42	50	28	45	0.911499	1.40079	1.02778	1.16487	3.0392	1.61013	1.74184	1.08469	3.43934	10.3883	7.87581	12.5986	1.52808	3.17423	7.32524	8.89847	4.739	1.63408	2.11918	3.032	3.254	3.75208
Novel01066	605	623	852	517	517	392	688	541	168	237	307	243	767	763	939	366	599	614	551	717	651	367	371	498	683	791	549	27.5368	27.5228	47.7013	20.0483	25.4467	10.5058	25.6462	25.1164	8.05191	10.245	13.4151	11.8354	31.9228	30.8779	46.3106	18.0699	36.9776	33.4005	24.1271	35.2071	25.9051	16.8393
Novel01069	0	0	0	2	0	1	0	0	1	0	0	0	1	0	0	14	0	7	0	26	5	0	4	1	9	0	1	0	0	0	0.334204	0	0.115488	0	0	0.20653	0	0	0	0.179349	0	0	2.9785	0	1.64088	0	5.50147	0.85737	0
Novel01070	49	1	44	31	63	12	3	8	16	3	31	34	15	21	16	21	80	30	10	39	18	25	6	21	199	235	63	20.0948	0.398046	22.1959	10.8312	27.939	2.8977	1.00759	3.34642	6.90938	1.16847	12.2052	14.9205	5.62505	7.65723	7.10992	9.34165	44.497	14.704	3.94533	17.2546	6.45366	10.3354
Novel01071	33	31	18	51	39	60	177	77	63	105	65	59	85	88	41	55	32	44	99	75	100	73	72	104	80	45	71	1.53646	1.40092	1.03089	2.02304	1.9636	1.64491	6.74925	3.65678	3.08872	4.64305	2.90547	2.93951	3.61887	3.64295	2.06846	2.7777	2.02074	2.44842	4.43442	3.76721	4.07054	3.42634
Novel01072	1859	1637	1299	1461	1186	2253	1613	1326	939	966	1044	731	2059	1962	1765	1461	1421	1421	1439	1440	1736	1602	2369	1779	1540	1442	1927	83.7214	71.5569	71.9613	56.0578	57.7597	59.7452	59.4932	60.912	44.5301	41.3183	45.1392	35.2283	84.7932	78.5635	86.1308	71.3714	86.797	76.4852	62.3467	69.9636	68.3522	72.7312
Novel01073	183	289	147	414	186	650	453	287	327	352	247	282	282	276	142	142	67	108	367	229	306	294	255	359	168	149	278	11.5369	17.684	11.3995	22.2365	12.6804	24.1288	23.389	18.4553	21.7078	21.076	14.9496	19.0241	16.2567	15.4707	9.70023	9.71051	5.72882	8.13742	22.2586	15.5749	16.8657	18.6847
Novel01076	505	431	607	800	1036	734	533	694	193	458	654	566	466	456	821	508	905	719	658	442	392	377	458	256	555	810	511	66.3522	54.9652	98.1038	89.5537	147.2	56.7865	57.3545	93.0092	26.7026	57.1528	82.4971	79.5789	55.9883	53.2714	116.886	72.401	161.275	112.907	83.1736	62.6526	45.0294	49.9352
Novel01077	8	8	14	30	30	34	37	24	13	7	8	12	11	11	15	8	22	12	18	22	24	18	31	28	24	22	30	0.599257	0.581647	1.28998	1.91458	2.43012	1.49964	2.26987	1.83374	1.02541	0.498	0.575321	0.961882	0.753466	0.732624	1.21751	0.650025	2.23511	1.07431	1.29715	1.77787	1.57174	1.35924
Novel01078	45	23	73	15	36	19	6	14	7	19	46	8	15	20	11	32	28	22	34	33	34	11	52	18	47	30	30	3.92057	1.94496	7.82334	1.11342	3.39174	0.974709	0.428119	1.24413	0.642194	1.57217	3.84761	0.745837	1.19502	1.54929	1.03845	3.02415	3.30863	2.29079	2.84978	3.10173	2.58977	0.966119
Novel01079	32	62	32	52	11	40	26	46	45	46	38	50	34	26	18	28	7	18	39	25	30	32	26	38	13	13	32	5.12501	9.6379	6.30416	7.09541	1.90511	3.77215	3.41031	7.51458	7.58907	6.99698	5.84285	8.56904	4.97933	3.7024	3.12374	4.86429	1.52054	3.44543	6.00904	4.31954	4.20061	5.16649
Novel01080	5	0	6	2	2	0	0	4	0	0	1	3	3	3	3	2	0	0	0	1	3	0	1	0	3	0	53	0.208739	0	0.308118	0.0711365	0.0902913	0	0	0.170332	0	0	0.0400802	0.134021	0.114525	0.111357	0.13571	0.0905691	0	0	0	0.0450387	0.109497	0
Novel01081	281	193	156	211	158	340	232	119	202	665	603	585	328	333	250	198	115	136	204	132	227	343	353	367	323	336	484	34.1062	22.7368	23.2908	21.8192	20.738	24.2991	23.0617	14.7325	25.8172	76.6578	70.2652	75.9801	36.4039	35.9365	32.8794	26.0681	18.9312	19.7284	23.8206	17.2844	24.0879	41.9683
Novel01082	23	23	3	24	12	12	32	23	25	6	8	13	22	15	3	63	9	9	47	16	30	51	23	26	36	108	152	1.0877	1.05574	0.174516	0.966992	0.613687	0.334155	1.23939	1.10946	1.24496	0.269489	0.363219	0.657874	0.951377	0.630723	0.153731	3.23176	0.577269	0.508687	2.13834	0.81631	1.24037	2.43139
Novel01083	114	141	66	128	72	74	95	116	69	11	6	8	42	45	45	293	58	85	161	171	142	123	126	190	265	227	469	5.32302	6.39025	3.79079	5.09204	3.63554	2.03456	3.6329	5.52476	3.39261	0.487813	0.268968	0.399724	1.79329	1.86823	2.27679	14.8401	3.67312	4.74349	7.23227	8.61394	5.79679	5.78974
Novel01084	0	0	0	0	0	1	0	0	0	0	0	0	0	0	0	0	0	0	0	0	0	0	0	1	38	0	0	0	0	0	0	0	0.0864594	0	0	0	0	0	0	0	0	0	0	0	0	0	0	0	0
Novel01086	239	209	292	127	361	198	326	171	59	57	50	46	268	264	409	401	612	550	352	637	529	295	305	512	742	469	414	38.7358	32.8781	58.2144	17.5367	63.2711	18.8958	43.2722	28.2692	10.0693	8.774	7.78004	7.97793	39.7189	38.0438	71.8282	70.4979	134.53	106.538	54.8849	111.38	74.9578	48.199
Novel01087	153	98	147	118	193	167	215	162	36	61	44	67	120	115	142	225	221	266	284	323	253	196	148	339	379	248	144	16.3038	10.1361	19.2685	10.7129	22.2402	10.4785	18.7634	17.6082	4.03954	6.17356	4.50139	7.63994	11.693	10.8958	16.3962	26.0074	31.9406	33.877	29.1147	37.1324	23.5703	21.055
Novel01088	10	7	10	15	6	3	8	14	4	1	2	8	2	6	2	2	7	3	23	7	7	16	13	10	14	25	35	1.10475	0.750601	1.35893	1.41184	0.716803	0.195151	0.723822	1.5776	0.465326	0.104924	0.212125	0.945742	0.202043	0.589361	0.239416	0.239669	1.04886	0.396107	2.44449	0.834288	0.676098	1.78191
Novel01096	12268	14680	36176	6477	14576	11502	8732	3951	11393	1473	1984	1084	7737	7095	7307	11220	17345	13844	9166	17141	25948	15957	28509	23066	35639	25852	14745	2253.74	2617.59	8174.92	1013.76	2895.69	1244.2	1313.77	740.355	2203.94	257.005	349.92	213.097	1299.72	1158.9	1454.54	2235.84	4321.74	3039.61	1619.97	3397.19	4167.55	2955.17
Novel01097	57	32	43	41	10	38	18	19	46	154	125	46	44	30	7	68	27	22	6	8	20	6	7	0	2	0	7	8.1629	4.44801	7.5748	5.00245	1.54865	3.20434	2.11115	2.7754	6.9368	20.9459	17.1861	7.04928	5.76195	3.81993	1.08624	10.5632	5.24429	3.76546	0.82664	1.23598	2.50407	0.866208
Novel01098	680	346	663	858	600	602	1152	1048	425	226	208	254	868	848	1362	772	1325	760	2266	857	1164	1449	1254	1776	1428	1683	1249	17.3198	8.55375	20.7721	18.6188	16.526	9.0285	24.0305	27.2269	11.3987	5.46702	5.08621	6.92286	20.2163	19.2042	37.5897	21.3289	45.7724	23.1352	55.5252	23.5488	25.9199	37.2052
Novel01100	5	10	5	9	13	17	19	17	9	5	3	8	16	7	9	11	8	6	17	34	39	26	12	16	12	37	41	0.978305	1.89911	1.20339	1.50029	2.75062	1.95857	3.04463	3.39278	1.85429	0.929143	0.563537	1.67499	2.86268	1.21778	1.90811	2.33461	2.12299	1.40308	3.19999	7.17689	6.67137	5.12837
Novel01101	1987	1864	389	298	261	1911	99	74	1432	8	13	20	18	16	23	25	27	15	44	19	43	78	82	84	97	77	27	178.083	162.15	42.8851	22.7546	25.2958	100.849	7.26668	6.76486	135.145	0.680961	1.11857	1.9181	1.47518	1.275	2.23362	2.43042	3.28203	1.60673	3.79378	1.83709	3.3693	7.04726
Novel01102	89	74	30	69	55	98	51	56	72	47	55	69	62	85	24	29	23	33	63	40	65	57	46	37	31	33	56	7.77906	6.2779	3.22546	5.13825	5.19856	5.04368	3.65076	4.99261	6.62676	3.9016	4.61526	6.45362	4.95537	6.60573	2.27303	2.74949	2.72658	3.44728	5.29753	3.77181	4.96703	5.02242
Novel01103	66	18	13	39	8	17	11	16	9	23	18	38	9	8	4	2	0	5	18	7	9	7	7	9	24	6	33	3.44862	0.912894	0.83556	1.73618	0.452038	0.523041	0.470729	0.852755	0.495194	1.1414	0.902965	2.12472	0.430023	0.371669	0.226474	0.113357	0	0.312247	0.904836	0.394596	0.411141	0.368724
Novel01104	44	53	18	63	141	122	147	32	50	17	28	22	21	32	34	16	11	34	51	42	61	46	28	65	58	7	51	3.64941	4.2667	1.83643	4.45184	12.6466	5.95819	9.98536	2.70721	4.36688	1.33914	2.22959	1.95258	1.59271	2.35985	3.05567	1.43948	1.23742	3.37035	4.06945	3.75813	4.4233	3.84617
Novel01106	8	1	3	9	16	4	24	4	4	0	3	1	6	3	5	6	2	8	11	4	5	2	2	7	18	5	7	0.446457	0.0541671	0.205941	0.427919	0.96559	0.131442	1.09693	0.227694	0.235061	0	0.160734	0.0597182	0.306188	0.148859	0.302355	0.36321	0.151382	0.533588	0.590579	0.240826	0.243953	0.112518
Novel01108	16	35	21	72	26	136	72	83	62	21	10	28	45	33	9	34	8	28	76	30	45	40	47	80	29	11	40	3.09331	6.56776	4.99408	11.8595	5.43575	15.482	11.4002	16.3676	12.622	3.85594	1.85609	5.79267	7.95543	5.6726	1.8854	7.13016	2.09772	6.46975	14.1355	6.25716	7.6061	7.79587
Novel01109	42	19	22	99	74	106	138	125	77	28	34	48	41	28	16	28	29	33	189	144	140	128	106	132	121	124	233	2.50394	1.09945	1.61336	5.02852	4.77079	3.72106	6.738	7.6013	4.8339	1.58541	1.94604	3.0622	2.23515	1.48422	1.0336	1.81072	2.34492	2.35134	10.8401	9.2617	7.29709	7.69284
Novel01110	46	30	25	37	18	44	42	45	11	38	28	26	14	27	2	28	6	15	44	27	30	39	17	19	30	25	53	5.35892	3.39224	3.58255	3.67241	2.26765	3.01826	4.00724	5.3473	1.34941	4.20447	3.13166	3.24123	1.4914	2.79672	0.252468	3.5383	0.948036	2.08851	4.93138	3.39341	3.05553	4.58021
Novel01112	36	53	21	48	11	4	20	34	56	30	26	50	42	35	9	21	14	49	23	19	74	28	12	12	26	25	36	3.19473	4.56513	2.29236	3.62913	1.05562	0.209014	1.45358	3.07761	5.23301	2.52849	2.21514	4.74809	3.40823	2.76162	0.865428	2.02147	1.68505	5.19701	1.96361	1.81902	5.74129	2.5049
Novel01113	1	10	3	2	1	2	2	4	2	23	4	16	1	5	3	5	0	4	6	0	1	4	11	4	1	0	0	0.0726291	0.704948	0.268019	0.123757	0.0785405	0.0855314	0.118964	0.296328	0.152958	1.58652	0.278912	1.24351	0.0664138	0.322883	0.236096	0.393911	0	0.347214	0.419235	0	0.0634976	0.292868
Novel01116	49	44	15	86	22	99	56	69	30	92	69	87	27	35	16	28	6	11	89	22	21	52	31	68	22	14	26	10.4981	9.14981	3.9531	15.6979	5.09705	12.4892	9.82602	15.0787	6.76809	18.7201	14.1925	19.9457	5.28962	6.66725	3.71442	6.50711	1.74349	2.81665	18.3442	5.08498	3.9335	11.231
Novel01117	18	15	6	16	16	20	20	33	8	14	15	31	9	16	8	4	3	6	18	10	9	14	18	16	9	3	15	1.17397	0.949556	0.481357	0.889063	1.12846	0.768065	1.06829	2.19533	0.549421	0.8672	0.939228	2.16353	0.536752	0.92783	0.565367	0.282983	0.265374	0.467693	1.12941	0.703617	0.513183	0.920476
Novel01120	16	5	0	1	7	4	1	0	1	0	0	0	0	0	0	0	0	0	0	0	0	0	0	0	0	0	0	1.21193	0.367599	0	0.0645338	0.573375	0.178403	0.0620346	0	0.0797608	0	0	0	0	0	0	0	0	0	0	0	0	0
Novel01121	47	21	9	8	13	15	4	1	12	0	0	0	0	0	3	0	1	0	0	1	0	0	0	0	1	0	0	2.73771	1.18729	0.64486	0.397017	0.818872	0.514477	0.190821	0.0594145	0.736042	0	0	0	0	0	0.189351	0	0.079003	0	0	0.062841	0	0
Novel01122	12	27	10	17	44	12	25	24	14	18	12	13	18	13	16	28	27	39	45	49	49	73	112	32	65	4	33	0.539232	1.17762	0.552748	0.650838	2.13811	0.317512	0.920049	1.10004	0.662452	0.768201	0.517693	0.625108	0.73963	0.519401	0.779061	1.3648	1.64555	2.09452	1.94537	2.37544	1.92503	3.30688
Novel01123	1	18	8	2	0	2	1	1	9	5	7	2	2	2	0	3	17	5	13	5	13	34	3	3	14	40	15	0.135332	2.36439	1.33175	0.230601	0	0.159374	0.110835	0.13804	1.28255	0.642657	0.909486	0.289633	0.247502	0.240656	0	0.440392	3.12036	0.808719	1.69255	0.730002	1.53812	4.63854
Novel01124	14	20	1	0	9	13	1	1	0	0	0	2	0	0	0	0	0	0	0	0	0	0	0	0	0	0	0	0.558345	0.774196	0.0490578	0	0.388151	0.305283	0.0326626	0.0406797	0	0	0	0.0853537	0	0	0	0	0	0	0	0	0	0
Novel01125	12	0	2	0	0	0	0	0	0	5	31	0	0	0	0	0	0	0	1	0	0	11	1	0	0	41	1	1.18828	0	0.243614	0	0	0	0	0	0	0.470237	2.94712	0	0	0	0	0	0	0	0.0952652	0	0	1.09808
Novel01126	19	13	12	7	9	4	1	8	4	3	8	5	8	4	8	5	3	1	2	2	7	8	8	7	13	3	8	1.73347	1.1512	1.34672	0.544114	0.887949	0.214886	0.0747204	0.744484	0.384286	0.259951	0.700728	0.488146	0.667422	0.32448	0.790878	0.494823	0.371225	0.109041	0.175545	0.196855	0.55835	0.73579
Novel01127	8	3	5	6	12	3	5	3	2	1	4	3	4	4	9	7	12	2	2	5	52	2	5	7	2	4	10	0.372261	0.135495	0.286194	0.237869	0.603839	0.0821984	0.190548	0.14239	0.0979984	0.0441942	0.178696	0.149381	0.170202	0.165494	0.453792	0.353323	0.757342	0.111228	0.0895329	0.251004	2.11547	0.0938185
Novel01129	0	0	1	0	0	0	0	1	0	0	4	0	36	48	0	1	2	0	0	0	13	0	1	0	0	1	27	0	0	0.0894195	0	0	0	0	0.0741484	0	0	0.279162	0	2.39304	3.10246	0	0.0788527	0.197189	0	0	0	0.826207	0
Novel01131	286	667	534	405	335	868	648	443	725	383	310	257	404	471	328	386	315	290	408	426	698	700	916	996	748	355	612	45.9862	104.096	105.617	55.4812	58.2491	82.1799	85.3321	72.6553	122.753	58.4882	47.8541	44.2193	59.4005	67.336	57.1468	67.3233	68.6951	55.7295	63.1127	73.8965	98.1212	113.465
Novel01132	207	358	147	355	138	561	364	315	433	466	337	236	187	267	103	153	75	115	271	169	246	432	432	477	284	160	275	21.4939	36.0807	18.7757	31.4053	15.4956	34.3	30.9545	33.3625	47.344	45.9557	33.5948	26.2226	17.7556	24.6503	11.5888	17.2327	10.5624	14.2715	27.0714	18.9315	22.332	45.22
Novel01133	153	95	39	8	16	12	2	0	3	3	2	1	7	5	7	14	16	31	72	30	30	23	72	17	28	33	11	6.15634	3.71023	1.93032	0.274253	0.696201	0.284314	0.065908	0	0.127111	0.114646	0.0772606	0.0430575	0.257559	0.178882	0.305201	0.611049	0.873183	1.4908	2.78715	1.30228	1.05536	0.932955
Novel01134	39866	21533	63957	8193	6587	19845	4403	3608	4006	2816	5401	2532	12910	11565	14479	32388	35540	33709	10921	32621	22441	29035	35995	23342	26713	25258	13495	3742.3	1961.95	7385.12	655.252	668.663	1096.91	338.502	345.466	395.985	251.06	486.752	254.342	1108.18	965.266	1472.76	3297.9	4524.89	3781.89	986.267	3303.59	1841.73	2747.64
Novel01135	0	0	55	21	14	0	0	0	0	0	0	0	3	0	0	1	1	0	1	2	22	1	34	0	1	0	4	0	0	12.8353	3.39436	2.87223	0	0	0	0	0	0	0	0.520448	0	0	0.205791	0.257314	0	0.182517	0.409347	3.64903	0.191254
Novel01136	40	26	2	2	17	11	5	1	8	0	1	1	0	0	3	0	0	0	0	0	0	0	0	0	0	0	1	2.28088	1.439	0.140283	0.0971632	1.04827	0.369335	0.233501	0.0581628	0.480357	0	0.0547443	0.0610183	0	0	0.185362	0	0	0	0	0	0	0
Novel01137	31	45	6	4	21	12	3	2	0	0	0	0	0	0	0	0	0	0	0	0	0	0	0	0	0	1	0	3.11147	4.38392	0.740778	0.342053	2.27933	0.709202	0.246605	0.204756	0	0	0	0	0	0	0	0	0	0	0	0	0	0
Novel01138	15	7	0	4	5	3	2	1	8	2	0	0	0	0	0	0	0	0	0	0	0	0	0	0	0	0	0	1.29436	0.586283	0	0.294071	0.466569	0.15243	0.141341	0.0880168	0.726917	0.163908	0	0	0	0	0	0	0	0	0	0	0	0
Novel01139	927	759	1742	893	2492	741	1263	854	1380	701	1043	669	2567	2323	2466	1700	3498	2819	801	1751	2634	906	2011	1285	2869	2526	2167	173.437	137.832	400.907	142.345	504.19	81.633	193.527	162.976	271.878	124.563	187.346	133.939	439.174	386.436	499.934	345.008	887.639	630.354	144.175	353.429	430.849	170.88
Novel01141	40	19	14	49	72	28	51	67	21	97	154	127	38	48	30	31	25	46	46	40	59	37	30	26	43	25	59	1.51845	0.70007	0.653737	1.58477	2.95568	0.625871	1.58558	2.59429	0.839446	3.49721	5.61254	5.15897	1.31909	1.62012	1.23401	1.2765	1.28717	2.08702	1.67995	1.63815	1.95812	1.41594
Novel01142	1021	973	1418	1007	1222	1459	705	667	369	527	731	488	1267	1077	1319	696	1008	1021	566	746	874	507	610	446	567	760	587	134.15	124.086	229.178	112.726	173.627	112.877	75.8629	89.3907	51.0531	65.7632	92.21	68.6122	152.226	125.819	187.787	99.1951	179.63	160.33	71.5445	105.744	100.397	67.1542
Novel01143	72	23	17	45	6	17	34	20	16	78	52	58	33	28	12	26	3	19	61	28	35	22	29	34	28	13	40	11.4187	3.54043	3.31638	6.08029	1.029	1.58751	4.41609	3.2353	2.67199	11.7486	7.9174	9.84301	4.78569	3.94826	2.06215	4.47273	0.645294	3.60133	9.30697	4.79064	4.85285	3.51728
Novel01144	10	5	9	5	12	30	5	11	7	28	24	43	15	6	19	6	29	6	25	6	27	24	29	10	80	23	79	0.430766	0.209053	0.476888	0.183502	0.558992	0.760935	0.176396	0.483322	0.31752	1.14553	0.992543	1.98211	0.590854	0.229804	0.886854	0.280356	1.69431	0.308901	1.03604	0.278834	1.01684	1.04221
Novel01145	3	13	12	25	13	38	18	27	16	33	16	44	34	32	6	34	23	30	65	31	65	53	21	70	45	25	74	0.25696	1.08077	1.26432	1.82437	1.20412	1.91652	1.26268	2.35891	1.4431	2.68452	1.31571	4.03287	2.663	2.43702	0.556868	3.15893	2.67193	3.07108	5.35616	2.86457	4.86748	4.57637
Novel01147	0	1	5	7	6	9	17	23	4	3	8	7	4	13	5	10	3	15	15	20	40	9	12	22	30	8	47	0	0.057277	0.362942	0.351934	0.382885	0.312724	0.821598	1.38441	0.248557	0.168137	0.453232	0.442028	0.215845	0.682091	0.319714	0.640105	0.240109	1.05792	0.851571	1.27326	2.06367	0.535399
Novel01148	120	100	77	177	48	302	98	97	65	37	37	57	30	31	15	48	10	25	177	59	43	165	97	124	41	36	105	28.4079	22.9776	22.4224	35.6994	12.288	42.0969	19.0003	23.4225	16.2033	8.31894	8.40924	14.4395	6.49423	6.52507	3.84775	12.3258	3.21079	7.07334	40.3114	15.0683	8.89965	39.3771
Novel01149	86	187	195	96	203	174	211	147	38	95	112	180	101	123	111	86	41	86	98	129	119	132	91	199	189	94	113	5.55541	11.7248	15.4948	5.28345	14.1807	6.61838	11.1629	9.68584	2.58483	5.82839	6.94596	12.4425	5.96604	7.0646	7.76958	6.02605	3.59215	6.6396	6.0903	8.99001	6.72064	8.59592
Novel01151	27	78	94	85	190	69	28	45	29	23	18	29	44	65	48	30	205	36	42	75	45	41	92	30	124	12	27	1.11345	3.12211	4.76834	2.98645	8.47312	1.67549	0.945674	1.89287	1.25932	0.90083	0.71265	1.27974	1.65923	2.38334	2.14489	1.34198	11.4661	1.77434	1.66629	3.33673	1.62243	1.70448
Novel01153	39	56	5	7	7	5	2	2	11	2	2	0	0	0	0	0	0	0	0	0	0	0	1	1	0	1	1	2.33366	3.25242	0.368024	0.356862	0.452954	0.176168	0.098012	0.122069	0.693102	0.113661	0.114895	0	0	0	0	0	0	0	0	0	0	0
Novel01154	26	6	4	0	21	18	4	0	0	0	0	0	0	1	0	0	0	0	0	0	0	0	0	0	0	0	0	2.3668	0.530133	0.4479	0	2.06724	0.964817	0.298211	0	0	0	0	0	0	0.080938	0	0	0	0	0	0	0	0
Novel01156	97	169	142	171	332	364	227	154	65	133	133	136	166	156	221	198	203	210	106	245	221	169	161	197	178	227	229	17.0483	28.8299	30.6995	25.6057	63.1004	37.6701	32.6748	27.6079	12.0297	22.2009	22.4419	25.578	26.6788	24.3781	42.0882	37.7479	48.3905	44.1119	17.9231	46.4547	33.9585	29.9432
Novel01159	12	24	20	78	44	111	344	173	44	46	35	19	43	52	49	101	21	48	117	141	101	146	121	197	87	34	103	1.95661	3.79822	4.01131	10.8355	7.75817	10.6569	45.9365	28.7721	7.55453	7.12343	5.47883	3.31508	6.4112	7.53862	8.65718	17.8633	4.64404	9.35386	18.3529	24.8025	14.3976	23.9981
Novel01160	18	12	7	19	66	13	56	16	12	3	6	11	26	18	26	13	8	20	18	7	14	18	9	34	31	0	32	4.14048	2.6792	1.98065	3.72358	16.4174	1.76078	10.5498	3.75405	2.90664	0.655401	1.32503	2.70762	5.46889	3.68142	6.4805	3.24368	2.49587	5.49837	3.98333	1.73712	2.81548	4.17399
Novel01161	19	7	7	2	3	4	5	6	7	4	7	5	3	0	1	6	4	2	1	7	8	6	19	1	2	2	1	4.09228	1.46337	1.85457	0.367004	0.69874	0.50729	0.881978	1.31815	1.5876	0.818237	1.44746	1.15239	0.590854	0	0.233383	1.40178	1.16849	0.514834	0.207208	1.62653	1.50642	1.30276
Novel01162	4	0	0	0	0	0	1	0	0	0	0	0	1	3	2	1	0	15	1	3	1	6	2	10	21	4	0	1.12777	0	0	0	0	0	0.230907	0	0	0	0	0	0.257815	0.752049	0.611008	0.305828	0	5.05449	0.271241	0.912503	0.246494	1.70535
Novel01165	42	52	31	93	52	63	83	73	60	189	126	111	116	106	71	73	47	88	84	64	65	90	149	110	75	50	86	5.40471	6.4949	4.90702	10.1961	7.23619	4.77363	8.74737	9.58183	8.13029	23.099	15.5665	15.2849	13.6499	12.1281	9.90008	10.1897	8.20304	13.5342	10.3992	8.88497	7.31278	11.6753
Novel01166	361	137	16	60	36	102	17	15	22	7	16	9	2	8	8	9	2	6	15	2	14	12	10	12	6	5	6	13.552	4.99186	0.738838	1.91901	1.46144	2.25466	0.522663	0.574368	0.869662	0.249576	0.576651	0.36154	0.0686552	0.267024	0.325419	0.366484	0.101831	0.269199	0.54173	0.0809989	0.459484	0.454128
Novel01168	130	32	33	21	6	21	26	31	9	15	11	18	38	41	26	42	31	19	23	13	68	37	79	52	10	19	27	10.609	2.53469	3.31266	1.46008	0.529497	1.0091	1.73772	2.58044	0.773399	1.1626	0.861825	1.57188	2.8357	2.97494	2.29911	3.71788	3.43119	1.85314	1.80573	1.14453	4.8516	3.04391
Novel01169	0	0	0	0	0	0	2	0	0	8	0	0	0	0	0	0	0	0	0	0	0	0	64	0	0	0	0	0	0	0	0	0	0	0.0915363	0	0	0.424605	0	0	0	0	0	0	0	0	0	0	0	0
Novel01171	41	48	23	112	92	120	223	134	182	47	45	43	35	58	37	45	32	48	130	92	79	78	59	152	97	61	133	1.92661	2.18925	1.32944	4.4839	4.67498	3.32028	8.58203	6.42268	9.00558	2.09756	2.0301	2.16219	1.50392	2.42327	1.88394	2.29371	2.03945	2.69573	5.87689	4.6639	3.2455	3.69492
Novel01173	124	41	95	102	48	54	41	82	32	117	139	65	111	64	113	42	52	32	76	38	38	45	62	19	28	52	63	12.3999	3.97948	11.6857	8.69012	5.19064	3.17962	3.35782	8.36398	3.3696	11.112	13.3447	6.95548	10.15	5.69038	12.2442	4.55578	7.05267	3.82448	7.31149	4.09952	3.3222	4.53639
Novel01175	149	228	179	192	301	318	861	689	153	587	603	550	348	387	512	126	161	639	428	554	489	412	202	547	587	196	592	3.51809	5.22518	5.19884	3.86234	7.68546	4.42112	16.6495	16.5937	3.80403	13.1634	13.6689	13.8963	7.51359	8.12449	13.0993	3.22707	5.15585	18.0322	9.72209	14.1118	10.0943	9.80661
Novel01176	0	0	0	8	1	3	10	11	11	22	11	27	1	7	1	8	0	1	7	3	4	8	1	16	4	0	3	0	0	0	1.15783	0.183699	0.300076	1.39124	1.90599	1.96766	3.5494	1.79397	4.90801	0.155336	1.05727	0.184069	1.47412	0	0.203026	1.14398	0.549793	0.594061	1.36999
Novel01177	12	3	1	0	4	0	4	0	1	0	0	1	3	3	2	0	1	0	1	9	0	2	0	0	3	7	0	1.01605	0.246548	0.104152	0	0.36625	0	0.277377	0	0.0891591	0	0	0.0906048	0.232275	0.22585	0.183494	0	0.114839	0	0.0814572	0.822109	0	0.170712
Novel01178	23	7	1	0	2	5	0	1	3	0	1	0	0	0	0	0	0	0	0	0	0	0	0	0	0	0	0	2.35212	0.694826	0.125795	0	0.22118	0.301083	0	0.104312	0.323061	0	0.0981813	0	0	0	0	0	0	0	0	0	0	0
Novel01181	18	10	0	18	11	0	51	13	9	8	2	1	3	13	2	10	0	3	45	0	1	34	8	64	14	0	2	2.28373	1.23146	0	1.94569	1.50921	0	5.29931	1.68236	1.20239	0.963986	0.243612	0.135766	0.34805	1.4665	0.274954	1.37623	0	0.454904	5.49264	0	0.110922	4.34863
Novel01182	2	0	0	1	0	1	0	0	1	1	0	0	0	0	0	0	0	1	0	0	1	2	5	13	10	4	1	0.150369	0	0	0.0640557	0	0.0442704	0	0	0.07917	0.0714063	0	0	0	0	0	0	0	0.0898577	0	0	0.0657317	0.151586
Novel01183	374	670	469	477	1284	311	326	279	413	1786	2380	1256	842	832	865	318	264	498	447	543	650	429	436	269	606	1588	585	16.451	28.605	25.3762	17.8759	61.0758	8.05501	11.744	12.5178	19.1295	74.6123	100.507	59.1191	33.8673	32.5394	41.2282	15.1728	15.7499	26.1804	18.9158	25.7676	24.9966	19.023
Novel01184	58	112	106	72	52	111	206	133	75	103	90	82	96	118	183	156	97	126	136	181	191	217	179	281	235	184	415	7.11414	13.3339	15.9931	7.52413	6.89733	8.01683	20.6937	16.6398	9.68696	11.9989	10.5982	10.7628	10.7675	12.8689	24.3222	20.7556	16.1369	18.471	16.0483	23.9511	20.4821	26.8322
Novel01186	5	10	5	16	14	3	27	5	8	33	63	19	11	8	31	3	5	18	45	36	44	26	35	33	37	36	55	0.401579	0.779556	0.493974	1.09484	1.21594	0.141876	1.77599	0.409613	0.676586	2.51723	4.85779	1.63295	0.80787	0.57129	2.69786	0.26136	0.54466	1.72783	3.47704	3.1193	3.08959	2.10512
Novel01188	43	13	0	11	14	25	7	4	4	4	3	1	1	3	2	11	1	0	1	0	5	1	5	3	0	0	1	2.4922	0.731314	0	0.543171	0.877456	0.853177	0.332268	0.236471	0.244122	0.220182	0.166929	0.06202	0.0529983	0.154597	0.125603	0.691551	0.0786083	0	0.0557584	0	0.253356	0.0584273
Novel01190	125	46	13	45	46	79	95	36	65	222	260	181	74	79	66	28	28	32	51	44	71	25	28	23	22	9	96	5.75719	2.05638	0.736506	1.7658	2.29109	2.14246	3.58344	1.69124	3.15243	9.71094	11.4966	8.92064	3.11659	3.23513	3.29383	1.39886	1.74909	1.76148	2.25978	2.18628	2.85894	1.16076
Novel01191	17	16	9	97	34	60	122	96	91	102	57	92	38	54	14	40	5	10	49	28	60	35	22	14	15	1	19	2.06645	1.88774	1.34571	10.0456	4.46929	4.2945	12.1454	11.9028	11.6479	11.7756	6.65193	11.9669	4.22384	5.83626	1.844	5.27416	0.824328	1.45279	5.73017	3.67187	6.37637	4.2889
Novel01192	1934	1106	643	1410	738	1192	1594	745	1668	830	831	1064	602	688	361	658	379	599	1031	1588	2316	1084	1025	913	1091	456	1574	377.499	209.537	154.384	234.481	155.775	137	254.814	148.326	342.836	153.867	155.725	222.238	107.449	119.402	76.3525	139.316	100.335	139.737	193.604	334.397	395.225	213.299
Novel01195	3	43	0	0	3	0	0	0	9	0	0	0	0	0	0	1	1	2	0	195	0	99	0	0	0	1	584	0.661951	9.20914	0	0	0.715829	0	0	0	2.09112	0	0	0	0	0	0	0.239344	0.299267	0.527425	0	46.4186	0	22.0212
Novel01196	3	20	0	0	1	0	0	0	23	1	0	0	0	0	0	0	0	0	0	119	0	46	0	0	0	1	105	0.384831	2.49015	0	0	0.138718	0	0	0	3.10676	0.121831	0	0	0	0	0	0	0	0	0	16.4683	0	5.94851
Novel01197	1	0	0	0	9	0	0	0	2	0	197	0	0	1	7	0	4	0	5	0	6	1	41	0	2	5	3	0.0591401	0	0	0	0.575583	0	0	0	0.12455	0	11.1852	0	0	0.0525832	0.448577	0	0.320845	0	0.284477	0	0.310227	0.0596188
Novel01198	3	16	3	31	23	38	78	39	32	28	18	24	18	31	10	15	1	13	24	19	31	13	28	38	22	15	17	0.171911	0.889916	0.211464	1.51347	1.42526	1.28219	3.66061	2.27955	1.93092	1.52387	0.990266	1.47167	0.943198	1.57946	0.620926	0.932376	0.0777207	0.890333	1.32309	1.1746	1.55307	0.750978
Novel01200	12	0	1	8	24	6	40	2	1	2	9	0	4	2	5	8	4	4	4	15	21	4	17	56	40	65	13	0.737059	0	0.0755534	0.41864	1.5941	0.216999	2.01214	0.125301	0.0646774	0.11667	0.530714	0	0.224662	0.109224	0.332773	0.533001	0.333223	0.293635	0.236362	0.993952	1.12768	0.247675
Novel01202	0	0	0	0	0	0	0	0	0	111	0	0	18	26	0	0	0	0	0	1	3	0	0	1	0	0	0	0	0	0	0	0	0	0	0	0	4.74249	0	0	0.74045	1.03995	0	0	0	0	0	0.048532	0.117989	0
Novel01203	129	131	52	22	71	81	18	13	12	4	5	10	29	23	25	25	11	17	21	26	35	21	18	30	41	7	17	5.14728	5.07348	2.55226	0.747894	3.06358	1.90308	0.588216	0.529095	0.504198	0.151585	0.191538	0.426978	1.05812	0.815983	1.0809	1.08204	0.595298	0.810706	0.806126	1.11922	1.22096	0.844712
Novel01205	135	170	63	303	177	271	605	449	281	388	362	271	372	365	212	245	101	141	350	188	281	201	293	272	239	171	232	2.93964	3.59298	1.68746	5.62124	4.16789	3.47468	10.7893	9.97262	6.44315	8.02417	7.56773	6.31461	7.40714	7.06672	5.00211	5.78686	2.98288	3.66949	7.33202	4.41643	5.34949	4.41222
Novel01206	75	107	62	165	350	152	547	224	212	639	556	414	707	757	405	279	100	356	189	360	325	238	172	564	616	381	528	2.89171	4.00428	2.94048	5.4201	14.593	3.45082	17.2726	8.80937	8.6072	23.3993	20.581	17.0809	24.9265	25.9511	16.9202	11.6685	5.22935	16.4048	7.01054	14.9744	10.9553	9.25065
Novel01208	179	127	15	37	129	209	15	5	173	0	6	1	1	1	15	3	0	0	5	0	1	4	3	0	1	5	2	10.6403	7.32743	1.0968	1.87384	8.29229	7.31531	0.730247	0.303162	10.8288	0	0.342413	0.0636091	0.0543563	0.0528527	0.966163	0.193437	0	0	0.285935	0	0.0519694	0.239697
Novel01209	4	21	11	19	5	38	35	19	17	16	7	11	9	17	10	16	2	17	41	14	13	53	14	98	27	6	23	0.460053	2.3443	1.55623	1.86179	0.621872	2.57345	3.2968	2.22897	2.05887	1.74774	0.772934	1.35381	0.946538	1.73845	1.24625	1.99611	0.311984	2.33681	4.53657	1.73712	1.30719	6.14504
Novel01210	5	25	10	7	19	31	10	95	0	44	4	14	7	5	10	23	3	13	8	2	6	14	36	1	53	26	0	0.309921	1.50407	0.762455	0.369665	1.27356	1.13143	0.507642	6.00631	0	2.59025	0.238033	0.928596	0.396759	0.27556	0.671643	1.54641	0.252207	0.963055	0.477053	0.133741	0.325146	0.874804
Novel01212	13	31	21	73	59	52	143	54	31	23	18	17	11	27	15	66	23	34	48	57	70	59	72	64	70	34	58	0.924336	2.13941	1.8367	4.4222	4.53651	2.17708	8.3272	3.91636	2.32103	1.55318	1.22873	1.29346	0.715199	1.70693	1.15567	5.09035	2.21803	2.88929	3.2834	4.37234	4.35142	4.22902
Novel01213	24	29	41	68	197	75	193	60	77	13	32	7	41	38	53	105	163	126	42	145	178	69	102	90	141	113	78	2.61582	3.06789	5.49684	6.31443	23.2191	4.81329	17.2278	6.67037	8.83728	1.3457	3.34844	0.816416	4.08628	3.68252	6.25935	12.4137	24.0956	16.4132	4.40394	17.0497	16.9614	7.58135
Novel01217	188	783	359	642	1006	1787	667	931	464	363	293	365	775	853	547	480	239	557	614	420	494	272	416	387	365	185	431	9.2462	37.3778	21.7187	26.9011	53.504	51.7505	26.8663	46.7044	24.0301	16.9559	13.8347	19.2095	34.8542	37.3009	29.1508	25.6073	15.9425	32.7406	29.0516	22.2847	21.2412	13.4858
Novel01219	0	0	0	0	0	0	0	0	0	0	0	0	0	0	0	23	0	0	0	0	0	0	3	0	0	0	1	0	0	0	0	0	0	0	0	0	0	0	0	0	0	0	3.75845	0	0	0	0	0	0
Novel01220	11	10	2	1	1	5	0	0	0	0	0	0	0	0	1	0	0	0	0	0	0	0	0	0	0	1	0	1.95876	1.72836	0.438077	0.151711	0.192562	0.524255	0	0	0	0	0	0	0	0	0.19295	0	0	0	0	0	0	0
Novel01222	92	44	17	58	31	103	74	56	37	18	38	25	90	82	61	38	10	29	50	49	48	68	21	83	72	72	110	11.0345	5.12227	2.50811	5.92681	4.02077	7.27421	7.26896	6.85101	4.67302	2.05043	4.37567	3.20864	9.87084	8.74466	7.92777	4.94384	1.62674	4.15708	5.76939	6.34035	5.03328	8.22194
Novel01224	52	48	31	59	45	79	49	43	32	85	81	78	58	52	36	50	22	27	86	33	44	49	61	43	20	27	41	10.4256	9.34082	7.64526	10.0781	9.75648	9.3263	8.04582	8.79364	6.75584	16.1854	15.5912	16.7344	10.6334	9.2697	7.82091	10.8739	5.98238	6.46975	16.5879	7.1378	7.71252	9.90364
Novel01225	38	20	3	7	4	31	2	3	9	1	1	1	0	0	2	0	0	0	0	0	3	1	0	1	1	0	1	1.89415	0.967626	0.183944	0.297275	0.215613	0.909867	0.0816466	0.15253	0.472395	0.0473412	0.0478551	0.0533395	0	0	0.108024	0	0	0	0	0	0.130737	0.0502496
Novel01227	298	146	110	106	1079	4248	1038	143	93	201	169	194	273	263	263	188	76	229	268	242	537	286	295	850	565	117	289	34.7664	16.5326	15.7859	10.5361	136.128	291.818	99.1784	17.017	11.425	22.2714	18.929	24.2193	29.1242	27.2812	33.2473	23.7913	12.0257	31.9305	30.0797	30.4587	54.7727	33.6365
Novel01228	26	44	38	34	73	67	31	27	12	14	15	22	13	10	16	13	8	13	39	21	28	30	33	32	35	18	54	1.78159	2.9264	3.20295	1.98492	5.40929	2.7033	1.73969	1.88712	0.865859	0.911109	0.986784	1.61315	0.814564	0.609255	1.18799	0.966261	0.743495	1.06464	2.57096	1.55241	1.67741	2.07232
Novel01230	38	22	11	20	35	51	34	11	22	19	18	32	12	7	2	9	1	4	16	14	8	12	16	15	7	15	25	1.96659	1.10509	0.700253	0.881838	1.95876	1.55412	1.44107	0.580664	1.1989	0.93388	0.894332	1.77214	0.567883	0.322101	0.112155	0.50523	0.0701913	0.247409	0.796609	0.781647	0.361964	0.626055
Novel01231	22	17	6	5	7	22	0	0	17	0	0	0	0	0	0	0	0	0	0	0	0	2	2	1	0	1	2	1.72765	1.29577	0.579584	0.334527	0.594447	1.01728	0	0	1.40576	0	0	0	0	0	0	0	0	0	0	0	0	0.15833
Novel01233	184	30	8	11	5	72	7	3	34	2	2	0	0	0	8	0	0	0	1	0	0	0	0	0	1	0	0	12.3171	1.94921	0.658741	0.627355	0.361947	2.83798	0.383766	0.20484	2.39664	0.127154	0.128534	0	0	0	0.580282	0	0	0	0.0644002	0	0	0
Novel01234	17	28	1	3	2	16	0	1	8	0	0	0	0	0	0	0	0	0	0	0	0	0	0	0	0	0	1	3.27883	5.24173	0.237248	0.492971	0.417142	1.81709	0	0.196731	1.62477	0	0	0	0	0	0	0	0	0	0	0	0	0
Novel01235	8	1	0	4	28	0	6	3	1	1	0	0	2	2	9	5	3	0	6	3	0	5	10	17	18	4	1	0.618073	0.0749887	0	0.263293	2.33933	0	0.379645	0.236414	0.0813545	0.0733766	0	0	0.141295	0.137387	0.753441	0.419022	0.314358	0	0.445961	0.250048	0	0.389423
Novel01236	17	1	2	17	132	0	29	2	3	5	5	1	13	4	42	10	13	7	12	9	3	10	15	25	68	14	1	1.96078	0.11195	0.283755	1.67054	16.4641	0	2.73939	0.235295	0.364362	0.547719	0.553664	0.123423	1.37111	0.410209	5.24912	1.25111	2.03365	0.964949	1.33155	1.11989	0.302515	1.16274
Novel01237	27	22	0	3	3	18	3	1	5	0	0	0	0	0	0	0	0	0	0	0	0	0	0	0	0	0	0	3.11861	2.46641	0	0.295221	0.374715	1.22421	0.283789	0.117815	0.608134	0	0	0	0	0	0	0	0	0	0	0	0	0
Novel01238	51	30	4	2	5	0	2	1	2	1	1	0	2	0	0	0	0	0	0	0	0	0	0	0	0	0	0	7.06684	4.0348	0.681786	0.23611	0.749218	0	0.226966	0.141338	0.291821	0.131602	0.133031	0	0.253415	0	0	0	0	0	0	0	0	0
Novel01241	56	26	24	45	24	27	77	40	23	216	243	338	47	41	19	24	14	17	27	18	28	16	19	28	33	31	36	9.49304	4.27796	5.00451	6.49918	4.39958	2.69504	10.6902	6.91639	4.1056	34.7759	39.5476	61.3128	7.28555	6.17968	3.49002	4.41311	3.21884	3.44423	4.40328	3.29187	4.14974	2.73425
Novel01242	16	9	4	18	13	18	54	5	19	60	55	88	13	18	9	8	6	9	8	10	12	5	11	18	3	4	13	1.61591	0.882237	0.496923	1.54881	1.41979	1.07042	4.46649	0.515073	2.02061	5.75514	5.33281	9.51035	1.20057	1.61634	0.984909	0.876402	0.821867	1.08634	0.777288	1.08956	1.05956	0.509059
Novel01244	3	3	3	4	3	8	8	6	4	2	0	2	3	11	2	7	2	2	16	7	10	5	8	16	6	5	16	0.239762	0.232716	0.294926	0.272363	0.259277	0.376473	0.523631	0.489117	0.336628	0.151809	0	0.171043	0.219244	0.781658	0.173199	0.606839	0.216792	0.191036	1.2302	0.603545	0.698723	0.402838
Novel01246	51	20	3	4	4	36	5	2	2	0	2	0	0	0	0	0	0	0	0	0	0	0	0	1	0	0	0	1.86036	0.708114	0.134611	0.124313	0.157787	0.773241	0.149374	0.0744149	0.0768226	0	0.0700413	0	0	0	0	0	0	0	0	0	0	0
Novel01248	23	11	6	8	12	7	15	7	8	1	3	2	3	1	1	0	4	1	6	6	3	5	4	3	6	7	6	1.38545	0.643134	0.444577	0.410565	0.781676	0.248282	0.739998	0.430094	0.50744	0.0572098	0.173492	0.128917	0.165246	0.0535584	0.0652709	0	0.326796	0.0719928	0.347704	0.389912	0.15799	0.303623
Novel01249	0	32	0	0	0	0	0	0	0	0	0	0	0	0	0	0	0	0	0	0	0	0	0	0	0	0	0	0	3.91011	0	0	0	0	0	0	0	0	0	0	0	0	0	0	0	0	0	0	0	0
Novel01250	519	627	298	265	480	255	371	396	134	117	99	124	359	375	319	622	226	554	621	406	482	252	355	445	356	236	547	21.2091	24.8696	14.9797	9.22635	21.2119	6.13592	12.4167	16.5064	5.76622	4.54097	3.88407	5.42243	13.4152	13.6255	14.1255	27.5716	12.5261	27.0577	24.4142	17.8992	17.2206	10.3814
Novel01251	4637	5041	10777	1655	999	2417	1505	1540	579	89	140	107	418	445	467	5819	4184	3997	10721	17219	18983	28965	38913	34355	33282	22033	15094	638.172	673.385	1824.45	194.056	148.679	195.867	169.634	216.184	83.9094	11.6332	18.498	15.758	52.6047	54.4535	69.6425	868.692	780.991	657.447	1419.49	2556.59	2284.08	4018.61
Novel01252	27	34	22	56	50	49	60	56	12	54	42	52	32	34	36	23	35	28	67	50	51	47	43	65	54	54	94	1.69035	2.06603	1.69421	2.98696	3.38505	1.80632	3.07638	3.57605	0.791089	3.21081	2.5244	3.48364	1.83194	1.89259	2.44215	1.56191	2.9719	2.09506	4.03537	3.37703	2.79144	2.96628
Novel01253	0	2	5	0	11	0	2	0	1	0	0	0	2	0	5	1	26	9	1	8	4	0	1	7	11	6	6	0	0.979045	3.10191	0	5.99933	0	0.826101	0	0.531078	0	0	0	0.922368	0	2.73246	0.547071	17.785	5.42495	0.485202	4.35281	1.76373	0
Novel01254	92	80	28	91	27	125	169	118	133	124	95	110	76	123	41	78	24	48	113	70	65	79	47	105	42	13	56	7.49282	6.32402	2.8051	6.31434	2.37796	5.99449	11.2725	9.80262	11.4062	9.59151	7.4281	9.58666	5.66003	8.90692	3.61825	6.89079	2.65108	4.67224	8.85384	6.15047	4.62825	6.48613
Novel01255	21	11	4	5	11	14	10	4	3	20	19	28	6	10	9	15	8	14	19	10	13	2	17	12	18	10	18	1.64435	0.836012	0.385271	0.333559	0.931429	0.645486	0.641284	0.319475	0.247358	1.48735	1.42832	2.34611	0.429608	0.696208	0.763613	1.27404	0.849606	1.31017	1.43127	0.844747	0.889945	0.157872
Novel01256	35	29	15	93	4	116	80	76	64	8	13	5	6	6	10	22	3	4	78	23	37	28	49	30	26	14	85	1.70792	1.37355	0.900375	3.86644	0.211078	3.33305	3.19717	3.78282	3.2886	0.370764	0.609031	0.261088	0.267731	0.260325	0.528757	1.1645	0.198552	0.233284	3.66176	1.21082	1.57851	1.3774
Novel01257	32	20	8	27	12	41	18	10	8	9	6	22	8	11	6	6	5	7	14	5	21	13	12	12	6	5	15	3.48776	2.11579	1.07255	2.5072	1.41436	2.63127	1.60674	1.11173	0.918159	0.931637	0.627833	2.56588	0.797322	1.06599	0.708606	0.709356	0.739129	0.911844	1.46798	0.587921	2.00107	1.42837
Novel01258	64	25	64	41	27	75	89	25	29	23	13	31	44	32	43	24	32	14	54	80	47	105	160	102	137	137	144	3.35059	1.27036	4.12148	1.82875	1.52858	2.312	3.81599	1.33501	1.59871	1.14361	0.653403	1.73668	2.1064	1.48955	2.43931	1.36292	2.27219	0.875982	2.71976	4.51839	2.15122	5.54155
Novel01259	19	0	0	0	1	44	0	15	0	26	13	13	0	0	66	12	1	70	10	0	5	1	18	3	0	0	1	1.26458	0	0	0	0.071974	1.72437	0	1.01833	0	1.64352	0.830678	0.925877	0	0	4.75986	0.866345	0.0902706	5.56823	0.640307	0	0.290944	0.0670956
Novel01261	2333	1984	1634	1146	1401	2957	1469	1303	2299	1132	1274	989	454	597	714	836	472	739	899	974	1084	1370	1182	1391	1302	717	1197	114.533	94.5377	98.6738	47.9326	74.3769	85.4778	59.063	65.2475	118.847	52.7803	60.0459	51.9554	20.3808	26.0589	37.9815	44.5185	31.4277	43.3599	42.4593	51.5857	46.5257	67.8014
Novel01262	26	10	1	1	1	2	0	0	4	0	0	0	0	0	0	0	0	0	0	0	0	1	2	0	0	1	2	2.37478	0.886537	0.112353	0.077818	0.098772	0.107564	0	0	0.384718	0	0	0	0	0	0	0	0	0	0	0	0	0.0920772
Novel01264	8	29	8	0	16	17	243	50	142	81	22	83	34	34	31	33	3	36	23	78	24	45	35	52	20	6	18	0.858117	3.01926	1.05555	0	1.85592	1.07372	21.3471	5.47053	16.039	8.25182	2.26556	9.52691	3.3349	3.24265	3.60309	3.83961	0.436447	4.61515	2.37345	9.02619	2.25068	4.86598
Novel01265	123	833	675	446	530	1646	3437	1188	2695	1159	848	511	643	840	1476	695	664	489	287	595	579	398	482	825	483	243	422	10.7393	70.5928	72.4947	33.1767	50.0413	84.6222	245.768	105.801	247.776	96.1083	71.0824	47.7428	51.3367	65.21	139.641	65.822	78.6306	51.0276	24.1072	56.0453	44.1972	35.0311
Novel01266	324	748	356	2159	904	1483	4907	3333	1742	842	773	1037	887	1043	379	604	157	347	1564	707	1269	763	850	1572	1106	283	600	27.4048	61.4086	37.0394	155.583	82.6862	73.8597	339.918	287.554	155.153	67.6397	62.7708	93.8593	68.6045	78.4387	34.7358	55.416	18.0109	35.0782	127.266	64.514	93.8403	65.059
Novel01267	32	27	15	25	12	37	18	27	17	7	8	10	5	8	9	15	3	3	38	14	11	19	7	22	20	10	23	2.50326	2.05005	1.44338	1.66619	1.01513	1.70428	1.1532	2.15438	1.40035	0.520069	0.600817	0.837091	0.357662	0.55643	0.762878	1.27281	0.318295	0.280481	2.85979	1.18151	0.752305	1.49834
Novel01269	9	10	1	2	5	7	3	0	1	0	0	0	0	0	1	0	0	0	0	0	0	0	0	0	0	0	0	1.5006	1.61834	0.205096	0.284108	0.901523	0.687237	0.409658	0	0.175572	0	0	0	0	0	0.180668	0	0	0	0	0	0	0
Novel01270	58	32	9	74	10	17	64	24	73	9	6	9	11	6	0	35	5	18	101	30	85	54	16	7	26	6	27	2.27956	1.22073	0.435109	2.4779	0.425016	0.39342	2.06005	0.962135	3.02118	0.335949	0.226397	0.378514	0.395333	0.209671	0	1.49213	0.26653	0.845514	3.81891	1.27203	2.9207	2.13952
Novel01271	19	27	0	5	14	6	2	1	15	0	1	0	0	0	2	0	0	0	0	0	0	0	0	0	1	0	0	0.999215	1.37821	0	0.224029	0.796189	0.185798	0.0861414	0.0536424	0.830669	0	0.0504896	0	0	0	0.11397	0	0	0	0	0	0	0
Novel01272	163	221	84	289	89	239	508	270	300	79	97	73	174	150	96	159	93	247	258	300	461	176	300	227	267	92	143	6.80138	8.95052	4.31144	10.2739	4.0159	5.87209	17.36	11.4915	13.1814	3.13072	3.88578	3.25949	6.63906	5.56501	4.34048	7.19654	5.26316	12.3178	10.3568	13.5047	16.8173	7.40327
Novel01273	49	56	63	94	93	142	73	61	57	31	22	48	17	30	23	65	26	39	88	60	40	85	43	63	83	45	76	20.5091	22.7502	32.4358	33.5203	42.0937	34.9965	25.0236	26.0425	25.1222	12.3231	8.84037	21.4986	6.5065	11.1644	10.4312	29.5108	14.7597	19.5093	35.4347	27.0929	14.6372	35.865
Novel01274	24	52	28	63	34	26	11	90	7	18	19	15	21	15	6	18	8	15	58	11	97	68	31	8	54	48	36	0.606531	1.27553	0.870428	1.35647	0.929189	0.386901	0.227673	2.31999	0.186282	0.432038	0.460991	0.405649	0.485298	0.337053	0.164305	0.493437	0.274211	0.453064	1.41015	0.299908	2.14319	1.73242
Novel01276	0	52	0	1	13	0	0	0	0	0	0	0	0	0	0	0	0	0	0	0	0	0	0	0	0	0	0	0	6.85332	0	0.115686	1.90888	0	0	0	0	0	0	0	0	0	0	0	0	0	0	0	0	0
Novel01277	48	63	48	74	46	83	47	138	60	57	53	17	47	59	60	77	16	15	75	92	119	74	165	2	73	114	91	7.29882	9.29818	8.97812	9.58677	7.56401	7.43146	5.8531	21.4039	9.60714	8.23179	7.7372	2.76616	6.53517	7.97679	9.88598	12.7004	3.29978	2.72602	10.9716	15.0922	15.8199	11.3434
Novel01278	1	20	1	4	1	7	1	0	2	2	0	1	0	1	0	0	0	2	0	0	0	3	4	3	3	5	9	0.262781	5.10117	0.323241	0.895537	0.284169	1.08312	0.215214	0	0.553421	0.499151	0	0.281197	0	0.233646	0	0	0	0.628131	0	0	0	0.794725
Novel01279	1	12	2	2	0	0	0	0	1	0	0	2	0	1	1	0	0	0	0	0	0	0	0	0	1	0	1	0.05997	0.698492	0.147536	0.102186	0	0	0	0	0.0631489	0	0	0.128346	0	0.0533211	0.0649817	0	0	0	0	0	0	0
Novel01280	4	4	6	8	14	5	11	8	3	7	12	5	7	9	8	9	7	44	10	24	7	6	14	14	12	0	5	0.764229	0.741771	1.41009	1.30222	2.89251	0.562495	1.72121	1.55904	0.603555	1.27019	2.20111	1.02224	1.22295	1.52887	1.65619	1.86519	1.81391	10.0471	1.83806	4.94684	1.16925	1.15562
Novel01281	1	4	19	5	4	5	6	9	5	3	5	6	11	16	18	9	18	24	8	10	9	6	8	5	11	8	8	0.0905232	0.351452	2.11566	0.38562	0.391564	0.266511	0.444824	0.831008	0.476609	0.257923	0.434537	0.581204	0.910543	1.28779	1.76559	0.88373	2.20997	2.59656	0.6967	0.976592	0.712277	0.547536
Novel01282	38	137	481	84	12	4	71	152	49	84	124	175	53	64	90	75	230	143	50	56	417	20	57	69	141	78	303	1.39682	4.88791	21.7488	2.63066	0.477003	0.0865768	2.13743	5.69906	1.89664	2.93254	4.37598	6.88355	1.78148	2.09171	3.58473	2.99044	11.4667	6.28231	1.76816	2.22074	13.4011	0.741119
Novel01283	181	88	80	129	284	96	265	36	80	103	98	172	147	127	222	143	218	94	92	31	70	45	29	31	121	7	29	24.8262	11.7155	13.4975	15.0747	42.1243	7.75331	29.7682	5.03658	11.5545	13.4176	12.9049	25.2451	18.4372	15.4882	32.9945	21.2757	40.5547	15.4094	12.1399	4.58718	8.39412	6.22221
Novel01284	51	99	40	81	65	173	46	48	40	11	32	20	70	81	63	34	25	48	35	67	87	29	36	56	49	31	40	6.15329	11.5936	5.9365	8.32629	8.48074	12.2905	4.5454	5.90719	5.08194	1.26049	3.70667	2.58217	7.72295	8.68935	8.23636	4.44973	4.09102	6.92158	4.06257	8.72098	9.17705	3.52725
Novel01285	139	22	9	25	31	97	66	17	15	11	17	8	20	12	9	23	3	7	14	16	18	13	19	35	20	18	19	60.6812	9.32198	4.83298	9.29841	14.6347	24.9342	23.5972	7.56992	6.89545	4.56079	7.12501	3.73721	7.98394	4.65785	4.25735	10.8914	1.77629	3.65228	5.87981	7.53551	6.87003	5.72116
Novel01286	87	97	219	112	107	181	115	152	51	69	81	92	94	68	86	49	36	61	142	116	128	86	77	79	116	158	113	2.77468	3.0027	8.59154	3.04328	3.69029	3.39905	3.00378	4.9447	1.71276	2.09002	2.48014	3.13978	2.74138	1.92827	2.97201	1.69515	1.55722	2.32515	4.35691	3.99121	3.56903	2.76499
Novel01288	9	19	11	17	29	51	21	17	9	4	3	0	4	1	0	2	1	1	70	30	48	61	42	223	65	9	54	0.192264	0.393962	0.289055	0.309409	0.66994	0.641519	0.36741	0.37043	0.202455	0.0811564	0.061528	0	0.078138	0.0189941	0	0.0463449	0.028974	0.0255318	1.43863	0.691399	0.896483	1.31367
Novel01290	2	1	3	1	0	3	2	1	1	45	34	41	17	30	35	8	5	11	0	1	0	1	1	2	0	0	0	0.153641	0.0745631	0.283486	0.0654496	0	0.135701	0.12583	0.0783574	0.0808927	3.28321	2.50757	3.37038	1.19419	2.0491	2.91342	0.666629	0.520956	1.00994	0	0.0828763	0	0.0774424
Novel01292	7	8	0	23	9	4	8	18	4	16	20	21	9	8	9	19	22	17	19	24	11	8	11	7	14	11	16	1.65713	1.83821	0	4.63891	2.30401	0.557575	1.55105	4.34644	0.997126	3.59738	4.54554	5.3198	1.94827	1.68389	2.30865	4.87898	7.06374	4.80987	4.32721	6.12947	2.27666	1.90919
Novel01293	543	327	132	112	697	1784	49	32	434	2	16	6	5	1	75	6	2	1	8	5	5	10	7	18	15	6	25	45.4081	26.5416	13.5781	7.97959	63.0303	87.8442	3.35588	2.72952	38.2168	0.158844	1.28455	0.536911	0.382341	0.074353	6.79597	0.544254	0.226839	0.0999447	0.643604	0.451083	0.365552	0.843014
Novel01294	246	158	129	180	80	225	118	136	175	180	153	97	92	138	120	98	62	51	136	102	114	101	141	110	100	75	129	13.3167	8.30165	8.58982	8.30162	4.68311	7.17181	5.23142	7.50936	9.97542	9.25426	7.95151	5.61889	4.55404	6.6421	7.03882	5.75446	4.55205	3.29957	7.08265	5.95682	5.39526	5.51168
Novel01295	24	9	21	9	3	6	14	3	12	3	6	6	3	4	6	10	5	13	2	4	15	12	4	8	12	12	11	3.88204	1.41298	4.17831	1.24028	0.524751	0.571459	1.85461	0.494963	2.04391	0.46087	0.931744	1.03853	0.443729	0.575273	1.05162	1.75455	1.09691	2.51315	0.311225	0.69801	2.12122	1.95673
Novel01297	9	19	8	13	17	38	16	15	25	26	24	18	4	4	5	16	3	6	21	9	5	21	7	26	5	4	14	2.72684	5.5875	2.98154	3.35576	5.56993	6.77932	3.97022	4.63566	7.97608	7.48168	6.98113	5.8359	1.10822	1.07756	1.64152	5.25841	1.2328	2.17268	6.12115	2.9418	1.32445	6.41414
Novel01298	18	42	35	31	41	97	52	42	27	28	17	18	29	38	40	33	35	27	25	36	57	36	31	79	56	22	52	4.21207	9.53934	10.0745	6.18036	10.375	13.3653	9.96559	10.0248	6.65302	6.22285	3.81917	4.50726	6.20539	7.90627	10.1424	8.37633	11.1082	7.55115	5.62806	9.08821	11.6612	8.49233
Novel01301	1	4	1	1	0	4	12	13	4	1	0	1	6	2	2	15	2	6	25	15	12	12	3	11	1	4	7	0.136012	0.528061	0.167306	0.11588	0	0.320349	1.33671	1.80353	0.572888	0.129177	0	0.145544	0.746238	0.241865	0.294758	2.21303	0.368945	0.975339	3.27125	2.20101	1.42694	1.64536
Novel01302	466	375	614	755	376	1116	924	664	586	344	351	279	318	382	387	519	585	507	503	475	671	750	647	804	598	794	885	77.5387	60.5634	125.671	107.031	67.6556	109.341	125.916	112.695	102.674	54.3625	56.0708	49.6769	48.3846	56.5147	69.7752	93.6736	132.021	100.825	80.5186	85.2667	97.6116	125.804
Novel01303	22	9	10	31	11	23	25	25	15	37	58	43	18	19	9	13	1	7	33	9	11	22	14	18	4	7	12	4.73842	1.88148	2.64938	5.68856	2.56205	2.91692	4.40989	5.49229	3.402	7.56869	11.9932	9.91053	3.54512	3.63856	2.10044	3.03719	0.292122	1.80192	6.83787	2.09125	2.07133	4.77678
Novel01304	22	4	13	0	0	0	0	0	0	0	1	1	0	0	0	0	0	0	0	0	0	6	30	7	19	19	4	3.93477	0.694389	2.86005	0	0	0	0	0	0	0	0.171709	0.191388	0	0	0	0	0	0	0	0	0	1.08181
Novel01305	487	463	298	461	242	428	458	313	447	1375	1222	919	733	737	521	428	222	318	582	320	525	449	672	404	350	274	500	78.7731	72.6902	59.2923	63.53	42.3299	40.7641	60.6723	51.6411	76.1356	211.232	189.765	159.068	108.418	105.994	91.3153	75.0947	48.703	61.4755	90.5665	55.8408	74.2428	73.2144
Novel01307	15	15	6	17	30	15	29	5	9	6	7	10	7	7	9	19	13	15	16	20	12	10	8	32	18	19	20	1.24412	1.20756	0.612145	1.20129	2.69076	0.732565	1.9699	0.423002	0.786039	0.472639	0.557397	0.887539	0.530903	0.516218	0.808853	1.70939	1.4624	1.48692	1.27669	1.78959	0.870156	0.836125
Novel01309	16	10	42	15	17	18	20	23	4	10	11	12	25	18	31	13	15	10	20	25	11	10	18	14	26	11	28	2.75836	1.67332	8.90664	2.20319	3.1693	1.82721	2.82383	4.04447	0.726145	1.63734	1.82063	2.21376	3.94112	2.75911	5.79096	2.43104	3.50733	2.06043	3.31709	4.6497	1.65795	1.73793
Novel01310	3	5	0	0	1	1	1	30	7	5	2	0	5	12	1	3	1	193	162	129	66	41	1	2	60	1	28	0.157363	0.254564	0	0	0.0567237	0.0308863	0.0429594	1.60511	0.386644	0.249092	0.100718	0	0.239828	0.559665	0.056838	0.170695	0.0711435	12.0994	8.17509	7.30002	3.02672	2.16804
Novel01315	22	7	3	8	6	27	3	10	5	3	0	2	3	0	1	0	1	1	2	4	3	2	3	2	5	2	5	2.1471	0.663091	0.36015	0.665194	0.633233	1.55159	0.239788	0.995478	0.513844	0.278073	0	0.20887	0.267731	0	0.105751	0	0.132368	0.116642	0.187782	0.421155	0.255975	0.196771
Novel01316	43	156	57	39	73	162	363	51	76	188	185	245	94	123	54	108	28	125	144	209	178	230	257	500	365	58	125	5.53339	19.4847	9.02259	4.2758	10.1585	12.275	38.2566	6.69416	10.2984	22.9768	22.8555	33.737	11.0611	14.0732	7.52964	15.0752	4.88692	19.2247	17.8271	29.015	20.0258	29.8368
Novel01317	0	0	0	0	0	0	0	0	0	0	0	57	0	0	0	0	0	12	0	0	0	0	0	105	0	0	0	0	0	0	0	0	0	0	0	0	0	0	1.43516	0	0	0	0	0	0.337454	0	0	0	0
Novel01318	83	37	74	281	110	65	185	195	81	99	154	63	290	320	227	274	228	183	243	128	145	239	281	173	303	477	254	11.1953	4.844	12.2778	32.2918	16.0447	5.16243	20.4364	26.8283	11.5046	12.6823	19.9422	9.09314	35.7686	38.377	33.1771	40.0888	41.7104	29.5008	31.5325	18.626	17.099	32.4979
Novel01319	155	153	73	548	220	321	828	449	607	233	190	153	391	501	181	459	133	238	637	300	488	649	793	742	667	280	496	6.09487	5.83942	3.53092	18.3587	9.35488	7.43229	26.6649	18.0087	25.1335	8.70155	7.1727	6.43786	14.0591	17.516	7.71202	19.5777	7.09313	11.185	24.0973	12.7264	16.7764	25.7264
Novel01320	900	588	220	400	126	1882	170	195	164	44	53	77	133	167	79	342	64	155	529	286	245	171	108	346	95	77	198	92.6228	58.7353	27.8504	35.0723	14.0226	114.046	14.3285	20.4698	17.7726	4.30067	5.23658	8.47976	12.5163	15.2812	8.80967	38.1785	8.93325	19.0649	52.3753	31.7537	22.0439	17.7408
Novel01321	31	31	11	31	1	67	16	27	5	4	0	5	1	4	3	30	6	4	30	7	12	5	11	7	6	5	3	3.03275	2.94362	1.32373	2.58384	0.105793	3.85953	1.28195	2.69427	0.515082	0.371657	0	0.523434	0.0894586	0.347936	0.318019	3.18356	0.796122	0.467693	2.82352	0.738798	1.02637	0.493112
Novel01323	0	2	1	1	0	753	3	0	0	31	0	12	11	10	244	13	21	0	0	16	0	31	50	0	0	3	0	0	0.396046	0.250959	0.17382	0	90.4585	0.501265	0	0	6.00674	0	2.6198	2.05215	1.81399	53.9407	2.87693	5.81089	0	0	3.52162	0	6.37577
Novel01324	458	184	28	106	37	445	52	39	58	11	6	6	44	50	17	113	17	84	174	137	97	92	35	135	96	29	89	43.3948	16.9214	3.26334	8.55671	3.79102	24.8266	4.03507	3.76911	5.78671	0.989857	0.545783	0.608332	3.81217	4.21218	1.74533	11.6136	2.18461	9.51212	15.8605	14.0038	8.03507	8.78741
Novel01325	34	49	38	83	94	100	41	41	36	18	34	50	58	74	73	78	73	66	132	115	105	55	104	83	111	48	84	6.06764	8.48757	8.34176	12.6197	18.1406	10.5081	5.99241	7.46324	6.76512	3.05086	5.82528	9.54835	9.46492	11.7419	14.1163	15.0992	17.6692	14.077	22.6627	22.1407	16.3824	9.89476
Novel01326	13	39	26	58	33	139	165	95	64	21	17	35	6	20	8	58	19	31	116	44	47	125	95	154	85	16	92	1.98419	5.77766	4.88143	7.5422	5.44676	12.4922	20.6253	14.79	10.2861	3.04417	2.49107	5.71645	0.837413	2.71416	1.32309	9.60253	3.93322	5.65495	17.0331	7.24514	6.2717	19.2332
Novel01327	36	14	1	2	11	20	2	4	2	0	1	0	0	0	0	0	0	0	0	0	0	1	1	0	0	0	0	1.44141	0.544075	0.0492513	0.068225	0.476278	0.471519	0.065583	0.163361	0.084323	0	0.0384398	0	0	0	0	0	0	0	0	0	0	0.0403632
Novel01328	88	33	72	127	60	86	85	96	36	99	131	100	121	114	110	79	79	66	53	60	42	63	38	29	28	52	86	27.9123	10.1595	28.0917	34.3199	20.5801	16.0619	22.0805	31.0589	12.0239	29.8233	39.8915	33.9414	35.095	32.1501	37.8061	27.1804	33.9855	25.0197	16.1728	20.5313	11.6468	20.1444
Novel01329	38	59	21	113	94	49	364	154	308	70	46	89	71	78	37	78	38	57	297	146	217	245	184	249	192	93	250	2.11052	3.18056	1.43469	5.34703	5.64568	1.60246	16.5571	8.72426	18.0131	3.69242	2.45279	5.28947	3.60588	3.85181	2.22671	4.69912	2.86248	3.78361	15.8693	8.74804	10.5369	13.7174
Novel01330	7	10	55	10	42	24	24	40	15	16	12	12	50	40	31	40	20	23	25	32	28	9	29	9	37	47	41	1.41041	1.95566	13.6315	1.71663	9.15124	2.84737	3.96036	8.22072	3.18252	3.06179	2.32127	2.5873	9.21224	7.16593	6.76809	8.74227	5.46552	5.53862	4.846	6.95585	4.93233	1.82806
Novel01331	118	69	67	194	156	77	193	188	66	265	355	272	161	176	142	122	98	202	170	243	137	152	196	99	144	240	198	6.03371	3.4245	4.21415	8.45149	8.62601	2.31834	8.08232	9.80534	3.55367	12.8693	17.4272	14.8829	7.52793	8.00165	7.86769	6.76673	6.79645	12.3447	8.3627	13.4048	6.12447	7.83514
Novel01333	12	13	5	1	11	4	2	1	2	0	0	0	0	0	0	1	0	0	0	0	0	1	3	1	1	0	4	1.28041	1.34635	0.656252	0.090907	1.26924	0.251312	0.174773	0.108835	0.224714	0	0	0	0	0	0	0.11574	0	0	0	0	0	0.107565
Novel01334	0	2	0	0	3	0	1	18	2	2	0	0	1	2	0	2	1	482	30	231	86	1	0	1	54	0	2	0	0.166448	0	0	0.278168	0	0.0702229	1.57426	0.180578	0.16287	0	0	0.0784062	0.152475	0	0.186016	0.116294	49.3942	2.47468	21.3682	6.44685	0.0864378
Novel01336	17	15	11	35	40	103	29	15	20	12	11	51	13	11	7	49	21	44	56	22	84	80	36	99	23	20	12	1.30595	1.11845	1.03945	2.29074	3.32293	4.65907	1.82453	1.17536	1.61785	0.875521	0.811273	4.19242	0.913206	0.751338	0.582683	4.08311	2.18802	4.03977	4.13867	1.82328	5.64161	6.19539
Novel01337	0	62	0	0	43	0	1	0	4	4	3	0	4	2	0	0	1	0	2	0	0	4	0	0	6	37	0	0	2.71317	0	0	2.09648	0	0.0369246	0	0.189902	0.17128	0.129854	0	0.16491	0.0801741	0	0	0.0611495	0	0.086749	0	0	0.181803
Novel01338	45	50	26	81	73	20	52	9	30	36	23	62	33	36	8	17	3	17	13	10	35	18	6	17	10	11	29	3.49997	3.77458	2.48747	5.36743	6.13985	0.91594	3.31232	0.713998	2.457	2.65927	1.71742	5.16014	2.347	2.48954	0.674216	1.43423	0.316466	1.58026	0.972727	0.839083	2.37994	1.41132
Novel01339	13	0	1	14	2	7	11	5	7	7	5	0	1	4	0	5	0	1	12	45	7	8	4	16	0	4	2	0.939138	0	0.0888626	0.861675	0.156243	0.297762	0.650812	0.368433	0.532496	0.480278	0.346779	0	0.0660593	0.256928	0	0.391808	0	0.0863401	0.833994	3.50713	0.44211	0.582609
Novel01340	39	28	12	52	23	43	23	21	19	100	88	43	22	21	28	14	18	7	46	27	33	27	36	31	14	43	50	4.46654	3.11251	1.69052	5.07387	2.84851	2.89974	2.1573	2.45317	2.29135	10.8771	9.67577	5.26978	2.30397	2.13841	3.47473	1.73921	2.79597	0.958144	5.06827	3.33598	3.3042	3.11725
Novel01341	333	73	202	434	258	223	198	294	145	255	390	222	406	282	370	137	455	195	177	124	136	140	128	66	108	343	187	91.6589	19.5029	68.3935	101.777	76.7951	36.1427	44.6347	82.543	42.0272	66.6621	103.06	65.3884	102.189	69.0152	110.354	40.9042	169.862	64.1492	46.8705	36.8218	32.7277	38.8472
Novel01342	117	242	604	211	772	338	536	321	261	240	482	270	394	349	780	371	415	609	210	486	993	300	993	498	974	735	512	10.8824	21.8474	69.1048	16.7205	77.6495	18.5114	40.83	30.4541	25.5629	21.2011	43.041	26.8732	33.5106	28.8622	78.6122	37.4308	52.3528	67.6989	18.7911	48.7672	80.7484	28.1294
Novel01343	2	10	3	0	1	11	1	3	0	0	0	0	3	1	0	1	0	1	0	0	0	2	1	0	1	0	2	0.344796	1.67332	0.636189	0	0.18643	1.11663	0.141191	0.52754	0	0	0	0	0.472934	0.153284	0	0.187003	0	0.206043	0	0	0	0.347587
Novel01344	162	86	124	82	121	273	100	119	11	148	117	73	117	112	111	120	97	61	111	120	97	167	119	175	128	49	349	8.47025	4.36441	7.97509	3.65279	6.84147	8.40482	4.28211	6.34645	0.605627	7.34938	5.87305	4.08433	5.5939	5.20672	6.2887	6.8058	6.8787	3.81186	5.58341	6.76886	4.43403	8.80236
Novel01349	75126	53422	27981	34817	16966	67517	25989	13163	21184	9233	11786	8594	4400	4235	3826	6188	5327	4743	8717	10504	6673	22684	21415	15319	11743	9149	9750	2413.05	1665.49	1105.53	952.788	589.302	1276.95	683.662	431.254	716.498	281.661	363.445	295.385	129.234	120.947	133.161	215.597	232.066	182.077	269.363	363.985	187.388	734.508
Novel01350	3	5	2	6	0	31	14	10	11	3	6	11	1	0	1	6	0	2	6	1	3	3	4	13	4	2	4	0.468458	0.757819	0.38416	0.798233	0	2.85033	1.79041	1.59277	1.80873	0.444916	0.899492	1.83806	0.14279	0	0.169202	1.01629	0	0.373255	0.901356	0.168462	0.409559	0.47225
Novel01351	19	17	123	36	74	19	45	20	22	34	47	80	105	115	70	23	31	55	30	86	81	17	79	36	73	37	73	1.11473	0.968081	8.87676	1.79948	4.69495	0.656379	2.16225	1.19688	1.35916	1.89454	2.64735	5.02254	5.63318	5.99901	4.45012	1.46373	2.46679	3.85661	1.6933	5.44337	4.15478	1.00546
Novel01352	111	111	35	81	27	268	174	70	133	436	259	492	70	113	27	87	8	27	151	95	103	181	148	297	110	51	214	7.5996	7.37627	2.9476	4.72479	1.99901	10.8041	9.75649	4.88842	9.58851	28.3506	17.0241	36.0454	4.38242	6.87878	2.00304	6.46106	0.742868	2.20932	9.94582	7.01689	6.16526	12.4925
Novel01353	31	142	67	66	86	79	284	106	62	19	20	15	68	83	26	62	24	35	109	150	199	121	112	223	180	45	132	1.55381	6.90831	4.13091	2.81845	4.66143	2.33158	11.6582	5.41933	3.27236	0.90448	0.962419	0.804537	3.11669	3.69897	1.41211	3.3709	1.63156	2.09668	5.25605	8.11114	8.72041	6.11398
Novel01356	293	143	304	170	228	161	197	121	135	361	567	428	222	220	161	140	132	176	126	214	260	149	120	169	339	373	414	22.2142	10.5231	28.3511	10.981	18.6931	7.18743	12.2322	9.35731	10.7778	25.9943	41.2708	34.7236	15.3909	14.8303	13.2265	11.5135	13.5735	15.9478	9.19029	17.5037	17.2339	11.3881
Novel01357	1	8	0	0	2	6	0	1	1	0	0	0	0	3	1	6	87	0	4	0	2	1	1	30	3	2	7	0.166392	1.29202	0	0	0.35987	0.587853	0	0.169721	0.175212	0	0	0	0	0.443832	0.180298	1.08293	19.6339	0	0.640307	0	0.290944	0.167739
Novel01358	258	264	198	328	121	614	250	216	362	629	477	457	120	211	135	157	59	75	285	93	144	210	212	235	144	92	175	35.811	35.567	33.8061	38.7882	18.1621	50.1822	28.4193	30.5811	52.9099	82.9192	63.5641	67.8782	15.2309	26.0402	20.3043	23.6381	11.1071	12.4418	38.0572	13.9262	17.4745	29.3844
Novel01360	2	63	0	0	1	13	0	0	0	1	0	0	0	0	0	0	0	0	0	19	0	0	78	0	0	0	26	0.193793	5.92509	0	0	0.104783	0.741715	0	0	0	0.0920273	0	0	0	0	0	0	0	0	0	1.98616	0	0
Novel01362	320	223	105	802	88	431	486	554	496	413	379	570	205	249	134	267	53	139	771	319	294	469	333	273	125	177	409	28.7431	19.4417	11.6013	61.3745	8.54771	22.7954	35.7517	50.7571	46.9135	35.2324	32.6829	54.7869	16.8378	19.886	13.0421	26.0143	6.45675	14.9219	66.6245	30.912	23.0875	42.4677
Novel01363	43	35	3	0	16	14	0	1	5	0	2	1	0	1	1	0	0	0	0	0	0	0	1	0	0	0	0	4.39745	3.47413	0.377386	0	1.76944	0.843034	0	0.104312	0.538436	0	0.196363	0.109433	0	0.0909279	0.110813	0	0	0	0	0	0	0
Novel01364	32	45	1	2	5	20	2	2	14	0	1	0	3	0	0	0	0	0	0	0	0	0	1	4	1	0	0	2.74961	3.75301	0.105695	0.146413	0.464594	1.0119	0.140743	0.175288	1.26672	0	0.0824931	0	0.235716	0	0	0	0	0	0	0	0	0
Novel01366	11	8	0	3	5	14	1	1	1	0	0	0	0	1	0	0	0	0	0	0	0	0	0	0	0	0	0	1.30393	0.920445	0	0.302979	0.640937	0.977181	0.0970819	0.120911	0.124823	0	0	0	0	0.105397	0	0	0	0	0	0	0	0
Novel01367	21	33	0	13	12	29	2	2	3	0	1	0	0	0	0	0	0	0	0	0	0	0	0	0	0	0	0	1.02598	1.56488	0	0.541121	0.633995	0.834266	0.0800254	0.0996676	0.154339	0	0.0469049	0	0	0	0	0	0	0	0	0	0	0
Novel01368	34	29	0	2	7	5	2	4	6	0	1	0	0	0	1	0	0	0	0	0	0	0	0	0	0	0	0	9.08151	7.51836	0	0.455133	2.0219	0.786383	0.437507	1.08979	1.68757	0	0.256434	0	0	0	0.289425	0	0	0	0	0	0	0
Novel01369	6	28	0	0	4	3	1	0	4	0	0	0	0	0	0	0	0	0	0	0	0	0	0	0	0	0	0	1.17397	5.31751	0	0	0.846345	0.345629	0.160244	0	0.824131	0	0	0	0	0	0	0	0	0	0	0	0	0
Novel01371	7	3	2	0	3	8	0	0	4	0	0	0	0	0	0	1	0	0	0	0	0	0	0	0	0	0	0	1.20678	0.501995	0.424126	0	0.559289	0.812094	0	0	0.726145	0	0	0	0	0	0	0.187003	0	0	0	0	0	0
Novel01372	46	17	3	2	15	8	0	1	4	0	2	0	0	0	0	0	0	0	0	1	0	0	0	0	1	1	0	3.2508	1.16608	0.260787	0.120418	1.14632	0.332895	0	0.0720834	0.297663	0	0.135694	0	0	0	0	0	0	0	0	0.0762405	0	0
Novel01374	27	9	16	20	11	41	7	28	8	4	7	1	17	10	14	14	28	26	33	6	11	24	4	5	2	13	12	6.70453	2.16917	4.88717	4.2312	2.9538	5.99478	1.42357	7.09195	2.09183	0.94335	1.66878	0.265719	3.86013	2.20785	3.76695	3.77094	9.43011	7.71622	7.88342	1.60734	2.38805	6.00783
Novel01375	903	1022	415	704	136	991	889	768	557	50	40	51	550	667	301	604	131	365	1291	573	689	346	410	580	510	366	1032	30.5895	33.6033	17.2928	20.3183	4.98203	19.7671	24.664	26.5368	19.8688	1.60865	1.30089	1.84872	17.0371	20.0898	11.0486	22.1941	6.0188	14.7776	42.0733	20.9407	20.4056	11.8158
Novel01377	28	1	26	0	2	794	5	28	0	30	16	18	5	12	35	156	2	76	47	1	13	11	91	29	115	1	264	1.34135	0.0464974	1.53211	0	0.103609	22.3969	0.196169	1.36818	0	1.36494	0.735867	0.922726	0.219028	0.511127	1.8168	8.10633	0.129947	4.35134	2.16609	0.0516816	0.544468	0.531223
Novel01378	241	311	259	183	182	198	293	185	143	489	499	419	651	676	658	318	305	317	247	234	248	126	190	179	215	200	288	7.48338	9.37319	9.89267	4.84129	6.11133	3.62019	7.45118	5.85943	4.67572	14.4211	14.8757	13.9223	18.4846	18.6635	22.1393	10.7109	12.845	11.7643	7.37859	7.8388	6.73254	3.94414
Novel01379	0	1	0	1	0	0	0	0	0	0	0	0	170	240	0	0	0	1	0	0	3	0	0	0	5	0	0	0	0.21652	0	0.190055	0	0	0	0	0	0	0	0	34.6775	47.6022	0	0	0	0.266611	0	0	0.585085	0
Novel01381	6	15	32	125	30	119	145	225	2	191	51	142	2	2	31	324	60	129	126	7	182	68	188	457	125	110	448	0.0870615	0.211258	0.57116	1.5453	0.470738	1.01673	1.72314	3.33012	0.0305588	2.63218	0.710463	2.20486	0.026537	0.025803	0.487409	5.09961	1.18081	2.23713	1.7589	0.109579	2.30883	0.994684
Novel01382	42	26	23	50	23	32	98	63	40	65	44	83	93	84	36	58	27	48	149	104	159	148	193	424	156	126	135	2.02516	1.21683	1.36418	2.05404	1.19928	0.908543	3.87002	3.09851	2.03096	2.97668	2.03685	4.28258	4.10054	3.60126	1.88092	3.03358	1.76575	2.76616	6.91182	5.40999	6.70276	7.19405
Novel01386	2	4	1	4	21	8	4	3	3	9	6	4	4	1	9	3	2	3	7	4	4	30	5	11	55	114	8	0.188836	0.366573	0.116141	0.321768	2.14416	0.444763	0.309308	0.28892	0.298268	0.807058	0.543879	0.40414	0.345352	0.0839497	0.920775	0.30725	0.256117	0.338534	0.63584	0.407443	0.330187	2.85546
Novel01387	4	5	9	23	38	37	18	15	14	3	5	12	17	18	32	19	15	19	41	26	31	31	28	22	24	16	36	0.359289	0.435913	0.994396	1.76012	3.69106	1.95691	1.32414	1.37429	1.32417	0.255925	0.431172	1.15341	1.39631	1.43755	3.11452	1.85121	1.82738	2.03969	3.54294	2.51948	2.4344	2.80703
Novel01388	118	157	48	375	120	302	460	439	285	344	276	294	332	381	118	250	46	135	512	196	211	253	167	188	79	58	159	7.50903	9.69723	3.7573	20.3312	8.25784	11.316	23.9738	28.495	19.0976	20.7907	16.8619	20.0201	19.3191	21.5572	8.13656	17.2567	3.97021	10.2674	31.3449	13.4558	11.739	16.2302
Novel01390	3	11	3	9	4	6	5	4	5	2	0	2	4	1	2	7	5	8	6	13	3	6	8	13	5	6	15	0.214058	0.761814	0.263308	0.547119	0.308641	0.252085	0.292184	0.291121	0.375675	0.135534	0	0.152707	0.260986	0.0634418	0.154631	0.541783	0.483876	0.682223	0.411867	1.00071	0.187145	0.431582
Novel01391	17	9	0	1	1	5	1	0	6	1	1	1	0	0	0	0	0	0	0	0	0	0	0	0	0	0	0	1.53718	0.789887	0	0.0770381	0.0977821	0.266214	0.0740547	0	0.571293	0.0858785	0.0868106	0.0967595	0	0	0	0	0	0	0	0	0	0
Novel01394	21	16	7	2	12	3	11	3	9	106	89	38	36	43	43	19	11	11	7	6	11	5	30	2	8	6	10	1.51169	1.11792	0.619833	0.12266	0.934131	0.12716	0.648504	0.220276	0.682209	7.24698	6.15078	2.92715	2.3697	2.75218	3.35405	1.48359	1.07396	0.946373	0.484772	0.465959	0.692281	0.36284
Novel01395	1	0	82	0	2	0	0	26	1	0	1	19	0	0	0	0	0	1	24	0	91	0	0	0	36	28	2	0.089723	0	9.05005	0	0.194052	0	0	2.37947	0.0944791	0	0.0861392	1.82421	0	0	0	0	0	0.107233	2.07162	0	7.13825	0
Novel01396	22	18	1	167	33	80	61	41	28	17	13	20	13	11	3	21	11	5	16	11	8	9	6	15	6	5	9	5.78118	4.59106	0.323241	37.3887	9.37759	12.3785	13.1281	10.9896	7.7479	4.24278	3.2797	5.62395	3.12381	2.57011	0.854225	5.98591	3.92049	1.57033	4.04492	3.11846	1.83794	2.38417
Novel01398	360	346	657	495	534	355	858	508	457	157	279	219	300	257	408	192	484	290	461	584	763	336	495	428	679	624	590	19.4619	18.1554	43.6899	22.7991	31.2181	11.3005	37.988	28.0123	26.0154	8.06103	14.4805	12.6691	14.8304	12.3532	23.9001	11.259	35.488	18.7373	23.9761	34.0603	36.0623	18.3115
Novel01399	34	32	18	47	37	56	36	54	47	75	59	67	45	41	38	39	28	32	62	25	36	38	48	58	28	22	43	6.33206	5.78445	4.12355	7.4575	7.45162	6.141	5.49092	10.258	9.21713	13.2659	10.5491	13.3524	7.66348	6.78914	7.66844	7.87857	7.07258	7.12266	11.1084	5.02295	5.86158	7.13429
Novel01401	18	17	10	8	7	4	0	2	2	8	5	3	26	22	12	17	15	34	7	6	9	2	10	3	8	2	3	1.23759	1.13448	0.845738	0.468621	0.520456	0.161938	0	0.14026	0.144799	0.522397	0.330042	0.22072	1.63465	1.3449	0.894007	1.26785	1.39877	2.79388	0.463016	0.445048	0.540993	0.138623
Novel01402	0	0	0	0	5	0	1	1	1	6	3	4	1	0	1	13	9	15	1	2	17	0	79	17	1	16	0	0	0	0	0	0.91658	0	0.138833	0.17291	0.178504	0.965998	0.488242	0.725595	0.155012	0	0.183685	2.39044	2.06925	3.03903	0.163085	0.365763	2.51949	0
Novel01408	38	35	10	51	44	52	47	40	28	1	1	1	13	16	13	10	6	18	51	30	35	32	17	36	13	10	20	2.37535	2.12353	0.768911	2.71608	2.97426	1.91395	2.40612	2.55039	1.84303	0.0593679	0.0600123	0.0668899	0.743078	0.889259	0.880529	0.678048	0.508684	1.34475	3.06697	2.0231	1.91275	2.01648
Novel01409	57	20	2	0	11	31	4	0	9	0	0	0	0	0	2	0	0	0	1	0	0	0	0	2	0	0	0	4.79127	1.63174	0.206794	0	0.999888	1.53434	0.275367	0	0.796617	0	0	0	0	0	0.182164	0	0	0	0.080867	0	0	0
Novel01410	266	84	44	19	100	104	1	1	33	0	2	0	0	0	3	0	0	2	0	0	0	0	0	1	1	1	1	11.6124	3.5593	2.36279	0.706679	4.72088	2.67336	0.0357533	0.0445289	1.517	0	0.0838236	0	0	0	0.141912	0	0	0.104351	0	0	0	0
Novel01411	36	9	0	9	24	23	4	1	7	0	1	0	0	0	3	1	1	1	1	0	0	0	0	0	0	0	1	1.94231	0.471308	0	0.413702	1.40027	0.730683	0.176747	0.0550324	0.397691	0	0.051798	0	0	0	0.175386	0.0585239	0.0731762	0.0644826	0.0519053	0	0	0
Novel01414	0	4	0	0	0	0	0	0	0	0	0	0	0	0	0	0	0	0	0	0	0	0	0	0	0	0	44	0	0.352238	0	0	0	0	0	0	0	0	0	0	0	0	0	0	0	0	0	0	0	0
Novel01415	316	484	411	296	391	228	188	189	357	786	534	469	724	721	599	544	401	352	151	392	588	277	149	482	369	92	484	17.7571	26.3983	28.4092	14.1712	23.7599	7.54405	8.65205	10.833	21.1244	41.9484	28.8086	28.2017	37.2024	36.0234	36.4728	33.1589	30.5621	23.6403	8.16314	23.7642	28.8874	15.6915
Novel01416	13	34	18	49	23	24	73	61	23	52	37	43	34	36	26	20	13	33	49	79	113	52	34	73	71	56	67	1.33114	3.37913	2.26717	4.27469	2.54677	1.44702	6.12179	6.37106	2.47993	5.05697	3.63729	4.71157	3.18351	3.27753	2.88476	2.2214	1.80541	4.0385	4.82693	8.72689	10.1159	5.36765
Novel01417	241	374	186	880	187	1201	1157	1123	681	123	114	150	116	130	53	240	93	193	761	389	502	808	473	672	550	394	927	27.3311	41.1678	25.9469	85.0259	22.9332	80.1987	107.461	129.904	81.3239	13.2481	12.412	18.2032	12.0294	13.1083	6.51287	29.5235	14.3046	26.1591	83.0271	47.5929	49.7725	92.3745
Novel01418	33	21	23	21	22	16	44	25	46	6	8	20	31	40	13	19	3	4	18	7	22	21	17	13	16	4	39	2.98727	1.84512	2.56107	1.6196	2.1536	0.852835	3.26204	2.30836	4.3848	0.515845	0.695259	1.93735	2.56608	3.21948	1.27515	1.86565	0.368328	0.432759	1.56757	0.683614	1.74112	1.91638
Novel01421	16	20	11	142	7	146	71	102	26	21	28	17	1	7	2	13	6	11	82	25	22	77	38	64	51	52	80	0.68056	0.825701	0.575536	5.14593	0.321979	3.65666	2.47333	4.42537	1.16453	0.848348	1.14341	0.773772	0.038895	0.264734	0.0921794	0.599801	0.34614	0.559198	3.35549	1.1472	0.818117	3.30171
Novel01422	26	3	1	4	2	3	3	5	0	5	3	0	0	1	0	0	0	2	3	0	0	2	0	0	2	2	7	1.92275	0.215336	0.0909668	0.252023	0.159942	0.130634	0.181697	0.377158	0	0.351179	0.212994	0	0	0.065753	0	0	0	0.176769	0.213436	0	0	0.149101
Novel01423	11	8	4	13	0	12	17	17	7	17	9	25	2	3	3	8	0	3	15	8	6	10	8	14	5	2	1	0.682348	0.481669	0.305215	0.687046	0	0.438308	0.863651	1.07563	0.457238	1.00154	0.535984	1.65947	0.113446	0.165462	0.201647	0.538294	0	0.222413	0.895158	0.535372	0.325395	0.625337
Novel01424	50	21	25	63	67	33	70	49	47	51	47	67	30	33	14	24	10	38	43	29	53	19	28	54	38	25	37	5.73442	2.33768	3.52689	6.15587	8.30954	2.22853	6.57497	5.73216	5.67608	5.55517	5.17504	8.22264	3.14621	3.3651	1.73982	2.98571	1.55551	5.2087	4.74442	3.58815	5.31424	2.19672
Novel01425	34	34	16	2	13	1	1	0	16	1	1	0	0	0	7	1	0	0	0	1	0	0	2	3	1	0	0	3.03382	2.94467	1.75616	0.152044	1.2544	0.0525407	0.0730782	0	1.50336	0.084746	0.0856659	0	0	0	0.676809	0.0967895	0	0	0	0.096264	0	0
Novel01426	4	1	7	4	9	5	3	3	8	0	1	4	0	0	5	3	4	13	4	13	5	3	4	6	8	41	6	0.775173	0.188098	1.66867	0.660432	1.8861	0.57055	0.476142	0.59301	1.63253	0	0.186052	0.829499	0	0	1.04994	0.630633	1.05136	3.01098	0.745752	2.71791	0.847139	0.586086
Novel01427	189	536	519	403	589	822	696	383	924	309	223	258	537	606	577	542	386	550	489	517	843	639	696	993	692	275	572	12.0555	33.1845	40.7216	21.9007	40.6277	30.8731	36.3588	24.9187	62.0623	18.7193	13.6561	17.6101	31.3218	34.3686	39.8802	37.5008	33.3938	41.9289	30.0074	35.5769	47.0108	41.0891
Novel01429	27	22	7	84	16	162	20	38	23	85	49	88	14	28	5	26	3	13	71	13	15	16	13	16	3	3	10	3.20524	2.53493	1.02218	8.49581	2.054	11.3239	1.94448	4.60132	2.87512	9.58348	5.58456	11.1788	1.51975	2.95542	0.643167	3.34801	0.483027	1.84445	8.10869	1.66492	1.5568	1.91478
Novel01430	130	48	11	9	36	23	4	0	17	1	4	0	0	0	1	1	0	0	0	0	0	0	0	0	4	1	3	9.28401	3.3272	0.966313	0.547601	2.78021	0.967174	0.233953	0	1.27842	0.0678266	0.274251	0	0	0	0.0773836	0.0774656	0	0	0	0	0	0
Novel01431	12	16	28	35	29	21	19	17	24	8	6	9	16	21	21	16	41	32	26	51	32	24	47	37	34	68	50	1.14365	1.48006	3.28249	2.84191	2.98878	1.17847	1.48301	1.65259	2.40855	0.724121	0.548986	0.917852	1.39438	1.7795	2.16865	1.65405	5.29969	3.64493	2.38387	5.24368	2.6663	2.30582
Novel01432	39	15	1	2	11	13	0	0	15	0	1	0	0	0	1	0	0	0	0	0	0	0	0	0	1	0	2	2.22855	0.831947	0.0702897	0.0973683	0.679727	0.437408	0	0	0.902571	0	0.0548599	0	0	0	0.0619178	0	0	0	0	0	0	0
Novel01433	707	580	237	3605	1838	1803	7620	5033	3068	2314	2607	3145	1874	1889	1042	1221	399	414	1950	811	1338	1107	1259	960	838	700	1817	5.63929	4.49034	2.32534	24.4985	15.8538	8.46809	49.7779	40.9481	25.7687	17.5298	19.9638	26.8437	13.6685	13.3968	9.00595	10.5642	4.3165	3.94668	14.9636	6.97877	9.33055	8.90131
Novel01434	15	0	0	0	2	47	0	16	0	23	28	70	0	0	54	14	1	95	25	0	8	0	34	623	0	0	1	0.644099	0	0	0	0.0928697	1.18835	0	0.700783	0	0.937987	1.15429	3.21645	0	0	2.51253	0.652088	0.0582391	4.87541	1.03275	0	0.300329	0
Novel01436	15	24	8	20	30	23	68	40	20	29	38	58	15	15	20	23	15	16	93	42	37	95	65	82	79	70	96	0.808222	1.25515	0.530227	0.918118	1.74801	0.729713	3.00071	2.19838	1.13475	1.48404	1.96571	3.34414	0.739057	0.718614	1.16769	1.34426	1.09619	1.03035	4.82079	2.44141	1.74296	5.16017
Novel01437	24	46	18	33	27	42	90	70	48	13	13	7	6	8	4	48	8	12	102	31	50	72	79	93	82	40	82	0.503302	0.936313	0.464326	0.589604	0.6123	0.518623	1.54574	1.49733	1.05996	0.258922	0.261732	0.157084	0.115058	0.149167	0.0908938	1.09188	0.227542	0.300763	2.05785	0.701345	0.916713	1.52213
Novel01439	31	1	5	3	22	1	12	0	0	0	6	3	48	44	5	11	4	1	9	9	12	6	10	0	31	0	1	2.3996	0.0751317	0.47608	0.197846	1.84155	0.0455787	0.760737	0	0	0	0.445887	0.248494	3.39755	3.02827	0.419377	0.923606	0.419943	0.0925131	0.670217	0.751575	0.812091	0.468198
Novel01440	51	57	40	27	32	31	40	24	14	79	56	77	22	30	23	14	12	28	39	30	41	37	23	32	44	46	63	3.40837	3.69741	3.28828	1.53734	2.31265	1.2199	2.18934	1.63603	0.985226	5.01431	3.59303	5.50661	1.34446	1.78264	1.66556	1.0149	1.08771	2.23646	2.50747	2.16297	2.39556	2.49275
Novel01443	280	170	87	110	144	476	87	102	141	14	12	26	22	24	8	32	11	25	191	68	157	129	122	180	87	57	40	15.137	8.92026	5.78542	5.06646	8.41837	15.1522	3.85193	5.62452	8.02663	0.718818	0.622817	1.50409	1.08756	1.15361	0.46863	1.8765	0.806546	1.61528	9.93371	3.96593	7.42042	7.0303
Novel01444	212	1732	246	1681	206	3357	3674	3757	2090	878	330	403	327	1066	147	262	86	179	2879	807	2124	2811	3277	6258	1986	477	4037	28.4533	225.627	40.613	192.218	29.8984	265.298	403.843	514.329	295.376	111.918	42.5214	57.8788	40.1322	127.209	21.3782	38.1431	15.6549	28.7129	371.736	116.849	249.229	380.329
Novel01445	7	1	2	11	3	28	1	1	0	8	3	2	25	12	7	7	6	9	0	6	12	4	0	2	0	2	7	0.65408	0.0906941	0.229877	0.875699	0.303136	1.54055	0.076526	0.0953093	0	0.709955	0.269123	0.199977	2.13609	0.996963	0.708742	0.709492	0.760393	1.00508	0	0.604835	0.980303	0.376785
Novel01446	91	117	30	211	105	114	57	103	27	88	77	90	59	50	41	75	34	35	135	72	44	56	20	51	15	16	24	4.16994	5.2038	1.691	8.2376	5.20309	3.07595	2.13914	4.81425	1.30282	3.82983	3.38748	4.41315	2.47223	2.03715	2.03578	3.72792	2.11311	1.91683	5.95139	3.55938	1.76274	2.58689
Novel01447	26	53	56	65	92	32	13	17	15	15	19	12	20	30	17	39	10	16	11	46	44	14	14	25	15	12	21	4.40748	8.72045	11.6772	9.38771	16.8651	3.19412	1.80483	2.93947	2.67756	2.415	3.0922	2.17679	3.10024	4.52172	3.12265	7.17131	2.29917	3.24163	1.79393	8.41255	6.52103	2.39247
Novel01449	22	64	7	70	24	62	109	41	6	2	2	1	25	19	8	15	56	56	27	29	13	6	4	4	14	1	0	1.22188	3.4501	0.478229	3.31232	1.44145	2.0276	4.95802	2.32269	0.350904	0.105498	0.106643	0.0594323	1.26968	0.938261	0.481451	0.903677	4.21839	3.71723	1.44266	1.73763	0.63124	0.335937
Novel01450	7	14	6	5	11	31	30	11	25	21	13	40	13	16	14	12	1	20	24	17	32	28	27	39	10	4	18	0.447203	0.868123	0.47151	0.272149	0.759946	1.16615	1.56966	0.716807	1.68182	1.27419	0.797346	2.73454	0.759448	0.90885	0.969153	0.831582	0.0866485	1.52709	1.47507	1.17168	1.78732	1.80329
Novel01451	3	11	32	6	93	15	15	10	42	28	63	39	15	24	24	39	8	24	7	10	29	4	37	22	8	2	28	0.391008	1.39156	5.13036	0.666262	13.1078	1.15117	1.60115	1.32943	5.76429	3.46602	7.88319	5.43934	1.78774	2.78125	3.38948	5.51374	1.41419	3.73854	0.877725	1.4061	3.30452	0.525564
Novel01452	480	280	291	625	271	659	274	302	190	348	339	343	567	610	496	312	355	281	361	151	173	199	138	200	98	204	210	51.6234	29.2287	38.4974	57.2684	31.518	41.7326	24.1342	33.1295	21.5175	35.5462	35.0027	39.4745	55.7617	58.3311	57.8022	36.398	51.7831	36.1192	37.3515	17.5201	16.2666	21.5755
Novel01453	348	434	275	575	498	942	417	345	309	285	323	332	991	1084	646	420	244	453	406	330	446	201	231	328	288	194	352	30.815	37.3009	29.9536	43.3791	47.6865	49.1155	30.241	31.1605	28.812	23.9682	27.4589	31.4585	80.2425	85.3449	61.983	40.3413	29.304	47.9411	34.5864	31.5246	34.5274	17.9424
Novel01454	44	42	21	63	40	60	51	91	26	4	8	11	17	15	19	17	6	16	27	17	14	21	17	10	23	8	20	2.46738	2.28602	1.44856	3.00991	2.42564	1.98116	2.34224	5.20509	1.53529	0.213036	0.430696	0.660076	0.871727	0.747894	1.1545	1.03407	0.456341	1.07233	1.45661	1.02846	0.68637	1.18715
Novel01455	45	25	9	3	25	14	6	3	9	1	2	0	0	0	2	0	0	0	0	1	0	1	0	0	0	1	0	6.19317	3.33954	1.52362	0.351764	3.72069	1.13452	0.676283	0.421138	1.30429	0.13071	0.264257	0	0	0	0.298255	0	0	0	0	0.148475	0	0.13874
Novel01456	0	0	1	3	3	4	19	3	8	0	2	0	1	1	2	0	0	2	6	3	2	11	7	25	7	6	33	0	0	0.0921417	0.191458	0.243012	0.176428	1.16561	0.229217	0.631023	0	0.14383	0	0.0684969	0.0666022	0.162334	0	0	0.179052	0.432385	0.242436	0.130978	0.830648
Novel01458	2	14	703	6	612	858	9	0	736	483	1893	500	158	158	632	1003	391	611	14	0	66	13	414	91	1	2	342	0.126676	0.860674	54.7713	0.323776	41.9179	31.999	0.466857	0	49.0879	29.0549	115.11	33.8885	9.15102	8.89788	43.3749	68.91	33.5888	46.2522	0.853077	0	3.65472	0.830059
Novel01459	95	133	68	177	193	263	274	307	120	196	179	389	153	222	144	175	64	201	375	240	299	305	243	412	299	144	328	5.36809	7.29447	4.72648	8.52115	11.7933	8.75057	12.6801	17.6944	7.14017	10.5186	9.71059	23.5214	7.9056	11.1536	8.81689	10.7263	4.90489	13.5743	20.3856	14.6305	14.7711	17.3739
Novel01460	17	14	39	31	37	102	19	20	7	1	4	2	6	10	23	20	23	18	4	12	5	13	9	9	8	12	12	7.15227	5.71702	20.1833	11.1118	16.8337	25.2685	6.54674	8.58278	3.10117	0.39958	1.61567	0.900415	2.30831	3.74076	10.4853	9.1273	13.1243	9.05095	1.61902	5.44665	1.83913	5.51366
Novel01461	61041	85712	73341	120094	84449	309015	61245	75104	181652	18405	18292	17499	24979	25572	26913	19708	21458	17168	19228	14543	19832	25476	27492	28082	19651	14723	15184	2283.04	3111.58	3374.21	3826.87	3415.63	6805.46	1876.03	2865.22	7154.26	653.787	656.826	700.363	854.31	850.398	1090.72	799.562	1088.52	767.43	691.867	586.813	648.493	960.562
Novel01462	112	153	66	211	86	275	165	177	82	226	222	209	149	166	96	186	81	80	255	113	154	244	221	164	102	79	135	8.6448	11.4624	6.26634	13.8755	7.17825	12.4984	10.4303	13.9352	6.66473	16.5674	16.4508	17.2624	10.5165	11.3923	8.02907	15.5728	8.47961	7.37994	18.9353	9.40954	10.3921	18.9858
Novel01463	76	129	227	99	269	231	157	65	184	87	83	44	277	217	288	185	226	221	97	187	284	151	246	190	272	148	176	18.872	31.0914	69.3368	20.9445	72.2338	33.7755	31.9287	16.4634	48.1121	20.5179	19.787	11.6916	62.8973	47.9104	77.4916	49.8303	76.1144	65.5878	23.1725	50.0956	61.6552	37.7992
Novel01464	548	139	42	8	188	69	6	3	192	0	5	1	0	0	15	1	1	3	0	1	0	0	2	0	5	7	2	31.2481	7.69314	2.94595	0.388653	11.5927	2.31674	0.280201	0.174488	11.5286	0	0.273722	0.0610183	0	0	0.92681	0.0618528	0.0773386	0.204451	0	0.0615171	0	0
Novel01465	264	385	171	478	355	785	354	277	192	131	163	182	253	286	197	216	141	217	293	226	334	250	232	250	156	153	245	7.68338	10.8756	6.12178	11.8524	11.1727	13.4525	8.43778	8.22301	5.88412	3.62099	4.55442	5.66809	6.73312	7.40081	6.21258	6.81897	5.56572	7.54804	8.20374	7.09594	8.49848	7.33482
Novel01467	20	16	5	70	23	46	83	86	36	42	42	74	42	42	15	28	2	20	76	33	44	51	36	60	21	14	41	1.76712	1.37215	0.543425	5.26944	2.1976	2.3932	6.00609	7.75065	3.34943	3.52447	3.56273	6.99659	3.39339	3.29952	1.4361	2.68356	0.239674	2.112	6.46021	3.1456	3.39888	4.54264
Novel01468	380	515	1981	221	315	124	34	30	222	1906	1868	575	2311	1910	2064	3969	3646	2596	311	1723	1834	965	1935	354	696	1253	476	74.5308	98.0405	477.936	36.9295	66.8107	14.3205	5.46145	6.00172	45.8497	355.045	351.743	120.681	414.476	333.082	438.651	844.404	969.89	608.532	58.6825	364.578	314.483	190.801
Novel01469	11	1	7	12	6	12	9	33	12	36	28	83	15	16	5	16	2	3	15	6	5	12	12	19	2	5	15	2.23858	0.197527	1.75231	2.08061	1.32043	1.43796	1.50003	6.85009	2.57154	6.95809	5.47059	18.0749	2.79138	2.89511	1.10257	3.53197	0.552031	0.729671	2.93675	1.3173	0.889602	2.46185
Novel01471	21	103	36	10	2	9	13	18	1	6	7	5	6	10	11	20	2	7	14	10	5	21	8	20	20	13	20	2.34551	11.1661	4.94599	0.951585	0.241563	0.591896	1.18915	2.05066	0.117612	0.636469	0.750608	0.597593	0.612798	0.993078	1.33128	2.42307	0.302972	0.934421	1.50433	1.20496	0.488241	2.3645
Novel01473	10584	7142	1893	3457	6114	11782	12373	898	11489	1976	2656	1022	1993	2105	1769	2902	966	1162	1496	1255	4011	1027	5076	2805	1301	372	3004	1306.1	855.446	287.349	363.459	815.897	856.112	1250.48	113.033	1492.93	231.591	314.667	134.957	224.896	230.964	236.544	388.455	161.68	171.38	177.604	167.08	432.739	127.761
Novel01475	46	58	51	44	61	117	26	58	21	60	36	59	29	56	21	27	10	26	57	27	44	36	26	47	17	30	49	2.4509	2.99945	3.34249	1.99733	3.51464	3.67061	1.13453	3.15209	1.1782	3.03618	1.84148	3.36385	1.41291	2.6529	1.21239	1.56044	0.722639	1.65565	2.92172	1.55197	2.04959	1.93362
Novel01476	324	306	276	306	101	472	189	339	229	193	258	232	128	126	112	127	132	130	220	119	111	299	210	217	91	88	190	29.0382	26.619	30.4275	23.3655	9.78879	24.9087	13.8728	30.9904	21.6118	16.4282	22.1994	22.25	10.4902	10.0406	10.8768	12.3465	16.0455	13.925	18.9689	11.506	8.69748	27.0145
Novel01477	18	9	24	4	22	15	10	6	2	1	4	1	8	9	3	12	20	14	8	17	12	13	5	6	8	4	13	3.47171	1.68484	5.69396	0.657294	4.58856	1.70352	1.5796	1.18039	0.406193	0.18318	0.740674	0.20639	1.41094	1.5434	0.626973	2.51055	5.23184	3.22719	1.48442	3.5373	2.02348	2.52764
Novel01478	77	72	38	83	52	83	241	72	85	37	19	32	22	35	41	31	23	24	131	66	87	78	137	180	118	55	86	2.13173	1.93472	1.29407	1.95771	1.55678	1.35302	5.46429	2.03318	2.47794	0.97286	0.504999	0.947999	0.556943	0.861536	1.22993	0.930935	0.863619	0.794105	3.48905	1.97123	2.10575	2.17689
Novel01479	260	190	183	459	217	553	184	341	156	153	104	122	231	214	218	123	214	130	174	63	96	37	72	80	22	35	25	13.0159	9.23212	11.269	19.5769	11.7475	16.3009	7.5439	17.4124	8.22352	7.27447	4.99841	6.5355	10.5745	9.52534	11.8254	6.67919	14.5301	7.77806	8.38005	3.40248	4.20164	1.86726
Novel01480	89	84	129	80	157	107	26	18	30	3	2	6	25	22	31	15	32	23	9	30	29	21	16	13	32	22	16	5.65031	5.17616	10.0741	4.32714	10.7787	3.99991	1.35186	1.16562	2.00556	0.180889	0.121901	0.407615	1.45134	1.24185	2.13256	1.03298	2.75541	1.74516	0.549693	2.05474	1.60963	1.34401
Novel01481	1960	1054	2105	1343	1109	1876	1938	773	736	3069	4224	3336	3474	3209	3352	1673	1376	1541	734	816	1220	1147	1351	864	1111	1608	1744	335.054	174.882	442.633	195.598	205.009	188.832	271.325	134.785	132.486	498.269	693.234	610.242	543.046	487.746	620.898	310.221	319.03	314.839	120.712	150.488	182.333	197.662
Novel01483	15	11	1	0	14	12	3	0	8	0	0	2	1	0	1	1	0	0	0	0	1	1	0	0	0	0	0	2.01988	1.43772	0.165641	0	2.03867	0.951484	0.330851	0	1.13438	0	0	0.288192	0.123135	0	0.145912	0.146067	0	0	0	0	0.117728	0.135749
Novel01484	0	0	0	3	4	0	21	5	1	3	6	0	4	2	1	3	1	1	0	9	0	4	0	0	0	2	0	0	0	0	0.279328	0.472723	0	1.87957	0.557361	0.115079	0.311382	0.629523	0	0.399734	0.194338	0.118419	0.355633	0.148224	0.130614	0	1.06111	0	0.440682
Novel01485	21	0	15	0	0	0	1	29	24	21	3	3	30	39	21	1	0	0	2	0	33	99	0	0	3	16	49	1.87796	0	1.65003	0	0	0	0.0732391	2.64525	2.26001	1.78359	0.257564	0.287082	2.45322	3.10096	2.0349	0.0970027	0	0	0.172065	0	2.58004	8.9249
Novel01486	0	0	0	34	0	2	32	228	895	328	2	3	0	1	1	1	0	33	6	0	1372	6	0	4	792	68	0	0	0	0	4.26883	0	0.173546	3.86213	34.2719	138.885	45.9074	0.282962	0.473085	0	0.131029	0.159683	0.159852	0	5.81221	0.850644	0	176.767	0.891361
Novel01487	1	1	0	0	0	0	0	0	0	63	45	22	10	5	10	7	12	9	0	2	0	1	2	1	2	3	0	0.0232796	0.0225955	0	0	0	0	0	0	0	1.39292	1.00574	0.548045	0.212875	0.103493	0.252251	0.176763	0.378888	0.250406	0	0.0502295	0	0.0234681
Novel01488	96	168	148	126	148	236	500	354	397	1296	940	732	813	844	749	742	337	438	300	579	435	492	627	705	562	294	410	3.46297	5.8821	6.56707	3.87237	5.77327	5.01273	14.7715	13.0252	15.0799	44.4007	32.5538	28.2557	26.8173	27.0698	29.2763	29.0334	16.4877	18.8833	10.411	22.5325	13.7187	17.8914
Novel01489	83	92	116	95	237	104	270	133	188	140	159	91	167	167	225	130	157	144	140	229	279	182	227	158	239	246	260	3.53411	3.80221	6.07565	3.44631	10.9127	2.60747	9.41547	5.77638	8.4293	5.66158	6.49974	4.1463	6.50228	6.32242	10.3811	6.0043	9.06683	7.32809	5.7349	10.5194	10.3861	7.81222
Novel01490	38	69	40	7	33	163	15	18	25	26	25	29	6	4	8	11	5	16	57	42	34	48	83	75	38	15	33	1.8803	3.3139	2.43465	0.295101	1.7658	4.74916	0.607871	0.908488	1.30261	1.22187	1.18763	1.53553	0.271483	0.175982	0.428935	0.59041	0.335558	0.946216	2.7134	2.24205	1.47085	2.39434
Novel01491	2	2	2	5	5	6	18	8	5	1	2	9	7	10	3	9	4	14	21	18	35	8	19	39	30	7	32	0.222464	0.215926	0.273648	0.473837	0.601427	0.392976	1.63975	0.907658	0.585641	0.105642	0.213578	1.07125	0.711992	0.988996	0.361583	1.0859	0.603453	1.86116	2.24722	2.16001	3.40364	0.897059
Novel01493	684	643	691	1204	1358	638	3581	2384	1428	1162	1922	1283	1184	1028	1278	722	609	533	2319	1764	1413	871	1691	1498	1123	501	1726	12.6862	11.5753	15.7648	19.0253	27.237	6.96759	54.3948	45.1009	27.8892	20.4687	34.2237	25.4637	20.0806	16.9525	25.6841	14.5255	15.3196	11.8149	41.3784	35.2962	22.9121	16.2853
Novel01494	38	31	1	11	11	22	4	4	1	2	2	1	0	0	4	3	0	0	1	0	7	4	4	2	1	0	0	7.8915	6.24861	0.255452	1.94625	2.47031	2.69019	0.680318	0.847302	0.218679	0.39447	0.398752	0.222225	0	0	0.900104	0.675793	0	0	0.199789	0	1.27093	0.837408
Novel01496	632	605	250	454	203	496	965	597	383	101	100	91	172	176	110	269	183	206	416	348	394	459	336	370	296	241	401	36.1394	33.5788	17.5848	22.1182	12.5529	16.7005	45.1927	34.821	23.0619	5.48521	5.48986	5.5683	8.99374	8.94833	6.81576	16.6853	14.1928	14.0785	22.8851	21.4682	19.6973	26.4593
Novel01498	9	2	4	2	0	3	2	2	0	3	1	1	8	5	2	2	1	2	3	2	1	0	1	1	1	0	0	1.05759	0.228113	0.578186	0.200232	0	0.207578	0.192478	0.239722	0	0.334814	0.112816	0.125745	0.859631	0.522408	0.254661	0.25493	0.159378	0.280886	0.33915	0.253546	0.102736	0
Novel01499	192	43	10	11	67	52	3	1	28	0	4	0	0	0	1	0	0	0	0	0	0	0	0	1	0	1	1	11.216	2.4381	0.718573	0.547469	4.23249	1.78865	0.143528	0.0595855	1.72237	0	0.224334	0	0	0	0.0632987	0	0	0	0	0	0	0
Novel01500	507	233	111	222	124	234	289	139	289	177	150	207	96	62	55	172	44	114	188	324	237	217	172	211	220	61	196	154.767	69.0356	41.6799	57.7369	40.9332	42.0602	72.2512	43.2801	92.8967	51.3159	43.9601	67.6174	26.7972	16.8278	18.1924	56.953	18.217	41.5913	55.2109	106.701	63.2507	66.7778
Novel01502	811	1043	1793	976	1044	1490	968	773	1165	753	668	464	863	898	1031	772	1388	951	579	870	921	847	760	991	935	922	1049	115.329	143.962	313.639	118.248	160.546	124.764	112.737	112.124	174.451	101.7	91.1989	70.6077	112.221	113.542	158.866	119.083	267.707	161.63	79.2119	133.472	114.504	121.423
Novel01503	64	58	7	10	16	41	0	3	28	0	2	0	0	0	1	0	0	1	0	0	0	0	1	0	0	0	0	4.66077	4.0997	0.627059	0.62045	1.26003	1.75811	0	0.222844	2.14717	0	0.139831	0	0	0	0.0789105	0	0	0.087037	0	0	0	0
Novel01507	48	45	20	35	57	150	42	36	29	9	9	16	16	17	13	10	10	18	19	25	34	21	25	25	23	14	23	4.41901	4.02108	2.26489	2.74525	5.67469	8.1313	3.16672	3.38056	2.81134	0.786927	0.795469	1.57624	1.34695	1.39155	1.29683	0.998622	1.24864	1.98054	1.6828	2.483	2.73659	1.94897
Novel01510	3	80	2	4	4	0	0	0	1	0	2	0	0	0	0	1	1	0	0	0	0	0	1	0	0	0	0	0.362497	9.38252	0.297267	0.411787	0.522669	0	0	0	0.127237	0	0.232012	0	0	0	0	0.131069	0.163884	0	0	0	0	0
Novel01511	3	16	0	0	2	2	0	0	0	0	0	0	0	0	0	0	0	0	0	0	0	0	0	0	0	0	0	0.291734	1.51019	0	0	0.210319	0.11452	0	0	0	0	0	0	0	0	0	0	0	0	0	0	0	0
Novel01512	0	0	0	1	3	0	0	0	1	0	0	0	0	0	0	0	0	0	1	0	0	0	30	0	0	0	0	0	0	0	0.0691802	0.263425	0	0	0	0.0855036	0	0	0	0	0	0	0	0	0	0.0781175	0	0	0
Novel01513	0	0	0	0	11	0	0	0	36	0	0	0	12	9	0	1	0	0	0	0	0	0	0	0	0	0	0	0	0	0	0	1.14172	0	0	0	3.63845	0	0	0	1.0532	0.76805	0	0.104112	0	0	0	0	0	0
Novel01514	17	13	2	3	13	16	1	0	5	2	0	0	0	0	0	0	0	0	0	0	0	1	0	2	1	0	1	1.04338	0.77443	0.150993	0.156871	0.862818	0.578226	0.0502654	0	0.323143	0.116582	0	0	0	0	0	0	0	0	0	0	0	0.061872
Novel01515	3	3	12	13	3	16	12	6	5	1	1	3	6	4	8	6	5	2	6	7	11	9	11	4	5	15	18	1.08749	1.05553	5.3508	4.01492	1.176	3.41515	3.56256	2.21849	1.90856	0.344281	0.348018	1.16371	1.98886	1.28923	3.14233	2.35924	2.45826	0.866485	2.09243	2.73751	3.48613	3.28888
Novel01516	156	306	307	172	263	279	360	233	155	859	570	416	813	815	669	309	449	711	416	614	634	345	725	219	559	426	569	7.80956	14.8686	18.9048	7.336	14.2377	8.22415	14.7598	11.8976	8.17081	40.8416	27.3951	22.285	37.2169	36.2764	36.2898	16.7794	30.4861	42.54	20.0351	33.1607	27.7484	17.4109
Novel01517	63	45	92	29	77	10	12	11	18	16	27	15	36	33	50	18	33	31	12	26	19	7	15	13	18	22	18	13.1844	9.1407	23.6833	5.17069	17.4259	1.23227	2.05674	2.3481	3.96666	3.18016	5.42477	3.35915	6.88923	6.14044	11.3383	4.08611	9.36674	7.7537	2.416	5.87012	3.47633	1.47679
Novel01518	19	54	25	36	81	33	64	49	38	51	39	41	27	37	40	27	32	29	72	25	29	18	38	69	28	7	22	1.11312	3.07064	1.80162	1.79689	5.13166	1.13838	3.07076	2.92811	2.34425	2.83771	2.19357	2.57034	1.44644	1.92733	2.53926	1.71581	2.54269	2.03055	4.05805	1.58009	1.48537	1.06307
Novel01519	63	33	17	41	16	33	20	17	31	7	6	15	5	14	7	8	5	16	37	11	22	12	18	9	10	7	9	3.05772	1.55459	1.01494	1.69539	0.839769	0.943095	0.794993	0.841605	1.58435	0.322673	0.279579	0.77905	0.221909	0.604157	0.368139	0.421176	0.32914	0.928117	1.72764	0.575973	0.933524	0.587137
Novel01520	56	14	0	5	13	19	2	3	1	3	3	3	2	2	5	5	1	0	7	1	4	1	4	1	1	0	2	5.64865	1.37066	0	0.429691	1.41802	1.12848	0.16522	0.30866	0.106216	0.287399	0.290519	0.323814	0.184474	0.179371	0.546492	0.547071	0.136808	0	0.679282	0.10882	0.352747	0.101685
Novel01521	8	10	11	3	0	0	0	0	1	26	33	28	7	8	16	4	2	0	0	1	3	1	2	0	0	1	1	0.848035	1.02889	1.43433	0.270941	0	0	0	0	0.111623	2.61761	3.35842	3.17614	0.678531	0.754013	1.83781	0.45994	0.287546	0	0	0.114361	0.27803	0.106862
Novel01522	0	1	0	1	11	17	8	0	0	1	6	0	2	6	1	10	6	16	0	0	28	0	0	0	0	12	0	0	0.0735884	0	0.064594	0.90186	0.758922	0.49674	0	0	0.0720064	0.436728	0	0.138657	0.404464	0.0821524	0.822394	0.616976	1.4498	0	0	1.85595	0
Novel01523	0	0	0	10	16	0	29	1	0	0	7	0	6	7	0	25	20	31	0	0	13	0	0	0	0	20	0	0	0	0	0.832493	1.69065	0	2.32074	0.0996676	0	0	0.656669	0	0.536106	0.608155	0	2.64977	2.65055	3.62026	0	0	1.11056	0
Novel01524	314	518	399	617	741	1053	844	619	639	419	398	346	814	885	930	704	944	742	677	1009	1230	545	873	781	1012	903	1233	18.2379	29.2026	28.507	30.5323	46.5422	36.0129	40.148	36.6723	39.0821	23.1136	22.1935	21.505	43.2332	45.7039	58.5309	44.3542	74.3654	51.5081	37.8294	63.2251	62.4592	31.9112
Novel01525	3	76	89	122	254	139	4	38	0	0	1	112	74	92	42	43	123	55	125	2	1	22	1	17	80	0	168	0.171307	4.21224	6.25138	5.93529	15.6845	4.67361	0.187064	2.21329	0	0	0.0548213	6.84366	3.86396	4.67096	2.59872	2.66341	9.52603	3.75355	6.86687	0.123207	0.0499228	1.26642
Novel01526	0	0	0	0	0	0	0	1	0	42	0	0	0	0	0	0	0	0	0	5	0	0	0	0	193	0	0	0	0	0	0	0	0	0	0.0392716	0	1.5358	0	0	0	0	0	0	0	0	0	0.207682	0	0
Novel01527	23	45	16	9	5	10	6	4	4	0	0	0	16	17	11	22	9	9	21	19	16	3	5	7	14	8	23	3.73517	7.09318	3.19621	1.24524	0.878083	0.956241	0.798014	0.66259	0.684029	0	0	0	2.37602	2.45469	1.93567	3.87545	1.98234	1.74683	3.28093	3.32881	2.27169	0.49114
Novel01528	6732	7524	5069	3016	1647	9143	1636	2139	1048	909	835	795	5823	6070	4486	6881	2987	4787	2423	3231	2727	3884	4134	4189	2740	1645	2756	377.771	409.807	349.896	144.193	99.9449	302.105	75.1872	122.433	61.9266	48.4458	44.9849	47.7385	298.799	302.857	272.772	418.844	227.339	321.051	130.808	195.602	133.787	219.717
Novel01529	48	10	21	17	16	6	8	11	4	4	0	4	13	7	8	12	15	18	15	13	5	8	6	10	21	17	16	6.12825	1.2392	3.29798	1.84916	2.20901	0.451057	0.836492	1.43249	0.537758	0.485024	0	0.546478	1.5177	0.794618	1.10673	1.66186	2.59741	2.74659	1.84239	1.79057	0.5581	1.02964
Novel01531	4	5	2	14	34	14	15	9	14	0	1	1	2	2	6	4	11	9	10	18	11	11	10	19	23	9	11	0.354196	0.429734	0.217844	1.05619	3.25571	0.729955	1.0878	0.812883	1.3054	0	0.0850119	0.0947547	0.161943	0.157463	0.575694	0.384202	1.32108	0.952472	0.851881	1.71953	0.851573	0.981923
Novel01532	286167	229630	128610	58265	39677	175761	19304	8817	60544	1816	6446	3280	1345	1306	3274	6224	3842	3088	11489	22005	13766	95565	109858	53832	48635	34657	27472	10378.1	8083.01	5737.28	1800.26	1556.04	3753.24	573.353	326.153	2312.07	62.5493	224.432	127.289	44.6034	42.1121	128.657	244.841	188.977	133.845	400.845	860.94	436.468	3493.8
Novel01533	23	8	4	1	0	5	0	0	3	0	0	0	0	0	0	0	0	0	0	0	0	2	0	1	0	1	0	3.4843	1.17632	0.745385	0.129068	0	0.446008	0	0	0.478565	0	0	0	0	0	0	0	0	0	0	0	0	0.305435
Novel01534	6	20	16	0	1	2	6	0	3	28	13	7	16	20	8	10	9	10	5	13	8	16	20	13	11	9	16	0.746089	2.41388	2.44733	0	0.134469	0.146438	0.611036	0	0.392819	3.30678	1.55196	0.93144	1.81931	2.21123	1.07792	1.34883	1.51787	1.48616	0.598143	1.74396	0.869712	2.00568
Novel01535	61	41	77	129	52	103	111	52	84	245	203	368	148	139	166	105	45	84	96	86	101	147	109	152	132	124	329	4.99814	3.26069	7.76073	9.00529	4.6075	4.96937	7.44866	4.34595	7.24753	19.0657	15.9688	32.2659	11.0889	10.1265	14.7382	9.33222	5.00087	8.22592	7.56738	7.60204	7.23513	12.1422
Novel01536	41	39	90	77	50	95	79	81	73	109	88	222	75	83	59	78	69	72	211	188	207	157	188	209	184	225	332	4.10502	3.79003	11.0843	6.56828	5.41358	5.60067	6.47792	8.27217	7.69638	10.3649	8.45885	23.7849	6.86658	7.38882	6.4009	8.47117	9.36989	8.6157	20.324	20.3068	18.1196	15.8465
Novel01539	45	45	38	26	5	102	16	11	15	9	9	8	22	19	13	34	5	18	30	16	26	14	11	26	11	2	6	3.87484	3.76097	4.02492	1.90741	0.46558	5.17161	1.12833	0.966131	1.36008	0.736023	0.744012	0.737137	1.73225	1.45465	1.21295	3.17568	0.583935	1.85242	2.48518	1.48633	1.95731	1.21526
Novel01540	40	39	41	134	38	82	171	140	86	97	110	136	56	51	60	46	29	38	106	59	132	59	45	156	68	33	85	1.53062	1.4485	1.92985	4.36859	1.57244	1.84759	5.35895	5.46434	3.46527	3.52523	4.04107	5.56882	1.95949	1.73517	2.4878	1.90933	1.50508	1.73787	3.90219	2.43563	4.41598	2.27594
Novel01542	68	30	9	26	10	128	11	9	14	35	1	7	22	13	5	8	1	1	17	5	11	9	10	4	4	5	9	6.7254	2.8799	1.09493	2.19085	1.06953	7.45426	0.891002	0.907934	1.45804	3.28765	0.0949524	0.740841	1.98966	1.14319	0.535842	0.858255	0.134142	0.118205	1.61754	0.533497	0.951148	0.897332
Novel01543	111	10	0	6	45	736	17	0	1	0	0	0	0	0	0	0	0	0	0	0	0	0	0	0	0	0	0	10.2772	0.898668	0	0.473297	4.50556	40.1251	1.28908	0	0.0974955	0	0	0	0	0	0	0	0	0	0	0	0	0
Novel01545	526	1689	1131	1252	1126	3016	3922	1669	2816	1127	944	948	1462	1714	1254	1777	676	1033	2114	2115	2767	2262	3413	4900	2615	1064	2131	32.3567	100.845	85.5804	65.6164	74.9032	109.243	197.589	104.722	182.408	65.8431	55.7503	62.4028	82.2382	93.7464	83.5859	118.572	56.4	75.9461	125.106	140.36	148.811	140.273
Novel01547	22	30	28	73	53	37	97	84	61	137	103	41	107	111	70	53	28	53	53	58	65	48	75	53	45	28	71	3.46199	4.58216	5.41993	9.78712	9.01907	3.42838	12.5012	13.4829	10.108	20.4754	15.561	6.90405	15.3969	15.5307	11.936	9.04681	5.97606	9.96793	8.02369	9.84654	8.94257	7.61457
Novel01549	12	20	14	29	13	25	21	19	10	4	5	10	3	1	1	7	5	3	6	5	4	3	2	2	2	0	6	0.832103	1.34608	1.19414	1.71326	0.974815	1.02075	1.19259	1.34385	0.730176	0.263429	0.332861	0.742016	0.190224	0.0616539	0.0751368	0.526515	0.47024	0.248624	0.40026	0.37404	0.242494	0.20971
Novel01550	8	25	2	28	33	35	52	39	29	51	43	28	12	24	12	15	1	13	35	28	43	27	28	36	22	10	30	1.65291	5.01356	0.508303	4.92887	7.37322	4.25807	8.79913	8.21916	6.30942	10.0078	8.52953	6.19064	2.2672	4.40896	2.68657	3.36177	0.280229	3.21018	6.95703	6.24124	7.76738	5.62374
Novel01551	84	80	38	102	76	148	181	118	93	144	113	160	117	129	107	68	62	98	166	126	167	220	225	310	236	231	466	4.75313	4.39376	2.64495	4.91734	4.65048	4.93114	8.38795	6.8106	5.54135	7.73876	6.13869	9.68809	6.05389	6.49016	6.56057	4.17375	4.75824	6.62755	9.03659	7.69173	8.26158	12.5494
Novel01552	128	190	158	89	129	108	126	96	98	53	50	43	66	70	63	48	98	76	79	96	99	61	58	61	69	76	87	8.59679	12.3859	13.0532	5.09267	9.36913	4.27105	6.93064	6.57658	6.93081	3.38073	3.22398	3.09038	4.05338	4.18013	4.58484	3.49691	8.92701	6.10051	5.10445	6.95585	5.8131	4.13007
Novel01553	1	0	2	0	1	0	1	0	0	0	0	0	1	1	1	0	14	6	0	1	2	10	0	8	1	2	0	0.300738	0	0.739864	0	0.325216	0	0.2463	0	0	0	0	0	0.275002	0.267395	0.325871	0	5.71045	2.15658	0	0.324445	0.525854	3.03173
Novel01554	0	0	0	3	1	0	119	95	0	25	0	11	0	0	0	0	8	3	0	0	5	46	0	269	1	0	1	0	0	0	0.271295	0.114782	0	10.3446	10.2853	0	2.52022	0	1.2494	0	0	0	0	1.15169	0.380574	0	0	0.463989	4.9221
Novel01555	2	3	2	11	11	5	8	3	11	21	30	29	20	17	13	44	5	10	31	13	42	16	24	18	21	23	28	0.138329	0.201396	0.170156	0.648196	0.822736	0.203629	0.453159	0.211645	0.801141	1.37947	1.99206	2.14635	1.26492	1.04544	0.974283	3.30107	0.469038	0.826629	2.06273	0.97002	2.53969	1.11559
Novel01557	847	882	736	751	1245	985	730	627	486	369	438	393	839	798	722	550	560	644	527	635	650	419	580	528	576	493	625	36.9167	37.3125	39.4594	27.8875	58.6803	25.2791	26.0579	27.8747	22.3053	15.2747	18.3278	18.3295	33.4387	30.9249	34.0984	26.0028	33.1041	33.5469	22.0976	29.8584	24.7685	18.4101
Novel01558	41	89	52	58	111	41	94	56	15	74	114	84	57	55	23	29	15	11	33	7	40	37	22	35	34	31	31	0.484384	1.02057	0.755688	0.583799	1.41812	0.285217	0.909516	0.674834	0.186608	0.830321	1.29303	1.06195	0.615784	0.577742	0.294436	0.371639	0.240354	0.155319	0.375073	0.089219	0.413154	0.440666
Novel01559	7	18	10	15	16	8	16	11	1	23	38	26	12	13	1	2	2	1	7	0	4	6	2	6	11	6	4	0.481283	1.20122	0.845738	0.878665	1.18961	0.323875	0.900947	0.771432	0.0723993	1.50189	2.50832	1.9129	0.754452	0.794714	0.0745006	0.149159	0.186503	0.082173	0.463016	0	0.240441	0.415868
Novel01561	32	16	32	49	48	27	35	27	15	28	16	24	33	43	58	48	78	59	60	58	54	34	48	83	67	46	98	3.83808	1.86264	4.72114	5.00713	6.2257	1.90683	3.43802	3.30316	1.89447	3.18955	1.84239	3.0803	3.61931	4.58561	7.53788	6.24485	12.6886	8.4575	6.92326	7.5049	5.66244	4.11097
Novel01563	16	24	39	38	38	53	34	78	24	25	31	14	25	34	12	33	20	12	17	38	60	46	82	4	45	61	82	1.33937	1.95002	4.01586	2.71015	3.43991	2.61241	2.33097	6.66006	2.11555	1.9876	2.49138	1.25408	1.91368	2.53061	1.08848	2.99648	2.27073	1.20057	1.36907	3.43176	4.39115	3.88186
Novel01564	0	3	15	0	62	0	1	0	0	0	0	0	0	0	0	0	0	0	7	1	6	4	15	13	15	1	0	0	0.356621	2.25976	0	8.21134	0	0.100303	0	0	0	0	0	0	0	0	0	0	0	0.82477	0.132127	0.642446	0.493856
Novel01565	12	6	8	13	8	10	20	16	6	0	2	4	4	5	5	10	28	11	9	11	3	8	4	7	10	4	11	3.47997	1.68885	2.85376	3.21194	2.50881	1.70757	4.75008	4.73279	1.83222	0	0.556828	1.24129	1.06072	1.28923	1.57116	3.14566	11.013	3.81253	2.51092	3.44144	0.76061	2.33876
Novel01566	649	365	274	90	71	97	138	143	96	121	197	183	91	108	61	239	169	287	576	474	520	316	620	621	414	213	192	33.8461	18.4758	17.5771	3.99886	4.0041	2.97866	5.89413	7.60681	5.2719	5.99318	9.86341	10.2125	4.33963	5.00787	3.44708	13.5201	11.9538	17.8884	28.899	26.6683	23.709	16.6132
Novel01568	0	4	1	9	10	12	12	14	5	5	5	7	10	16	6	18	5	6	29	16	17	8	28	13	24	9	49	0	0.16601	0.0525969	0.327868	0.462392	0.30213	0.420228	0.610602	0.225128	0.203051	0.205255	0.32029	0.390999	0.608293	0.277994	0.834867	0.289969	0.306623	1.19295	0.738075	0.635511	0.344841
Novel01569	38	17	5	1	5	9	0	0	22	0	1	0	0	0	1	0	0	1	1	1	0	1	4	2	2	0	0	3.14534	1.36577	0.509081	0.0705201	0.447545	0.438643	0	0	1.91751	0	0.0794658	0	0	0	0.0896893	0	0	0.0989259	0.0796305	0.0892969	0	0.083442
Novel01573	9	11	9	23	9	25	16	21	17	9	10	11	9	7	6	22	6	10	39	22	54	41	28	26	34	36	99	0.631083	0.748657	0.776282	1.37405	0.682448	1.03221	0.918841	1.50199	1.25523	0.599369	0.673195	0.82538	0.577078	0.436422	0.455882	1.67334	0.570623	0.838051	2.6309	1.66425	3.31043	2.89821
Novel01575	378	340	357	1349	816	1044	1278	1572	627	1497	1490	1745	855	746	869	667	466	522	1727	684	989	789	777	1001	508	575	803	5.80544	5.06837	6.74442	17.6516	13.5524	9.44123	16.075	24.6263	10.1401	21.836	21.9698	28.6785	12.0076	10.187	14.4617	11.1118	9.70695	9.58164	25.5171	11.3332	13.2796	12.2158
Novel01578	701	1038	432	879	706	1601	428	455	680	385	342	245	562	684	372	410	151	270	379	336	475	370	502	469	341	207	432	33.7009	48.4358	25.547	36.0032	36.7038	45.321	16.8517	22.3119	34.4242	17.5789	15.785	12.6039	24.7063	29.2378	19.3786	21.3808	9.84586	15.5136	17.529	17.4267	19.9647	17.9319
Novel01579	137	138	109	184	72	283	69	91	51	80	67	67	61	89	61	74	32	41	67	52	51	94	69	73	48	37	71	18.8868	18.4656	18.484	21.6115	10.7338	22.9725	7.79045	12.7962	7.40353	10.4745	8.86765	9.88392	7.68979	10.9092	9.11222	11.0659	5.9833	6.75534	8.88603	7.73381	6.14686	13.0637
Novel01581	10	11	1	3	6	11	0	1	1	0	0	0	0	0	0	1	0	1	0	0	0	0	0	0	0	2	1	0.836245	0.892837	0.102865	0.213739	0.542585	0.54164	0	0.0852974	0.0880572	0	0	0	0	0	0	0.090709	0	0.0999447	0	0	0	0
Novel01583	61	61	23	30	8	77	19	31	31	4	3	3	4	9	1	21	2	15	40	32	25	9	11	25	27	15	20	6.2461	6.06255	2.89694	2.61716	0.885834	4.64253	1.59334	3.23775	3.34251	0.388998	0.294915	0.328714	0.37453	0.819383	0.110952	2.33247	0.277756	1.83568	3.94035	3.53494	2.23803	0.929016
Novel01585	27	15	5	2	1	9	1	1	1	2	0	0	1	2	2	1	1	3	8	2	2	2	1	5	2	2	7	5.32132	2.86941	1.21216	0.335826	0.213127	1.04444	0.161411	0.201029	0.207533	0.374363	0	0	0.18022	0.35047	0.427113	0.213783	0.267306	0.706648	1.51684	0.425244	0.344613	0.397362
Novel01586	5	26	11	3	296	12	0	0	6	0	0	0	1	0	8	0	0	2	0	2	1	0	1	0	6	0	3	0.295916	1.49354	0.8008	0.151269	18.9441	0.418181	0	0	0.373922	0	0	0	0.0541185	0	0.513033	0	0	0.141467	0	0.127697	0.0517422	0
Novel01587	12	5	4	4	3	885	8	3	5	12	1	65	7	3	114	32	8	2	5	92	1	115	316	4	17	18	6	0.330191	0.133536	0.135387	0.0937719	0.0892663	14.3388	0.180281	0.084199	0.144872	0.313598	0.0264168	1.91388	0.176128	0.0733955	3.39895	0.955103	0.298557	0.0657718	0.132358	2.73102	0.0240563	3.18994
Novel01588	45	12	11	30	4	17	6	6	7	0	4	1	0	2	1	9	5	1	15	7	7	10	4	3	6	7	9	8.28565	2.14458	2.49138	4.70614	0.796447	1.8431	0.904777	1.12685	1.3572	0	0.707083	0.19703	0	0.327423	0.199513	1.79752	1.24864	0.22006	2.65706	1.39048	1.12683	1.85616
Novel01589	14	32	6	23	4	7	20	11	28	7	7	4	5	8	1	23	3	9	17	9	15	13	10	14	8	5	9	1.03911	2.30532	0.547797	1.45443	0.321054	0.305927	1.21574	0.83278	2.18839	0.493448	0.498804	0.317697	0.339354	0.527947	0.0804252	1.85174	0.302002	0.79837	1.21389	0.72066	0.973358	0.972702
Novel01590	60	21	51	43	37	31	23	32	21	21	21	56	33	31	39	23	18	27	61	30	29	21	20	36	35	42	60	6.36858	2.1635	6.65877	3.88856	4.24694	1.93748	1.99938	3.46452	2.34716	2.11699	2.13997	6.36058	3.20297	2.92562	4.48552	2.64811	2.5913	3.42516	6.22898	3.43531	2.69113	2.24704
Novel01592	29	49	56	10	37	23	48	105	3	233	137	397	225	202	135	213	119	117	46	4	186	152	42	349	163	199	126	1.55637	2.55244	3.69687	0.457239	2.14733	0.726819	2.10975	5.74785	0.169538	11.8762	7.0588	22.7993	11.0419	9.63896	7.85063	12.3997	8.66192	7.50457	2.37502	0.231594	8.72716	8.22353
Novel01593	163	62	30	24	62	5	4	3	11	3	7	2	6	3	7	8	9	35	1	76	27	6	8	3	8	25	16	35.5793	13.1355	8.05497	4.46324	14.6347	0.642635	0.715066	0.667934	2.52833	0.621926	1.46691	0.467151	1.19759	0.582232	1.65564	1.89416	2.66444	9.1307	0.209993	17.8968	5.15252	1.32027
Novel01594	15	24	17	25	45	48	42	35	16	25	34	45	28	29	24	47	29	55	43	23	36	52	27	25	35	60	34	1.77291	2.7533	2.4716	2.51747	5.75164	3.34058	4.06557	4.21955	1.99135	2.80636	3.85808	5.69149	3.02623	3.04761	3.07372	6.02574	4.64887	7.76935	4.88945	2.93276	3.72001	6.19584
Novel01595	11	7	2	12	11	13	37	30	0	13	29	9	15	14	1	6	3	6	25	1	6	9	9	1	2	0	0	0.507208	0.313283	0.113437	0.471415	0.54849	0.352957	1.39724	1.41097	0	0.569304	1.28377	0.444072	0.632459	0.573966	0.0499632	0.300097	0.187615	0.330652	1.10899	0.0497446	0.241875	0.418347
Novel01597	57	82	92	96	79	44	89	79	122	127	69	123	81	62	76	56	37	58	58	161	78	57	31	58	66	33	101	3.8346	5.35433	7.61318	5.50232	5.74719	1.74294	4.90356	5.42094	8.64245	8.11441	4.45647	8.85458	4.98285	3.70853	5.54008	4.08649	3.37599	4.66337	3.75378	11.6849	4.58761	3.86564
Novel01599	521	727	642	735	735	1418	306	337	370	245	308	183	534	493	570	280	392	307	261	291	350	227	318	238	308	256	299	22.0913	29.9202	33.4851	26.5522	33.7019	35.4034	10.6263	14.5753	16.5203	9.86638	12.5381	8.30333	20.7049	18.5864	26.1888	12.8783	22.5436	15.5578	10.6468	13.3116	12.9747	9.70311
Novel01600	98	164	51	92	76	843	52	101	89	12	15	13	89	109	56	65	34	40	51	20	42	36	46	44	26	23	19	7.98148	12.9642	5.10929	6.38373	6.69351	40.4268	3.46846	8.39037	7.63272	0.928211	1.17286	1.13297	6.62819	7.89312	4.942	5.74232	3.75569	3.89353	3.99598	1.75728	2.99056	2.95571
Novel01602	64	32	4	67	40	12	163	71	18	107	121	6	19	20	39	81	17	6	4	32	22	56	16	29	0	28	70	8.09464	3.92838	0.622315	7.21974	5.47092	0.893683	16.8842	9.15964	2.3973	12.8531	14.6926	0.812056	2.19745	2.24912	5.3449	11.1127	2.91622	0.906974	0.486713	4.36637	2.43269	7.14014
Novel01605	13	27	8	27	19	20	73	118	27	30	34	29	29	41	12	53	12	14	43	40	59	21	36	40	48	23	64	1.14242	2.30298	0.864776	2.0215	1.80558	1.03489	5.25388	10.5771	2.49848	2.50386	2.86851	2.72707	2.33038	3.20353	1.14267	5.05212	1.43026	1.4704	3.63534	3.79222	4.53293	1.86038
Novel01606	3	2	2	5	7	9	3	3	1	0	0	0	6	8	3	10	6	4	4	5	5	8	10	6	23	9	15	0.313511	0.202865	0.257095	0.445175	0.791066	0.553808	0.256761	0.319783	0.110043	0	0	0	0.573364	0.743338	0.339711	1.13357	0.850426	0.499595	0.402149	0.563708	0.456823	0.842797
Novel01607	35	74	31	123	31	61	57	137	50	27	35	27	41	59	6	52	11	11	90	29	87	70	37	72	63	30	156	1.82764	3.75059	1.99121	5.47213	1.75052	1.87559	2.43766	7.29702	2.74931	1.33904	1.75464	1.5087	1.95773	2.7393	0.339493	2.94539	0.779056	0.686501	4.52127	1.6337	3.9718	3.68486
Novel01609	46	34	39	59	51	45	54	66	26	39	45	62	16	17	27	26	25	18	52	21	15	25	21	20	15	32	33	5.18054	3.71657	5.40275	5.66107	6.21113	2.98411	4.98067	7.58165	3.08335	4.17148	4.86549	7.47182	1.64773	1.70228	3.29487	3.1762	3.81866	2.42279	5.63399	2.55146	1.47691	2.8383
Novel01610	2	2	4	11	10	2	3	7	14	5	9	41	6	9	11	8	2	6	12	5	6	3	2	7	7	2	3	0.391322	0.379822	0.962714	1.83369	2.11586	0.23042	0.480731	1.39703	2.88446	0.929143	1.69061	8.58432	1.0735	1.56571	2.33214	1.6979	0.530748	1.40308	2.25882	1.05543	1.02637	0.591735
Novel01612	2	8	5	4	2	46	4	9	3	3	2	4	5	4	0	4	4	10	10	10	23	7	3	20	19	9	3	0.321582	1.24853	0.988927	0.547962	0.347756	4.35516	0.526742	1.47607	0.507942	0.458132	0.308736	0.688238	0.735155	0.571855	0	0.697651	0.872318	1.92171	1.54688	1.73466	3.23322	1.13465
Novel01613	10	2	8	14	8	3	12	7	2	1	3	2	11	11	6	11	8	5	17	10	8	17	4	19	9	13	18	1.89276	0.367427	1.86259	2.25763	1.63745	0.33435	1.86017	1.35144	0.398618	0.179764	0.545147	0.405082	1.90386	1.8512	1.23056	2.25842	2.05371	1.13108	3.09556	2.04196	1.32383	3.24374
Novel01614	17	1	7	3	3	7	8	14	4	22	20	21	7	14	10	28	15	20	58	31	28	46	41	45	32	20	21	1.335	0.0762216	0.676181	0.200716	0.254763	0.323679	0.514515	1.12141	0.330768	1.64083	1.50785	1.76469	0.502664	0.977519	0.850921	2.3851	1.59763	1.8771	4.38183	2.62631	1.92237	3.64159
Novel01615	4	4	6	11	4	16	6	27	2	26	16	23	3	16	1	11	2	9	99	26	11	48	31	51	16	16	74	0.902215	0.875702	1.66469	2.11384	0.975648	2.12498	1.10835	6.21178	0.47502	5.56969	3.46471	5.55131	0.618755	3.20874	0.244403	2.69129	0.611834	2.42616	21.4823	6.32669	2.16915	10.9142
Novel01616	142	56	37	62	20	107	37	22	51	263	217	224	24	31	8	31	8	8	73	30	55	28	27	33	15	19	73	16.4484	6.29606	5.27192	6.11865	2.50523	7.29799	3.51005	2.59932	6.22066	28.9333	24.1319	27.7651	2.5421	3.19272	1.00411	3.89505	1.25684	1.10752	8.13492	3.74894	5.56985	3.26959
Novel01617	70	57	44	42	39	55	94	41	52	43	33	18	48	33	40	47	28	35	29	68	56	41	58	34	73	16	40	3.67181	2.90203	2.83901	1.87698	2.21223	1.69875	4.03818	2.19365	2.87221	2.14219	1.66185	1.01035	2.30235	1.53908	2.27352	2.67422	1.99202	2.1942	1.46344	3.84807	2.56812	2.16804
Novel01620	2	2	1	8	4	11	3	3	1	10	6	5	3	4	2	3	0	5	7	9	28	15	28	17	18	12	27	0.171488	0.166448	0.105472	0.584416	0.37089	0.555367	0.210669	0.262377	0.0902889	0.814349	0.493913	0.458765	0.235219	0.304949	0.185819	0.279024	0	0.512388	0.577426	0.832526	2.09897	1.29657
Novel01621	88	117	70	144	115	367	8	79	102	5	1	6	6	19	10	29	59	64	55	17	32	10	18	11	4	5	5	5.27736	6.81029	5.16375	7.35742	7.45787	12.9594	0.392917	4.83241	6.44118	0.284782	0.0575746	0.385037	0.329028	1.0131	0.649817	1.88647	4.79888	4.58712	3.17316	1.09986	1.67776	0.604554
Novel01622	551	483	435	550	165	811	486	494	227	1767	1616	1340	1330	1288	1109	1043	573	1004	925	957	825	782	649	522	434	958	924	37.4714	31.8817	36.389	31.8669	12.1343	32.4754	27.0683	34.2671	16.2557	114.128	105.508	97.5148	82.708	77.8806	81.7216	76.9395	52.8514	81.6034	60.5181	70.2123	49.0511	53.6113
Novel01623	15	59	15	84	59	106	63	30	20	31	25	40	76	94	71	40	19	39	95	43	94	35	20	70	32	20	63	1.31532	5.02157	1.61795	6.27553	5.5947	5.47309	4.52437	2.68328	1.84673	2.58173	2.10464	3.75335	6.09401	7.32883	6.74617	3.80468	2.25969	4.08726	8.01421	4.06783	7.20635	3.09393
Novel01624	0	1	0	1	2	66	0	1	0	26	26	1	0	0	0	0	4	2	0	68	29	1	0	4	0	0	1	0	0.0762216	0	0.0669054	0.169842	3.05183	0	0.0801004	0	1.93916	1.96021	0.0840329	0	0	0	0	0.426036	0.18771	0	5.76095	1.99102	0.079165
Novel01625	276	439	167	1007	221	1003	1156	751	1154	343	283	484	264	357	172	423	104	232	852	626	856	754	568	718	343	296	953	17.0946	26.3913	12.7233	53.1384	14.8022	36.5793	58.6387	47.4452	75.264	20.1768	16.828	32.0784	14.9521	19.66	11.5434	28.4189	8.73649	17.1737	50.7674	41.829	46.3521	47.0785
Novel01626	45	3	2	1	0	0	2	73	0	45	38	2	40	43	1	42	30	23	135	0	27	78	1	0	0	0	51	5.06792	0.327933	0.277064	0.0959503	0	0	0.184469	8.38577	0	4.81324	4.10864	0.241026	4.11931	4.30577	0.122032	5.13078	4.58239	3.09579	14.6267	0	2.65844	8.8555
Novel01627	882	1105	416	1507	369	2170	1756	2230	484	1431	1060	1556	562	825	278	1163	199	523	2955	1056	1229	2055	1658	2319	841	323	951	166.553	202.531	96.6296	242.452	75.3518	241.284	271.572	429.528	96.2412	256.644	192.17	314.421	97.0439	138.517	56.8835	238.221	50.9672	118.035	536.831	215.13	202.9	391.199
Novel01628	71	200	36	79	90	1011	73	13	4	3	23	1	0	3	11	2	1	0	3	0	0	4	1	0	3	0	1	7.19745	19.6787	4.48906	6.82302	9.8661	60.3471	6.06065	1.34421	0.426984	0.288835	2.23844	0.108477	0	0.2704	1.20829	0.219921	0.137491	0	0.292575	0	0	0.408772
Novel01629	0	3	0	2	10	0	9	2	0	0	0	0	4	7	0	0	3	2	0	0	0	6	0	0	0	1	33	0	0.349246	0	0.204373	1.29702	0	0.884062	0.244679	0	0	0	0	0.438704	0.746495	0	0	0.488021	0.286695	0	0	0	0.725465
Novel01634	360	210	124	222	113	218	478	138	292	521	384	464	181	315	199	381	26	192	166	295	209	432	87	397	305	170	370	32.5884	18.4512	13.8075	17.1215	11.0617	11.6199	35.4376	12.7421	27.8339	44.7926	33.3724	44.9465	14.9826	25.3534	19.5196	37.4112	3.19218	20.7724	14.4565	28.8095	16.5407	39.4226
Novel01636	92	92	123	174	263	111	234	213	132	123	125	122	91	83	121	99	118	202	133	193	181	130	173	132	219	285	316	5.62526	5.45995	9.25108	9.06427	17.3898	3.99634	11.7178	13.2842	8.49885	7.14279	7.33772	7.98237	5.08796	4.5123	8.01672	6.56609	9.78566	14.7616	7.82351	12.7311	9.67563	8.01307
Novel01637	11	47	89	167	47	137	262	123	206	9	10	1	16	15	92	32	37	45	174	189	157	70	281	204	226	139	244	0.535809	2.22209	5.33261	6.93047	2.4757	3.92937	10.4519	6.11117	10.5661	0.416359	0.467642	0.0521236	0.712664	0.649641	4.85581	1.69077	2.4444	2.61973	8.15383	9.93189	6.68595	3.43729
Novel01638	9	13	4	8	1	8	8	11	3	4	4	6	12	5	7	14	9	16	31	21	15	24	5	15	17	8	28	0.579995	0.813151	0.317084	0.439239	0.0696891	0.303569	0.422229	0.723065	0.20358	0.244822	0.247479	0.413762	0.707149	0.286495	0.488807	0.978649	0.786644	1.23233	1.92194	1.46	0.845122	1.55917
Novel01639	29	57	33	63	62	90	105	62	58	20	33	27	28	50	17	25	15	32	69	56	57	48	49	63	64	47	86	1.37225	2.61792	1.9208	2.53983	3.17256	2.50763	4.06912	2.99247	2.88998	0.898821	1.49915	1.36715	1.21155	2.10363	0.871648	1.28319	0.962676	1.80972	3.14109	2.85875	2.35807	2.2897
Novel01640	110	106	7	18	22	121	5	9	25	0	7	2	0	2	2	1	0	0	1	0	0	0	0	0	1	1	1	6.52919	6.10687	0.51109	0.910266	1.41212	4.22899	0.24306	0.544893	1.56257	0	0.398897	0.127032	0	0.105551	0.128633	0.0643848	0	0	0.0571034	0	0	0
Novel01641	19	11	43	44	15	53	22	55	5	6	15	14	21	21	29	40	62	45	57	105	30	100	30	76	86	148	209	5.43235	3.05262	15.1229	10.7181	4.63776	8.92267	5.1515	16.0398	1.50534	1.62927	4.11739	4.28331	5.49036	5.33849	8.9844	12.4054	24.0425	15.377	15.6785	32.3874	7.49897	28.8228
Novel01643	0	9	7	2	20	0	19	5	22	7	14	0	39	31	65	18	5	7	1	20	0	10	1	1	1	22	8	0	2.2376	2.20559	0.436468	5.53996	0	3.98587	1.30637	5.934	1.70294	3.44285	0	9.13494	7.06025	18.0411	5.0013	1.73707	2.14298	0.246427	5.52683	0	2.58223
Novel01644	0	0	5	9	19	0	28	8	0	16	17	0	35	26	24	25	3	2	0	17	1	14	1	0	1	9	0	0	0	0.623481	0.777306	2.08284	0	2.32463	0.827204	0	1.54045	1.6545	0	3.24441	2.34346	2.63626	2.74901	0.412473	0.242313	0	1.85918	0.088627	1.4307
Novel01646	0	0	23	0	0	53	0	0	0	11	0	4	0	0	0	0	0	1	0	0	0	0	25	0	0	1	0	0	0	2.82568	0	0	3.1169	0	0	0	1.04343	0	0.427503	0	0	0	0	0	0.119368	0	0	0	0
Novel01647	107	78	51	154	22	87	88	127	63	23	23	17	30	41	18	113	56	59	278	144	164	184	152	142	63	105	211	4.21764	2.98419	2.4728	5.17172	0.937759	2.01925	2.84082	5.10613	2.61492	0.861036	0.870382	0.717054	1.08132	1.43693	0.768803	4.83149	2.99383	2.77948	10.5421	6.12352	5.65165	7.31147
Novel01648	148	258	38	197	70	192	281	120	414	201	179	194	21	66	17	75	12	29	137	190	164	135	147	194	114	12	142	59.4926	100.662	18.7896	67.4678	30.4286	45.4451	92.509	49.2023	175.24	76.7371	69.0798	83.4488	7.71913	23.589	7.4047	32.7024	6.54239	13.9324	52.9807	82.3963	57.6357	54.7062
Novel01649	296	97	32	16	28	44	3	6	135	0	3	0	0	0	4	3	1	0	0	0	0	1	0	7	3	1	3	26.7949	8.52271	3.56322	1.23398	2.74095	2.3453	0.222412	0.554005	12.8684	0	0.260722	0	0	0	0.392353	0.294577	0.122776	0	0	0	0	0.091256
Novel01651	115	63	10	10	22	59	6	3	29	2	1	1	0	0	2	0	1	0	2	0	2	0	0	0	0	0	0	3.0727	1.63384	0.328666	0.227641	0.635664	0.928237	0.131295	0.0817609	0.815927	0.0507528	0.0256518	0.0285916	0	0	0.0579041	0	0.036239	0	0.05141	0	0.0467195	0
Novel01652	5	31	10	26	34	57	56	22	6	11	11	17	38	44	31	17	5	19	28	36	38	22	2	15	25	16	32	0.357706	2.15261	0.880014	1.58474	2.63038	2.40113	3.28111	1.6054	0.452001	0.747407	0.75552	1.30144	2.48592	2.79882	2.40312	1.31924	0.485155	1.62456	1.92713	2.77851	2.37677	1.58665
Novel01653	423	617	580	316	679	804	229	255	165	162	151	166	223	289	228	325	157	281	377	277	325	517	595	732	440	299	482	47.5067	67.2582	80.1263	30.2364	82.4645	53.1686	21.0633	29.2117	19.5133	17.2797	16.2813	19.9499	22.9017	28.8587	27.7464	39.5927	23.9149	37.7178	40.7335	33.5619	31.9113	58.5337
Novel01657	6	0	30	3	17	0	1	1	4	3	5	3	2	16	3	3	109	50	1	44	34	4	3	11	40	25	5	3.18429	0	19.5846	1.35647	9.75648	0	0.434648	0.541332	2.23539	1.51213	2.54758	1.70373	0.970597	7.54999	1.7252	1.72703	78.4588	31.7145	0.510572	25.1922	15.7756	2.14004
Novel01659	19	1	1	0	1	6	0	0	1	0	3	1	0	2	3	0	2	0	1	0	0	0	0	0	3	0	1	3.22085	0.164537	0.208521	0	0.183316	0.598898	0	0	0.178504	0	0.488242	0.181399	0	0.301448	0.551056	0	0.459834	0	0.163085	0	0	0
Novel01660	37	42	28	78	82	90	148	94	58	82	95	119	42	67	25	48	19	51	95	86	84	68	64	88	63	55	90	2.38065	2.62294	2.21607	4.2758	5.70545	3.40973	7.79886	6.16913	3.92964	5.01089	5.86832	8.19327	2.4711	3.83295	1.74297	3.35005	1.65806	3.92184	5.88048	5.96959	4.72518	4.41066
Novel01661	49	32	0	4	13	16	6	1	23	0	0	2	2	0	1	0	0	0	0	0	0	0	0	0	0	0	1	5.10099	3.23336	0	0.35477	1.46347	0.98076	0.511547	0.106184	2.52126	0	0	0.222795	0.190386	0	0.112802	0	0	0	0	0	0	0
Novel01662	2	3	5	4	11	3	3	3	3	2	2	3	4	2	4	1	3	2	9	5	7	6	7	14	7	12	11	0.18688	0.272082	0.574693	0.318436	1.1115	0.165059	0.229578	0.285928	0.295179	0.177489	0.179415	0.299966	0.341775	0.166161	0.404995	0.101356	0.380196	0.223352	0.809042	0.504029	0.571843	0.565178
Novel01663	74	113	83	244	246	197	276	111	272	251	219	268	287	308	343	275	184	247	242	296	375	199	210	330	397	225	593	7.81372	11.5811	10.7805	21.9505	28.0895	12.2483	23.8678	11.9551	30.2431	25.1714	22.2007	30.2816	27.7112	28.9162	39.2444	31.4975	26.351	31.1709	24.5831	33.7187	34.6181	21.1827
Novel01664	34	234	181	27	83	1720	124	159	8	154	147	85	131	98	383	306	163	278	74	72	374	136	116	1	79	169	5	2.75252	18.3871	18.0245	1.86228	7.26629	81.9908	8.22148	13.1296	0.681983	11.8408	11.4252	7.36356	9.69774	7.05412	33.5975	26.8714	17.8975	26.8982	5.7634	6.28836	26.4709	11.0992
Novel01665	949	415	93	42	216	626	58	20	385	6	15	3	3	3	14	7	6	3	5	2	3	4	3	8	4	2	3	31.2356	13.258	3.7653	1.17777	7.68812	12.1323	1.56346	0.671454	13.3437	0.187561	0.473992	0.105663	0.0902926	0.087795	0.499308	0.249918	0.267848	0.118013	0.158325	0.0710177	0.0863278	0.132723
Novel01668	306	525	539	751	595	793	612	540	410	393	451	418	522	519	711	713	594	633	430	505	503	548	507	362	510	417	623	65.9072	109.753	142.802	137.81	138.583	100.57	107.954	118.634	92.988	80.3918	93.2576	96.3396	102.809	99.3902	165.935	166.578	173.521	162.945	89.0995	117.343	94.7165	118.985
Novel01670	37	44	17	19	8	37	0	12	2	52	38	96	11	11	12	2	6	15	29	16	31	9	10	6	6	13	24	2.78958	3.21985	1.57659	1.22045	0.652244	1.64257	0	0.922828	0.158781	3.72347	2.75053	7.74507	0.758363	0.737385	0.980337	0.163563	0.613539	1.35162	2.10344	1.3014	2.04336	0.684039
Novel01671	1	6	4	50	17	37	96	66	91	21	8	16	5	7	2	5	2	8	30	24	49	24	25	31	20	3	18	0.151209	0.880594	0.743997	6.44136	2.77978	3.29431	11.8885	10.1795	14.4894	3.01582	1.16135	2.5889	0.691347	0.941112	0.327692	0.820097	0.410168	1.44575	4.36411	3.9151	6.4777	3.6584
Novel01673	18	63	19	87	46	101	395	216	345	40	26	47	28	25	7	35	18	14	104	138	165	88	109	134	76	17	76	1.39465	4.73781	1.81083	5.74301	3.85418	4.60784	25.0648	17.0706	28.1476	2.94347	1.93402	3.89679	1.9838	1.72225	0.587687	2.94155	1.89155	1.29642	7.75212	11.5352	11.1769	6.87346
Novel01674	261	258	775	256	482	457	170	124	72	110	193	184	260	281	326	325	415	339	122	352	330	225	328	253	449	270	341	27.3106	26.2033	99.7529	22.8223	54.5407	28.1574	14.5685	13.2347	7.93332	10.9318	19.3885	20.6028	24.8778	26.1434	36.9629	36.8885	58.8969	42.3952	12.2814	39.7362	30.1892	23.7342
Novel01675	38	44	35	62	34	83	26	44	19	55	43	68	60	47	42	35	20	30	46	42	16	52	35	40	25	11	20	5.5496	6.23701	6.28751	7.71434	5.36957	7.13741	3.10976	6.5544	2.92188	7.62866	6.02897	10.6268	8.01266	6.10296	6.64636	5.5445	3.96152	5.23631	6.46296	6.61729	2.04289	7.65566
Novel01676	22	13	9	30	38	21	46	37	36	5	3	11	15	24	11	28	5	24	54	66	52	30	14	48	62	14	60	3.6235	2.07824	1.8234	4.20975	6.76819	2.03662	6.20497	6.21598	6.24367	0.782138	0.474377	1.93872	2.25915	3.51465	1.96316	5.00243	1.11694	4.72436	8.55648	11.7274	7.48782	4.98113
Novel01677	132	94	88	129	218	80	262	126	153	69	53	37	134	123	150	156	112	154	212	322	255	123	110	200	384	270	347	25.3388	17.514	20.7792	21.0975	45.2535	9.04247	41.1898	24.6709	30.9268	12.5797	9.76753	7.60031	23.5215	20.9934	31.2004	32.4828	29.1598	35.3313	39.1511	66.6839	42.7955	23.8023
Novel01678	304	441	480	546	886	696	749	486	407	234	297	201	841	843	673	695	592	798	421	578	1158	426	811	793	979	556	587	32.352	45.5526	62.8351	49.5051	101.964	43.6136	65.2809	52.7554	45.6094	23.6511	30.3446	22.8898	81.8411	79.7665	77.6069	80.2287	85.4483	101.498	43.1028	66.3604	107.741	45.7024
Novel01680	99	58	65	23	75	67	37	34	15	10	16	4	38	18	34	12	11	21	55	34	51	17	22	13	63	64	64	6.55688	3.72852	5.29552	1.29783	5.37163	2.61289	2.00697	2.29691	1.04613	0.629028	1.01737	0.283491	2.30141	1.05998	2.44005	0.862105	0.988117	1.66229	3.50445	2.42937	2.9531	1.13504
Novel01681	1525	1443	1754	1524	3070	1597	1249	999	972	1351	1705	1331	1351	1227	1443	916	1234	1385	990	1222	1702	872	1185	1066	1713	2012	1858	104.321	95.8108	147.593	88.8211	227.103	64.3268	69.9746	69.706	70.0164	87.7739	111.975	97.431	84.5094	74.6297	106.961	67.9695	114.491	113.234	65.1527	90.1833	101.791	60.1339
Novel01682	35	2	0	0	4	3	2	0	0	0	0	0	0	0	0	0	0	0	0	0	0	0	0	0	0	0	0	3.64356	0.202085	0	0	0.450299	0.183893	0.170516	0	0	0	0	0	0	0	0	0	0	0	0	0	0	0
Novel01683	101	11	3	1	6	11	0	5	13	1	0	1	0	1	2	0	0	0	0	0	0	0	0	0	0	0	1	12.6561	1.33788	0.462415	0.10676	0.81304	0.811624	0	0.639072	1.71535	0.119011	0	0.13409	0	0.111415	0.271559	0	0	0	0	0	0	0
Novel01684	150	208	115	238	318	211	1480	576	298	662	721	323	727	660	550	370	145	379	377	939	802	532	780	847	762	759	942	3.62281	4.87601	3.41653	4.89735	8.30549	3.0007	29.2747	14.1899	7.57884	15.1852	16.7181	8.34785	16.056	14.1731	14.3938	9.69334	4.74981	10.9401	8.75975	24.4666	16.9346	12.9529
Novel01686	149	9	69	5	13	0	11	3	270	1	2	0	2	0	0	6	0	1	13	5	21	1	0	4	4	0	0	10.0907	0.591592	5.74798	0.288491	0.95205	0	0.610102	0.207232	19.2543	0.0643193	0.130035	0	0.123854	0	0	0.440759	0	0.0809393	0.846979	0.365306	1.24337	0.0682708
Novel01687	184	170	226	195	223	196	277	228	237	189	159	111	484	488	413	382	681	376	158	163	256	142	171	169	202	178	175	22.501	20.1781	33.9958	20.3165	29.4898	14.1132	27.7422	28.4395	30.5186	21.951	18.6672	14.5253	54.1225	53.0603	54.7257	50.6716	112.95	54.9539	18.5882	21.5043	27.3697	17.5055
Novel01688	5	14	11	25	9	66	13	10	7	13	12	14	15	13	5	10	6	5	14	10	16	5	7	4	0	3	3	0.735501	1.99888	1.99039	3.13316	1.43166	5.71666	1.56615	1.50043	1.08428	1.8162	1.69469	2.20373	2.01768	1.70029	0.796967	1.59562	1.19707	0.879042	1.98124	1.58696	2.05769	0.741455
Novel01689	29	7	26	8	6	7	3	4	1	21	44	30	21	12	34	6	10	7	1	3	2	3	7	4	3	7	5	3.42763	0.803045	3.78009	0.805592	0.766885	0.487168	0.290398	0.482235	0.124459	2.35734	4.99281	3.79432	2.26967	1.26108	4.35444	0.769244	1.60306	0.988827	0.113708	0.382534	0.206667	0.357453
Novel01690	95	35	3	4	15	9	2	2	8	1	1	0	0	1	2	0	0	1	1	0	0	0	0	1	0	0	0	9.08591	3.24907	0.352939	0.325937	1.55138	0.506842	0.156658	0.195109	0.805687	0.0908349	0.0918209	0	0	0.0850374	0.207268	0	0	0.114307	0.0920112	0	0	0
Novel01691	304	440	236	659	487	982	701	514	697	320	272	185	1012	913	710	439	288	447	384	344	489	220	316	317	284	277	395	13.7519	19.3191	13.1321	25.3982	23.8232	26.1568	25.9706	23.7167	33.2011	13.7482	11.8128	8.95524	41.8616	36.7218	34.8019	21.5412	17.6699	24.167	16.7115	16.788	19.3394	10.0326
Novel01694	3195	1214	576	431	333	760	212	20	223	5262	6622	2739	2123	2179	1711	1597	667	384	161	242	1115	351	722	438	280	440	971	193.462	71.3491	42.9022	22.2347	21.8048	27.0971	10.5132	1.23525	14.2187	302.61	384.955	177.473	117.55	117.313	112.262	104.893	54.7777	27.7895	9.37876	15.8086	59.0262	21.4256
Novel01695	137	197	20	240	52	318	45	314	90	26	43	30	45	41	15	39	10	21	205	29	41	80	24	68	80	133	63	3.47743	4.85345	0.624455	5.19014	1.42733	4.75281	0.935464	8.12963	2.40554	0.626787	1.04786	0.814849	1.04448	0.92531	0.41256	1.07379	0.344264	0.637065	5.00597	0.794126	0.909847	2.04706
Novel01696	68	49	23	15	33	16	16	10	26	7	17	20	12	10	9	7	6	4	6	3	10	5	13	10	5	3	2	5.1459	3.59911	2.14098	0.967104	2.70054	0.712948	0.991629	0.77189	2.07185	0.503105	1.23509	1.61957	0.830389	0.672849	0.737993	0.574603	0.615826	0.361775	0.436817	0.244922	0.661605	0.381438
Novel01697	248	4	21	2	5	141	6	83	3	245	412	464	8	11	295	333	2	451	64	23	56	832	133	1402	19	5525	34	10.5101	0.164537	1.09474	0.0722132	0.229145	3.51853	0.20825	3.58788	0.133878	9.86123	16.763	21.0423	0.310024	0.414491	13.5468	15.308	0.114958	22.8434	2.60935	1.05157	2.07487	35.5453
Novel01698	6	28	9	17	8	91	18	25	13	11	8	6	15	11	4	16	9	19	20	12	61	20	29	18	45	29	6	0.837107	3.7917	1.54456	2.02073	1.20699	7.47577	2.05674	3.55772	1.90987	1.45757	1.07156	0.895773	1.91368	1.36454	0.604709	2.4214	1.70304	3.16818	2.68445	1.80619	7.44056	2.81294
Novel01699	3	18	1	18	5	33	37	33	26	24	28	20	10	15	3	15	3	9	40	11	11	26	16	49	9	3	20	0.481419	2.80363	0.197394	2.46096	0.867671	3.11818	4.86273	5.40155	4.39346	3.65781	4.31377	3.43439	1.4674	2.14022	0.521651	2.61102	0.652946	1.72612	6.17529	1.90435	1.54327	4.20607
Novel01700	9	10	11	31	11	25	42	25	38	20	17	18	24	28	11	22	12	15	58	28	46	35	26	72	27	12	54	1.9645	2.11863	2.95349	5.76502	2.59648	3.21318	7.50819	5.56612	8.73424	4.14617	3.5625	4.20436	4.79036	5.43416	2.60171	5.20894	3.55259	3.91316	12.1796	6.59357	8.77837	7.70156
Novel01703	79	512	60	311	38	671	851	688	647	240	123	80	77	220	37	46	18	37	573	160	521	565	744	1181	348	124	747	16.9255	106.471	15.8124	56.7679	8.804	84.6488	149.32	150.35	145.965	48.8352	25.2997	18.3409	15.0852	41.9084	8.58958	10.6903	5.23046	9.47417	118.104	36.9817	97.5882	122.029
Novel01704	52	75	49	117	93	105	259	194	174	137	136	84	133	128	88	99	63	93	194	165	174	108	108	124	107	89	174	2.66564	3.73168	3.08977	5.1099	5.15541	3.16936	10.8736	10.1438	9.39244	6.67	6.69319	4.6078	6.23443	5.83408	4.88807	5.5049	4.38018	5.69779	9.56742	9.12503	7.79817	5.58113
Novel01705	5	4	3	14	7	13	18	22	6	21	23	26	17	16	14	8	10	6	20	9	12	10	15	15	3	3	11	0.997535	0.774576	0.736228	2.37966	1.51022	1.52717	2.94108	4.47696	1.26049	3.97911	4.40537	5.55071	3.10138	2.8382	3.02652	1.73127	2.7059	1.43066	3.8387	1.93711	2.09308	2.01122
Novel01708	59	16	37	56	12	54	127	57	76	54	103	133	31	29	35	59	43	57	82	52	82	58	55	42	93	51	50	3.52262	0.927213	2.71737	2.8486	0.774779	1.89842	6.21003	3.47129	4.77814	3.06207	5.90402	8.49733	1.69248	1.53949	2.26433	3.82105	3.48206	4.06738	4.71002	3.34942	4.2803	3.49094
Novel01709	133	299	293	44	296	195	185	238	286	310	299	260	483	464	193	27	48	25	74	197	138	459	418	129	102	590	426	12.2443	26.7178	33.1806	3.45117	29.4686	10.5707	13.9486	22.3493	27.7256	27.1053	26.4272	25.6138	40.6611	37.9811	19.253	2.69628	5.99348	2.75074	6.55407	19.5661	11.1073	42.5989
Novel01710	55	25	1	1	13	18	3	0	12	0	0	0	0	0	0	1	0	0	0	0	0	0	0	0	1	0	0	5.76998	2.54564	0.129046	0.0893801	1.47482	1.11191	0.257756	0	1.32564	0	0	0	0	0	0	0.113796	0	0	0	0	0	0
Novel01711	60	49	2	4	8	103	10	2	59	2	0	0	0	0	5	0	0	0	0	0	0	0	0	0	0	0	0	6.56599	5.20464	0.269223	0.372939	0.94672	6.63698	0.896242	0.223245	6.7988	0.207868	0	0	0	0	0.592892	0	0	0	0	0	0	0
Novel01712	0	1	15	0	17	61	0	0	30	21	66	24	3	7	8	47	5	8	0	0	4	0	17	0	0	1	4	0	0.136355	2.59208	0	2.5826	5.04591	0	0	4.4379	2.8019	8.90154	3.60789	0.385384	0.874355	1.21779	7.16209	0.952683	1.3432	0	0	0.491282	0
Novel01713	58	37	44	45	69	20	61	31	12	19	34	29	32	30	45	9	28	21	39	9	13	27	55	21	35	22	22	1.48801	0.921354	1.38856	0.983605	1.9143	0.30213	1.2817	0.811228	0.324184	0.462957	0.837441	0.796149	0.750717	0.684329	1.25097	0.25046	0.974295	0.643909	0.962585	0.2491	0.291587	0.698303
Novel01714	49	16	13	17	10	42	7	13	5	0	0	1	0	3	0	7	1	4	3	1	2	1	2	6	6	1	2	4.3819	1.38878	1.43002	1.29522	0.967052	2.21157	0.512674	1.1858	0.470835	0	0	0.0956939	0	0.238535	0	0.679019	0.121289	0.427517	0.258097	0.0964761	0.156366	0.0901505
Novel01716	21	25	30	42	28	34	79	44	39	54	31	48	74	68	58	55	56	31	55	40	52	38	21	84	39	32	86	3.26664	3.77458	5.74032	5.56622	4.71003	3.1142	10.0643	6.98132	6.3882	7.97781	4.62957	7.98989	10.526	9.40494	9.77613	9.28029	11.8147	5.76328	8.23077	6.71267	7.07183	5.95891
Novel01717	5	33	120	44	84	33	18	71	45	60	77	28	73	46	62	44	71	148	37	111	161	23	175	1	106	166	101	0.743584	4.76343	21.952	5.57496	13.509	2.88974	2.19234	10.7701	7.047	8.4746	10.9938	4.4559	9.92728	6.08251	9.99099	7.09789	14.321	26.3056	5.29368	17.8088	20.933	3.44817
Novel01718	16	17	14	36	38	39	66	31	46	31	24	33	27	24	22	9	5	13	48	31	52	30	27	41	29	19	56	1.17255	1.20923	1.26204	2.24773	3.01148	1.68292	3.96126	2.31727	3.54979	2.15766	1.68858	2.58788	1.80936	1.56383	1.747	0.715438	0.496977	1.13863	3.38415	2.45091	3.33167	2.21633
Novel01722	57	142	84	35	7	32	24	44	9	21	34	27	28	33	20	24	9	13	21	19	11	37	4	50	30	42	71	5.08053	12.2848	9.20972	2.65786	0.674707	1.67946	1.75195	4.00027	0.844711	1.77771	2.90944	2.57523	2.28213	2.61525	1.93162	2.3204	1.088	1.38485	1.80073	1.82701	0.857182	3.32458
Novel01723	0	0	0	0	33	0	1	1	0	0	1	0	2	0	0	0	39	0	0	0	1	8	0	180	0	0	0	0	0	0	0	1.87067	0	0.0429317	0.0534692	0	0	0.0503266	0	0.0958691	0	0	0	2.77281	0	0	0	0.0458297	0.422759
Novel01725	106	99	85	153	92	125	157	137	145	179	169	149	108	131	59	58	27	49	108	68	95	77	109	117	88	52	162	14.5146	13.1577	14.3169	17.8492	13.6229	10.0784	17.6065	19.1347	20.9073	23.2787	22.2168	21.8324	13.5229	15.949	8.75401	8.61475	5.01436	8.019	14.2271	10.0452	11.3728	10.6289
Novel01728	34	35	47	54	87	50	71	35	25	93	122	141	80	93	78	48	61	89	35	84	76	71	70	90	111	84	81	2.74431	2.74201	4.66644	3.71345	7.59376	2.37634	4.69342	2.88154	2.12484	7.12928	9.4539	12.1784	5.90462	6.67425	6.82191	4.20255	6.67787	8.5856	2.71781	7.31454	5.36308	5.77716
Novel01729	115	134	177	319	714	465	277	347	232	239	239	331	168	211	222	273	191	295	297	303	278	263	251	301	270	276	399	6.63676	7.50601	12.5651	15.6848	44.5594	15.8014	13.0923	20.4263	14.0987	13.0998	13.242	20.4411	8.86575	10.8269	13.8825	17.0898	14.9502	20.3473	16.4896	18.8649	14.0265	15.3008
Novel01730	0	0	1	2	3	28	2	1	0	0	0	1	0	0	0	2	1	1	4	1	0	7	4	0	0	2	25	0	0	0.121658	0.168527	0.320859	1.63062	0.162	0.100882	0	0	0	0.105834	0	0	0	0.214564	0.134142	0.118205	0.380597	0.106699	0	0.697925
Novel01733	17	1	182	18	1	0	12	25	0	4	0	7	115	126	51	24	13	2	1	2	49	93	1	5	73	0	306	1.21087	0.0691343	15.946	1.09232	0.0770248	0	0.700012	1.81631	0	0.270592	0	0.533535	7.4902	7.97964	3.93618	1.85428	1.25587	0.170257	0.0685241	0.153685	3.05134	6.67778
Novel01734	40	66	110	65	63	76	15	9	83	55	113	47	45	53	50	36	25	37	53	43	67	23	101	39	77	57	41	1.30546	2.0907	4.41599	1.80736	2.22344	1.4605	0.400931	0.299604	2.85241	1.7048	3.5406	1.64141	1.34296	1.53795	1.76819	1.27445	1.10661	1.44321	1.66408	1.51399	1.91172	0.756713
Novel01735	494	239	251	279	173	244	317	189	57	124	172	241	107	127	163	231	147	182	205	523	195	288	172	265	307	199	709	210.013	98.6196	131.258	101.054	79.5332	61.0793	110.371	81.9565	25.5168	50.0667	70.2012	109.636	41.5959	48.0052	75.0869	106.524	84.7599	92.4734	83.8434	239.869	72.477	123.428
Novel01736	25	13	1	1	4	0	1	0	20	1	4	1	0	1	4	0	0	0	0	0	0	0	0	1	0	0	0	1.21556	0.613515	0.0598093	0.0414253	0.210319	0	0.039821	0	1.02399	0.046179	0.186721	0.05203	0	0.0432316	0.210743	0	0	0	0	0	0	0
Novel01737	529	894	518	1236	2093	1163	2154	1548	1535	2385	2483	2287	2016	2039	1723	1284	1041	1587	1823	1597	2309	1111	1723	1645	1350	975	1626	11.8137	19.3781	14.2296	23.5167	50.5453	15.293	39.3959	35.2616	36.0968	50.5854	53.2356	54.6528	41.1687	40.4866	41.6938	31.1036	31.5307	42.3577	39.1662	38.4757	45.0815	25.0117
Novel01740	4	3	1	4	4	2	5	3	4	2	6	5	0	0	0	0	0	0	3	3	1	4	1	1	3	0	5	2.51781	1.83286	0.774276	2.14512	2.72274	0.741272	2.57756	1.92613	2.65127	1.19564	3.62586	3.36783	0	0	0	0	0	0	1.81669	2.03722	0.550312	2.53819
Novel01741	8	4	17	4	1	6	4	3	4	3	7	2	8	12	6	4	11	9	3	3	7	11	7	3	5	14	0	1.13367	0.550179	2.96333	0.482933	0.153243	0.50065	0.464231	0.433632	0.596884	0.403764	0.952341	0.303281	1.03666	1.51197	0.921311	0.614858	2.11419	1.52429	0.408992	0.45864	0.867246	1.57142
Novel01742	72	44	27	35	24	27	79	45	54	12	32	13	65	55	54	53	32	35	55	51	66	51	52	123	55	46	78	5.43847	3.22584	2.50865	2.25238	1.96037	1.20086	4.88706	3.46704	4.29506	0.860862	2.32055	1.05076	4.48957	3.69379	4.41972	4.34247	3.27829	3.15965	3.99671	4.15592	4.35847	3.88343
Novel01743	0	1	0	0	5	0	8	2	1	5	12	3	0	1	0	3	1	9	3	15	4	4	6	10	8	21	21	0	0.101302	0	0	0.564321	0	0.683816	0.212915	0.109902	0.495622	1.20241	0.335052	0	0.0927979	0	0.339634	0.141556	1.12264	0.301224	1.68895	0.364988	0.420857
Novel01744	35	2	7	3	64	5	1	1	5	1	1	0	5	4	29	1	1	0	0	25	1	5	6	0	0	1	0	3.12305	0.173216	0.76832	0.228067	6.17553	0.262704	0.0730782	0.0910152	0.4698	0.084746	0.0856659	0	0.407971	0.317348	2.80392	0.0967895	0.121022	0	0	2.4066	0.0780113	0.449762
Novel01747	111	49	4	12	40	33	3	2	20	2	4	0	1	0	1	0	1	0	2	0	2	0	0	1	0	1	2	3.31487	1.42032	0.146939	0.305319	1.29177	0.580286	0.0733738	0.0609222	0.628934	0.0567259	0.114683	0	0.0273081	0	0.0323594	0	0.0405039	0	0.0574605	0	0.0522179	0
Novel01751	0	0	0	0	0	0	0	0	0	1	56	0	0	0	0	0	0	0	0	0	0	0	0	0	0	0	0	0	0	0	0	0	0	0	0	0	0.0839161	4.75031	0	0	0	0	0	0	0	0	0	0	0
Novel01752	282	274	427	678	520	1327	678	497	416	187	180	279	296	459	328	445	261	356	436	457	565	446	297	709	478	256	692	15.4718	14.5911	28.8172	31.692	30.8516	42.8693	30.4647	27.8131	24.0334	9.74407	9.48113	16.3799	14.8501	22.3907	19.4994	26.483	19.4216	23.3436	23.013	27.0495	27.101	24.6676
Novel01754	420	536	682	731	1072	695	816	637	472	354	581	352	866	732	815	527	677	764	570	732	834	536	657	539	911	902	748	21.5846	26.7366	43.1135	32.0068	59.5763	21.0313	34.3449	33.3916	25.5428	17.2785	28.6661	19.3578	40.6969	33.4481	45.3848	29.3781	47.1887	46.9262	28.1816	40.5844	37.4721	27.7691
Novel01755	177	255	45	19	28	123	23	24	10	204	151	135	4	11	30	25	15	19	17	59	10	175	182	137	61	21	56	77.2704	108.05	24.1649	7.06679	13.2185	31.6177	8.22326	10.6869	4.59697	84.582	63.2868	63.0653	1.59679	4.2697	14.1912	11.8385	8.88147	9.91333	7.13977	27.7872	3.81668	77.0156
Novel01758	486	427	349	774	930	916	860	859	464	1114	1299	965	918	768	625	544	500	650	735	627	697	649	970	654	543	772	904	25.4928	21.7398	22.5185	34.5901	52.7531	28.2919	36.9451	45.9597	25.629	55.4977	65.4165	54.1659	44.0324	35.8185	35.5237	30.9526	35.5718	40.7494	37.0907	35.4815	31.964	34.3184
Novel01760	52	28	4	0	8	31	6	1	14	0	0	0	0	0	1	0	0	0	0	1	0	0	0	0	0	0	2	2.198	1.14876	0.207978	0	0.365678	0.771564	0.207708	0.0431149	0.623139	0	0	0	0	0	0.0458018	0	0	0	0	0.0456014	0	0
Novel01761	65	14	5	0	8	15	1	0	15	0	0	0	0	0	1	1	0	0	0	0	0	0	0	0	0	0	0	2.75037	0.574979	0.260244	0	0.366059	0.373726	0.0346541	0	0.668345	0	0	0	0	0	0.0458495	0.0458981	0	0	0	0	0	0
Novel01762	12	3	1	0	2	0	0	1	0	0	0	0	0	1	0	0	0	0	0	1	0	0	0	0	1	0	0	1.96847	0.477655	0.201781	0	0.354781	0	0	0.167321	0	0	0	0	0	0.145852	0	0	0	0	0	0.17697	0	0
Novel01763	205	301	342	531	687	736	605	430	346	555	626	882	466	521	444	518	339	588	828	740	837	762	894	961	815	579	1170	9.59416	13.6731	19.6885	21.1727	34.7691	20.2822	23.1892	20.5269	17.0514	24.6691	28.127	44.1712	19.9428	21.6798	22.5161	26.2966	21.5182	32.8895	37.2803	37.3627	34.2472	35.9509
Novel01769	15	2	0	0	0	0	0	0	0	0	0	0	1	0	0	0	0	0	0	0	0	0	1	1	0	0	0	2.01654	0.260971	0	0	0	0	0	0	0	0	0	0	0.122932	0	0	0	0	0	0	0	0	0
Novel01770	11	1	3	0	1	0	0	0	1	0	0	0	0	0	0	0	0	0	0	0	0	0	0	0	0	2	0	2.02998	0.179121	0.681011	0	0.199564	0	0	0	0.194326	0	0	0	0	0	0	0	0	0	0	0	0	0
Novel01773	15	7	14	4	2	21	6	10	3	9	9	11	10	14	16	4	14	7	3	5	1	0	1	0	5	3	7	1.60262	0.725911	1.83992	0.364106	0.231075	1.32112	0.525009	1.08979	0.337514	0.91325	0.923163	1.25762	0.976982	1.32994	1.85232	0.463571	2.02871	0.893847	0.308358	0.576318	0.0934082	0
Novel01774	14	17	3	10	13	6	8	13	14	2	5	1	5	4	2	1	1	5	10	8	7	5	6	5	6	11	7	1.32031	1.55612	0.34802	0.803487	1.32579	0.333185	0.617897	1.25053	1.3903	0.179138	0.452706	0.100918	0.431188	0.335409	0.204379	0.102298	0.12791	0.563567	0.907288	0.81394	0.577157	0.475358
Novel01777	425	541	952	888	2555	1300	1082	732	589	563	643	722	946	886	1292	1154	1325	1449	633	1220	1164	687	794	887	1310	885	1151	28.3564	35.0353	78.1325	50.4782	184.347	51.0729	59.1243	49.8168	41.3818	35.6762	41.1879	51.5486	57.7166	52.5607	93.4075	83.5189	119.903	115.546	40.6314	87.8162	67.8987	46.2083
Novel01778	23	18	1	6	8	8	0	0	5	0	0	0	1	1	0	0	0	0	0	0	0	0	0	0	0	0	1	1.71338	1.3015	0.0916345	0.380808	0.644465	0.350914	0	0	0.392218	0	0	0	0.0681199	0.0662355	0	0	0	0	0	0	0	0
Novel01779	0	26	0	155	53	0	1	0	0	0	0	0	0	0	0	0	0	20	0	0	0	0	0	0	0	0	0	0	2.79175	0	14.6089	6.34038	0	0.090601	0	0	0	0	0	0	0	0	0	0	2.64431	0	0	0	0
Novel01781	2	0	0	4	0	0	0	1	4	0	1	17	0	0	0	0	0	1	1	0	0	1	1	1	0	1	5	0.504344	0	0	0.859381	0	0	0	0.257217	1.06216	0	0.242099	4.58736	0	0	0	0	0	0.301386	0.242601	0	0	0.254213
Novel01784	966	730	378	630	601	879	440	303	297	423	504	533	397	434	300	289	212	256	294	252	321	318	349	377	327	274	448	39.8368	29.2197	19.1748	22.1349	26.8018	21.3442	14.8606	12.7454	12.8972	16.5674	19.9542	23.5208	14.9708	15.9133	13.4056	12.9277	11.8576	12.6175	11.6641	11.2114	11.5733	13.2201
Novel01785	27	17	23	6	12	4	13	11	4	12	16	15	16	24	19	12	11	21	17	32	35	13	28	24	40	32	43	0.968367	0.591795	1.0147	0.18334	0.465415	0.0844736	0.381853	0.402412	0.151066	0.408757	0.550925	0.575685	0.52474	0.765336	0.738392	0.466847	0.535085	0.900164	0.586571	1.23817	1.09746	0.470025
Novel01786	0	1	0	0	84	0	0	0	1	10	5	29	0	0	73	1	0	1	2	0	2	33	0	0	0	0	0	0	0.0926124	0	0	8.66733	0	0	0	0.100474	0.906214	0.458026	2.961	0	0	7.5475	0.1035	0	0.114038	0.18359	0	0.16684	3.17423
Novel01787	66	64	58	98	32	102	61	113	25	136	165	111	44	80	34	52	16	41	78	45	46	61	75	33	20	32	46	17.7456	16.7021	19.1826	22.4492	9.30419	16.1484	13.4323	30.9904	7.07811	34.729	42.5918	31.9364	10.818	19.125	9.90562	15.1658	5.83471	13.1752	20.176	13.053	10.8131	16.534
Novel01788	13	6	1	19	9	20	34	20	17	35	33	52	14	22	16	9	2	9	23	14	10	20	11	22	12	7	16	0.460756	0.206407	0.0435974	0.573734	0.344948	0.41739	0.986922	0.723036	0.634466	1.17816	1.12289	1.97219	0.453736	0.69329	0.614475	0.346009	0.0961416	0.381238	0.784244	0.535314	0.309866	0.714593
Novel01790	186	104	57	75	75	118	140	62	117	52	61	91	40	50	23	58	17	46	78	175	100	100	82	96	91	26	212	38.6268	20.9631	14.5607	13.2699	16.843	14.4292	23.8111	13.1332	25.5855	10.2562	12.1619	20.2225	7.59597	9.23232	5.1756	13.0653	4.78827	11.4172	15.5835	39.2073	18.1561	20.9352
Novel01791	62	76	63	165	157	105	229	141	96	138	167	193	118	124	77	69	91	91	178	156	234	146	96	197	188	167	199	2.79842	3.32952	3.4978	6.34504	7.66309	2.79059	8.46512	6.49147	4.56273	5.91573	7.2366	9.32172	4.87025	4.97632	3.7659	3.37822	5.57079	4.90896	7.72924	7.59624	9.23386	6.64317
Novel01792	305	231	205	270	802	261	279	145	41	212	314	264	411	389	269	301	321	457	254	366	267	183	181	222	329	404	281	9.33502	6.86236	7.71795	7.04058	26.5444	4.70371	6.99352	4.52674	1.32139	6.16253	9.2266	8.64643	11.5028	10.586	8.92123	9.99307	13.3252	16.717	7.47902	12.0851	7.14452	5.64635
Novel01793	18	5	26	10	14	68	15	5	1	5	4	18	11	9	12	12	11	15	13	15	8	33	14	16	13	12	41	1.32631	0.357591	2.35655	0.62777	1.11553	2.95029	0.905188	0.375789	0.0775894	0.349904	0.282962	1.41926	0.741159	0.589629	0.958097	0.959112	1.0993	1.32096	0.921531	1.19238	0.515356	2.45124
Novel01794	832	966	802	1697	2297	1580	2254	1752	1069	1423	1768	1830	1299	1210	1148	1020	943	1246	1631	1468	1571	1363	1462	1566	1898	2059	2588	20.3182	22.8973	24.0917	35.3079	60.6604	22.7197	45.0808	43.6413	27.4897	33.0045	41.4515	47.8222	29.008	26.2731	30.3781	27.0195	31.2339	36.3668	38.3187	38.6759	33.5416	33.5551
Novel01796	33	19	29	27	73	13	41	16	21	20	26	16	29	33	19	30	12	17	13	16	38	11	11	17	21	18	17	3.18997	1.78268	3.44829	2.22365	7.63096	0.739949	3.24589	1.5776	2.13759	1.83616	2.41292	1.65505	2.56342	2.8363	1.99014	3.14566	1.57329	1.96403	1.20896	1.66858	3.21146	1.07193
Novel01799	1	4	24	15	16	261	182	30	1	10	7	12	9	19	39	61	8	48	6	83	21	86	1	75	45	9	22	0.146569	0.569048	4.327	1.87311	2.53598	22.5252	21.8469	4.48504	0.154339	1.39204	0.985003	1.88209	1.20624	2.47606	6.1939	9.69817	1.59033	8.40834	0.846038	13.1242	2.69097	12.707
Novel01800	4	20	54	66	113	408	483	48	1	61	44	22	85	94	311	68	47	202	14	235	158	114	3	125	140	30	67	0.0943904	0.458083	1.56745	1.32691	2.88356	5.66908	9.33451	1.15534	0.0248485	1.36712	0.996821	0.555531	1.83415	1.97224	7.95216	1.74058	1.50425	5.69699	0.317828	5.98258	3.25965	2.7119
Novel01801	0	0	0	7	1	0	0	1	0	3	1	1	16	12	2	0	0	0	1	0	53	1	0	3	0	0	1	0	0	0	1.1341	0.20564	0	0	0.193967	0	0.541819	0.182567	0.20349	2.78223	2.02895	0.412109	0	0	0	0.182945	0	8.81144	0.191702
Novel01803	40	44	24	68	58	84	68	77	33	93	86	200	49	44	21	33	33	59	93	45	42	85	44	68	45	57	83	3.54196	3.78166	2.61413	5.13005	5.55385	4.37973	4.93138	6.95467	3.07701	7.82121	7.31103	18.9509	3.96759	3.46418	2.01493	3.16967	3.96325	6.24398	7.92249	4.29881	3.25146	7.58758
Novel01805	15	8	4	7	1	4	0	3	4	20	22	19	15	21	14	5	7	9	3	3	5	2	4	2	1	1	5	0.816895	0.422874	0.267959	0.32479	0.0588922	0.128268	0	0.166647	0.229386	1.03446	1.15026	1.10725	0.746988	1.01686	0.826152	0.295367	0.517043	0.585792	0.157178	0.176258	0.238063	0.109801
Novel01806	23	63	30	25	29	24	61	22	39	106	87	63	71	84	90	63	23	52	27	33	53	21	31	62	43	8	20	1.4322	3.80769	2.29789	1.32631	1.95279	0.879977	3.11087	1.39733	2.55724	6.26886	5.20105	4.19791	4.04279	4.65071	6.0726	4.25532	1.94248	3.86994	1.61746	2.21688	2.88534	1.31824
Novel01807	275	101	9	44	26	85	23	18	12	4	8	8	10	9	5	11	1	2	5	1	8	6	1	6	1	4	4	10.5131	3.74771	0.423227	1.43311	1.07487	1.91338	0.720116	0.701897	0.483071	0.145233	0.293619	0.327269	0.349579	0.305918	0.207121	0.45615	0.0518504	0.0913807	0.183892	0.0412431	0.267383	0.231233
Novel01808	17	5	10	76	208	6	25	29	8	64	96	102	84	101	72	45	118	63	18	42	36	25	73	18	69	145	59	0.62974	0.179775	0.455664	2.39858	8.33218	0.130872	0.758453	1.09575	0.312057	2.25165	3.41413	4.04324	2.84537	3.32658	2.89003	1.80818	5.92854	2.78919	0.641476	1.67847	1.1659	0.933584
Novel01809	29	24	56	28	67	437	17	39	24	100	43	288	10	13	33	23	30	44	30	37	50	71	28	37	63	58	215	0.952581	0.765176	2.26269	0.783594	2.37992	8.45221	0.45733	1.30669	0.830132	3.11969	1.35603	10.1231	0.300367	0.379675	1.17456	0.8195	1.33653	1.72736	0.948028	1.31117	1.43589	2.35106
Novel01810	510	243	985	480	1300	458	265	244	128	315	599	343	418	455	442	322	676	614	206	473	400	339	365	344	784	853	515	26.9959	12.4847	64.1352	21.647	74.4138	14.275	11.4881	13.1741	7.13459	15.836	30.4404	19.4285	20.2326	21.4143	25.3517	18.4884	48.5319	38.8438	10.4904	27.011	18.5112	18.0896
Novel01813	16	16	21	54	88	52	49	23	80	63	70	103	31	30	33	28	28	28	45	38	35	32	50	40	45	63	67	0.887425	0.861346	1.43273	2.55173	5.2781	1.69824	2.22579	1.30119	4.67233	3.31864	3.7274	6.11316	1.57225	1.47944	1.98327	1.68456	2.10631	1.85608	2.40115	2.27378	1.69717	1.78922
Novel01814	2	1	1	9	20	3	12	4	4	9	15	31	6	0	3	4	4	2	8	2	4	2	7	2	11	8	26	0.127572	0.0619113	0.0784616	0.489098	1.37955	0.112676	0.626876	0.260248	0.268668	0.545224	0.91857	2.11594	0.349964	0	0.207349	0.276759	0.346049	0.152469	0.490919	0.137628	0.223064	0.128604
Novel01816	44	44	50	66	114	56	147	94	89	107	156	149	107	112	101	74	81	129	108	112	83	100	107	111	96	105	107	2.83553	2.75221	3.96356	3.62372	7.94456	2.12498	7.75846	6.17892	6.03954	6.54898	9.65169	10.2751	6.30541	6.41749	7.05278	5.17286	7.0798	9.93569	6.69578	7.78669	4.67634	6.49656
Novel01817	30	52	13	85	78	93	185	64	111	102	82	78	49	93	46	50	12	50	83	95	120	64	90	109	71	16	115	2.21051	3.71895	1.17828	5.33604	6.21511	4.03496	11.164	4.81009	8.61243	7.13804	5.80072	6.15011	3.30153	6.09283	3.6727	3.9963	1.19924	4.40319	5.88362	7.55175	7.73034	4.75392
Novel01819	167	173	173	127	241	346	341	182	203	84	165	47	253	237	222	284	193	198	169	155	134	177	176	174	182	83	151	14.14	14.2176	18.0183	9.16151	22.0665	17.2502	23.6464	15.7184	18.0993	6.75494	13.4127	4.25843	19.5885	17.8422	20.3678	26.0837	22.1638	20.0367	13.7663	14.1585	9.91939	15.1081
Novel01820	0	0	0	0	0	0	0	0	0	0	0	0	0	0	0	0	0	0	0	25	0	0	0	0	0	0	0	0	0	0	0	0	0	0	0	0	0	0	0	0	0	0	0	0	0	0	1.21802	0	0
Novel01821	3836	726	10879	3978	4757	1321	2303	2169	583	441	1531	1376	1223	2829	1576	5600	5787	3776	1733	3368	2613	3562	3169	3372	6732	3999	4637	516.552	94.8895	1802.01	456.383	692.71	104.743	253.984	297.918	82.6676	56.4004	197.928	198.276	150.595	338.714	229.958	817.975	1056.92	607.706	224.507	489.283	307.624	483.538
Novel01822	127	200	107	291	242	205	299	204	249	79	58	122	185	196	115	285	167	141	261	153	261	192	232	291	263	91	135	14.0304	21.4458	14.5406	27.3897	28.911	13.3353	27.0528	22.9878	28.9665	8.28897	6.15163	14.4226	18.6889	19.2525	13.7664	34.1529	25.0228	18.617	27.7397	18.2352	25.2088	21.383
Novel01823	555	613	1046	1138	3193	1390	1448	952	800	1051	1225	1112	1100	1174	1277	1040	1794	1538	889	1506	1728	1090	1254	1007	1819	1808	1682	41.0808	44.0405	95.2381	71.7658	255.581	60.5823	87.7791	71.8763	62.3545	73.8851	87.052	88.0781	74.4537	77.2643	102.422	83.5019	180.104	136.059	63.3058	120.261	111.824	81.3343
Novel01824	0	0	0	0	13	0	0	1	0	0	0	39	29	28	0	33	0	0	0	0	0	0	0	0	0	0	0	0	0	0	0	0.849336	0	0	0.0616248	0	0	0	2.52136	1.60213	1.5041	0	2.16264	0	0	0	0	0	0
Novel01825	12	2	19	16	30	77	8	27	86	16	63	33	55	47	26	29	13	19	61	101	61	39	95	0	17	99	86	1.1504	0.1861	2.24056	1.30683	3.11009	4.34655	0.62811	2.64019	8.68159	1.45679	5.79838	3.38533	4.82147	4.00619	2.70084	3.01567	1.69031	2.17695	5.62593	10.4458	5.11264	3.76908
Novel01827	229	1	9	6	91	0	1	0	6	0	0	0	0	1	0	0	3	4	2	7	7	0	7	0	7	5	6	87.2988	0.370015	4.22035	1.94874	37.5144	0	0.312212	0	2.40855	0	0	0	0	0.338952	0	0	1.55113	1.82247	0.733497	2.87888	2.33301	0
Novel01828	239	351	136	531	757	1100	595	389	293	353	319	432	394	442	228	351	87	268	434	279	381	499	465	652	348	232	503	19.101	27.2278	13.37	36.1562	65.4241	51.765	38.9451	31.7111	24.658	26.7942	24.4763	36.9454	28.794	31.4084	19.7447	30.4287	9.43044	25.5988	33.3691	24.0556	26.6213	40.2032
Novel01829	63	86	88	131	347	407	195	138	106	87	108	158	118	160	128	144	54	158	126	137	217	184	196	364	238	101	252	3.54018	4.69061	6.08275	6.2717	21.0862	13.4668	8.9742	7.90982	6.27223	4.64314	5.82647	9.50078	6.06337	7.9941	7.79385	8.77736	4.11559	10.6113	6.81163	8.30536	10.6608	10.4233
Novel01830	5	0	44	2	48	0	6	0	0	0	3	0	1	1	6	1	4	6	0	3	2	0	2	1	10	1	3	1.15999	0	12.5565	0.395315	12.0423	0	1.14002	0	0	0	0.668194	0	0.212145	0.206276	1.50832	0.251653	1.25863	1.66365	0	0.75086	0.405659	0
Novel01835	125	295	126	416	399	776	550	486	537	400	297	397	227	280	96	338	78	230	636	421	587	531	464	619	314	169	419	6.03443	13.8228	7.48221	17.11	20.8297	22.0584	21.7453	23.9313	27.2981	18.3398	13.7651	20.5085	10.0207	12.0185	5.02175	17.6995	5.10711	13.2703	29.5379	21.9261	24.7748	25.8418
Novel01836	291	253	396	262	504	319	467	227	225	256	277	171	559	504	509	330	519	453	197	710	901	540	401	499	924	1078	723	27.9303	23.5694	46.7531	21.4246	52.3113	18.0284	36.7093	22.2234	22.7403	23.3362	25.5246	17.5629	49.0616	43.0108	52.9367	34.3568	67.5621	51.9645	18.1905	73.518	75.6055	52.2489
Novel01837	22	2	30	4	13	4	1	0	0	10	6	16	11	16	2	15	8	10	3	2	14	3	1	2	5	8	2	1.31545	0.116072	2.20652	0.203771	0.84058	0.140831	0.0489699	0	0	0.567886	0.34443	1.02374	0.601441	0.850624	0.129581	0.972884	0.648779	0.714626	0.172572	0.129014	0.731858	0.180832
Novel01839	80	189	148	243	518	383	341	272	180	257	226	329	205	197	220	253	142	261	334	276	318	306	361	447	411	220	445	3.21264	7.36681	7.31082	8.31394	22.4949	9.05639	11.2151	11.1415	7.61159	9.80195	8.71318	14.1379	7.52788	7.034	9.57307	11.0207	7.73417	12.5267	12.9037	11.9573	11.1646	12.3878
Novel01840	0	0	0	2	28	0	43	0	0	7	0	0	4	6	0	1	0	4	1	0	12	1	13	0	4	5	0	0	0	0	0.171876	3.0542	0	3.55223	0	0	0.670599	0	0	0.368947	0.538112	0	0.109414	0	0.482217	0.0970403	0	1.05824	0.101685
Novel01841	170	95	65	168	99	153	220	236	216	85	113	86	101	106	92	72	87	96	332	231	229	198	243	178	114	251	290	3.51691	1.90758	1.65409	2.96109	2.21478	1.86376	3.72745	4.97998	4.70542	1.67009	2.24434	1.90383	1.91065	1.94977	2.06233	1.61571	2.4411	2.37362	6.60764	5.15558	4.14185	4.12933
Novel01842	1	1	0	6	0	0	0	1	4	1	2	21	0	1	1	1	0	3	0	0	0	1	1	2	0	3	5	0.146569	0.142262	0	0.749244	0	0	0	0.149501	0.617354	0.139204	0.281429	3.29367	0	0.130319	0.158818	0.158986	0	0.525521	0	0	0	0.147756
Novel01843	5	3	4	24	9	6	5	5	5	11	15	9	3	3	3	5	0	4	6	3	3	4	3	0	0	0	0	1.68463	0.981076	1.65779	6.88931	3.27915	1.19034	1.37969	1.71834	1.77393	3.51995	4.85203	3.24486	0.924282	0.898715	1.09525	1.82735	0	1.61073	1.94483	1.09046	0.883696	1.35862
Novel01846	148	80	110	126	67	43	84	124	51	158	293	153	163	139	147	127	115	125	192	193	126	73	142	44	84	293	141	4.54176	2.38286	4.1523	3.2943	2.22342	0.776991	2.11115	3.88139	1.64803	4.60498	8.63231	5.02425	4.57402	3.79265	4.88807	4.2275	4.78646	4.58457	5.66839	6.38959	3.38049	2.25833
Novel01847	576	593	359	918	601	867	1111	1204	757	1473	1594	1797	1137	1240	744	1002	453	849	2059	1465	1503	1126	1434	1942	1005	1665	1553	16.1893	16.1773	12.4117	21.9825	18.2668	14.3486	25.5738	34.5171	22.4044	39.3202	43.012	54.0469	29.2222	30.9879	22.6587	30.5485	17.2686	28.5193	55.6746	44.4217	36.9326	31.904
Novel01850	0	0	0	0	0	0	0	0	0	0	0	0	0	0	0	0	0	0	1	0	0	0	0	0	0	0	39	0	0	0	0	0	0	0	0	0	0	0	0	0	0	0	0	0	0	0.122633	0	0	0
Novel01852	0	31	0	0	0	0	0	0	0	1	0	0	0	0	0	0	0	0	1	1	0	2	0	0	2	2	333	0	1.14222	0	0	0	0	0	0	0	0.0360537	0	0	0	0	0	0	0	0	0.0365206	0.0409538	0	0.0765373
Novel01853	678	1705	2202	1705	2942	2258	3245	2929	4178	1791	3286	2849	3410	3519	3556	1876	1690	4695	2257	4517	4907	2796	2543	4155	3297	3375	5149	27.9033	68.1077	111.475	59.7832	130.934	54.7185	109.375	122.955	181.061	70.005	129.834	125.469	128.33	128.769	158.579	83.7482	94.3335	230.934	89.362	200.553	176.558	116.002
Novel01855	818	1623	139	805	344	857	1323	528	1883	1254	679	823	170	357	77	442	58	212	737	1036	767	714	902	722	746	123	795	351.434	676.792	73.4579	294.656	159.82	216.799	465.508	231.381	851.869	511.677	280.064	378.362	66.7863	136.372	35.8458	205.982	33.7966	108.856	304.617	480.179	288.093	309.236
Novel01857	2676	3273	3764	4430	8668	11592	4984	4144	3966	2306	2729	2688	3825	4286	3428	4156	3044	4466	3721	4982	6417	5610	6093	5584	7085	4732	6248	159.186	188.978	275.424	224.519	557.599	406.035	242.814	251.445	248.43	130.283	155.855	171.107	208.065	226.692	220.962	268.171	245.594	317.515	212.949	319.725	333.732	336.422
Novel01858	0	6	4	2	10	6	34	3	2	15	6	21	56	51	41	12	30	13	3	18	27	11	5	18	31	5	6	0	0.164824	0.139256	0.048226	0.306059	0.0999904	0.788093	0.0866056	0.0596051	0.403201	0.163031	0.636002	1.4493	1.28339	1.25737	0.3684	1.15159	0.439736	0.0816844	0.549601	0.668085	0.313846
Novel01862	26	0	0	0	11	0	0	0	0	0	0	0	0	0	0	0	0	1	0	0	0	0	0	0	0	0	0	10.5034	0	0	0	4.80543	0	0	0	0	0	0	0	0	0	0	0	0	0.482817	0	0	0	0
Novel01863	7	109	178	239	299	607	8	536	160	30	61	47	678	610	49	341	604	264	100	216	494	28	396	0	115	427	65	0.397758	6.01164	12.4415	11.5704	18.3728	20.3093	0.372295	31.0662	9.57353	1.61901	3.32772	2.85782	35.2288	30.8188	3.01699	21.018	46.5491	17.9288	5.46658	13.2412	24.5411	1.60391
Novel01864	47	29	14	1	4	5	2	0	5	0	1	0	0	2	1	0	0	0	0	0	0	0	0	0	0	0	1	5.82652	3.48944	2.13487	0.105619	0.536234	0.364978	0.203057	0	0.652699	0	0.119017	0	0	0.220448	0.134329	0	0	0	0	0	0	0
Novel01867	0	0	0	0	1	12	0	0	0	5	2	15	0	0	0	0	0	1	2	0	0	5	1	2	0	0	4	0	0	0	0	0.152181	0.994358	0	0	0	0.668274	0.270211	2.25884	0	0	0	0	0	0.168191	0.270771	0	0	0.70933
Novel01870	87	126	59	214	137	368	254	215	310	220	172	182	160	204	86	229	43	132	283	183	190	287	228	248	143	70	185	12.1172	17.0334	10.1081	25.3938	20.6342	30.1798	28.973	30.5439	45.465	29.1015	22.999	27.1252	20.3775	25.2627	12.9789	34.5968	8.12281	21.9727	37.9198	27.4972	23.1358	40.2965
Novel01872	0	0	6	0	3	0	0	0	0	0	0	0	1	0	0	0	0	0	5	0	0	0	0	0	1	0	24	0	0	2.86741	0	1.26041	0	0	0	0	0	0	0	0.355266	0	0	0	0	0	1.86884	0	0	0
Novel01873	207	305	167	633	663	576	846	672	416	516	393	845	430	507	237	402	122	316	762	443	596	609	534	1247	381	258	634	9.11017	13.0287	9.04077	23.735	31.5539	14.9267	30.4932	30.1667	19.2789	21.5682	16.6053	39.7952	17.305	19.8394	11.3022	19.1911	7.28232	16.6215	32.2632	21.0336	22.9324	27.0193
Novel01874	50	51	26	98	42	182	186	103	62	46	32	94	65	77	33	77	19	55	98	113	114	117	82	179	80	31	86	3.70097	3.66406	2.36729	6.18018	3.36185	7.93236	11.2755	7.77653	4.83247	3.23379	2.27401	7.44545	4.39954	5.06759	2.64677	6.18235	1.90745	4.86558	6.97859	9.02355	7.37729	8.73038
Novel01875	45	80	34	95	138	246	114	96	70	125	91	196	79	114	65	105	41	63	149	109	103	105	103	162	88	55	98	3.43741	5.93137	3.19471	6.18261	11.3994	11.0647	7.13182	7.47985	5.63053	9.06854	6.67356	16.0211	5.51816	7.74264	5.38009	8.70013	4.24773	5.75157	10.9497	8.98253	6.87864	8.08556
Novel01876	61	14	25	105	90	98	147	79	70	100	151	76	70	65	43	66	40	54	161	104	98	89	61	132	57	112	89	1.38318	0.308122	0.697302	2.02846	2.20686	1.30846	2.72987	1.82717	1.67139	2.15356	3.28717	1.84408	1.45142	1.31047	1.05651	1.62334	1.23016	1.46342	3.51212	2.5441	1.94277	2.03442
Novel01877	43	15	26	61	63	37	70	53	20	94	171	81	62	66	51	40	49	37	71	51	52	56	48	42	33	110	94	1.42223	0.481547	1.05781	1.71894	2.25333	0.720589	1.89616	1.78805	0.696567	2.95282	5.42993	2.86684	1.87517	1.94093	1.8278	1.43509	2.19812	1.46261	2.2592	1.8198	1.50366	1.8672
Novel01878	61	25	12	7	20	19	4	3	30	1	1	4	1	0	1	0	1	0	0	0	0	0	0	1	0	0	0	3.54811	1.41141	0.858581	0.346892	1.258	0.650737	0.190548	0.177988	1.83747	0.0552427	0.0558424	0.248969	0.0531881	0	0.0630267	0	0.0788898	0	0	0	0	0
Novel01879	4	10	12	5	6	56	3	6	3	2	1	5	2	4	0	8	4	13	3	5	8	9	11	4	11	3	8	0.381666	0.926124	1.40844	0.406464	0.619095	3.14627	0.234434	0.583952	0.301423	0.181243	0.0916051	0.510517	0.174502	0.33935	0	0.827999	0.517651	1.48249	0.275385	0.51469	0.667359	0.865699
Novel01883	431	538	252	1109	981	1042	1536	1448	594	1067	1121	1380	673	695	458	639	377	567	1472	846	980	1102	1026	1305	837	833	1602	6.85408	8.30424	4.92953	15.0256	16.8703	9.75718	20.005	23.4878	9.94695	16.1155	17.1149	23.4838	9.78666	9.82701	7.89213	11.0227	8.13143	10.7766	22.5204	14.5143	13.6252	17.6667
Novel01886	173	132	91	195	81	247	136	151	138	229	129	116	97	81	137	93	72	53	162	63	60	90	80	104	56	78	114	9.09811	6.73791	5.8868	8.73714	4.60652	7.64869	5.85761	8.1	7.64216	11.438	6.51316	6.52801	4.66471	3.78752	7.80698	5.30524	5.1356	3.33125	8.19626	3.57436	2.75869	4.77144
Novel01887	87	162	70	219	234	341	311	267	174	297	289	271	186	182	146	153	62	162	271	187	219	247	262	276	172	114	248	11.1075	20.075	10.9933	23.8215	32.3068	25.6351	32.5186	34.7704	23.3925	36.013	35.4234	37.0239	21.7148	20.6601	20.1979	21.1887	10.736	24.7193	33.2859	25.7567	24.4448	31.7902
Novel01888	845	610	1179	788	1461	853	744	534	490	354	381	230	872	833	1126	582	1395	702	364	788	913	426	682	579	1069	1132	956	60.6126	42.47	104.029	48.1572	113.329	36.028	43.7075	39.0706	37.0113	24.1167	26.2378	17.6543	57.1966	53.1271	87.5189	45.2841	135.717	60.1824	25.119	60.9797	57.2563	30.8047
Novel01890	787	905	1508	1289	1778	2326	1087	975	748	874	866	794	1558	1631	1816	1380	1467	1805	1083	1263	1597	1292	1585	1196	1741	1683	1748	100.478	112.148	236.826	140.21	245.477	174.86	113.658	126.97	100.561	105.978	106.148	108.476	181.891	185.146	251.228	191.114	254.027	275.422	133.021	173.961	178.257	166.287
Novel01891	216	352	381	348	565	1184	528	379	335	254	257	344	577	588	534	541	464	579	453	435	713	584	614	709	594	462	573	30.4498	48.1636	66.0675	41.7964	86.1314	98.2803	60.9594	54.4969	49.7286	34.0073	34.7824	51.8927	74.3795	73.7008	81.5696	82.7264	88.716	97.5517	61.4361	66.1565	87.8751	82.9935
Novel01892	13	5	0	3	1	6	2	2	1	6	3	6	2	4	2	0	0	0	5	1	0	2	1	1	0	1	0	1.88836	0.704948	0	0.371271	0.157081	0.513188	0.237929	0.296328	0.152958	0.827752	0.418368	0.93263	0.265655	0.516614	0.314795	0	0	0	0.698725	0.156709	0	0.292868
Novel01894	81	109	129	86	215	84	72	36	63	62	93	94	145	120	127	53	84	126	32	83	61	44	79	67	112	42	66	5.15047	6.7272	10.0898	4.65896	14.7837	3.14504	3.74948	2.33489	4.21827	3.74422	5.67729	6.39598	8.43097	6.78435	8.75029	3.65556	7.24427	9.57543	1.95752	5.69368	3.39108	2.82043
Novel01895	25	8	0	0	1	2	0	0	2	1	0	0	0	0	0	0	0	0	0	0	0	0	0	0	0	0	0	1.29711	0.402879	0	0	0.0561076	0.0611017	0	0	0.10927	0.0492772	0	0	0	0	0	0	0	0	0	0	0	0
Novel01896	182	198	209	200	544	139	428	185	320	511	647	391	629	574	489	267	284	355	212	439	677	232	347	380	498	439	415	8.32579	8.79155	11.7607	7.79495	26.9114	3.74416	16.0352	8.63234	15.4147	22.2015	28.4155	19.1403	26.3119	23.347	24.2393	13.249	17.6208	19.4093	9.33009	21.6656	27.0763	10.699
Novel01897	10	7	1	4	2	8	0	3	4	1	3	3	1	2	2	4	2	3	6	4	1	10	13	17	10	4	4	1.02009	0.69308	0.125479	0.347639	0.220624	0.480523	0	0.31215	0.429666	0.096883	0.293804	0.327475	0.0932797	0.181399	0.221068	0.442605	0.276709	0.365752	0.588825	0.440202	0.0891837	1.02835
Novel01899	16	0	2	1	1	75	0	0	0	0	0	1	0	0	0	0	0	0	0	0	0	2	0	0	0	0	0	1.75329	0	0.269586	0.0933606	0.1185	4.83928	0	0	0	0	0	0.11726	0	0	0	0	0	0	0	0	0	0.220936
Novel01901	25	56	15	24	25	34	54	30	71	25	16	24	26	33	14	22	7	20	22	19	21	24	19	23	28	13	22	1.53787	3.34359	1.13502	1.25782	1.66304	1.23152	2.7205	1.88236	4.59906	1.46058	0.944921	1.57982	1.46251	1.80492	0.933176	1.46797	0.584024	1.4704	1.30196	1.26091	1.12939	1.4883
Novel01902	16	7	18	6	18	0	4	12	21	4	7	3	19	17	19	6	10	4	2	28	15	5	25	4	40	6	22	3.69088	1.56731	5.10758	1.17921	4.4902	0	0.755695	2.82354	5.10107	0.876351	1.55026	0.74054	4.00785	3.48677	4.7492	1.50134	3.1287	1.1028	0.443849	6.9682	3.02515	1.16274
Novel01903	416	478	600	573	719	554	826	680	404	228	373	482	729	754	574	738	644	803	556	578	605	605	519	852	670	582	815	31.897	35.5738	56.5901	37.4318	59.6168	25.0122	51.8696	53.1824	32.6189	16.6035	27.4576	39.5477	51.113	51.4035	47.6898	61.3804	66.9725	73.5865	41.0135	47.8121	40.5563	46.7642
Novel01904	11	8	0	3	8	0	2	0	1	0	0	0	0	0	0	0	0	0	0	0	0	0	0	0	0	0	0	0.817942	0.577386	0	0.190055	0.643284	0	0.121797	0	0.0783	0	0	0	0	0	0	0	0	0	0	0	0	0
Novel01905	9	40	18	4	0	0	0	15	0	18	29	41	0	0	1	47	48	79	7	0	109	1	0	0	11	58	5	0.482372	2.08088	1.18671	0.182654	0	0	0	0.820038	0	0.916264	1.49223	2.35148	0	0	0.058076	2.73247	3.48927	5.0605	0.360939	0	5.10755	0.0540308
Novel01906	9	57	58	0	0	0	0	7	0	20	17	38	0	0	2	53	64	107	20	2	188	1	0	0	19	90	2	0.598521	3.67924	4.74458	0	0	0	0	0.474829	0	1.26321	1.08538	2.70419	0	0	0.14412	3.82322	5.77259	8.50446	1.27957	0.143489	10.9305	0.0670406
Novel01907	0	0	0	0	0	0	0	2	0	0	6	1	0	0	0	3	6	2	0	0	16	0	0	0	0	11	0	0	0	0	0	0	0	0	0.321646	0	0	0.908225	0.168718	0	0	0	0.513078	1.28307	0.376879	0	0	2.20552	0
Novel01908	85	58	6	11	26	62	11	3	17	2	2	0	1	0	4	3	1	0	0	0	2	2	0	0	1	1	0	3.00346	1.98919	0.260787	0.33115	0.99348	1.28997	0.318326	0.108125	0.632533	0.0671182	0.0678468	0	0.032311	0	0.153151	0.114985	0.0479244	0	0	0	0.0617844	0.0712416
Novel01909	47	89	128	63	70	76	40	44	85	140	151	68	116	97	173	258	192	84	66	60	64	59	132	56	104	80	206	10.3988	19.1127	34.8361	11.8756	16.7482	9.90113	7.24808	9.92983	19.8033	29.4186	32.0745	16.0995	23.4689	19.082	41.4753	61.9189	57.6158	22.2122	14.0484	14.3216	12.3798	13.1595
Novel01910	967	445	657	462	439	1225	605	89	1148	2468	2985	2111	1140	1435	941	941	511	771	299	443	1074	449	863	610	751	690	1079	243.85	108.919	203.796	99.2585	119.714	181.894	124.948	22.8923	304.839	591.085	722.666	569.642	262.875	321.746	257.124	257.397	174.772	232.369	72.5377	120.518	236.781	114.142
Novel01911	3	11	9	4	12	19	22	7	5	11	24	12	17	17	16	1	6	8	5	5	4	10	7	4	10	10	10	0.215956	0.768568	0.796928	0.24532	0.934131	0.805345	1.29701	0.513977	0.379005	0.752046	1.65864	0.924362	1.11903	1.08807	1.24802	0.0780837	0.585799	0.688271	0.346265	0.388299	0.251739	0.725679
Novel01912	4	3	2	1	2	10	3	2	0	10	10	22	6	7	3	4	5	8	5	5	4	8	3	11	7	3	3	0.277368	0.201912	0.170592	0.0590779	0.149972	0.408301	0.17037	0.141458	0	0.658573	0.665721	1.63243	0.380447	0.431577	0.22541	0.300866	0.47024	0.662998	0.33355	0.37404	0.242494	0.559226
Novel01914	72	46	8	8	9	15	2	0	17	1	1	0	0	0	1	0	1	2	0	0	0	2	0	0	0	0	0	3.74047	2.31952	0.51123	0.354089	0.505614	0.458849	0.0850942	0	0.929981	0.0493403	0.0498758	0	0	0	0.0562925	0	0.0704608	0.124179	0	0	0	0.104743
Novel01915	13	3	1	0	2	1	0	0	9	9	11	8	9	6	2	2	3	0	1	0	0	0	0	2	1	0	1	1.13749	0.254784	0.107631	0	0.189242	0.0515216	0	0	0.829237	0.74792	0.924047	0.749052	0.720103	0.466789	0.189623	0.189824	0.356024	0	0.0841783	0	0	0
Novel01917	27	27	13	24	15	31	65	20	19	11	18	33	6	12	6	19	1	11	34	127	19	26	29	40	37	5	35	8.56399	8.31232	5.07211	6.48564	5.14502	5.78974	16.8851	6.47061	6.34597	3.3137	5.48128	11.2007	1.74025	3.38422	2.06215	6.53707	0.430196	4.16996	10.375	43.458	5.26881	8.31356
Novel01919	66	52	46	108	97	98	121	131	58	114	168	153	109	111	100	86	81	84	132	89	116	81	67	105	75	173	126	21.6095	16.5253	18.5264	30.1269	34.3444	18.8935	32.4461	43.7497	19.9968	35.4498	52.8089	53.6055	32.6344	32.3139	35.4779	30.5433	35.9699	32.8705	41.5787	31.4372	33.2051	26.7354
Novel01920	33	17	13	57	119	68	40	32	19	57	47	61	32	27	35	28	57	22	27	23	50	26	26	40	75	92	53	2.96414	1.48211	1.43635	4.36203	11.5588	3.59648	2.94253	2.93182	1.79709	4.86258	4.05302	5.86315	2.62834	2.15632	3.40651	2.72809	6.94405	2.36175	2.33315	2.22877	3.92645	2.35428
Novel01921	48	37	26	41	26	58	24	27	14	33	38	45	29	18	17	3	0	4	13	16	11	14	17	8	12	16	12	5.7233	4.28207	3.81339	4.16503	3.35245	4.0721	2.34365	3.28376	1.75778	3.73704	4.34996	5.74163	3.16192	1.90828	2.1964	0.388011	0	0.570022	1.49123	2.05816	1.14669	1.68281
Novel01923	1153	1431	824	1637	1354	1462	2579	1654	1668	1051	1054	751	2158	2003	1770	555	591	691	1021	874	1205	644	824	883	911	1031	1079	48.7112	58.6793	42.8212	58.9219	61.8587	36.369	89.2333	71.275	74.2039	42.1706	42.75	33.9513	83.3678	75.2394	81.027	25.4337	33.8642	34.8902	41.4974	39.8349	44.5074	27.4275
Novel01924	8	4	4	16	20	12	13	17	16	37	34	17	57	51	26	31	8	7	22	8	23	14	19	17	20	13	31	1.50718	0.731444	0.926975	2.56817	4.07463	1.33119	2.00583	3.26683	3.17415	6.62041	6.14966	3.42722	9.81969	8.543	5.30769	6.33511	2.04418	1.57616	3.98744	1.62599	3.78834	2.65892
Novel01925	1	2	0	1	0	2	4	28	2	10	1	0	37	25	1	25	0	1	0	3	2	26	3	0	0	0	2	0.188836	0.366573	0	0.160884	0	0.222382	0.618615	5.39318	0.397691	1.79346	0.181293	0	6.38901	4.19748	0.204617	5.12084	0	0.225689	0	0.611165	0.330187	4.94947
Novel01928	0	0	0	0	1	0	0	5	1	0	0	26	0	0	0	0	0	0	1	0	0	0	68	0	1	14	0	0	0	0	0	0.0790354	0	0	0.372744	0.0769609	0	0	2.03343	0	0	0	0	0	0	0.0703128	0	0	0
Novel01929	3	38	34	52	33	168	0	11	1	28	8	51	36	53	22	55	23	17	29	1	0	22	10	6	58	14	72	0.447791	5.50533	6.2426	6.61281	5.32661	14.7655	0	1.67475	0.157176	3.96935	1.14641	8.14594	4.91365	7.03387	3.55823	8.90499	4.65624	3.0327	4.16435	0.16103	0	3.31038
Novel01930	291	364	462	477	604	349	615	427	272	863	1302	876	681	604	1067	397	537	901	695	927	762	615	893	674	938	1709	1511	6.76855	8.2177	13.2184	9.45258	15.1923	4.77984	11.7153	10.1306	6.66198	19.0643	29.0744	21.8034	14.4843	12.4912	26.8921	10.0164	16.9407	25.0469	15.5519	23.2614	15.4954	14.4205
Novel01931	59	99	108	99	314	183	187	128	25	129	118	166	115	108	233	49	35	52	104	45	95	167	103	150	222	38	194	1.4606	2.37881	3.28878	2.08806	8.40604	2.66756	3.79138	3.23215	0.651704	3.03303	2.80451	4.39748	2.6033	2.37721	6.25017	1.31581	1.17517	1.53854	2.4769	1.20183	2.05612	4.1677
Novel01933	51	85	22	103	169	378	210	140	79	114	91	91	57	77	44	40	9	35	68	45	111	51	72	110	59	17	52	1.13706	1.83941	0.603348	1.9565	4.07458	4.96237	3.8345	3.18378	1.85469	2.41393	1.94783	2.17106	1.16208	1.5264	1.06297	0.967363	0.27215	0.932625	1.45854	1.08238	2.16362	1.14626
Novel01934	26	6	8	2	6	10	4	5	1	12	23	3	4	6	4	5	7	7	2	6	2	46	7	7	29	276	30	4.38005	0.981076	1.65779	0.287055	1.09305	0.991951	0.551877	0.859168	0.177393	1.91997	3.71989	0.540809	0.616188	0.898715	0.730168	0.913677	1.5994	1.40939	0.324139	1.09046	0.294565	7.81204
Novel01935	6	13	4	28	22	58	48	22	16	19	13	43	28	24	11	15	7	12	24	27	29	34	34	45	19	10	44	0.456176	0.959336	0.374088	1.81371	1.80879	2.59653	2.98881	1.70611	1.28095	1.37196	0.948902	3.49838	1.94665	1.6224	0.906215	1.23706	0.721827	1.09041	1.75545	2.21461	1.92764	2.60592
Novel01936	11	4	5	10	33	1	24	15	8	29	50	19	78	73	39	52	20	36	31	42	28	9	59	7	34	15	15	0.77199	0.272474	0.43164	0.597927	2.50447	0.0413242	1.37945	1.07377	0.591209	1.93297	3.36888	1.42689	5.00566	4.5552	2.96579	3.95858	1.90372	3.01959	2.09304	3.17996	1.718	0.636741
Novel01937	5	45	45	6	35	1	1	16	1	1	3	38	1	2	2	25	51	66	28	4	42	6	3	2	22	15	7	0.298527	2.60779	3.30491	0.305207	2.25977	0.0351559	0.0488979	0.974398	0.0628703	0.056705	0.171962	2.42781	0.0545961	0.106172	0.12939	1.61909	4.12988	4.7096	1.6083	0.257648	2.19235	0.361132
Novel01938	10	26	11	39	35	66	103	44	64	23	28	17	17	13	8	41	9	17	32	46	66	45	55	75	40	29	39	1.08555	2.73949	1.46885	3.60699	4.10868	4.21871	9.15724	4.87199	7.31581	2.3713	2.91814	1.97477	1.68751	1.25476	0.941018	4.82783	1.3251	2.2056	3.34192	5.38718	6.26385	4.92453
Novel01940	471	553	387	1414	1958	1843	1555	1439	441	993	1000	1402	649	754	690	685	544	728	1248	880	976	845	636	1213	752	800	1487	16.6138	18.933	16.7916	42.4938	74.6867	38.2787	44.9215	51.7739	16.3801	33.2663	33.8644	52.9191	20.9334	23.6474	26.3726	26.2093	26.0256	30.6906	42.3504	33.4875	30.0984	30.0473
Novel01941	374	434	369	849	2011	994	1368	1143	771	854	818	872	805	771	696	685	799	844	1024	952	1349	731	1001	752	905	821	1086	18.1522	20.4453	22.0301	35.107	105.548	28.4072	54.3775	56.5855	39.4042	39.3661	38.1159	45.2888	35.7273	33.2718	36.6035	36.0632	52.5965	48.9582	47.8137	49.8479	57.242	35.7664
Novel01942	38	28	19	97	106	141	103	110	40	63	61	112	46	36	22	51	15	48	86	64	84	88	79	104	80	37	96	5.9338	4.24378	3.64952	12.9048	17.8994	12.9644	13.1723	17.5204	6.5772	9.34325	9.14483	18.7148	6.56833	4.99824	3.72245	8.63846	3.17683	8.95812	12.9194	10.7816	11.4677	13.8527
Novel01944	13	3	14	4	6	7	1	7	2	1	2	3	4	9	9	4	15	7	3	0	8	6	1	2	7	7	8	1.42648	0.319513	1.88965	0.373947	0.711959	0.452276	0.0898664	0.783468	0.231091	0.104215	0.210692	0.352257	0.401355	0.878068	1.07009	0.4761	2.23237	0.918005	0.316692	0	0.767462	0.663702
Novel01945	51	66	250	127	272	575	95	91	59	78	289	137	69	81	180	247	386	358	311	182	241	445	441	4	128	203	140	9.5639	12.0131	57.6684	20.2907	55.159	63.4918	14.5903	17.4064	11.6506	13.8921	52.0306	27.4918	11.8321	13.5056	36.5758	50.2433	98.1761	80.2369	56.1075	36.8204	39.5119	84.1252
Novel01946	13	6	3	1	2	0	2	2	0	2	2	3	2	4	2	3	1	3	1	3	1	8	2	11	7	7	6	1.1194	0.501462	0.317757	0.0733618	0.186232	0	0.141042	0.17566	0	0.163561	0.165336	0.276426	0.157478	0.306243	0.186607	0.280207	0.116787	0.308737	0.0828393	0.278686	0.0752813	0.694436
Novel01948	59	11	3	6	24	29	9	7	4	0	4	2	4	3	12	12	0	3	3	5	5	5	2	8	3	10	6	3.71089	0.671529	0.232103	0.321519	1.63238	1.07401	0.463602	0.449083	0.264922	0	0.241537	0.134609	0.230056	0.167769	0.817833	0.818699	0	0.225514	0.181528	0.339273	0.274943	0.317028
Novel01950	55	46	16	45	41	29	77	54	50	59	81	53	31	40	25	32	40	25	31	21	72	13	23	45	42	58	48	1.35496	1.09994	0.484862	0.944511	1.09228	0.420676	1.55358	1.35694	1.29708	1.38046	1.91579	1.3972	0.698353	0.876174	0.667364	0.85513	1.33653	0.736091	0.734721	0.558133	1.55076	0.322857
Novel01952	11	3	0	1	1	1	5	2	1	7	8	7	17	9	9	1	2	1	3	2	3	1	1	2	0	2	0	0.988045	0.261548	0	0.0765268	0.0971331	0.0528894	0.367816	0.183238	0.0945836	0.597159	0.689876	0.672821	1.39631	0.718773	0.875959	0.0974319	0.243651	0.107352	0.259239	0.193806	0.235587	0.0905494
Novel01953	3	7	2	6	4	14	8	7	7	10	17	23	9	4	7	3	1	2	12	1	5	8	6	7	8	1	6	0.137548	0.311514	0.112797	0.234377	0.198325	0.377961	0.3004	0.327367	0.337959	0.435454	0.748307	1.12844	0.377332	0.163064	0.347768	0.149201	0.0621853	0.109595	0.529311	0.0494637	0.200424	0.369765
Novel01954	39	16	2	2	10	20	0	0	6	0	2	2	0	0	1	0	1	0	1	0	0	0	1	0	0	1	1	1.9645	0.782264	0.123923	0.0858315	0.544717	0.593202	0	0	0.318252	0	0.0967195	0.107804	0	0	0.0545814	0	0.068319	0	0.04846	0	0	0
Novel01956	2	0	0	0	0	223	1	3	0	6	0	21	0	1	1	1	0	2	3	0	0	11	0	2	0	0	14	0.278557	0	0	0	0	18.2883	0.114067	0.426194	0	0.793676	0	3.12983	0	0.123837	0.150918	0.151078	0	0.33292	0.401977	0	0	1.54446
Novel01957	0	0	0	1	0	0	0	0	0	0	0	0	10	10	0	0	0	0	0	0	0	0	0	3	0	0	258	0	0	0	0.0450685	0	0	0	0	0	0	0	0	0.483718	0.470337	0	0	0	0	0	0	0	0
Novel01958	62	109	50	176	153	403	329	209	198	142	128	133	201	209	122	131	37	120	186	135	155	180	154	193	115	73	195	1.56298	2.66707	1.55048	3.7801	4.17096	5.98207	6.79257	5.37416	5.25604	3.39984	3.09791	3.58782	4.63346	4.68461	3.33257	3.5822	1.26508	3.61551	4.51098	3.67154	3.41617	4.57442
Novel01960	347	566	255	758	810	871	906	624	540	754	737	847	657	707	338	344	176	334	591	476	671	400	548	640	573	399	761	11.6962	18.5173	10.5728	21.7678	29.5246	17.287	25.0104	21.4537	19.1664	24.1377	23.8495	30.5504	20.2502	21.1885	12.345	12.5774	8.04604	13.4551	19.1646	17.3091	19.7735	13.5918
Novel01961	57	53	106	81	211	122	139	68	64	53	64	81	150	135	133	45	111	106	72	110	176	66	103	99	157	118	129	6.01086	5.4248	13.7499	7.2774	24.0618	7.57542	12.0047	7.31431	7.10679	5.30818	6.47946	9.14038	14.4644	12.6579	15.1974	5.14744	15.8759	13.3596	7.30449	12.5143	16.2263	7.01628
Novel01962	64	34	20	23	27	34	14	9	15	77	94	118	31	25	12	11	6	14	30	16	37	9	11	13	14	14	40	3.86951	1.99527	1.48744	1.18477	1.76532	1.21043	0.693236	0.555037	0.954991	4.42156	5.45634	7.63442	1.7139	1.34395	0.786167	0.721417	0.492019	1.01165	1.74499	1.04364	1.9558	0.548555
Novel01964	130	49	36	39	57	13	30	5	26	76	82	87	71	53	61	36	24	30	27	31	49	35	25	33	33	55	87	10.86	3.97309	3.69932	2.77575	5.14925	0.639462	2.0525	0.426048	2.28713	6.02987	6.57653	7.77719	5.42366	3.93665	5.52171	3.26216	2.71926	2.99526	2.16993	2.79384	3.57873	2.94751
Novel01965	3	7	15	4	1	6	22	22	2	3	2	11	32	37	3	4	3	1	5	4	2	12	0	25	3	1	44	0.276816	0.626923	1.70253	0.314455	0.0997822	0.325991	1.66253	2.07059	0.194326	0.262905	0.177173	1.08613	2.70002	3.03554	0.29995	0.400356	0.375444	0.11028	0.443849	0.398183	0.161342	1.11623
Novel01966	660	644	583	1373	1991	1526	1604	1337	646	2076	2307	2449	1567	1526	1509	1043	1051	1187	1380	1133	1128	1111	1247	1119	914	1203	1454	12.1468	11.504	13.1983	21.5287	39.6252	16.537	24.1767	25.0987	12.5193	36.2871	40.7626	48.2307	26.3714	24.971	30.0929	20.8218	26.2345	26.1092	24.4338	22.4957	18.1498	20.6126
Novel01967	395	274	227	147	176	206	317	132	164	224	301	145	235	215	223	132	202	194	140	166	290	129	221	167	198	234	173	38.0471	25.6166	26.8958	12.0635	18.3325	11.6836	25.0069	12.9689	16.6341	20.4918	27.8348	14.9455	20.6986	18.4132	23.2749	13.7916	26.3894	22.3333	12.9732	17.2499	24.4213	12.5261
Novel01968	163	172	123	70	177	186	198	69	109	104	146	74	140	147	152	92	138	123	83	123	200	94	101	129	189	122	137	17.4381	17.8602	16.1863	6.38026	20.477	11.7168	17.3481	7.52944	12.2792	10.567	14.9955	8.47149	13.6958	13.9828	17.6202	10.6762	20.0237	15.7269	8.54249	14.1961	18.7063	10.1377
Novel01969	94	86	91	164	164	67	61	47	43	88	89	150	93	88	107	48	58	77	70	56	42	81	96	83	83	121	69	3.76553	3.34382	4.48408	5.59721	7.10437	1.58037	2.00127	1.92043	1.81384	3.34803	3.42283	6.42995	3.40666	3.13434	4.64451	2.08572	3.15123	3.68651	2.69769	2.42014	1.47094	3.27103
Novel01971	40	37	3	10	20	41	3	2	27	1	2	1	0	0	1	0	0	0	3	0	0	0	0	0	0	0	0	2.16387	1.94276	0.19963	0.460894	1.17	1.30599	0.132914	0.110358	1.53804	0.0513783	0.103872	0.0578881	0	0	0.0586177	0	0	0	0.156131	0	0	0
Novel01972	17	3	0	3	3	9	0	1	0	0	0	0	0	0	0	0	0	0	0	0	0	0	0	0	0	0	0	1.34804	0.230898	0	0.202676	0.257251	0.420223	0	0.0808826	0	0	0	0	0	0	0	0	0	0	0	0	0	0
Novel01973	22	9	2	4	14	13	6	2	4	0	2	0	0	0	1	0	0	0	0	0	2	0	0	0	0	0	1	0.936752	0.371955	0.104753	0.145108	0.644634	0.325934	0.209233	0.0868629	0.179347	0	0.0817577	0	0	0	0.046138	0	0	0	0	0	0.0744523	0
Novel01974	44	31	4	8	17	9	3	0	7	0	1	0	0	0	3	1	0	1	0	0	1	0	0	1	1	0	0	3.36103	2.29841	0.375848	0.520641	1.40427	0.404806	0.18768	0	0.563053	0	0.0733358	0	0	0	0.248312	0.0828583	0	0.0912947	0	0	0.0667829	0
Novel01975	59	70	30	65	50	103	99	59	90	137	107	106	102	90	71	30	26	50	54	43	55	53	45	71	43	33	50	5.49399	6.32674	3.43629	5.15678	5.03488	5.64753	7.55001	5.6039	8.82491	12.1161	9.5657	10.5623	8.68528	7.4515	7.16393	3.03022	3.2837	5.56458	4.83755	4.31974	4.4776	4.97523
Novel01976	44	24	3	5	14	22	0	1	13	0	1	1	0	0	1	1	0	0	0	0	0	0	0	0	2	1	3	2.61742	1.38573	0.21952	0.253407	0.900598	0.770597	0	0.0606768	0.81432	0	0.0571106	0.0636557	0	0	0.064458	0.0645263	0	0	0	0	0	0
Novel01977	17	9	0	0	2	4	0	0	4	0	0	0	0	0	0	0	0	0	0	0	0	0	0	0	0	0	0	2.35964	1.21251	0	0	0.300199	0.32692	0	0	0.58464	0	0	0	0	0	0	0	0	0	0	0	0	0
Novel01978	150	81	18	18	102	117	8	5	45	0	3	4	0	1	5	0	1	0	3	0	2	0	3	2	0	0	3	4.3069	2.25738	0.635739	0.440327	3.16706	1.97808	0.188122	0.146435	1.36056	0	0.0826973	0.1229	0	0.0255293	0.155561	0	0.0389428	0	0.0828686	0	0.0502053	0
Novel01979	44	19	4	5	1	1	2	1	26	1	1	0	0	1	0	0	1	0	0	0	0	1	1	1	0	2	2	11.4146	4.78418	1.27644	1.10512	0.280538	0.152754	0.424927	0.264613	7.10253	0.246386	0.249061	0	0	0.230661	0	0	0.351854	0	0	0	0	0.261523
Novel01980	300	668	696	1002	1469	757	1045	706	1045	578	533	464	1050	1117	966	952	767	956	673	1059	1141	846	1039	986	1166	787	769	18.4126	39.7938	52.5454	52.395	97.4984	27.3573	52.5273	44.1977	67.5368	33.6921	31.4063	30.4739	58.9291	60.9552	64.2432	63.3792	63.8472	70.1256	39.7378	70.12	61.2244	52.3437
Novel01981	6	0	19	37	111	86	0	23	0	17	9	43	92	108	52	321	101	72	106	2	2	14	120	8	255	0	1	0.378552	0	1.47455	1.98886	7.57321	3.1949	0	1.48015	0	1.01866	0.545147	2.90309	5.30774	6.05847	3.55496	21.9683	8.64269	5.42916	6.43392	0.136131	0.110319	0.890437
Novel01982	746	964	720	1285	1984	1236	1396	1128	1034	1731	1841	2391	1773	1884	1372	1125	947	1455	1577	1398	2259	1400	2112	1851	2302	2036	3180	35.9068	45.0361	42.6288	52.6951	103.267	35.0301	55.03	55.3795	52.407	79.1303	85.0723	123.15	78.0358	80.6275	71.5564	58.7363	61.8217	83.7003	73.0239	72.5935	95.0605	67.9308
Novel01983	61	81	47	176	234	259	263	181	95	94	104	195	109	125	63	122	63	100	192	143	179	155	123	264	130	87	191	1.94013	2.50053	1.83879	4.76918	8.04824	4.8505	6.85068	5.87196	3.18168	2.83947	3.17564	6.63672	3.17012	3.5349	2.1712	4.209	2.71767	3.80126	5.87488	4.90671	4.97738	4.96975
Novel01986	75	75	64	109	176	127	259	98	132	80	97	71	70	63	49	128	82	103	185	247	262	137	87	135	108	252	137	3.00887	2.92045	3.15831	3.72561	7.63551	3.00006	8.50978	4.01024	5.57632	3.04818	3.73603	3.04802	2.56796	2.24723	2.13008	5.57018	4.4618	4.93862	7.14018	10.6904	9.18945	5.54069
Novel01987	63	96	22	142	118	133	212	144	192	85	75	55	89	101	42	97	25	58	220	92	108	76	95	89	68	90	141	2.00689	2.96825	0.862062	3.8539	4.06488	2.49471	5.53089	4.67894	6.44044	2.57164	2.29372	1.87483	2.59251	2.86068	1.44974	3.35175	1.08013	2.20819	6.74219	3.16172	3.00783	2.44061
Novel01989	13	10	14	15	10	7	14	7	2	17	16	24	17	15	19	9	20	22	8	6	7	12	16	12	19	16	16	0.668096	0.498817	0.885027	0.656774	0.555749	0.211826	0.58925	0.366941	0.108232	0.82976	0.789427	1.31985	0.798899	0.685412	1.05805	0.501713	1.39405	1.35128	0.395532	0.332659	0.314514	0.621696
Novel01990	49	18	6	24	11	8	13	22	24	28	31	24	38	40	9	9	5	2	12	7	10	9	4	4	5	4	8	1.45317	0.518129	0.218879	0.606401	0.352773	0.139699	0.315747	0.665494	0.749483	0.788652	0.882628	0.761636	1.03051	1.05474	0.289214	0.28952	0.201114	0.0708884	0.34237	0.22396	0.259278	0.269069
Novel01991	97	56	273	197	313	74	194	104	101	246	287	212	257	199	343	118	260	159	56	145	159	87	82	97	364	436	317	3.57853	2.00524	12.3888	6.19196	12.4871	1.60749	5.86153	3.91353	3.92361	8.61937	10.1651	8.36923	8.66988	6.52756	13.7115	4.72206	13.0095	7.01061	1.98754	5.77103	5.12833	3.23559
Novel01992	20	5	3	39	15	18	37	25	12	12	21	61	4	8	6	9	3	11	40	23	21	34	16	65	17	7	41	0.978305	0.237389	0.180509	1.62532	0.793449	0.518444	1.48225	1.24735	0.618098	0.557486	0.98619	3.19295	0.178917	0.347936	0.318019	0.477534	0.19903	0.643078	1.88235	1.21374	0.89807	1.67658
Novel01994	75	127	134	234	203	296	213	127	161	274	242	196	153	150	156	150	156	111	103	110	140	89	134	86	112	102	67	4.84869	7.96916	10.6562	12.8887	14.192	11.2678	11.2777	8.3747	10.9603	16.8237	15.0202	13.5593	9.04486	8.62222	10.9281	10.5189	13.6786	8.57654	6.40613	7.672	7.91293	5.80035
Novel01995	37	0	0	5	0	17	0	12	0	16	17	27	0	0	50	8	0	60	6	0	1	7	19	1	0	46	1	6.63218	0	0	0.763578	0	1.79427	0	2.19401	0	2.72384	2.9255	5.17888	0	0	9.71139	1.55547	0	12.8538	1.03467	0	0.156711	1.26489
Novel01997	122	104	77	215	358	348	134	61	32	250	100	255	164	209	137	168	122	67	169	111	95	148	91	138	196	64	127	4.1449	3.42953	3.21794	6.22332	13.1529	6.96176	3.72852	2.11391	1.14482	8.06683	3.26176	9.27069	5.09502	6.31344	5.0435	6.19129	5.62171	2.72054	5.52379	4.06847	2.82179	5.06895
Novel01998	2	3	2	0	1	0	0	0	0	1	8	0	17	12	6	0	1	1	0	1	1	4	0	0	2	21	11	0.216821	0.315673	0.266707	0	0.117234	0	0	0	0	0.102962	0.83264	0	1.68526	1.15669	0.704821	0	0.147036	0.129568	0	0.116956	0.0947801	0.437152
Novel01999	86	82	83	103	138	97	172	106	85	101	104	99	103	119	114	87	97	142	125	166	263	155	146	242	268	244	301	6.65061	6.15493	7.8954	6.78625	11.5405	4.41692	10.8935	8.36126	6.92172	7.4181	7.72135	8.19249	7.28363	8.1823	9.55268	7.29793	10.1739	13.1244	9.2997	13.8492	17.7814	12.0836
Novel02000	42	25	46	34	49	1208	197	144	179	260	114	593	218	229	115	103	132	226	245	129	175	409	605	45	70	163	1213	1.11999	0.64707	1.50888	0.772455	1.41301	18.9678	4.30237	3.91679	5.02632	6.58486	2.91855	16.9214	5.31581	5.42957	3.32292	2.97934	4.77412	7.20278	6.28531	3.71115	4.0799	10.9949
Novel02001	15	10	0	1	1	12	0	0	4	0	1	0	0	0	0	0	0	0	0	0	0	0	0	0	0	0	0	0.772346	0.499766	0	0.0438682	0.0556806	0.36382	0	0	0.216877	0	0.0494331	0	0	0	0	0	0	0	0	0	0	0
Novel02005	168	51	38	57	57	198	76	12	107	233	178	241	71	100	59	31	16	34	25	21	47	24	50	37	40	27	57	5.54758	1.6346	1.54351	1.60361	2.03541	3.84985	2.05534	0.404183	3.72057	7.30732	5.64301	8.51586	2.14388	2.93602	2.11107	1.11038	0.716585	1.34184	0.7942	0.748111	1.35687	0.798926
Novel02006	100	136	114	196	323	158	278	220	157	329	332	440	162	146	174	212	154	176	365	394	380	305	298	432	375	333	464	4.23796	5.59425	5.94285	7.07689	14.8028	3.94275	9.64891	9.51004	7.00629	13.2422	13.508	19.9539	6.27798	5.50142	7.99031	9.74563	8.8518	8.91448	14.8815	18.0138	14.0795	13.0304
Novel02007	763	663	822	1515	1711	1515	1014	982	719	847	863	602	1819	1730	1890	1417	1678	1055	841	988	1034	863	1010	811	869	851	1071	18.9872	16.0138	25.1617	32.1201	46.0435	22.199	20.6657	24.9258	18.8407	20.0183	20.6178	16.0306	41.3919	38.2778	50.9629	38.2492	56.6345	31.3772	20.1339	26.5244	22.4958	21.6495
Novel02008	132	308	216	609	1263	477	324	555	95	444	305	509	612	612	442	484	822	320	481	181	850	239	319	188	692	525	179	2.98062	6.7504	5.99956	11.716	30.8404	6.34214	5.99176	12.7829	2.25885	9.5219	6.61195	12.2989	12.6366	12.2871	10.8146	11.8548	25.1744	8.63593	10.449	4.40925	16.7802	5.44042
Novel02009	22	20	23	38	10	2	6	97	2	10	11	29	31	26	22	3	7	2	14	2	30	19	2	1	12	3	55	0.929925	0.820543	1.19588	1.36848	0.457097	0.0497783	0.207708	4.18215	0.0890199	0.401452	0.44639	1.31172	1.19821	0.977155	1.00764	0.137551	0.401307	0.101037	0.56931	0.0912028	1.10865	0.809618
Novel02010	148	105	45	78	37	48	88	56	184	15	18	13	15	16	7	29	9	34	71	53	72	66	42	61	50	18	18	21.85	15.0461	8.17213	9.81101	5.90711	4.17269	10.6402	8.43297	28.6048	2.10324	2.55129	2.05376	2.02502	2.10027	1.11981	4.64413	1.80213	5.99922	10.0843	8.44148	9.29327	9.8228
Novel02011	30	16	2	0	4	5	1	0	4	0	0	0	0	0	0	0	0	0	0	0	0	0	1	0	0	0	0	3.5876	1.85716	0.294202	0	0.51728	0.352077	0.0979398	0	0.503703	0	0	0	0	0	0	0	0	0	0	0	0	0
Novel02014	9	3	0	1	8	323	7	7	1	9	6	39	1	1	9	6	0	21	3	5	5	62	9	12	9	1	1	0.880475	0.284867	0	0.0833496	0.846345	18.6064	0.560853	0.698514	0.103016	0.836229	0.563537	4.08278	0.0894586	0.086984	0.954056	0.636711	0	2.45539	0.282352	0.527713	0.427652	6.11459
Novel02016	53	58	29	51	61	152	79	57	25	38	21	38	22	40	25	35	7	22	64	48	54	89	67	125	68	37	90	1.97683	2.09975	1.33053	1.62067	2.46041	3.33828	2.41322	2.16856	0.981897	1.34613	0.751987	1.51668	0.750351	1.32654	1.0104	1.41605	0.354116	0.980716	2.29652	1.93147	1.7609	3.34646
Novel02018	1	0	4	1	0	5	0	1	1	1	1	0	4	3	4	5	10	3	11	12	14	3	12	0	7	4	15	0.138565	0	0.681786	0.118055	0	0.407953	0	0.141338	0.145911	0.131602	0.133031	0	0.50683	0.369608	0.600582	0.751522	1.87935	0.496824	1.46637	1.79386	1.69601	0.419061
Novel02019	54	34	6	6	7	3	2	0	6	0	0	0	0	0	1	1	0	0	0	0	0	0	2	0	0	0	0	5.60712	3.42666	0.766355	0.530794	0.786008	0.183422	0.17008	0	0.656038	0	0	0	0	0	0.112513	0.112632	0	0	0	0	0	0
Novel02020	61	165	89	220	163	536	410	213	164	397	297	254	237	270	341	304	221	220	198	241	229	235	314	367	277	153	198	3.75524	9.85911	6.73955	11.5388	10.8512	19.4293	20.6713	13.3749	10.6312	23.2117	17.5534	16.7324	13.3415	14.7787	22.7467	20.3001	18.4524	16.1866	11.7265	16.0058	12.3251	14.584
Novel02021	69	107	73	172	242	365	238	153	143	159	207	302	115	133	74	110	50	129	241	114	134	173	191	353	136	85	227	2.69104	4.05044	3.50209	5.71518	10.2063	8.38204	7.60195	6.08647	5.87272	5.88948	7.75066	12.6036	4.10126	4.61199	3.12724	4.65352	2.64482	6.01295	9.04242	4.79656	4.56902	6.80173
Novel02022	66	87	56	76	66	42	85	84	39	81	29	71	74	59	52	69	14	55	60	81	101	62	135	699	74	35	276	1.71713	2.19697	1.79217	1.68462	1.85689	0.643418	1.81115	2.22916	1.06845	2.00148	0.724358	1.97667	1.76051	1.36482	1.46595	1.94726	0.494016	1.7102	1.50178	2.27351	2.29735	1.62612
Novel02023	0	0	0	1	7	17	0	0	0	0	0	0	0	0	0	1	0	0	0	172	0	3	0	0	0	0	0	0	0	0	0.0414501	0.368279	0.487001	0	0	0	0	0	0	0	0	0	0.0527732	0	0	0	9.02771	0	0.147136
Novel02024	45	6	0	1	3	1213	3	49	1	151	27	500	32	23	77	22	1	94	32	0	10	203	29	15	1	5	736	0.983308	0.127255	0	0.0186168	0.0708894	15.6071	0.0536877	1.09213	0.0230096	3.13373	0.566418	11.6913	0.639403	0.446858	1.82316	0.521455	0.0296368	2.45488	0.672702	0	0.191039	4.47172
Novel02025	143	37	8	20	19	30	4	8	6	2	8	7	3	3	6	9	5	4	4	0	12	5	3	2	0	4	4	13.4548	3.37901	0.925901	1.60325	1.93321	1.66206	0.308232	0.767776	0.594463	0.178723	0.722651	0.704786	0.258113	0.250974	0.611716	0.918547	0.638066	0.449809	0.362074	0	0.987118	0.474256
Novel02027	79	76	60	188	227	123	321	117	96	179	140	282	124	137	108	71	77	109	175	180	143	165	118	296	252	114	287	3.1414	2.9333	2.93482	6.36919	9.76126	2.87996	10.4539	4.74554	4.01976	6.76017	5.34468	11.9995	4.50885	4.84376	4.65348	3.06247	4.1528	5.18024	6.69469	7.72187	4.9714	6.61427
Novel02028	27	10	5	9	7	8	6	6	15	10	29	26	10	5	6	5	2	12	14	3	11	4	5	9	8	5	6	1.80295	0.648134	0.410697	0.512025	0.505476	0.314553	0.328131	0.40867	1.05473	0.634201	1.85915	1.85785	0.610614	0.296862	0.434138	0.362165	0.181135	0.957693	0.899379	0.216119	0.642182	0.269265
Novel02029	264	375	317	631	1021	649	927	634	489	901	1016	1345	639	690	626	531	424	717	870	739	904	813	838	1055	848	716	999	11.439	15.771	16.8957	23.2939	47.8401	16.5582	32.8957	28.0204	22.3112	37.078	42.2643	62.3624	25.3181	26.5826	29.391	24.9571	24.9174	37.1303	36.2659	34.5446	34.245	35.512
Novel02031	10	1	17	2	37	2	9	2	9	2	8	4	6	3	21	15	26	35	1	4	13	2	4	3	9	8	3	3.59289	0.348731	7.51322	0.612214	14.3757	0.423116	2.64827	0.732954	3.40501	0.682468	2.7595	1.53788	1.97126	0.958364	8.17562	5.84591	12.6698	15.0293	0.345653	1.55045	4.08351	0.724395
Novel02032	283	499	585	703	987	646	1208	797	717	379	376	471	663	705	649	705	547	762	1016	1127	1211	695	893	892	862	734	997	25.6181	43.8437	65.1402	54.2182	96.6185	34.4332	89.5578	73.5904	68.3457	32.5842	32.6772	45.6245	54.8809	56.7433	63.6593	69.2255	67.1585	82.4406	88.4809	110.062	95.8408	63.4229
Novel02034	14	3	3	0	0	4	0	2	0	1	0	2	5	2	1	1	0	7	2	2	0	1	3	0	1	4	1	1.16954	0.24325	0.308277	0	0	0.196757	0	0.170419	0	0.0793404	0	0.178786	0.381948	0.148553	0.0905198	0.0906157	0	0.698893	0.160736	0.180248	0	0.0842146
Novel02035	394	299	421	549	892	700	550	317	357	902	953	1146	608	655	540	377	385	472	525	517	769	461	662	624	689	646	853	11.194	8.24532	14.7131	13.289	27.4055	11.7104	12.7976	9.18654	10.6805	24.3391	25.9944	34.8411	15.7958	16.5461	16.6242	11.6185	14.8356	16.0272	14.3498	15.8465	19.1013	13.2036
Novel02037	598	340	192	327	192	331	476	207	367	234	230	307	125	175	65	213	57	170	223	491	303	264	295	316	338	99	561	216.773	119.627	85.6128	100.991	75.2643	70.6509	141.315	76.5381	140.088	80.5617	80.0441	119.086	41.4345	56.4037	25.5314	83.7531	28.0242	73.6512	77.7687	192.017	96.027	96.4739
Novel02038	204	241	238	595	1068	447	616	500	402	593	886	545	443	350	442	401	500	470	531	476	637	269	424	213	413	494	475	6.12825	7.027	8.79461	15.2283	34.6945	7.90677	15.1553	15.3207	12.7164	16.9188	25.5527	17.5194	12.1691	9.34845	14.3875	13.0668	20.3718	16.8745	15.3461	15.4265	16.7299	8.14629
Novel02039	24	7	3	6	8	5	7	4	8	4	1	4	11	8	4	6	5	8	9	24	4	7	7	13	7	10	18	1.99262	0.564102	0.306385	0.424418	0.718268	0.244438	0.475979	0.338748	0.699416	0.315415	0.0797096	0.355378	0.83513	0.590566	0.359858	0.540358	0.563038	0.793835	0.718873	2.1497	0.290349	0.585886
Novel02041	10	9	7	9	7	9	11	16	8	0	3	4	1	7	8	1	0	2	10	10	3	4	8	4	14	0	2	1.30546	1.14038	1.12407	1.001	0.988197	0.691814	1.17606	2.13052	1.09972	0	0.375993	0.558778	0.119374	0.812504	1.13164	0.141605	0	0.312046	1.25591	1.40836	0.342397	0.526409
Novel02043	20	10	9	23	11	29	26	12	13	41	32	28	31	30	17	7	14	9	8	10	20	8	18	18	19	9	24	1.46702	0.711953	0.812046	1.43735	0.872531	1.25253	1.56191	0.897819	1.00411	2.85625	2.25347	2.19776	2.07929	1.95655	1.35117	0.556955	1.39279	0.788994	0.564535	0.79133	1.28257	0.591557
Novel02044	39	39	9	21	18	46	21	34	46	15	14	14	20	9	9	8	8	9	23	20	23	19	13	30	17	10	11	2.04572	1.9856	0.580707	0.938491	1.02103	1.42077	0.902147	1.81913	2.5408	0.747276	0.705028	0.785827	0.959311	0.419748	0.511542	0.455186	0.569148	0.564223	1.16066	1.13179	1.05476	1.0047
Novel02045	507	563	522	475	782	407	754	329	568	383	444	252	631	663	694	739	473	548	456	668	935	553	651	756	660	582	786	30.907	33.3122	39.1428	24.6701	51.5511	14.6092	37.644	20.4572	36.461	22.1746	25.9853	16.4387	35.1743	35.9358	45.8421	48.8663	39.1078	39.9259	26.7429	43.9317	49.8318	33.984
Novel02047	285	242	291	849	745	1166	1228	687	938	796	1036	1186	926	874	702	503	484	562	739	578	931	661	1000	545	817	430	907	11.9165	9.82121	14.9668	30.2441	33.6855	28.7069	42.0512	29.2997	41.2988	31.61	41.5872	53.0647	35.4048	32.4923	31.8052	22.8133	27.4475	28.0845	29.7265	26.0726	34.0329	27.8616
Novel02048	11	4	0	0	2	0	0	0	0	0	0	0	0	0	0	0	0	0	0	0	0	0	0	0	0	0	0	1.97609	0.697461	0	0	0.388532	0	0	0	0	0	0	0	0	0	0	0	0	0	0	0	0	0
Novel02049	1357	1565	953	1474	2186	1675	978	1184	732	988	1348	1031	2630	2898	1130	1985	1141	1267	1566	835	1700	900	2001	1197	1401	1850	2216	34.5091	38.6291	29.8112	31.936	60.1156	25.0815	20.369	30.712	19.6018	23.8626	32.9109	28.0563	61.1585	65.5265	31.1379	54.7559	39.3544	38.5085	38.3126	22.9083	37.7963	23.0726
Novel02050	64	39	23	12	41	4	7	7	9	11	24	11	22	23	15	19	73	35	27	23	37	10	20	16	27	53	11	3.42117	2.02351	1.51236	0.546519	2.37007	0.125904	0.306457	0.381676	0.506604	0.558464	1.23169	0.629223	1.07539	1.09317	0.868847	1.10171	5.29263	2.23609	1.38853	1.3264	1.72919	0.538885
Novel02051	3	4	4	14	3	8	7	15	3	25	33	32	7	15	8	4	3	9	19	28	19	16	14	9	8	19	17	0.074087	0.0958797	0.12151	0.294563	0.0801171	0.116331	0.141578	0.377846	0.0780142	0.586366	0.782405	0.845645	0.158076	0.329365	0.214076	0.107151	0.100484	0.265638	0.451409	0.745988	0.410224	0.398329
Novel02054	36	25	25	57	35	51	155	38	39	398	429	115	337	307	560	84	108	269	34	146	134	42	22	44	86	49	62	1.19508	0.805531	1.02087	1.61213	1.25646	0.996899	4.21409	1.28671	1.3633	12.5484	13.6726	4.08518	10.23	9.06149	20.1438	3.02477	4.86266	10.6727	1.08585	5.2288	3.88908	1.40555
Novel02056	37	23	24	33	68	18	21	5	27	7	12	15	9	4	13	5	8	6	6	23	19	19	19	35	48	59	62	1.55105	0.93583	1.23756	1.1786	3.08258	0.444304	0.720972	0.213794	1.19184	0.278695	0.482949	0.672871	0.344995	0.14909	0.590505	0.227358	0.454848	0.300608	0.241975	1.04017	0.696342	0.80293
Novel02059	23	10	2	1	4	7	0	0	6	0	1	1	0	0	1	0	0	0	0	0	0	0	0	0	0	0	0	2.22597	0.93937	0.238097	0.0824555	0.418633	0.398909	0	0	0.611468	0	0.0929153	0.103564	0	0	0.104869	0	0	0	0	0	0	0
Novel02061	41	64	49	158	90	213	161	170	124	131	117	295	54	93	47	51	17	75	124	99	128	157	114	252	103	46	213	1.55569	2.35703	2.28701	5.1077	3.69287	4.75886	5.00312	6.57946	4.95441	4.72083	4.26208	11.9778	1.87361	3.13752	1.93239	2.09907	0.874866	3.40115	4.52643	4.05254	4.24615	6.00537
Novel02063	638	475	354	735	409	527	475	622	267	699	781	452	573	541	587	435	495	411	517	261	315	370	452	247	252	519	501	72.5563	52.4317	49.5211	71.2149	50.2992	35.2899	44.2409	72.1518	31.974	75.4987	85.2711	55.006	59.5877	54.7037	72.3352	53.6612	76.3508	55.8628	56.5641	32.022	31.3192	42.4187
Novel02064	194	51	37	5	19	5	1	0	27	0	1	0	0	0	4	1	0	0	0	0	0	2	0	0	0	2	1	12.1174	3.0919	2.84278	0.266078	1.28335	0.183893	0.0511547	0	1.77584	0	0.0599661	0	0	0	0.270724	0.0677526	0	0	0	0	0	0.125933
Novel02065	89	62	5	15	33	96	10	4	43	2	3	1	0	2	0	0	2	1	5	0	2	1	1	1	0	2	2	3.42175	2.31364	0.236462	0.491337	1.37201	2.17328	0.314873	0.156863	1.74084	0.0730292	0.110733	0.0411411	0	0.0683681	0	0	0.10429	0.0459499	0.184937	0	0.0672256	0.0387579
Novel02066	91	58	26	16	186	54	14	7	249	1	6	0	0	2	18	0	0	2	0	0	1	0	0	0	0	0	0	6.37545	3.94406	2.24066	0.955033	14.0918	2.22765	0.803292	0.50023	18.3696	0.0665391	0.403568	0	0	0.124585	1.36647	0	0	0.167466	0	0	0.0612513	0
Novel02069	0	0	0	2	9	1	0	0	0	0	0	0	3	6	12	0	0	0	0	6	0	2	4	0	0	0	0	0	0	0	0.28065	1.60299	0.0969819	0	0	0	0	0	0	0.451829	0.878662	2.14163	0	0	0	0	1.06613	0	0.332076
Novel02070	13	9	2	1	0	31	0	0	5	0	1	0	0	0	0	0	0	0	0	0	0	0	0	0	0	0	0	1.78611	1.2002	0.338009	0.117056	0	2.50791	0	0	0.72338	0	0.131905	0	0	0	0	0	0	0	0	0	0	0
Novel02071	17	21	4	6	41	122	3	3	128	1	5	2	1	0	6	1	0	0	2	0	0	0	0	1	0	0	0	0.620958	0.744524	0.179724	0.186721	1.6195	2.62396	0.0897451	0.111773	4.92328	0.0346913	0.17534	0.0781737	0.0334011	0	0.237477	0.0396214	0	0	0.0702811	0	0	0
Novel02072	34	50	31	54	34	44	103	50	44	125	159	90	62	80	48	33	16	32	15	40	52	26	51	65	44	59	57	1.41216	2.01568	1.5838	1.91086	1.5271	1.07608	3.50364	2.11826	1.92438	4.93087	6.34015	4.00005	2.35475	2.95434	2.16025	1.48675	0.901321	1.58848	0.599367	1.79233	1.88823	1.08863
Novel02073	110	120	74	136	114	71	238	136	131	149	147	181	98	97	86	64	24	36	297	234	284	193	239	245	304	228	492	1.54558	1.63654	1.27898	1.62805	1.73216	0.587412	2.73876	1.94913	1.93822	1.98836	1.98296	2.72142	1.25914	1.21182	1.30935	0.975432	0.457367	0.604545	4.01469	3.54706	3.48871	2.73375
Novel02075	12	12	13	16	31	66	42	11	15	38	27	38	17	13	14	25	13	29	26	26	49	6	34	40	29	6	100	0.599626	0.582005	0.799053	0.681159	1.67511	1.94191	1.7188	0.560653	0.789264	1.80339	1.29527	2.03189	0.776776	0.577574	0.758026	1.35505	0.881041	1.7319	1.24988	1.4016	2.14063	0.30224
Novel02076	228	136	141	186	177	756	164	134	73	106	76	105	157	98	158	80	224	129	152	142	160	170	99	100	175	152	378	10.5731	6.12141	8.04301	7.34867	8.87611	20.643	6.22855	6.33831	3.56468	4.66853	3.38358	5.21042	6.65754	4.04071	7.93927	4.02414	14.0886	7.14961	6.78119	7.10408	6.48683	7.94725
Novel02078	9	18	28	27	45	24	20	46	28	12	12	12	63	59	44	23	43	33	48	29	70	24	46	14	48	59	59	1.59214	3.09071	6.093	4.06942	8.60866	2.49998	2.89765	8.30042	5.2159	2.01618	2.03806	2.27163	10.1913	9.28019	8.43431	4.41352	10.3172	6.97718	8.16915	5.53466	10.8264	4.28009
Novel02079	226	376	249	667	666	703	1169	690	822	503	464	509	723	771	621	517	406	415	540	656	822	527	577	823	577	447	746	8.52744	13.7703	11.5569	21.442	27.1749	15.6189	36.1245	26.556	32.6598	18.0255	16.8083	20.5516	24.9457	25.866	25.3898	21.1601	20.7773	18.7148	19.602	26.7034	27.1162	20.0457
Novel02080	34	94	78	99	98	87	258	132	35	194	214	321	144	207	109	101	20	99	109	77	130	54	40	163	143	60	62	1.213	3.25502	3.42301	3.00916	3.78085	1.82761	7.53835	4.80349	1.31486	6.5734	7.32978	12.2547	4.69776	6.56622	4.2137	3.90858	0.967752	4.22126	3.74113	2.96363	4.0548	1.94212
Novel02081	19	7	24	26	14	16	51	33	5	53	84	169	44	52	105	41	7	10	20	37	22	27	17	59	40	11	23	2.1638	0.773762	3.36207	2.5227	1.72415	1.07292	4.75674	3.83336	0.599604	5.73254	9.18415	20.5953	4.58209	5.2654	12.9571	5.06482	1.08122	1.3611	2.19123	4.54588	2.19044	3.09976
Novel02082	14	16	26	18	29	74	40	50	34	21	8	26	14	9	26	8	14	33	49	66	39	30	49	44	19	28	50	1.00158	1.11102	2.28804	1.09713	2.24356	3.11726	2.34365	3.64863	2.56134	1.42687	0.549469	1.99043	0.915867	0.572485	2.01552	0.620817	1.35843	2.82161	3.37247	5.09394	2.43931	2.16361
Novel02084	40	21	9	16	18	410	13	25	17	35	18	61	14	7	36	6	6	39	11	9	9	47	11	6	9	20	101	1.11156	0.566419	0.307644	0.37881	0.540914	6.70874	0.295864	0.708622	0.497454	0.923737	0.480221	1.81393	0.355753	0.172956	1.08401	0.180859	0.22614	1.29528	0.294077	0.269816	0.218656	1.31665
Novel02085	1	30	1	2	30	0	0	0	2	5	12	0	8	2	0	3	1	0	4	34	0	11	2	21	24	75	2	0.0721772	2.10168	0.0887836	0.122987	2.34156	0	0	0	0.152006	0.34275	0.83153	0	0.528005	0.12835	0	0.234876	0.0978935	0	0.277751	2.64748	0	0.800376
Novel02086	86	17	6	9	47	19	5	0	15	0	0	0	0	0	1	0	0	0	1	1	0	0	1	1	1	1	0	2.77329	0.532098	0.238002	0.247268	1.639	0.360774	0.132051	0	0.509354	0	0	0	0	0	0.0349425	0	0	0	0.0310236	0.0347896	0	0
Novel02087	0	0	1	0	0	1	0	0	0	2	3	3	3	1	2	2	1	21	0	10	4	3	0	0	4	1	58	0	0	0.100182	0	0	0.0479559	0	0	0	0.154702	0.234572	0.261454	0.223422	0.072414	0.1765	0.176687	0.110462	2.0441	0	0.878639	0.284815	0.246309
Novel02088	213	928	2253	583	1389	3697	3416	1988	845	629	675	300	2199	2280	3703	2351	1959	4803	3036	4138	3067	3915	3161	3332	2402	1718	4002	13.8808	58.6987	180.605	32.3692	97.8858	141.863	182.318	132.146	57.986	38.9308	42.2314	20.9206	131.041	132.11	261.484	166.19	173.15	374.088	190.341	290.923	174.741	257.198
Novel02089	37	59	129	79	119	474	299	201	49	74	100	64	164	157	393	255	122	332	306	251	147	381	219	266	181	116	462	7.03601	10.8899	30.175	12.7991	24.4712	53.0747	46.5664	38.9873	9.81189	13.3649	18.2567	13.0233	28.5178	26.5454	80.9794	52.5995	31.4658	75.4552	55.9811	51.4934	24.4393	73.0384
Novel02090	0	0	0	0	0	0	0	0	0	0	41	0	0	0	0	0	0	0	0	0	0	0	0	0	0	0	0	0	0	0	0	0	0	0	0	0	0	3.12433	0	0	0	0	0	0	0	0	0	0	0
Novel02091	22	19	0	4	15	16	3	0	4	1	2	0	0	0	0	0	0	0	0	0	0	0	1	0	0	0	2	1.6314	1.36753	0	0.252713	1.20285	0.698624	0.182195	0	0.312342	0.0704282	0.142385	0	0	0	0	0	0	0	0	0	0	0
Novel02092	19	29	10	7	16	29	39	20	28	47	29	60	29	27	12	15	10	27	17	29	32	11	18	22	40	12	28	0.613923	0.909503	0.39746	0.192703	0.559066	0.551751	1.03205	0.659163	0.952686	1.44233	0.899611	2.07457	0.856852	0.775691	0.420144	0.525737	0.438242	1.04268	0.528451	1.01091	0.903975	0.358306
Novel02094	106	87	100	207	196	120	300	210	102	152	186	142	173	166	107	135	75	243	243	339	231	208	287	275	345	250	556	1.95617	1.55835	2.27004	3.25461	3.91146	1.30397	4.53417	3.95295	1.98213	2.66411	3.29541	2.80418	2.9194	2.72379	2.13964	2.70241	1.87722	5.3596	4.31422	6.7492	3.72699	3.86959
Novel02096	0	0	1	3	3	0	0	1	5	9	3	3	4	3	6	1	3	0	2	0	5	1	3	0	10	7	12	0	0	0.0991873	0.206098	0.261594	0	0	0.0822481	0.424546	0.689245	0.232242	0.258858	0.294938	0.215085	0.524242	0.0874662	0.328094	0	0.155149	0	0.352484	0.0812876
Novel02097	116	174	152	221	302	970	397	318	216	114	163	173	251	291	220	238	158	267	213	222	318	313	303	455	304	185	394	17.1882	25.0246	27.7044	27.8993	48.3907	84.6308	48.1769	48.062	33.7021	16.043	23.1876	27.4306	34.009	38.338	35.3225	38.253	31.7529	47.2835	30.3632	35.4877	41.1951	46.7539
Novel02100	23	38	10	38	18	48	105	58	45	69	74	77	80	84	34	34	27	48	44	36	31	45	50	44	38	43	55	1.63823	2.6271	0.876154	2.30601	1.38645	2.01314	6.1251	4.21384	3.37514	4.66772	5.0603	5.86889	5.21057	5.31976	2.62412	2.6269	2.60835	4.08616	3.01506	2.76632	1.93044	3.23118
Novel02101	1286	966	2291	2036	5149	1480	1917	1480	1360	1076	2145	1762	2109	1862	2641	1848	3308	2658	1354	2058	2110	1462	1529	1795	2628	3060	2717	54.9591	40.0703	120.436	74.132	237.961	37.2431	67.0961	64.5154	61.2026	43.6736	88.0082	80.5791	82.4182	70.7528	122.299	85.6679	191.742	135.763	55.669	94.8849	78.8366	62.9865
Novel02102	10	23	1	12	4	13	30	7	23	15	13	12	1	7	0	4	0	1	12	16	11	8	9	12	12	2	9	5.10688	11.4006	0.628186	5.22115	2.20901	3.90916	12.5474	3.64633	12.3684	7.27536	6.37376	6.55774	0.466985	3.17847	0	2.21581	0	0.610354	5.89566	8.81512	4.91128	4.11857
Novel02103	0	0	0	0	1	0	3	0	0	2	0	0	328	341	0	0	0	0	0	0	0	0	3	18	0	26	1134	0	0	0	0	0.0558933	0	0.126991	0	0	0.098178	0	0	15.5024	15.671	0	0	0	0	0	0	0	0
Novel02104	4	0	18	1	16	0	7	0	0	3	2	0	6	6	5	72	29	6	8	4	8	0	9	1	11	11	0	0.649595	0	3.59574	0.13836	2.80987	0	0.931016	0	0	0.462713	0.311824	0	0.891008	0.866361	0.879852	12.6833	6.38755	1.16456	1.24988	0.700802	1.13584	0
Novel02105	3	3	17	2	0	2	0	0	0	1	5	5	16	7	4	0	1	0	2	4	5	10	21	0	9	1	87	0.21387	0.207585	1.49077	0.121475	0	0.0839544	0	0	0	0.0677075	0.342212	0.381431	1.04303	0.443703	0.308991	0	0.0966902	0	0.137169	0.307639	0.311634	0.718671
Novel02106	343	202	171	194	261	260	243	108	201	766	855	704	578	533	401	199	181	187	188	181	266	167	284	256	286	218	336	13.747	7.85797	8.43028	6.62436	11.3119	6.1358	7.9762	4.41509	8.48283	29.1575	32.8985	30.1928	21.1831	18.9935	17.4146	8.65134	9.83888	8.95738	7.24881	7.82609	9.32054	6.74731
Novel02107	21	22	4	2	4	6	1	0	3	0	1	0	1	0	0	0	0	0	1	0	0	0	0	1	0	0	1	1.52113	1.54673	0.356402	0.123426	0.313321	0.255908	0.059323	0	0.228823	0	0.0695414	0	0.0662361	0	0	0	0	0	0.0696855	0	0	0
Novel02108	424	303	657	740	1393	765	555	812	541	605	805	971	897	876	614	884	601	442	988	551	635	1040	1402	1169	1567	628	1725	28.197	19.5581	53.7446	41.9274	100.178	29.956	30.2278	55.0802	37.8849	38.212	51.396	69.0993	54.5478	51.7972	44.2448	63.7685	54.2082	35.1306	63.2105	39.5313	36.9196	69.7223
Novel02110	2	2	0	1	0	2	1	0	9	7	1	8	8	4	0	3	0	2	0	0	1	0	2	0	5	0	1	0.279516	0.271302	0	0.119071	0	0.164585	0.11446	0	1.3245	0.929143	0.134175	1.19642	1.02238	0.497052	0	0.454794	0	0.334066	0	0	0.122186	0
Novel02113	139	92	68	249	117	158	334	242	161	350	338	508	185	220	189	112	54	144	407	191	187	253	222	303	155	224	481	3.5205	2.26164	2.11851	5.37301	3.20448	2.3563	6.92807	6.25183	4.29385	8.41909	8.21869	13.768	4.28458	4.95424	5.1869	3.07698	1.85497	4.35891	9.91697	5.21886	4.14073	6.45968
Novel02114	175	216	153	524	818	576	568	538	235	249	291	469	296	348	286	327	211	290	547	306	361	343	258	473	284	209	473	6.24336	7.47963	6.71436	15.9273	31.5585	12.1001	16.5961	19.5779	8.82836	8.43699	9.96713	17.9048	9.6565	11.0389	11.0561	12.6545	10.2098	12.3653	18.7743	11.7775	11.2599	12.336
Novel02117	1	1	0	0	2	0	0	0	0	0	0	0	0	0	0	0	0	0	0	0	0	1	0	0	4	75	0	0.193332	0.18765	0	0	0.418135	0	0	0	0	0	0	0	0	0	0	0	0	0	0	0	0	0.194897
Novel02118	4	0	0	0	1	0	0	0	1	3	2	0	0	0	0	0	0	0	1	0	0	3	0	0	2	55	0	0.268872	0	0	0	0.072689	0	0	0	0.0707811	0.19152	0.129066	0	0	0	0	0	0	0	0.0646668	0	0	0.203286
Novel02120	23	9	6	1	7	3	0	0	0	0	1	0	0	0	0	0	0	0	0	0	0	0	0	0	1	0	0	8.5669	3.25375	2.74903	0.31734	2.81953	0.657964	0	0	0	0	0.357596	0	0	0	0	0	0	0	0	0	0	0
Novel02123	9	1	2	5	6	2	17	4	6	16	7	9	13	20	4	1	0	3	3	11	3	0	4	4	5	3	2	0.406448	0.0438338	0.111103	0.192381	0.29302	0.0531836	0.628765	0.184258	0.285329	0.686263	0.303499	0.434933	0.536851	0.803078	0.19574	0.0489869	0	0.161924	0.130341	0.535931	0.118449	0
Novel02125	97	68	92	116	133	126	114	92	84	74	73	69	68	70	71	85	57	68	58	71	77	112	89	121	191	105	167	9.78427	6.65751	11.415	9.96882	14.5075	7.48363	9.41755	9.46558	8.92211	7.08919	7.0693	7.44772	6.2721	6.27798	7.76019	9.30021	7.79804	8.1977	5.62834	7.72624	6.79037	11.3887
Novel02128	28	10	1	12	5	27	9	6	1	0	1	7	1	4	5	3	0	2	3	1	11	1	7	2	1	0	1	6.19505	2.1475	0.272157	2.26202	1.1963	3.51751	1.63082	1.35407	0.23298	0	0.212414	1.6573	0.202318	0.786885	1.19871	0.719987	0	0.528863	0.638563	0.238693	2.12777	0.223043
Novel02129	8	34	65	21	118	23	18	9	19	24	31	42	43	21	37	18	27	28	26	25	37	20	30	11	34	41	174	0.716202	2.95441	7.158	1.60175	11.4238	1.21243	1.31976	0.821846	1.79114	2.04063	2.66443	4.02357	3.52015	1.67159	3.58925	1.74797	3.27841	2.99592	2.23931	2.41456	2.89596	1.805
Novel02130	604	650	1236	887	3304	1127	1071	830	733	1004	1257	1281	1210	1042	1685	1118	2056	1942	775	1116	1139	816	1153	782	1515	1296	1129	35.488	37.0684	89.3297	44.4015	209.927	38.99	51.536	49.7422	45.3503	56.0256	70.9049	80.5399	65.0096	54.4349	107.276	71.253	163.841	136.37	43.8068	70.7394	58.5079	48.3321
Novel02131	101	69	152	181	184	190	427	196	96	174	224	229	185	195	152	204	228	221	237	488	432	452	406	428	530	564	550	8.85652	5.87269	16.3953	13.5223	17.4479	9.81025	30.6652	17.5307	8.8643	14.491	18.8576	21.4879	14.8341	15.2034	14.4425	19.4039	27.1163	23.1612	19.9934	46.1652	33.1186	39.9559
Novel02133	11	13	17	52	49	63	63	24	55	43	51	122	21	20	23	29	14	16	55	28	26	50	48	50	32	30	63	0.954266	1.09463	1.81409	3.84334	4.5968	3.21812	4.47604	2.12369	5.02425	3.54285	4.2476	11.3254	1.66588	1.54267	2.16203	2.72893	1.64725	1.65891	4.59024	2.62052	1.97195	4.37268
Novel02134	34	23	54	98	303	50	101	30	97	82	102	216	108	79	100	67	98	79	66	61	119	49	125	67	116	100	232	1.11908	0.73478	2.1863	2.74814	10.7847	0.969032	2.72258	1.00718	3.36192	2.56333	3.22315	7.60772	3.25053	2.31193	3.56649	2.39208	4.37485	3.10768	2.08989	2.16604	3.42434	1.62585
Novel02135	8	13	4	3	2	4	6	3	2	2	2	1	1	3	2	4	0	2	9	2	9	19	7	65	41	63	118	0.207737	0.327653	0.127767	0.0663705	0.0561614	0.0611603	0.127601	0.07946	0.0546873	0.0493245	0.0498599	0.027787	0.023745	0.0692645	0.0562745	0.112668	0	0.0620699	0.224834	0.0560283	0.204321	0.49737
Novel02138	0	0	0	0	0	0	22	43	0	0	0	1	3	1	0	0	0	0	0	0	0	0	0	114	0	0	64	0	0	0	0	0	0	1.59024	3.87111	0	0	0	0.0944457	0.242122	0.0784747	0	0	0	0	0	0	0	0
Novel02139	2	2	0	1	3	0	216	502	0	34	0	30	26	28	0	12	0	1	1	9	0	1	0	859	1	0	533	0.262357	0.254647	0	0.111761	0.425565	0	23.2056	67.1689	0	4.23593	0	4.21115	3.11877	3.26577	0	1.7075	0	0.156779	0.126199	1.27367	0	0.13224
Novel02140	30	13	4	2	14	25	6	4	4	0	1	6	3	5	3	12	2	4	7	2	7	8	5	1	1	0	1	5.09619	2.14345	0.835829	0.289457	2.57179	2.50063	0.834742	0.693086	0.715511	0	0.163088	1.09067	0.466008	0.755196	0.552208	2.21117	0.460796	0.812103	1.14398	0.366528	1.03961	1.36999
Novel02143	396	433	475	716	1149	643	774	634	344	761	864	1014	705	712	694	842	850	864	671	759	899	866	925	899	1065	922	1060	17.0674	18.1136	25.1825	26.2914	53.5519	16.318	27.3205	27.8717	15.6121	31.1504	35.7505	46.7657	27.7849	27.2845	32.4107	39.3641	49.6872	44.5053	27.8221	35.2912	33.8749	37.6262
Novel02144	90	114	73	116	142	124	332	254	122	359	375	433	361	311	240	146	154	248	151	229	257	240	197	316	437	427	517	2.42225	2.97802	2.41676	2.65989	4.13284	1.9651	7.31799	6.9729	3.45755	9.17656	9.68959	12.4705	8.88448	7.44222	6.99915	4.26233	5.62149	7.97729	3.90976	6.64914	6.04723	6.51163
Novel02147	37	36	39	10	23	88	49	6	13	34	39	40	64	55	60	24	16	31	7	22	19	16	16	24	25	3	19	2.185	2.06347	2.83301	0.503129	1.46879	3.05997	2.36986	0.361413	0.808397	1.90694	2.21111	2.52771	3.45603	2.88787	3.83935	1.53737	1.28151	2.18795	0.397689	1.4016	0.980956	0.952514
Novel02148	33	55	13	40	114	62	26	73	35	226	351	199	168	155	130	119	50	81	92	110	126	91	263	342	305	164	139	0.685314	1.10862	0.332087	0.707726	2.56014	0.758145	0.442207	1.54633	0.765377	4.45751	6.99809	4.42228	3.19031	2.86202	2.92534	2.68065	1.40831	2.01042	1.83806	2.46446	2.28767	1.9051
Novel02149	0	2	2	2	2	3	0	0	0	12	8	13	1	2	2	3	2	1	2	2	3	3	7	2	6	3	2	0	0.147177	0.18652	0.129188	0.163974	0.133927	0	0	0	0.864077	0.582304	1.05469	0.0693283	0.134821	0.164305	0.246718	0.205659	0.0906128	0.145878	0.163586	0.198852	0.22929
Novel02150	32	105	51	96	18	0	0	105	2	27	32	49	12	19	0	22	23	58	191	4	48	56	2	0	31	10	129	0.882302	2.80998	1.7297	2.25511	0.536689	0	0	2.95297	0.0580669	0.707032	0.84706	1.44571	0.302549	0.465785	0	0.657971	0.8601	1.91127	5.06636	0.118982	1.15706	1.55653
Novel02151	289	190	141	895	808	378	527	342	448	241	130	302	435	400	179	503	573	163	410	189	410	280	455	415	513	160	479	8.68169	5.53995	5.21025	22.9065	26.2483	6.68626	12.9656	10.4794	14.1715	6.87593	3.74927	9.70802	11.9493	10.6839	5.82662	16.3905	23.3461	5.85222	11.8491	6.12521	10.768	8.47941
Novel02152	36	25	5	28	19	393	48	64	17	104	52	183	14	24	52	31	13	123	49	26	23	112	56	32	26	14	252	1.85011	1.24704	0.316081	1.22598	1.05592	11.8925	2.02029	3.35489	0.919975	5.07618	2.56564	10.0638	0.657917	1.09666	2.89572	1.72812	0.906134	7.55487	2.42263	1.44152	1.0334	5.8025
Novel02153	22	25	13	19	16	11	14	9	23	25	41	25	25	37	12	8	10	11	13	15	19	7	11	4	10	21	12	0.673599	0.742959	0.489616	0.495635	0.529764	0.198315	0.351062	0.281076	0.741547	0.726988	1.2052	0.819099	0.699949	1.00727	0.398123	0.265697	0.415272	0.40253	0.382929	0.495477	0.508603	0.216062
Novel02154	9	7	7	29	9	21	44	23	17	6	10	14	10	18	6	12	7	14	24	27	20	34	33	50	17	10	23	0.435256	0.328584	0.416421	1.19489	0.470682	0.598007	1.74273	1.13457	0.86573	0.275589	0.4643	0.724515	0.442231	0.773997	0.31442	0.629506	0.459149	0.809201	1.11663	1.4087	0.845626	1.65761
Novel02155	14	2	3	5	17	4	10	6	5	19	13	2	14	10	0	2	5	2	2	4	3	12	2	1	5	14	7	1.3796	0.191294	0.363647	0.419783	1.81158	0.232097	0.807053	0.603086	0.518832	1.77823	1.22989	0.210898	1.26154	0.876174	0	0.213783	0.668266	0.235549	0.189606	0.425244	0.25846	1.19209
Novel02156	28	5	0	7	13	0	4	1	14	0	0	0	0	2	1	0	0	0	0	0	0	0	0	0	0	0	1	1.96337	0.340299	0	0.418188	0.985758	0	0.22971	0.0715231	1.03372	0	0	0	0	0.124692	0.0759803	0	0	0	0	0	0	0
Novel02157	0	0	0	2	39	95	82	0	0	13	0	0	0	0	0	0	0	3	0	0	0	45	0	0	0	0	0	0	0	0	0.135118	3.34426	4.43569	5.32529	0	0	0.979048	0	0	0	0	0	0	0	0.284315	0	0	0	3.59722
Novel02158	1359	1868	2789	2644	7292	2118	3338	2252	2111	1214	1661	1256	2559	2623	2589	2240	2933	3060	1797	3062	4162	2118	3130	2772	4748	3631	4066	68.4978	91.3861	172.917	113.54	397.454	62.8591	137.791	115.779	112.041	58.1144	80.3754	67.7429	117.944	117.549	141.399	122.468	200.504	184.334	87.1366	166.5	183.403	107.618
Novel02160	1101	1330	896	2258	3129	3438	3132	2251	1482	2822	2900	2951	1880	1885	1774	1534	1394	1709	2338	2063	2814	2296	2688	2239	2227	2405	2932	20.5235	24.0637	20.545	35.8606	63.0744	37.736	47.8149	42.7999	29.0901	49.9608	51.899	58.8642	32.0457	31.2422	35.8324	31.0175	35.2437	38.0744	41.9281	41.4875	45.8601	43.1457
Novel02161	140	162	100	410	361	447	610	548	379	196	200	346	160	173	93	153	66	150	473	258	393	314	246	441	241	154	448	6.44805	7.24205	5.66543	16.0884	17.98	12.1225	23.0095	25.7444	18.3811	8.57362	8.84356	17.0527	6.73857	7.08454	4.64131	7.64379	4.12285	8.25691	20.9583	12.8196	15.8248	14.5791
Novel02162	239	256	335	533	491	542	791	783	671	383	419	499	518	574	378	356	335	409	693	490	684	584	594	563	523	659	1231	9.51306	9.89028	16.4021	18.075	21.1343	12.703	25.7855	31.7897	28.124	14.4787	16.0115	21.254	18.8538	20.3142	16.3031	15.3705	18.0851	19.4568	26.537	21.0412	23.8026	23.4335
Novel02164	85	100	88	250	130	204	226	193	135	324	293	232	154	208	136	197	49	116	218	152	119	199	155	135	123	81	164	19.1721	21.8925	24.4155	48.0418	31.7086	27.0935	41.7479	44.4028	32.0638	69.407	63.4475	55.9958	31.7628	41.7137	33.2389	48.1985	14.9899	31.2705	47.3045	36.9868	23.4662	45.2485
Novel02166	0	0	0	0	0	0	0	0	0	1	0	0	0	0	0	18	49	23	0	0	31	0	0	0	2	14	0	0	0	0	0	0	0	0	0	0	0.173691	0	0	0	0	0	3.57075	12.154	5.02717	0	0	4.95653	0
Novel02167	1	0	0	0	0	2	0	0	0	0	0	0	0	0	0	32	10	15	0	0	61	0	0	0	0	7	0	0.104504	0	0	0	0	0.123068	0	0	0	0	0	0	0	0	0	3.62743	1.41738	1.87348	0	0	5.57324	0
Novel02168	193	324	259	672	807	536	688	447	680	554	536	574	261	281	212	213	141	221	467	332	617	302	401	569	431	371	583	7.37481	12.0167	12.1738	21.8772	33.3465	12.0599	21.5307	17.4222	27.3611	20.1053	19.6632	23.4705	9.11973	9.54696	8.77782	8.82857	7.30746	10.0928	17.1675	13.6863	20.6122	11.6333
Novel02169	7	1	0	0	0	533	6	24	3	56	15	117	1	3	19	5	1	30	20	0	2	71	10	6	2	0	1	0.609213	0.0844728	0	0	0	27.3139	0.42766	2.13052	0.274931	4.62878	1.25331	10.8962	0.0795827	0.232144	1.79177	0.472017	0.118039	3.12046	1.67454	0	0.152176	6.22918
Novel02170	0	22	0	0	0	1	1	19	1	1	0	0	11	13	0	0	0	0	0	82	0	0	1	0	0	0	4	0	1.50642	0	0	0	0.0415396	0.0577768	1.3672	0.0742863	0.0670016	0	0	0.709606	0.815428	0	0	0	0	0	6.24085	0	0
Novel02171	641	608	528	1429	1148	2084	2883	1469	1084	721	1038	991	1357	1293	1008	816	1116	1039	1137	1557	2454	1261	1326	1254	1571	1441	2369	59.4843	54.7639	60.2714	112.981	115.205	113.875	219.112	139.049	105.927	63.5459	92.478	98.4092	115.152	106.686	101.359	82.1394	140.463	115.236	101.508	155.878	199.097	117.967
Novel02173	0	29	0	0	0	0	0	0	0	0	0	0	0	0	0	0	0	0	0	0	0	2	0	0	0	0	147	0	6.58669	0	0	0	0	0	0	0	0	0	0	0	0	0	0	0	0	0	0	0	0.471796
Novel02174	0	25	0	0	0	0	0	0	0	0	0	0	0	0	0	0	0	0	0	0	0	1	0	0	0	1	233	0	3.45672	0	0	0	0	0	0	0	0	0	0	0	0	0	0	0	0	0	0	0	0.143608
Novel02175	12	2	1	0	0	10	2	0	3	0	1	0	0	0	0	0	0	0	1	0	0	0	1	0	0	0	0	0.882602	0.142777	0.0904725	0	0	0.43308	0.120473	0	0.232347	0	0.0706123	0	0	0	0	0	0	0	0.0707586	0	0	0
Novel02176	6	0	0	0	0	0	1	4	0	0	0	1	11	12	3	0	0	0	0	0	3	0	0	0	4	0	28	0.340221	0	0	0	0	0	0.0464393	0.231351	0	0	0	0.0606774	0.570361	0.605001	0.184327	0	0	0	0	0	0.148723	0
Novel02177	22	23	33	46	96	60	41	28	27	31	37	74	37	43	24	37	36	34	39	51	87	52	48	33	71	78	103	1.54532	1.56808	2.85129	2.75285	7.29204	2.48159	2.3586	2.00611	1.99706	2.06807	2.49513	5.56216	2.37653	2.68552	1.82668	2.81912	3.42966	2.8543	2.63545	3.86472	5.34269	3.68213
Novel02178	65	117	78	160	247	317	371	257	192	150	129	246	126	143	139	144	67	149	245	225	241	237	175	418	235	119	245	4.07879	7.12607	6.02068	8.55397	16.7609	11.7128	19.0664	16.4495	12.6868	8.93959	7.7715	16.5185	7.22997	7.97847	9.45127	9.80162	5.70226	11.1746	14.7904	15.2319	13.2215	14.9923
Novel02181	30	19	0	6	3	18	0	0	6	0	1	0	0	0	0	0	0	0	0	0	0	0	0	0	0	0	0	2.05049	1.26048	0	0.349395	0.221738	0.724425	0	0	0.431836	0	0.0656195	0	0	0	0	0	0	0	0	0	0	0
Novel02182	12	28	26	41	43	60	4	27	0	19	13	35	44	43	44	21	35	36	85	1	26	64	0	118	36	1	12	1.8179	4.1171	4.845	5.29177	7.04432	5.3521	0.496277	4.17209	0	2.73369	1.89072	5.67379	6.0952	5.7919	7.22267	3.45083	7.19134	6.51803	12.388	0.163433	3.44356	9.77393
Novel02183	0	1	1	0	0	3	0	1	0	0	1	1	0	0	0	0	1	3	0	2	0	4	5	1	12	16	2	0	0.421461	0.534126	0	0	0.767038	0	0.442908	0	0	0.416877	0.464653	0	0	0	0	0.588931	1.55689	0	0.936901	0	1.75094
Novel02186	184	332	177	366	337	1456	530	382	494	465	350	502	238	357	221	312	107	166	457	264	298	321	250	414	176	98	287	11.276	19.7479	13.3427	19.1094	22.3331	52.5391	26.6005	23.8783	31.8783	27.0644	20.5921	32.9198	13.3371	19.4523	14.6753	20.74	8.89353	12.1582	26.9432	17.4539	15.9661	19.8309
Novel02191	60	93	69	79	93	128	113	59	62	248	207	179	214	203	196	102	78	101	55	111	122	81	90	112	122	117	165	3.24797	4.88641	4.59455	3.64349	5.44412	4.07996	5.00975	3.25774	3.53415	12.7503	10.7579	10.3689	10.5931	9.77063	11.4967	5.98933	5.72677	6.53445	2.86431	6.48242	5.77387	4.42026
Novel02192	203	83	179	113	273	48	157	125	66	139	207	287	151	149	190	118	143	139	73	111	78	80	90	122	166	205	188	11.0405	4.38144	11.9751	5.23601	16.056	1.53716	6.99309	6.93434	3.7798	7.17985	10.8084	16.7029	7.50961	7.20517	11.197	6.96132	10.5483	9.03512	3.81954	6.51281	3.7088	4.38616
Novel02193	29	28	27	105	61	188	151	123	42	87	61	113	23	45	48	164	19	59	123	76	52	140	75	146	101	43	125	7.84927	7.35589	8.98934	24.2131	17.8544	29.9622	33.4722	33.9578	11.9705	22.3645	15.851	32.7286	5.69255	10.8295	14.0776	48.1495	6.97491	19.0858	32.0282	22.1921	12.305	38.1998
Novel02194	65	31	3	17	42	14	10	0	17	0	0	1	0	0	3	0	0	0	1	0	1	1	0	1	0	0	0	3.74058	1.73154	0.212363	0.833496	2.61371	0.474393	0.471305	0	1.03016	0	0	0.0615805	0	0	0.18707	0	0	0	0.0553632	0	0.050312	0.0580132
Novel02195	61	44	7	11	21	29	5	1	25	0	2	0	1	1	4	1	0	0	2	0	1	2	0	1	0	0	0	3.14088	2.19897	0.443355	0.482551	1.16929	0.879233	0.210847	0.0525198	1.35548	0	0.0988661	0	0.0470835	0.0457811	0.223171	0.0558519	0	0	0.099071	0	0.045016	0.103813
Novel02196	3	1	1	2	0	5	5	1	0	4	5	5	8	9	3	1	1	1	1	3	1	10	30	21	23	10	8	0.309921	0.100271	0.127076	0.176031	0	0.304148	0.423035	0.105374	0	0.392462	0.495903	0.552736	0.755732	0.82668	0.335821	0.112059	0.140115	0.123469	0.0993861	0.334352	0.0903184	1.04143
Novel02197	29	33	29	51	39	34	100	66	38	65	93	65	67	104	107	40	36	33	46	78	67	53	34	77	80	70	103	1.57405	1.73853	1.93621	2.35842	2.28912	1.08664	4.44526	3.65399	2.17188	3.35075	4.84619	3.7753	3.3254	5.01902	6.29306	2.35504	2.65019	2.14073	2.40201	4.56739	3.17938	2.9
Novel02198	93	53	30	42	58	46	95	44	13	35	48	62	34	31	27	60	16	35	50	105	41	68	47	61	75	44	106	34.6401	19.161	13.7452	13.3283	23.3618	10.0888	28.9798	16.7167	5.09884	12.3815	17.1646	24.7118	11.5804	10.2665	10.8973	24.2418	8.08295	15.5808	17.9169	42.1928	13.3514	25.5333
Novel02200	479	408	189	564	396	630	486	468	363	507	391	286	311	361	364	247	203	191	364	231	208	248	271	291	167	244	359	34.3895	28.4313	16.6911	34.4983	30.7446	26.6327	28.5761	34.2719	27.4428	34.5705	26.9503	21.9722	20.4173	23.0442	28.3171	19.2355	19.767	16.3889	25.1413	17.8918	13.0557	17.9491
Novel02202	133	45	34	30	16	112	17	24	39	38	42	40	36	39	29	45	33	38	11	35	26	21	21	21	30	41	42	16.8217	5.52429	5.28968	3.23272	2.18837	8.34104	1.76093	3.09622	5.19414	4.56467	5.09992	5.41371	4.16359	4.38578	3.97441	6.17372	5.6609	5.74417	1.33846	4.77572	2.875	2.67755
Novel02203	4	9	6	16	13	16	11	6	12	10	4	12	1	3	14	13	7	4	12	35	19	19	14	18	35	16	41	0.380771	0.831557	0.702567	1.29764	1.33823	0.896826	0.857576	0.582582	1.20286	0.90409	0.365561	1.22237	0.0870465	0.253916	1.44407	1.34234	0.903765	0.455082	1.09896	3.59438	1.58126	1.8233
Novel02204	586	644	1786	1181	2135	765	1745	1111	620	547	757	556	1236	1332	1761	1294	2290	1621	841	1632	1540	1186	1167	1060	2061	1973	1746	41.6662	44.4445	156.207	71.5427	164.16	32.0282	101.615	80.5755	46.4205	36.9387	51.6748	42.3037	80.3623	84.2085	135.676	99.8016	220.839	137.751	57.5278	125.187	95.7312	85.0105
Novel02205	221	112	11	36	101	43	7	10	79	2	3	4	4	1	2	2	1	1	1	0	1	1	0	2	2	1	1	5.80558	2.85573	0.355451	0.805722	2.86918	0.665131	0.150601	0.267951	2.18531	0.049899	0.0756609	0.112443	0.0960862	0.0233571	0.0569299	0.0569902	0.0356293	0.0313964	0.0252726	0	0.0229668	0.0264822
Novel02208	27	18	64	11	58	31	16	10	19	11	17	10	8	6	10	6	20	4	4	8	21	5	6	20	26	31	17	2.01691	1.30509	5.88079	0.700076	4.68526	1.36355	0.978857	0.761948	1.49454	0.780412	1.21918	0.799356	0.546463	0.39851	0.809432	0.486173	2.02631	0.357116	0.287461	0.644712	1.37148	0.376525
Novel02209	27	11	1	1	16	2	2	1	13	0	0	0	0	0	0	0	0	0	0	0	0	0	0	0	0	0	0	1.63002	0.644568	0.0742614	0.0514351	1.04456	0.071096	0.0988864	0.061579	0.826429	0	0	0	0	0	0	0	0	0	0	0	0	0
Novel02210	154	109	1	33	126	34	29	13	87	5	6	0	1	1	7	1	2	0	4	0	2	0	0	1	1	0	1	11.225	7.71152	0.0896603	2.04932	9.93164	1.45925	1.73118	0.966525	6.67757	0.346135	0.41987	0	0.0666523	0.0648086	0.552869	0.079065	0.19772	0	0.280494	0	0.127451	0
[truncated: 10,974 more rows]
[truncated: 14 more columns]
