# Supplementary material for: Transcriptional profiling analysis providing insights into desiccation tolerance mechanisms of the desert moss Syntrichia caninervis
Source: Front Plant Sci. 2023 Feb 23;14:1127541. doi: 10.3389/fpls.2023.1127541 (PMC9995853; doi:10.3389/fpls.2023.1127541)
Supplement: Supplementary file 5 [file Table_5.xlsx]

## Sheet: Cluster1
GO_accession	Description	Term_type	Over_represented_pValue	Corrected_pValue	DEG_item	DEG_list	Bg_item	Bg_list	Gene_names
GO:0042157	lipoprotein metabolic process	biological_process	1.0344e-05	0.038249	28	1820	82	14089	Sc_g10140_V2.1A,Sc_g00941_V2.1A,Sc_g12286_V2.1B,Sc_g02512_V2.1A,Sc_g02714_V2.1A,Sc_g10410_V2.1A,Novel03477,Sc_g02165_V2.1A,Sc_g03693_V2.1A,Sc_g13874_V2.1A,Sc_g05631_V2.1A,Sc_g03966_V2.1A,Sc_g07029_V2.1A,Sc_g01328_V2.1A,Sc_g11369_V2.1A,Sc_g15028_V2.1A,Sc_g06761_V2.1A,Sc_g11113_V2.1A,Sc_g04426_V2.1A,Sc_g03562_V2.1B,Sc_g00795_V2.1F,Novel00781,Sc_g03277_V2.1A,Sc_g07396_V2.1A,Sc_g04868_V2.1A,Sc_g04342…
GO:0006629	lipid metabolic process	biological_process	1.6909e-05	0.038249	122	1820	632	14089	Sc_g12607_V2.1A,Sc_g00230_V2.1A,Sc_g10223_V2.1A,Sc_g14425_V2.1A,Sc_g05068_V2.1A,Sc_g12791_V2.1A,Sc_g14236_V2.1A,Sc_g04426_V2.1A,Sc_g03848_V2.1A,Sc_g04315_V2.1A,Sc_g02406_V2.1A,Sc_g03446_V2.1A,Novel03321,Sc_g13840_V2.1A,Sc_g11636_V2.1A,Sc_g07769_V2.1A,Sc_g15894_V2.1A,Sc_g10860_V2.1A,Sc_g04598_V2.1A,Sc_g06299_V2.1A,Sc_g02265_V2.1A,Sc_g13067_V2.1A,Sc_g03074_V2.1A,Sc_g09097_V2.1A,Novel04551,Sc_g09548…
GO:0044425	membrane part	cellular_component	0.00020009	0.27027	309	1820	1928	14089	Novel01241,Sc_g15168_V2.1A,Sc_g10377_V2.1B,Sc_g01787_V2.1A,Sc_g03405_V2.1A,Sc_g01504_V2.1A,Sc_g16004_V2.1A,Sc_g07734_V2.1A,Sc_g00421_V2.1A,Sc_g14063_V2.1A,Sc_g15265_V2.1A,Sc_g03748_V2.1A,Novel03614,Sc_g12594_V2.1A,Sc_g05555_V2.1A,Sc_g06718_V2.1A,Sc_g02534_V2.1A,Sc_g16419_V2.1A,Sc_g07029_V2.1A,Sc_g15511_V2.1A,Sc_g06651_V2.1A,Sc_g16005_V2.1A,Sc_g01403_V2.1A,Novel00872,Sc_g05211_V2.1A,Sc_g09006_V2.1…
GO:0010876	lipid localization	biological_process	0.00035148	0.27027	24	1820	83	14089	Sc_g05631_V2.1A,Sc_g13874_V2.1A,Sc_g03693_V2.1A,Novel03477,Sc_g10410_V2.1A,Sc_g02714_V2.1A,Sc_g12286_V2.1B,Sc_g02512_V2.1A,Sc_g00941_V2.1A,Sc_g04823_V2.1A,Sc_g04342_V2.1A,Sc_g04868_V2.1A,Sc_g03277_V2.1A,Sc_g00795_V2.1F,Sc_g15454_V2.1A,Sc_g03562_V2.1B,Sc_g11113_V2.1A,Sc_g06761_V2.1A,Sc_g11369_V2.1A,Sc_g12833_V2.1A,Sc_g15028_V2.1A,Sc_g01328_V2.1A,Sc_g06694_V2.1A,Sc_g07029_V2.1A
GO:0016831	carboxy-lyase activity	molecular_function	0.00035808	0.27027	22	1820	78	14089	Sc_g11172_V2.1A,Sc_g07772_V2.1A,Sc_g00926_V2.1A,Sc_g00810_V2.1A,Sc_g11538_V2.1A,Sc_g14951_V2.1A,Sc_g12300_V2.1A,Sc_g13417_V2.1A,Sc_g07768_V2.1A,Sc_g05443_V2.1A,Sc_g08280_V2.1A,Sc_g03267_V2.1B,Sc_g03625_V2.1A,Sc_g01960_V2.1A,Sc_g06003_V2.1A,Sc_g01275_V2.1A,Novel01415,Sc_g07093_V2.1A,Sc_g06453_V2.1A,Novel02770,Sc_g08892_V2.1A,Sc_g14513_V2.1A
GO:0006869	lipid transport	biological_process	0.00038057	0.27027	22	1820	75	14089	Sc_g15454_V2.1A,Sc_g03562_V2.1B,Sc_g06761_V2.1A,Sc_g11113_V2.1A,Sc_g15028_V2.1A,Sc_g11369_V2.1A,Sc_g07029_V2.1A,Sc_g01328_V2.1A,Sc_g00795_V2.1F,Sc_g03277_V2.1A,Sc_g04823_V2.1A,Sc_g04342_V2.1A,Sc_g04868_V2.1A,Sc_g00941_V2.1A,Sc_g10410_V2.1A,Sc_g02714_V2.1A,Sc_g12286_V2.1B,Sc_g02512_V2.1A,Sc_g05631_V2.1A,Sc_g13874_V2.1A,Novel03477,Sc_g03693_V2.1A
GO:0031224	intrinsic component of membrane	cellular_component	0.00046268	0.27027	246	1820	1534	14089	Novel02035,Sc_g12246_V2.1A,Sc_g11019_V2.1A,Novel00233,Sc_g09508_V2.1A,Sc_g05149_V2.1A,Sc_g06903_V2.1A,Sc_g10448_V2.1A,Sc_g03648_V2.1A,Novel04937,Sc_g09412_V2.1A,Sc_g03463_V2.1A,Sc_g06632_V2.1A,Sc_g03509_V2.1A,Sc_g11307_V2.1A,Sc_g07335_V2.1A,Novel02867,Sc_g08430_V2.1A,Novel05105,Sc_g14033_V2.1A,Sc_g14117_V2.1A,Sc_g01970_V2.1A,Sc_g07267_V2.1A,Sc_g11079_V2.1A,Sc_g01448_V2.1A,Novel01964,Sc_g14970_V2.…
GO:0016021	integral component of membrane	cellular_component	0.00047793	0.27027	243	1820	1519	14089	Sc_g13256_V2.1A,Sc_g06684_V2.1A,Sc_g07054_V2.1A,Sc_g13214_V2.1A,Sc_g00858_V2.1A,Sc_g00445_V2.1A,Sc_g10335_V2.1A,Sc_g02380_V2.1A,Sc_g02917_V2.1A,Sc_g05582_V2.1A,Sc_g06613_V2.1A,Sc_g13824_V2.1A,Sc_g08047_V2.1A,Sc_g13597_V2.1A,Sc_g12468_V2.1A,Sc_g13679_V2.1A,Sc_g11369_V2.1A,Sc_g10824_V2.1A,Novel04935,Novel02599,Sc_g14378_V2.1A,Sc_g08305_V2.1A,Sc_g01905_V2.1A,Novel03805,Sc_g00609_V2.1A,Sc_g11960_V2.1…
GO:0008289	lipid binding	molecular_function	0.0006975	0.35061	41	1820	170	14089	Sc_g05106_V2.1A,Sc_g00795_V2.1F,Sc_g11113_V2.1A,Sc_g07029_V2.1A,Sc_g15028_V2.1A,Sc_g11369_V2.1A,Sc_g09820_V2.1A,Sc_g04823_V2.1A,Sc_g04868_V2.1A,Sc_g03277_V2.1A,Sc_g06320_V2.1A,Sc_g02105_V2.1A,Novel04089,Sc_g02512_V2.1A,Sc_g12286_V2.1B,Sc_g02714_V2.1A,Sc_g00941_V2.1A,Sc_g00375_V2.1A,Sc_g05979_V2.1A,Sc_g11267_V2.1A,Sc_g05631_V2.1A,Sc_g03693_V2.1A,Sc_g13874_V2.1A,Sc_g00499_V2.1A,Sc_g06761_V2.1A,Sc_g…
GO:0016830	carbon-carbon lyase activity	molecular_function	0.00083959	0.37983	25	1820	99	14089	Sc_g01960_V2.1A,Sc_g06003_V2.1A,Sc_g03826_V2.1A,Sc_g01275_V2.1A,Sc_g07093_V2.1A,Novel01415,Novel02981,Novel02770,Sc_g06453_V2.1A,Sc_g06408_V2.1A,Sc_g08892_V2.1A,Sc_g14513_V2.1A,Sc_g11172_V2.1A,Sc_g12300_V2.1A,Sc_g14951_V2.1A,Sc_g07772_V2.1A,Sc_g00926_V2.1A,Sc_g00810_V2.1A,Sc_g11538_V2.1A,Sc_g07768_V2.1A,Sc_g05443_V2.1A,Sc_g08280_V2.1A,Sc_g03267_V2.1B,Sc_g13417_V2.1A,Sc_g03625_V2.1A
GO:0044780	bacterial-type flagellum assembly	biological_process	0.0011991	0.49315	6	1820	9	14089	Sc_g06114_V2.1A,Sc_g00053_V2.1A,Novel05062,Sc_g02512_V2.1A,Novel04927,Sc_g12365_V2.1A
GO:0005242	inward rectifier potassium channel activity	molecular_function	0.0013457	0.49493	4	1820	5	14089	Sc_g12290_V2.1A,Sc_g14315_V2.1A,Sc_g02534_V2.1A,Sc_g08047_V2.1A
GO:0016668	oxidoreductase activity, acting on a sulfur group of donors, NAD(P) as acceptor	molecular_function	0.0015316	0.49493	7	1820	17	14089	Sc_g05892_V2.1A,Sc_g09978_V2.1A,Sc_g05893_V2.1A,Novel04856,Sc_g06419_V2.1A,Sc_g05890_V2.1A,Novel03579
GO:0047134	protein-disulfide reductase activity	molecular_function	0.0015316	0.49493	7	1820	17	14089	Sc_g06419_V2.1A,Sc_g05890_V2.1A,Novel03579,Novel04856,Sc_g05893_V2.1A,Sc_g05892_V2.1A,Sc_g09978_V2.1A
GO:0016020	membrane	cellular_component	0.0016441	0.49587	486	1820	3233	14089	Sc_g06627_V2.1A,Sc_g10140_V2.1A,Sc_g05376_V2.1A,Sc_g15616_V2.1A,Sc_g10538_V2.1A,Sc_g15405_V2.1A,Sc_g02343_V2.1A,Sc_g13267_V2.1A,Sc_g09971_V2.1A,Sc_g08196_V2.1A,Sc_g02271_V2.1A,Sc_g01912_V2.1A,Sc_g08070_V2.1A,Sc_g12064_V2.1A,Sc_g01461_V2.1A,Sc_g01619_V2.1A,Sc_g15887_V2.1A,Sc_g07185_V2.1A,Sc_g13119_V2.1A,Sc_g03267_V2.1B,Sc_g00503_V2.1A,Sc_g07159_V2.1A,Sc_g08971_V2.1A,Sc_g11832_V2.1A,Sc_g15260_V2.1A…
GO:0016157	sucrose synthase activity	molecular_function	0.0021112	0.57365	5	1820	7	14089	Sc_g15217_V2.1A,Sc_g12065_V2.1A,Sc_g08521_V2.1A,Sc_g06368_V2.1B,Sc_g13777_V2.1A
GO:0004869	cysteine-type endopeptidase inhibitor activity	molecular_function	0.0028502	0.57365	4	1820	6	14089	Sc_g11347_V2.1A,Novel01190,Novel03215,Sc_g04525_V2.1A
GO:0005985	sucrose metabolic process	biological_process	0.0028955	0.57365	6	1820	11	14089	Sc_g13777_V2.1A,Sc_g06368_V2.1B,Sc_g12065_V2.1A,Sc_g08521_V2.1A,Sc_g03846_V2.1A,Sc_g15217_V2.1A
GO:0006643	membrane lipid metabolic process	biological_process	0.0036608	0.57365	26	1820	108	14089	Sc_g09097_V2.1A,Sc_g10140_V2.1A,Sc_g09564_V2.1A,Sc_g01749_V2.1A,Novel03062,Sc_g03966_V2.1A,Sc_g12355_V2.1A,Sc_g03848_V2.1A,Sc_g12442_V2.1A,Sc_g11524_V2.1A,Sc_g04290_V2.1A,Sc_g14425_V2.1A,Sc_g10223_V2.1A,Sc_g04426_V2.1A,Sc_g07396_V2.1A,Sc_g10860_V2.1A,Sc_g04802_V2.1A,Sc_g07076_V2.1A,Novel00781,Sc_g10647_V2.1A,Sc_g03610_V2.1A,Sc_g02524_V2.1A,Sc_g00822_V2.1A,Sc_g11969_V2.1A,Sc_g11585_V2.1A,Sc_g11830…
GO:0031344	regulation of cell projection organization	biological_process	0.0036711	0.57365	3	1820	3	14089	Novel04927,Sc_g00053_V2.1A,Novel05062
GO:0031345	negative regulation of cell projection organization	biological_process	0.0036711	0.57365	3	1820	3	14089	Sc_g00053_V2.1A,Novel05062,Novel04927
GO:0048027	mRNA 5'-UTR binding	molecular_function	0.0036711	0.57365	3	1820	3	14089	Novel05062,Sc_g00053_V2.1A,Novel04927
GO:0060491	regulation of cell projection assembly	biological_process	0.0036711	0.57365	3	1820	3	14089	Novel05062,Sc_g00053_V2.1A,Novel04927
GO:1902115	regulation of organelle assembly	biological_process	0.0036711	0.57365	3	1820	3	14089	Novel04927,Sc_g00053_V2.1A,Novel05062
GO:1902116	negative regulation of organelle assembly	biological_process	0.0036711	0.57365	3	1820	3	14089	Novel04927,Novel05062,Sc_g00053_V2.1A
GO:1902208	regulation of bacterial-type flagellum assembly	biological_process	0.0036711	0.57365	3	1820	3	14089	Sc_g00053_V2.1A,Novel05062,Novel04927
GO:1902209	negative regulation of bacterial-type flagellum assembly	biological_process	0.0036711	0.57365	3	1820	3	14089	Novel04927,Sc_g00053_V2.1A,Novel05062
GO:0044255	cellular lipid metabolic process	biological_process	0.0036789	0.57365	72	1820	383	14089	Sc_g09576_V2.1A,Sc_g03591_V2.1A,Sc_g04199_V2.1A,Sc_g12442_V2.1A,Sc_g02059_V2.1A,Novel00781,Sc_g10647_V2.1A,Sc_g11585_V2.1A,Sc_g00822_V2.1A,Sc_g07396_V2.1A,Sc_g08723_V2.1A,Sc_g10140_V2.1A,Sc_g16377_V2.1A,Sc_g14182_V2.1A,Novel03062,Sc_g01749_V2.1A,Sc_g01125_V2.1A,Sc_g15076_V2.1A,Sc_g12355_V2.1A,Sc_g11094_V2.1A,Sc_g11524_V2.1A,Sc_g04040_V2.1A,Sc_g07957_V2.1A,Sc_g02524_V2.1A,Sc_g15749_V2.1A,Sc_g03610…
GO:0008948	oxaloacetate decarboxylase activity	molecular_function	0.0039609	0.57365	6	1820	14	14089	Sc_g14951_V2.1A,Sc_g11538_V2.1A,Sc_g03267_V2.1B,Sc_g07768_V2.1A,Sc_g13417_V2.1A,Novel02770
GO:0035725	sodium ion transmembrane transport	biological_process	0.0039609	0.57365	6	1820	14	14089	Sc_g11538_V2.1A,Sc_g14951_V2.1A,Sc_g13417_V2.1A,Novel02770,Sc_g07768_V2.1A,Sc_g03267_V2.1B
GO:0071436	sodium ion export	biological_process	0.0039609	0.57365	6	1820	14	14089	Sc_g11538_V2.1A,Sc_g14951_V2.1A,Novel02770,Sc_g13417_V2.1A,Sc_g07768_V2.1A,Sc_g03267_V2.1B
GO:0043066	negative regulation of apoptotic process	biological_process	0.0043113	0.57365	5	1820	8	14089	Novel01190,Sc_g09006_V2.1B,Sc_g13214_V2.1A,Sc_g01763_V2.1A,Novel03215
GO:0043069	negative regulation of programmed cell death	biological_process	0.0043113	0.57365	5	1820	8	14089	Novel03215,Sc_g01763_V2.1A,Novel01190,Sc_g09006_V2.1B,Sc_g13214_V2.1A
GO:0060548	negative regulation of cell death	biological_process	0.0043113	0.57365	5	1820	8	14089	Sc_g01763_V2.1A,Novel03215,Sc_g13214_V2.1A,Novel01190,Sc_g09006_V2.1B
GO:0044699	single-organism process	biological_process	0.0044496	0.57514	785	1820	5438	14089	Sc_g06419_V2.1A,Sc_g02146_V2.1A,Sc_g05759_V2.1A,Sc_g00653_V2.1A,Sc_g05295_V2.1A,Sc_g11661_V2.1A,Sc_g07076_V2.1A,Sc_g08305_V2.1A,Sc_g11830_V2.1A,Sc_g15026_V2.1A,Sc_g00858_V2.1A,Sc_g06380_V2.1A,Sc_g02707_V2.1A,Sc_g04505_V2.1A,Sc_g14316_V2.1A,Sc_g07804_V2.1A,Novel01602,Sc_g14623_V2.1A,Sc_g05582_V2.1A,Sc_g09940_V2.1A,Sc_g01467_V2.1A,Sc_g08176_V2.1A,Sc_g12607_V2.1A,Sc_g12791_V2.1A,Sc_g14236_V2.1A,Sc_g…
GO:0044781	bacterial-type flagellum organization	biological_process	0.0047666	0.599	6	1820	12	14089	Sc_g02512_V2.1A,Novel04927,Sc_g06114_V2.1A,Sc_g00053_V2.1A,Novel05062,Sc_g12365_V2.1A
GO:0006644	phospholipid metabolic process	biological_process	0.0053362	0.65246	31	1820	136	14089	Sc_g06299_V2.1A,Sc_g16377_V2.1A,Sc_g10140_V2.1A,Sc_g09564_V2.1A,Sc_g01749_V2.1A,Sc_g05445_V2.1A,Novel03062,Sc_g09097_V2.1A,Sc_g01125_V2.1A,Novel00515,Sc_g06892_V2.1A,Sc_g03966_V2.1A,Sc_g12355_V2.1A,Sc_g04290_V2.1A,Sc_g14425_V2.1A,Sc_g10223_V2.1A,Sc_g04426_V2.1A,Sc_g07072_V2.1A,Sc_g04199_V2.1A,Sc_g03610_V2.1A,Novel00781,Sc_g00822_V2.1A,Sc_g11969_V2.1A,Sc_g13840_V2.1A,Sc_g11585_V2.1A,Sc_g11830_V2.1…
GO:0006650	glycerophospholipid metabolic process	biological_process	0.0065694	0.67823	24	1820	99	14089	Sc_g07396_V2.1A,Sc_g07076_V2.1A,Sc_g04802_V2.1A,Novel00781,Sc_g03610_V2.1A,Sc_g00822_V2.1A,Sc_g13840_V2.1A,Sc_g11969_V2.1A,Sc_g11585_V2.1A,Sc_g11830_V2.1A,Sc_g04290_V2.1A,Sc_g14425_V2.1A,Sc_g10223_V2.1A,Sc_g04426_V2.1A,Sc_g03966_V2.1A,Sc_g12355_V2.1A,Sc_g06892_V2.1A,Sc_g09097_V2.1A,Sc_g01125_V2.1A,Sc_g10140_V2.1A,Sc_g09564_V2.1A,Sc_g01749_V2.1A,Sc_g05445_V2.1A,Novel03062
GO:0002218	activation of innate immune response	biological_process	0.0067463	0.67823	2	1820	2	14089	Novel00055,Novel00806
GO:0031349	positive regulation of defense response	biological_process	0.0067463	0.67823	2	1820	2	14089	Novel00806,Novel00055
GO:0032479	regulation of type I interferon production	biological_process	0.0067463	0.67823	2	1820	2	14089	Novel00055,Novel00806
GO:0032481	positive regulation of type I interferon production	biological_process	0.0067463	0.67823	2	1820	2	14089	Novel00055,Novel00806
GO:0032606	type I interferon production	biological_process	0.0067463	0.67823	2	1820	2	14089	Novel00806,Novel00055
GO:0045088	regulation of innate immune response	biological_process	0.0067463	0.67823	2	1820	2	14089	Novel00806,Novel00055
GO:0045089	positive regulation of innate immune response	biological_process	0.0067463	0.67823	2	1820	2	14089	Novel00806,Novel00055
GO:0051239	regulation of multicellular organismal process	biological_process	0.0073219	0.7201	10	1820	35	14089	Novel00806,Novel00055,Novel01112,Novel05039,Sc_g01235_V2.1A,Sc_g02714_V2.1A,Sc_g00795_V2.1F,Sc_g13214_V2.1A,Sc_g06694_V2.1A,Novel02222
GO:0008610	lipid biosynthetic process	biological_process	0.00769	0.7402	58	1820	319	14089	Sc_g04315_V2.1A,Sc_g04199_V2.1A,Sc_g14236_V2.1A,Sc_g04426_V2.1A,Sc_g03591_V2.1A,Sc_g15894_V2.1A,Sc_g11636_V2.1A,Sc_g07769_V2.1A,Sc_g10860_V2.1A,Sc_g07396_V2.1A,Sc_g08723_V2.1A,Sc_g04598_V2.1A,Sc_g02059_V2.1A,Sc_g02406_V2.1A,Novel00781,Sc_g10647_V2.1A,Sc_g01125_V2.1A,Sc_g08702_V2.1A,Sc_g14809_V2.1A,Sc_g09548_V2.1A,Sc_g15076_V2.1A,Sc_g10140_V2.1A,Sc_g16377_V2.1A,Sc_g06299_V2.1A,Sc_g14182_V2.1A,Sc_g…
GO:0006505	GPI anchor metabolic process	biological_process	0.0081198	0.76529	20	1820	79	14089	Sc_g09097_V2.1A,Sc_g10140_V2.1A,Sc_g01749_V2.1A,Novel03062,Sc_g09564_V2.1A,Sc_g12355_V2.1A,Sc_g03966_V2.1A,Sc_g04290_V2.1A,Sc_g04426_V2.1A,Sc_g10223_V2.1A,Sc_g14425_V2.1A,Sc_g07396_V2.1A,Sc_g07076_V2.1A,Sc_g04802_V2.1A,Novel00781,Sc_g03610_V2.1A,Sc_g11585_V2.1A,Sc_g11830_V2.1A,Sc_g11969_V2.1A,Sc_g00822_V2.1A
GO:1903509	liposaccharide metabolic process	biological_process	0.0085129	0.77379	23	1820	97	14089	Sc_g09097_V2.1A,Sc_g10140_V2.1A,Novel03062,Sc_g01749_V2.1A,Sc_g09564_V2.1A,Sc_g12355_V2.1A,Sc_g03966_V2.1A,Sc_g04290_V2.1A,Sc_g04040_V2.1A,Sc_g04426_V2.1A,Sc_g10223_V2.1A,Sc_g14425_V2.1A,Sc_g10860_V2.1A,Sc_g07396_V2.1A,Sc_g07076_V2.1A,Sc_g04802_V2.1A,Sc_g03610_V2.1A,Novel00781,Sc_g10647_V2.1A,Sc_g11585_V2.1A,Sc_g11830_V2.1A,Sc_g00822_V2.1A,Sc_g11969_V2.1A
GO:0046486	glycerolipid metabolic process	biological_process	0.008552	0.77379	24	1820	101	14089	Sc_g12355_V2.1A,Sc_g03966_V2.1A,Sc_g06892_V2.1A,Sc_g01125_V2.1A,Sc_g09097_V2.1A,Sc_g05445_V2.1A,Novel03062,Sc_g01749_V2.1A,Sc_g09564_V2.1A,Sc_g10140_V2.1A,Sc_g07076_V2.1A,Sc_g04802_V2.1A,Sc_g07396_V2.1A,Sc_g11585_V2.1A,Sc_g11830_V2.1A,Sc_g00822_V2.1A,Sc_g11969_V2.1A,Sc_g13840_V2.1A,Novel00781,Sc_g03610_V2.1A,Sc_g04426_V2.1A,Sc_g10223_V2.1A,Sc_g14425_V2.1A,Sc_g04290_V2.1A
GO:0009976	tocopherol cyclase activity	molecular_function	0.0096154	0.85294	3	1820	4	14089	Sc_g12864_V2.1A,Sc_g13493_V2.1A,Sc_g11692_V2.1A
GO:0006313	transposition, DNA-mediated	biological_process	0.011304	0.90118	12	1820	43	14089	Sc_g13619_V2.1A,Novel03268,Sc_g06365_V2.1A,Novel04695,Sc_g06114_V2.1A,Novel02298,Sc_g04078_V2.1A,Novel01521,Sc_g10587_V2.1A,Sc_g11309_V2.1A,Novel00103,Sc_g02456_V2.1B
GO:0032196	transposition	biological_process	0.011304	0.90118	12	1820	43	14089	Sc_g13619_V2.1A,Novel03268,Sc_g06365_V2.1A,Sc_g06114_V2.1A,Novel02298,Novel04695,Novel01521,Sc_g04078_V2.1A,Novel00103,Sc_g10587_V2.1A,Sc_g11309_V2.1A,Sc_g02456_V2.1B
GO:0044765	single-organism transport	biological_process	0.011338	0.90118	235	1820	1505	14089	Sc_g14616_V2.1A,Sc_g02378_V2.1A,Sc_g14107_V2.1A,Sc_g02549_V2.1A,Sc_g07805_V2.1A,Sc_g13901_V2.1A,Sc_g14436_V2.1B,Sc_g01912_V2.1A,Sc_g00998_V2.1A,Sc_g09971_V2.1A,Sc_g13736_V2.1A,Sc_g01461_V2.1A,Sc_g04448_V2.1A,Sc_g12047_V2.1A,Sc_g08070_V2.1A,Sc_g13146_V2.1A,Sc_g14931_V2.1A,Sc_g10591_V2.1A,Sc_g03562_V2.1B,Sc_g15887_V2.1A,Sc_g01328_V2.1A,Sc_g13119_V2.1A,Sc_g03267_V2.1B,Sc_g00503_V2.1A,Sc_g15066_V2.1A…
GO:0050776	regulation of immune response	biological_process	0.011355	0.90118	6	1820	16	14089	Sc_g01787_V2.1A,Novel00055,Sc_g05376_V2.1A,Novel00806,Sc_g11661_V2.1A,Sc_g13471_V2.1A
GO:0009415	response to water	biological_process	0.011422	0.90118	9	1820	31	14089	Sc_g05111_V2.1A,Sc_g05385_V2.1A,Sc_g00611_V2.1A,Novel00444,Sc_g15999_V2.1A,Sc_g15999_V2.1B,Sc_g05288_V2.1A,Sc_g00681_V2.1A,Sc_g01426_V2.1A
GO:0008792	arginine decarboxylase activity	molecular_function	0.011553	0.90118	2	1820	2	14089	Novel01415,Sc_g06453_V2.1A
GO:0004357	glutamate-cysteine ligase activity	molecular_function	0.011559	0.90118	4	1820	8	14089	Sc_g14467_V2.1A,Sc_g07156_V2.1A,Novel03170,Sc_g10186_V2.1A
GO:0016790	thiolester hydrolase activity	molecular_function	0.011753	0.90118	4	1820	8	14089	Sc_g15076_V2.1A,Sc_g03039_V2.1A,Sc_g06702_V2.1A,Sc_g06074_V2.1A
GO:0008194	UDP-glycosyltransferase activity	molecular_function	0.012954	0.92074	23	1820	91	14089	Sc_g14683_V2.1A,Sc_g02343_V2.1A,Sc_g10140_V2.1A,Novel02261,Sc_g03966_V2.1A,Sc_g06368_V2.1B,Sc_g02102_V2.1A,Sc_g12950_V2.1A,Sc_g08971_V2.1A,Sc_g04040_V2.1A,Sc_g03923_V2.1A,Sc_g12065_V2.1A,Sc_g08521_V2.1A,Sc_g06617_V2.1A,Sc_g13648_V2.1B,Sc_g10860_V2.1A,Novel01610,Sc_g14038_V2.1A,Sc_g01229_V2.1A,Sc_g13777_V2.1A,Sc_g15217_V2.1A,Sc_g05996_V2.1A,Sc_g08305_V2.1A
GO:0004674	protein serine/threonine kinase activity	molecular_function	0.013004	0.92074	23	1820	86	14089	Sc_g14373_V2.1A,Novel02279,Sc_g10787_V2.1A,Sc_g00777_V2.1A,Sc_g01848_V2.1A,Sc_g13675_V2.1A,Sc_g16300_V2.1A,Sc_g00060_V2.1A,Sc_g02653_V2.1A,Sc_g02160_V2.1A,Sc_g16253_V2.1A,Sc_g08196_V2.1A,Sc_g04845_V2.1A,Sc_g11476_V2.1A,Sc_g14397_V2.1A,Sc_g16484_V2.1A,Sc_g05979_V2.1A,Sc_g14786_V2.1B,Sc_g02830_V2.1A,Sc_g16322_V2.1A,Sc_g03050_V2.1A,Sc_g00185_V2.1A,Novel02492
GO:0000150	recombinase activity	molecular_function	0.013061	0.92074	5	1820	13	14089	Novel01521,Novel00103,Novel02298,Novel03721,Novel04695
GO:0005267	potassium channel activity	molecular_function	0.013108	0.92074	13	1820	51	14089	Sc_g07267_V2.1A,Sc_g14315_V2.1A,Sc_g07913_V2.1A,Sc_g12594_V2.1A,Sc_g16364_V2.1A,Sc_g08047_V2.1A,Sc_g11841_V2.1A,Sc_g02534_V2.1A,Sc_g04515_V2.1A,Sc_g03615_V2.1A,Sc_g07876_V2.1A,Sc_g12290_V2.1A,Sc_g01905_V2.1A
GO:0016011	dystroglycan complex	cellular_component	0.013518	0.92074	3	1820	5	14089	Novel05105,Novel03277,Sc_g16130_V2.1A
GO:0016012	sarcoglycan complex	cellular_component	0.013518	0.92074	3	1820	5	14089	Sc_g16130_V2.1A,Novel03277,Novel05105
GO:0006664	glycolipid metabolic process	biological_process	0.013578	0.92074	22	1820	95	14089	Sc_g10140_V2.1A,Sc_g09564_V2.1A,Sc_g01749_V2.1A,Novel03062,Sc_g09097_V2.1A,Sc_g03966_V2.1A,Sc_g12355_V2.1A,Sc_g04290_V2.1A,Sc_g10223_V2.1A,Sc_g14425_V2.1A,Sc_g04426_V2.1A,Sc_g10647_V2.1A,Novel00781,Sc_g03610_V2.1A,Sc_g11969_V2.1A,Sc_g00822_V2.1A,Sc_g11585_V2.1A,Sc_g11830_V2.1A,Sc_g07396_V2.1A,Sc_g10860_V2.1A,Sc_g04802_V2.1A,Sc_g07076_V2.1A
GO:0004611	phosphoenolpyruvate carboxykinase activity	molecular_function	0.013917	0.92074	6	1820	14	14089	Sc_g14513_V2.1A,Sc_g07772_V2.1A,Sc_g00810_V2.1A,Sc_g01960_V2.1A,Sc_g08280_V2.1A,Sc_g11172_V2.1A
GO:0005576	extracellular region	cellular_component	0.014288	0.92074	107	1820	637	14089	Novel01112,Sc_g11585_V2.1A,Novel01317,Sc_g12585_V2.1A,Novel02147,Sc_g04342_V2.1A,Sc_g11268_V2.1A,Sc_g01328_V2.1A,Sc_g15454_V2.1A,Sc_g03562_V2.1B,Sc_g06761_V2.1A,Sc_g13417_V2.1A,Sc_g00293_V2.1A,Sc_g13533_V2.1C,Novel01197,Sc_g14436_V2.1B,Sc_g11487_V2.1A,Novel02024,Sc_g04809_V2.1B,Sc_g01749_V2.1A,Sc_g08892_V2.1A,Sc_g12618_V2.1A,Sc_g01443_V2.1A,Sc_g00470_V2.1A,Sc_g07550_V2.1A,Sc_g04015_V2.1A,Novel036…
GO:0046488	phosphatidylinositol metabolic process	biological_process	0.014383	0.92074	22	1820	94	14089	Sc_g10223_V2.1A,Sc_g14425_V2.1A,Sc_g04426_V2.1A,Sc_g04290_V2.1A,Sc_g04802_V2.1A,Sc_g07076_V2.1A,Sc_g07396_V2.1A,Sc_g00822_V2.1A,Sc_g13840_V2.1A,Sc_g11969_V2.1A,Sc_g11830_V2.1A,Sc_g11585_V2.1A,Sc_g03610_V2.1A,Novel00781,Sc_g09097_V2.1A,Sc_g09564_V2.1A,Novel03062,Sc_g01749_V2.1A,Sc_g10140_V2.1A,Sc_g03966_V2.1A,Sc_g12355_V2.1A,Sc_g06892_V2.1A
GO:0016758	transferase activity, transferring hexosyl groups	molecular_function	0.014512	0.92074	43	1820	215	14089	Sc_g08034_V2.1A,Sc_g14700_V2.1A,Sc_g02102_V2.1A,Sc_g12950_V2.1A,Sc_g08077_V2.1A,Sc_g13702_V2.1A,Sc_g06368_V2.1B,Sc_g03966_V2.1A,Novel02261,Sc_g12246_V2.1A,Sc_g01485_V2.1A,Sc_g08305_V2.1A,Sc_g12036_V2.1A,Sc_g05996_V2.1A,Sc_g15148_V2.1A,Sc_g03139_V2.1A,Sc_g02270_V2.1A,Sc_g04823_V2.1A,Novel01610,Sc_g15194_V2.1A,Sc_g03923_V2.1A,Sc_g06617_V2.1A,Sc_g08521_V2.1A,Sc_g04040_V2.1A,Sc_g15389_V2.1A,Sc_g11094…
GO:0008964	phosphoenolpyruvate carboxylase activity	molecular_function	0.014554	0.92074	5	1820	10	14089	Sc_g00810_V2.1A,Sc_g07772_V2.1A,Sc_g14513_V2.1A,Sc_g11172_V2.1A,Sc_g01960_V2.1A
GO:0016433	rRNA (adenine) methyltransferase activity	molecular_function	0.015257	0.92074	2	1820	2	14089	Sc_g05124_V2.1A,Sc_g07883_V2.1A
GO:0006694	steroid biosynthetic process	biological_process	0.015607	0.92074	17	1820	82	14089	Sc_g13849_V2.1A,Sc_g02406_V2.1A,Sc_g15894_V2.1A,Sc_g11636_V2.1A,Sc_g05295_V2.1A,Sc_g04598_V2.1A,Sc_g14236_V2.1A,Sc_g06342_V2.1A,Sc_g04315_V2.1A,Sc_g09111_V2.1A,Sc_g06814_V2.1A,Sc_g15695_V2.1A,Sc_g00515_V2.1A,Sc_g07876_V2.1A,Sc_g11383_V2.1A,Sc_g02438_V2.1A,Sc_g11642_V2.1A
GO:0051240	positive regulation of multicellular organismal process	biological_process	0.016152	0.92074	5	1820	12	14089	Novel00806,Sc_g13214_V2.1A,Novel02222,Sc_g06694_V2.1A,Novel00055
GO:0055085	transmembrane transport	biological_process	0.016202	0.92074	114	1820	687	14089	Sc_g13256_V2.1A,Sc_g02380_V2.1A,Sc_g05149_V2.1A,Sc_g02714_V2.1A,Sc_g00858_V2.1A,Sc_g06903_V2.1A,Sc_g09412_V2.1A,Sc_g08908_V2.1A,Sc_g05582_V2.1A,Sc_g03509_V2.1A,Sc_g03463_V2.1A,Sc_g02297_V2.1A,Novel03539,Novel02867,Sc_g07913_V2.1A,Sc_g11307_V2.1A,Sc_g10824_V2.1A,Sc_g15863_V2.1A,Sc_g13679_V2.1A,Sc_g08305_V2.1A,Sc_g04685_V2.1A,Sc_g14970_V2.1A,Sc_g07030_V2.1A,Novel03805,Sc_g15884_V2.1A,Sc_g02333_V2.1…
GO:1902531	regulation of intracellular signal transduction	biological_process	0.017251	0.92074	10	1820	28	14089	Sc_g02489_V2.1A,Sc_g13214_V2.1A,Sc_g13471_V2.1A,Sc_g13782_V2.1A,Sc_g09901_V2.1A,Sc_g05376_V2.1A,Sc_g11661_V2.1A,Sc_g15005_V2.1A,Sc_g14623_V2.1A,Sc_g10624_V2.1A
GO:0007286	spermatid development	biological_process	0.017272	0.92074	2	1820	2	14089	Sc_g00859_V2.1A,Novel00125
GO:0007291	sperm individualization	biological_process	0.017272	0.92074	2	1820	2	14089	Novel00125,Sc_g00859_V2.1A
GO:0007349	cellularization	biological_process	0.017272	0.92074	2	1820	2	14089	Novel00125,Sc_g00859_V2.1A
GO:0048515	spermatid differentiation	biological_process	0.017272	0.92074	2	1820	2	14089	Sc_g00859_V2.1A,Novel00125
GO:1902578	single-organism localization	biological_process	0.017301	0.92074	237	1820	1535	14089	Sc_g14950_V2.1A,Sc_g13886_V2.1A,Sc_g06157_V2.1A,Sc_g11499_V2.1A,Sc_g11598_V2.1A,Sc_g00376_V2.1A,Novel03251,Sc_g06761_V2.1A,Sc_g07785_V2.1A,Sc_g15454_V2.1A,Sc_g03591_V2.1A,Sc_g15550_V2.1A,Sc_g13417_V2.1A,Sc_g07436_V2.1A,Sc_g06437_V2.1A,Sc_g05498_V2.1A,Sc_g07518_V2.1A,Sc_g04078_V2.1A,Sc_g16005_V2.1A,Sc_g10872_V2.1A,Sc_g01007_V2.1A,Sc_g12673_V2.1A,Sc_g09062_V2.1A,Sc_g01415_V2.1A,Sc_g12915_V2.1A,Sc_g…
GO:0007265	Ras protein signal transduction	biological_process	0.017737	0.92074	6	1820	10	14089	Sc_g02489_V2.1A,Sc_g14623_V2.1A,Sc_g15005_V2.1A,Sc_g13782_V2.1A,Sc_g10624_V2.1A,Sc_g09901_V2.1A
GO:0046578	regulation of Ras protein signal transduction	biological_process	0.017737	0.92074	6	1820	10	14089	Sc_g10624_V2.1A,Sc_g09901_V2.1A,Sc_g02489_V2.1A,Sc_g14623_V2.1A,Sc_g15005_V2.1A,Sc_g13782_V2.1A
GO:0051056	regulation of small GTPase mediated signal transduction	biological_process	0.017737	0.92074	6	1820	10	14089	Sc_g09901_V2.1A,Sc_g10624_V2.1A,Sc_g13782_V2.1A,Sc_g15005_V2.1A,Sc_g02489_V2.1A,Sc_g14623_V2.1A
GO:0005085	guanyl-nucleotide exchange factor activity	molecular_function	0.017909	0.92074	7	1820	14	14089	Sc_g13782_V2.1A,Sc_g01061_V2.1A,Sc_g02489_V2.1A,Sc_g14623_V2.1A,Sc_g15005_V2.1A,Sc_g09901_V2.1A,Sc_g10624_V2.1A
GO:0016829	lyase activity	molecular_function	0.018082	0.92074	55	1820	315	14089	Sc_g16525_V2.1A,Sc_g15756_V2.1A,Sc_g11538_V2.1A,Sc_g04515_V2.1A,Novel03953,Sc_g06730_V2.1A,Sc_g11172_V2.1A,Novel04491,Sc_g03625_V2.1A,Sc_g08176_V2.1A,Sc_g07768_V2.1A,Sc_g03267_V2.1B,Sc_g08280_V2.1A,Sc_g13417_V2.1A,Sc_g01275_V2.1A,Sc_g12935_V2.1A,Novel03477,Sc_g03461_V2.1A,Sc_g06994_V2.1A,Sc_g01960_V2.1A,Sc_g10538_V2.1A,Sc_g08892_V2.1A,Sc_g06408_V2.1A,Sc_g14513_V2.1A,Novel02770,Sc_g07598_V2.1A,Sc_…
GO:0005086	ARF guanyl-nucleotide exchange factor activity	molecular_function	0.01827	0.92074	5	1820	7	14089	Sc_g15005_V2.1A,Sc_g14623_V2.1A,Sc_g02489_V2.1A,Sc_g13782_V2.1A,Sc_g10624_V2.1A
GO:0032011	ARF protein signal transduction	biological_process	0.01827	0.92074	5	1820	7	14089	Sc_g13782_V2.1A,Sc_g15005_V2.1A,Sc_g14623_V2.1A,Sc_g02489_V2.1A,Sc_g10624_V2.1A
GO:0032012	regulation of ARF protein signal transduction	biological_process	0.01827	0.92074	5	1820	7	14089	Sc_g15005_V2.1A,Sc_g14623_V2.1A,Sc_g02489_V2.1A,Sc_g13782_V2.1A,Sc_g10624_V2.1A
GO:0003854	3-beta-hydroxy-delta5-steroid dehydrogenase activity	molecular_function	0.018724	0.92074	16	1820	78	14089	Sc_g04315_V2.1A,Sc_g06342_V2.1A,Sc_g14236_V2.1A,Sc_g04598_V2.1A,Sc_g15894_V2.1A,Sc_g11636_V2.1A,Sc_g13849_V2.1A,Sc_g02406_V2.1A,Sc_g11642_V2.1A,Sc_g02438_V2.1A,Sc_g11383_V2.1A,Sc_g07876_V2.1A,Sc_g00515_V2.1A,Sc_g15695_V2.1A,Sc_g06814_V2.1A,Sc_g09111_V2.1A
GO:0016229	steroid dehydrogenase activity	molecular_function	0.018724	0.92074	16	1820	78	14089	Sc_g04315_V2.1A,Sc_g14236_V2.1A,Sc_g06342_V2.1A,Sc_g04598_V2.1A,Sc_g11636_V2.1A,Sc_g15894_V2.1A,Sc_g02406_V2.1A,Sc_g13849_V2.1A,Sc_g11642_V2.1A,Sc_g02438_V2.1A,Sc_g11383_V2.1A,Sc_g06814_V2.1A,Sc_g15695_V2.1A,Sc_g00515_V2.1A,Sc_g07876_V2.1A,Sc_g09111_V2.1A
GO:0033764	steroid dehydrogenase activity, acting on the CH-OH group of donors, NAD or NADP as acceptor	molecular_function	0.018724	0.92074	16	1820	78	14089	Sc_g11642_V2.1A,Sc_g02438_V2.1A,Sc_g11383_V2.1A,Sc_g07876_V2.1A,Sc_g15695_V2.1A,Sc_g00515_V2.1A,Sc_g06814_V2.1A,Sc_g09111_V2.1A,Sc_g04315_V2.1A,Sc_g06342_V2.1A,Sc_g14236_V2.1A,Sc_g04598_V2.1A,Sc_g11636_V2.1A,Sc_g15894_V2.1A,Sc_g02406_V2.1A,Sc_g13849_V2.1A
GO:0015977	carbon fixation	biological_process	0.019183	0.93316	5	1820	11	14089	Sc_g14513_V2.1A,Sc_g00810_V2.1A,Sc_g07772_V2.1A,Sc_g01960_V2.1A,Sc_g11172_V2.1A
GO:0006633	fatty acid biosynthetic process	biological_process	0.020706	0.99653	16	1820	70	14089	Sc_g14182_V2.1A,Sc_g09548_V2.1A,Sc_g15076_V2.1A,Sc_g14809_V2.1A,Sc_g01258_V2.1A,Sc_g15428_V2.1A,Sc_g03039_V2.1A,Sc_g13414_V2.1A,Sc_g03591_V2.1A,Novel03709,Sc_g06702_V2.1A,Sc_g15749_V2.1A,Sc_g02059_V2.1A,Sc_g16130_V2.1A,Sc_g08723_V2.1A,Sc_g12244_V2.1A
GO:0048584	positive regulation of response to stimulus	biological_process	0.021163	1	8	1820	27	14089	Sc_g13471_V2.1A,Sc_g13214_V2.1A,Sc_g05376_V2.1A,Sc_g01787_V2.1A,Novel02024,Sc_g11661_V2.1A,Novel00806,Novel00055
GO:0072330	monocarboxylic acid biosynthetic process	biological_process	0.021994	1	17	1820	76	14089	Sc_g01258_V2.1A,Sc_g15428_V2.1A,Sc_g03039_V2.1A,Sc_g13414_V2.1A,Sc_g14182_V2.1A,Sc_g14809_V2.1A,Sc_g15076_V2.1A,Sc_g09548_V2.1A,Sc_g06702_V2.1A,Sc_g02059_V2.1A,Sc_g15749_V2.1A,Sc_g08723_V2.1A,Sc_g16130_V2.1A,Sc_g13117_V2.1A,Sc_g12244_V2.1A,Novel03709,Sc_g03591_V2.1A
GO:0006810	transport	biological_process	0.022298	1	317	1820	2046	14089	Sc_g07030_V2.1A,Sc_g03277_V2.1A,Sc_g05334_V2.1A,Sc_g11307_V2.1A,Novel03539,Sc_g02297_V2.1A,Sc_g03463_V2.1A,Sc_g11895_V2.1A,Sc_g07581_V2.1A,Sc_g08908_V2.1A,Novel00518,Sc_g01523_V2.1A,Sc_g00340_V2.1A,Sc_g10448_V2.1A,Sc_g06903_V2.1A,Sc_g05149_V2.1A,Sc_g06849_V2.1A,Sc_g11841_V2.1A,Sc_g01440_V2.1A,Sc_g05581_V2.1A,Sc_g09882_V2.1A,Sc_g08190_V2.1A,Sc_g01199_V2.1A,Sc_g04515_V2.1A,Sc_g11538_V2.1A,Sc_g14725…
GO:0046527	glucosyltransferase activity	molecular_function	0.02304	1	13	1820	37	14089	Sc_g02102_V2.1A,Sc_g15217_V2.1A,Sc_g08305_V2.1A,Sc_g06368_V2.1B,Sc_g01229_V2.1A,Sc_g13777_V2.1A,Sc_g04823_V2.1A,Sc_g14038_V2.1A,Sc_g13648_V2.1B,Sc_g08521_V2.1A,Sc_g12065_V2.1A,Sc_g02343_V2.1A,Sc_g08971_V2.1A
GO:0016651	oxidoreductase activity, acting on NAD(P)H	molecular_function	0.023159	1	16	1820	79	14089	Novel02298,Sc_g05335_V2.1A,Sc_g15027_V2.1A,Sc_g05893_V2.1A,Sc_g13936_V2.1A,Sc_g02784_V2.1A,Sc_g10581_V2.1A,Sc_g05892_V2.1A,Sc_g06419_V2.1A,Novel04856,Sc_g11162_V2.1A,Novel03579,Sc_g05890_V2.1A,Sc_g03139_V2.1A,Sc_g09497_V2.1A,Sc_g09978_V2.1A
GO:0015291	secondary active transmembrane transporter activity	molecular_function	0.024076	1	16	1820	68	14089	Sc_g03405_V2.1A,Sc_g15884_V2.1A,Sc_g02122_V2.1A,Sc_g14650_V2.1A,Sc_g11757_V2.1A,Sc_g10447_V2.1A,Sc_g08908_V2.1A,Sc_g02297_V2.1A,Sc_g01415_V2.1A,Sc_g04448_V2.1A,Sc_g09549_V2.1A,Sc_g04915_V2.1A,Sc_g00154_V2.1A,Sc_g01052_V2.1A,Sc_g10199_V2.1A,Sc_g00609_V2.1A
GO:0008202	steroid metabolic process	biological_process	0.024193	1	17	1820	86	14089	Sc_g13849_V2.1A,Sc_g02406_V2.1A,Sc_g15894_V2.1A,Sc_g11636_V2.1A,Sc_g05295_V2.1A,Sc_g04598_V2.1A,Sc_g14236_V2.1A,Sc_g06342_V2.1A,Sc_g04315_V2.1A,Sc_g09111_V2.1A,Sc_g06814_V2.1A,Sc_g00515_V2.1A,Sc_g07876_V2.1A,Sc_g15695_V2.1A,Sc_g11383_V2.1A,Sc_g02438_V2.1A,Sc_g11642_V2.1A
GO:0002253	activation of immune response	biological_process	0.02521	1	3	1820	6	14089	Novel00806,Novel00055,Sc_g01787_V2.1A
GO:0002684	positive regulation of immune system process	biological_process	0.02521	1	3	1820	6	14089	Sc_g01787_V2.1A,Novel00055,Novel00806
GO:0050778	positive regulation of immune response	biological_process	0.02521	1	3	1820	6	14089	Novel00055,Sc_g01787_V2.1A,Novel00806
GO:0009628	response to abiotic stimulus	biological_process	0.025304	1	13	1820	53	14089	Sc_g01379_V2.1A,Sc_g05385_V2.1A,Sc_g16198_V2.1A,Sc_g08103_V2.1A,Sc_g05111_V2.1A,Sc_g01426_V2.1A,Sc_g05288_V2.1A,Sc_g00681_V2.1A,Novel00266,Sc_g15999_V2.1B,Sc_g15999_V2.1A,Novel00444,Sc_g00611_V2.1A
GO:0051129	negative regulation of cellular component organization	biological_process	0.025893	1	12	1820	54	14089	Novel03984,Sc_g08993_V2.1A,Sc_g00053_V2.1A,Novel05062,Novel04714,Sc_g13214_V2.1A,Sc_g11045_V2.1A,Sc_g00998_V2.1A,Sc_g06214_V2.1A,Sc_g05563_V2.1A,Sc_g04182_V2.1A,Novel04927
GO:0042147	retrograde transport, endosome to Golgi	biological_process	0.02625	1	4	1820	8	14089	Sc_g07703_V2.1A,Sc_g12435_V2.1A,Sc_g13119_V2.1A,Sc_g08059_V2.1A
GO:0006817	phosphate ion transport	biological_process	0.027087	1	4	1820	10	14089	Sc_g10447_V2.1A,Sc_g08834_V2.1A,Sc_g10199_V2.1A,Sc_g01052_V2.1A
GO:0016073	snRNA metabolic process	biological_process	0.027209	1	3	1820	7	14089	Sc_g07075_V2.1A,Sc_g06348_V2.1A,Sc_g04368_V2.1A
GO:0016180	snRNA processing	biological_process	0.027209	1	3	1820	7	14089	Sc_g07075_V2.1A,Sc_g04368_V2.1A,Sc_g06348_V2.1A
GO:0034472	snRNA 3'-end processing	biological_process	0.027209	1	3	1820	7	14089	Sc_g06348_V2.1A,Sc_g04368_V2.1A,Sc_g07075_V2.1A
GO:0034477	U6 snRNA 3'-end processing	biological_process	0.027209	1	3	1820	7	14089	Sc_g07075_V2.1A,Sc_g04368_V2.1A,Sc_g06348_V2.1A
GO:0043628	ncRNA 3'-end processing	biological_process	0.027209	1	3	1820	7	14089	Sc_g07075_V2.1A,Sc_g04368_V2.1A,Sc_g06348_V2.1A
GO:0006897	endocytosis	biological_process	0.028236	1	7	1820	18	14089	Sc_g00998_V2.1A,Novel03984,Novel00312,Novel04714,Sc_g04291_V2.1A,Sc_g07805_V2.1A,Novel04486
GO:0004564	beta-fructofuranosidase activity	molecular_function	0.029261	1	4	1820	11	14089	Sc_g05380_V2.1A,Novel03277,Sc_g03139_V2.1A,Sc_g07635_V2.1A
GO:0004575	sucrose alpha-glucosidase activity	molecular_function	0.029261	1	4	1820	11	14089	Sc_g03139_V2.1A,Sc_g05380_V2.1A,Novel03277,Sc_g07635_V2.1A
GO:0090599	alpha-glucosidase activity	molecular_function	0.029261	1	4	1820	11	14089	Novel03277,Sc_g05380_V2.1A,Sc_g03139_V2.1A,Sc_g07635_V2.1A
GO:0016798	hydrolase activity, acting on glycosyl bonds	molecular_function	0.030265	1	62	1820	370	14089	Sc_g11268_V2.1A,Sc_g03848_V2.1A,Sc_g02820_V2.1A,Sc_g05005_V2.1A,Sc_g12442_V2.1A,Sc_g07159_V2.1A,Novel01487,Sc_g15104_V2.1A,Novel00658,Sc_g09383_V2.1A,Sc_g15927_V2.1A,Sc_g03410_V2.1A,Sc_g10247_V2.1A,Sc_g04547_V2.1A,Sc_g09148_V2.1A,Novel02028,Sc_g14350_V2.1A,Sc_g05193_V2.1A,Sc_g03954_V2.1A,Sc_g13313_V2.1A,Sc_g09541_V2.1A,Novel02358,Sc_g01091_V2.1A,Sc_g10324_V2.1A,Sc_g13944_V2.1A,Sc_g02456_V2.1B,Sc_…
GO:0051234	establishment of localization	biological_process	0.03086	1	317	1820	2061	14089	Sc_g11585_V2.1A,Sc_g13327_V2.1A,Sc_g15887_V2.1A,Sc_g10591_V2.1A,Sc_g03562_V2.1B,Sc_g03267_V2.1B,Sc_g13119_V2.1A,Sc_g00503_V2.1A,Sc_g09971_V2.1A,Sc_g00998_V2.1A,Sc_g01912_V2.1A,Sc_g08196_V2.1A,Sc_g12355_V2.1A,Sc_g08070_V2.1A,Sc_g01461_V2.1A,Sc_g15616_V2.1A,Sc_g15405_V2.1A,Sc_g11807_V2.1A,Sc_g11283_V2.1A,Sc_g16364_V2.1A,Sc_g16130_V2.1A,Sc_g15028_V2.1A,Sc_g13675_V2.1A,Sc_g00139_V2.1A,Sc_g07702_V2.1A…
GO:0001101	response to acid chemical	biological_process	0.030918	1	9	1820	38	14089	Sc_g05385_V2.1A,Sc_g05111_V2.1A,Sc_g01426_V2.1A,Sc_g00681_V2.1A,Sc_g05288_V2.1A,Sc_g15999_V2.1B,Sc_g15999_V2.1A,Novel00444,Sc_g00611_V2.1A
GO:0022857	transmembrane transporter activity	molecular_function	0.032223	1	137	1820	872	14089	Sc_g05704_V2.1A,Sc_g03353_V2.1A,Sc_g14315_V2.1A,Sc_g14063_V2.1A,Sc_g09005_V2.1A,Sc_g14951_V2.1A,Sc_g12594_V2.1A,Sc_g06718_V2.1A,Sc_g02534_V2.1A,Sc_g02824_V2.1A,Sc_g01787_V2.1A,Sc_g03405_V2.1A,Sc_g01838_V2.1A,Sc_g01504_V2.1A,Sc_g06744_V2.1A,Sc_g13384_V2.1A,Sc_g07785_V2.1A,Novel03251,Sc_g07436_V2.1A,Sc_g13417_V2.1A,Sc_g11499_V2.1A,Sc_g14182_V2.1A,Sc_g10623_V2.1A,Sc_g03920_V2.1A,Sc_g14650_V2.1A,Sc_g…
GO:0006855	drug transmembrane transport	biological_process	0.032374	1	7	1820	24	14089	Sc_g02297_V2.1A,Sc_g02122_V2.1A,Sc_g04448_V2.1A,Sc_g04915_V2.1A,Sc_g01415_V2.1A,Sc_g09549_V2.1A,Sc_g08908_V2.1A
GO:0015238	drug transmembrane transporter activity	molecular_function	0.032374	1	7	1820	24	14089	Sc_g02297_V2.1A,Sc_g02122_V2.1A,Sc_g04448_V2.1A,Sc_g01415_V2.1A,Sc_g04915_V2.1A,Sc_g08908_V2.1A,Sc_g09549_V2.1A
GO:0015893	drug transport	biological_process	0.032374	1	7	1820	24	14089	Sc_g09549_V2.1A,Sc_g08908_V2.1A,Sc_g04448_V2.1A,Sc_g04915_V2.1A,Sc_g01415_V2.1A,Sc_g02122_V2.1A,Sc_g02297_V2.1A
GO:0090484	drug transporter activity	molecular_function	0.032374	1	7	1820	24	14089	Sc_g04448_V2.1A,Sc_g01415_V2.1A,Sc_g04915_V2.1A,Sc_g02122_V2.1A,Sc_g02297_V2.1A,Sc_g08908_V2.1A,Sc_g09549_V2.1A
GO:0035251	UDP-glucosyltransferase activity	molecular_function	0.032447	1	12	1820	34	14089	Sc_g08971_V2.1A,Sc_g02343_V2.1A,Sc_g12065_V2.1A,Sc_g13648_V2.1B,Sc_g08521_V2.1A,Sc_g14038_V2.1A,Sc_g06368_V2.1B,Sc_g13777_V2.1A,Sc_g01229_V2.1A,Sc_g02102_V2.1A,Sc_g15217_V2.1A,Sc_g08305_V2.1A
GO:0051920	peroxiredoxin activity	molecular_function	0.032744	1	3	1820	6	14089	Sc_g14725_V2.1A,Sc_g14552_V2.1A,Sc_g12274_V2.1A
GO:0051179	localization	biological_process	0.032753	1	325	1820	2121	14089	Novel03805,Sc_g01052_V2.1A,Sc_g11830_V2.1A,Sc_g04685_V2.1A,Sc_g08305_V2.1A,Sc_g12435_V2.1A,Sc_g15863_V2.1A,Novel04830,Novel01602,Sc_g05582_V2.1A,Sc_g09449_V2.1A,Sc_g00858_V2.1A,Sc_g02714_V2.1A,Sc_g10335_V2.1A,Sc_g02380_V2.1A,Sc_g07054_V2.1A,Sc_g02968_V2.1A,Novel04974,Sc_g15894_V2.1A,Novel00312,Sc_g09376_V2.1A,Sc_g04315_V2.1A,Sc_g15763_V2.1A,Sc_g02555_V2.1A,Sc_g10589_V2.1A,Sc_g06804_V2.1A,Sc_g0225…
GO:0010035	response to inorganic substance	biological_process	0.033928	1	11	1820	47	14089	Sc_g05111_V2.1A,Sc_g05385_V2.1A,Novel00444,Sc_g15999_V2.1A,Sc_g00611_V2.1A,Sc_g01426_V2.1A,Sc_g02102_V2.1A,Sc_g15999_V2.1B,Sc_g05288_V2.1A,Sc_g00681_V2.1A,Sc_g01912_V2.1A
GO:0005249	voltage-gated potassium channel activity	molecular_function	0.035169	1	10	1820	42	14089	Sc_g07267_V2.1A,Sc_g14315_V2.1A,Sc_g01905_V2.1A,Sc_g12290_V2.1A,Sc_g07876_V2.1A,Sc_g04515_V2.1A,Sc_g12594_V2.1A,Sc_g16364_V2.1A,Sc_g08047_V2.1A,Sc_g02534_V2.1A
GO:0006284	base-excision repair	biological_process	0.036144	1	5	1820	13	14089	Sc_g08507_V2.1A,Sc_g13545_V2.1A,Sc_g11715_V2.1A,Sc_g10813_V2.1A,Sc_g03615_V2.1A
GO:0030031	cell projection assembly	biological_process	0.037113	1	7	1820	22	14089	Novel05062,Sc_g06114_V2.1A,Sc_g00053_V2.1A,Sc_g04057_V2.1A,Novel04927,Sc_g02512_V2.1A,Sc_g12365_V2.1A
GO:0033043	regulation of organelle organization	biological_process	0.038467	1	17	1820	85	14089	Sc_g08993_V2.1A,Sc_g00053_V2.1A,Novel05062,Sc_g11045_V2.1A,Sc_g13214_V2.1A,Sc_g05563_V2.1A,Sc_g04182_V2.1A,Sc_g03647_V2.1A,Sc_g12562_V2.1A,Novel02024,Sc_g01258_V2.1A,Sc_g07547_V2.1A,Sc_g09709_V2.1A,Sc_g08258_V2.1A,Novel04927,Sc_g05037_V2.1A,Sc_g06214_V2.1A
GO:0010639	negative regulation of organelle organization	biological_process	0.039512	1	9	1820	44	14089	Sc_g13214_V2.1A,Sc_g11045_V2.1A,Novel05062,Sc_g00053_V2.1A,Sc_g08993_V2.1A,Novel04927,Sc_g04182_V2.1A,Sc_g05563_V2.1A,Sc_g06214_V2.1A
GO:0043027	cysteine-type endopeptidase inhibitor activity involved in apoptotic process	molecular_function	0.039805	1	2	1820	2	14089	Novel01190,Novel03215
GO:0043028	cysteine-type endopeptidase regulator activity involved in apoptotic process	molecular_function	0.039805	1	2	1820	2	14089	Novel01190,Novel03215
GO:0016757	transferase activity, transferring glycosyl groups	molecular_function	0.040991	1	62	1820	352	14089	Sc_g15148_V2.1A,Sc_g04823_V2.1A,Sc_g03139_V2.1A,Sc_g02270_V2.1A,Novel01610,Sc_g15194_V2.1A,Novel00267,Sc_g01485_V2.1A,Sc_g08419_V2.1A,Sc_g08305_V2.1A,Sc_g05996_V2.1A,Sc_g12036_V2.1A,Sc_g07930_V2.1A,Sc_g06874_V2.1A,Sc_g15389_V2.1A,Sc_g03923_V2.1A,Sc_g08521_V2.1A,Sc_g06617_V2.1A,Sc_g09948_V2.1A,Sc_g15474_V2.1A,Sc_g04040_V2.1A,Sc_g13702_V2.1A,Sc_g08077_V2.1A,Sc_g12468_V2.1A,Sc_g06368_V2.1B,Sc_g03966…
GO:0007275	multicellular organismal development	biological_process	0.042065	1	26	1820	144	14089	Novel03054,Novel04974,Sc_g03906_V2.1A,Sc_g14263_V2.1A,Sc_g08344_V2.1A,Novel02222,Sc_g10824_V2.1A,Novel02106,Sc_g00653_V2.1A,Sc_g06912_V2.1A,Novel02882,Novel03327,Sc_g07185_V2.1A,Sc_g00795_V2.1F,Sc_g10210_V2.1A,Sc_g09449_V2.1A,Novel00125,Sc_g06814_V2.1A,Sc_g00859_V2.1A,Sc_g01258_V2.1A,Sc_g14630_V2.1A,Sc_g01763_V2.1A,Sc_g04809_V2.1B,Sc_g13214_V2.1A,Sc_g08956_V2.1A,Sc_g11072_V2.1C
GO:0008200	ion channel inhibitor activity	molecular_function	0.044439	1	15	1820	67	14089	Sc_g12585_V2.1A,Novel02812,Sc_g03023_V2.1A,Sc_g16130_V2.1A,Sc_g08347_V2.1A,Sc_g10835_V2.1A,Sc_g11692_V2.1A,Sc_g00470_V2.1A,Novel04321,Sc_g11641_V2.1A,Sc_g13214_V2.1A,Sc_g01443_V2.1A,Sc_g06694_V2.1A,Novel01290,Sc_g14316_V2.1A
GO:0016248	channel inhibitor activity	molecular_function	0.044439	1	15	1820	67	14089	Sc_g06694_V2.1A,Sc_g14316_V2.1A,Novel01290,Sc_g11641_V2.1A,Sc_g13214_V2.1A,Sc_g01443_V2.1A,Sc_g08347_V2.1A,Sc_g10835_V2.1A,Sc_g11692_V2.1A,Novel04321,Sc_g00470_V2.1A,Sc_g12585_V2.1A,Sc_g03023_V2.1A,Novel02812,Sc_g16130_V2.1A
GO:0052646	alditol phosphate metabolic process	biological_process	0.044563	1	6	1820	19	14089	Sc_g05445_V2.1A,Sc_g02265_V2.1A,Sc_g12175_V2.1A,Sc_g01125_V2.1A,Sc_g07957_V2.1A,Sc_g03826_V2.1A
GO:0006658	phosphatidylserine metabolic process	biological_process	0.045068	1	2	1820	3	14089	Sc_g05445_V2.1A,Sc_g01125_V2.1A
GO:0006659	phosphatidylserine biosynthetic process	biological_process	0.045068	1	2	1820	3	14089	Sc_g05445_V2.1A,Sc_g01125_V2.1A
GO:0006527	arginine catabolic process	biological_process	0.045514	1	2	1820	3	14089	Novel01415,Sc_g06453_V2.1A
GO:0008658	penicillin binding	molecular_function	0.046881	1	2	1820	2	14089	Sc_g09376_V2.1A,Sc_g03769_V2.1A
GO:0033293	monocarboxylic acid binding	molecular_function	0.046881	1	2	1820	2	14089	Sc_g03769_V2.1A,Sc_g09376_V2.1A
GO:0004553	hydrolase activity, hydrolyzing O-glycosyl compounds	molecular_function	0.047496	1	58	1820	353	14089	Sc_g07635_V2.1A,Sc_g02524_V2.1A,Sc_g11653_V2.1A,Sc_g13849_V2.1A,Sc_g12036_V2.1A,Sc_g05367_V2.1A,Sc_g04823_V2.1A,Sc_g03139_V2.1A,Sc_g06718_V2.1A,Sc_g01196_V2.1A,Sc_g00473_V2.1A,Sc_g10178_V2.1A,Sc_g09363_V2.1A,Sc_g05612_V2.1C,Novel03277,Novel01378,Sc_g02758_V2.1A,Sc_g01369_V2.1A,Sc_g10845_V2.1A,Novel03722,Sc_g01329_V2.1A,Sc_g08302_V2.1A,Sc_g04284_V2.1A,Sc_g03732_V2.1A,Sc_g14140_V2.1A,Sc_g12622_V2.1…
GO:0019751	polyol metabolic process	biological_process	0.047774	1	5	1820	17	14089	Sc_g04061_V2.1A,Sc_g04139_V2.1A,Sc_g01848_V2.1A,Sc_g04199_V2.1A,Sc_g15020_V2.1A
GO:0016799	hydrolase activity, hydrolyzing N-glycosyl compounds	molecular_function	0.048811	1	4	1820	10	14089	Sc_g11715_V2.1A,Sc_g10813_V2.1A,Sc_g03615_V2.1A,Sc_g01970_V2.1A
GO:0005829	cytosol	cellular_component	0.04903	1	5	1820	15	14089	Sc_g01119_V2.1A,Sc_g15026_V2.1A,Sc_g04182_V2.1A,Sc_g09267_V2.1A,Sc_g15991_V2.1A
GO:0044445	cytosolic part	cellular_component	0.04903	1	5	1820	15	14089	Sc_g04182_V2.1A,Sc_g15026_V2.1A,Sc_g01119_V2.1A,Sc_g15991_V2.1A,Sc_g09267_V2.1A
GO:0051128	regulation of cellular component organization	biological_process	0.050065	1	20	1820	105	14089	Sc_g06214_V2.1A,Sc_g05037_V2.1A,Novel04927,Sc_g08258_V2.1A,Sc_g09709_V2.1A,Sc_g07547_V2.1A,Sc_g01258_V2.1A,Sc_g00998_V2.1A,Novel02024,Sc_g03647_V2.1A,Sc_g12562_V2.1A,Sc_g04182_V2.1A,Sc_g05563_V2.1A,Novel03984,Sc_g13214_V2.1A,Sc_g11045_V2.1A,Novel05062,Novel04714,Sc_g00053_V2.1A,Sc_g08993_V2.1A
GO:0042493	response to drug	biological_process	0.051361	1	7	1820	26	14089	Sc_g09549_V2.1A,Sc_g08908_V2.1A,Sc_g02122_V2.1A,Sc_g02297_V2.1A,Sc_g04915_V2.1A,Sc_g01415_V2.1A,Sc_g04448_V2.1A
GO:0016010	dystrophin-associated glycoprotein complex	cellular_component	0.051939	1	3	1820	8	14089	Novel05105,Sc_g16130_V2.1A,Novel03277
GO:0003993	acid phosphatase activity	molecular_function	0.051979	1	7	1820	26	14089	Sc_g12644_V2.1A,Sc_g10453_V2.1A,Sc_g13052_V2.1A,Sc_g04795_V2.1A,Sc_g02740_V2.1A,Sc_g12297_V2.1A,Sc_g13760_V2.1A
GO:0016616	oxidoreductase activity, acting on the CH-OH group of donors, NAD or NADP as acceptor	molecular_function	0.052187	1	36	1820	214	14089	Sc_g06724_V2.1A,Sc_g13849_V2.1A,Sc_g01905_V2.1A,Sc_g14033_V2.1A,Sc_g07957_V2.1A,Sc_g12175_V2.1A,Sc_g06342_V2.1A,Sc_g03826_V2.1A,Sc_g02635_V2.1A,Sc_g02438_V2.1A,Sc_g15695_V2.1A,Sc_g00515_V2.1A,Sc_g11642_V2.1A,Sc_g11636_V2.1A,Sc_g15894_V2.1A,Sc_g11978_V2.1A,Sc_g04598_V2.1A,Sc_g02406_V2.1A,Sc_g03446_V2.1A,Sc_g02895_V2.1A,Sc_g04315_V2.1A,Novel05099,Sc_g12791_V2.1A,Sc_g14236_V2.1A,Sc_g11383_V2.1A,Nove…
GO:0031214	biomineral tissue development	biological_process	0.052832	1	2	1820	3	14089	Novel02222,Sc_g00795_V2.1F
GO:0070167	regulation of biomineral tissue development	biological_process	0.052832	1	2	1820	3	14089	Novel02222,Sc_g00795_V2.1F
GO:0016776	phosphotransferase activity, phosphate group as acceptor	molecular_function	0.052878	1	6	1820	24	14089	Sc_g00284_V2.1A,Sc_g07769_V2.1A,Sc_g05251_V2.1A,Novel03037,Novel02972,Sc_g07941_V2.1A
GO:0009073	aromatic amino acid family biosynthetic process	biological_process	0.053049	1	6	1820	22	14089	Sc_g02265_V2.1A,Novel03477,Sc_g09414_V2.1A,Sc_g09356_V2.1A,Sc_g02694_V2.1A,Sc_g13224_V2.1A
GO:0005780	extrinsic component of intraperoxisomal membrane	cellular_component	0.053728	1	2	1820	3	14089	Sc_g15998_V2.1A,Novel00055
GO:0031312	extrinsic component of organelle membrane	cellular_component	0.053728	1	2	1820	3	14089	Novel00055,Sc_g15998_V2.1A
GO:0045033	peroxisome inheritance	biological_process	0.053728	1	2	1820	3	14089	Sc_g15998_V2.1A,Novel00055
GO:0005315	inorganic phosphate transmembrane transporter activity	molecular_function	0.054158	1	3	1820	7	14089	Sc_g10447_V2.1A,Sc_g01052_V2.1A,Sc_g10199_V2.1A
GO:0051701	interaction with host	biological_process	0.054338	1	20	1820	100	14089	Sc_g05115_V2.1A,Novel02024,Novel02822,Novel04707,Sc_g04919_V2.1A,Sc_g08354_V2.1A,Sc_g03074_V2.1A,Sc_g10538_V2.1A,Sc_g14427_V2.1A,Novel03054,Novel04754,Sc_g14215_V2.1A,Novel03327,Sc_g03974_V2.1A,Sc_g15028_V2.1A,Novel04963,Sc_g00139_V2.1A,Sc_g12791_V2.1A,Sc_g12065_V2.1A,Sc_g04426_V2.1A
GO:0019637	organophosphate metabolic process	biological_process	0.055699	1	74	1820	467	14089	Novel03805,Sc_g07076_V2.1A,Sc_g09497_V2.1A,Sc_g12043_V2.1A,Novel03482,Sc_g11830_V2.1A,Sc_g07072_V2.1A,Sc_g04290_V2.1A,Sc_g12175_V2.1A,Sc_g02784_V2.1A,Sc_g07835_V2.1A,Sc_g05251_V2.1A,Sc_g13936_V2.1A,Sc_g15991_V2.1A,Sc_g10860_V2.1A,Sc_g14725_V2.1A,Sc_g13840_V2.1A,Sc_g00940_V2.1A,Sc_g01853_V2.1A,Sc_g04426_V2.1A,Sc_g10223_V2.1A,Sc_g14425_V2.1A,Sc_g02555_V2.1A,Sc_g04968_V2.1A,Sc_g00752_V2.1B,Sc_g09097…
GO:0004348	glucosylceramidase activity	molecular_function	0.056676	1	3	1820	7	14089	Sc_g02524_V2.1A,Sc_g03848_V2.1A,Sc_g12442_V2.1A
GO:0016160	amylase activity	molecular_function	0.056943	1	5	1820	16	14089	Sc_g10247_V2.1A,Sc_g10324_V2.1A,Sc_g04823_V2.1A,Sc_g10845_V2.1A,Sc_g02758_V2.1A
GO:0030193	regulation of blood coagulation	biological_process	0.057647	1	2	1820	4	14089	Sc_g02714_V2.1A,Novel01112
GO:0050818	regulation of coagulation	biological_process	0.057647	1	2	1820	4	14089	Sc_g02714_V2.1A,Novel01112
GO:0061041	regulation of wound healing	biological_process	0.057647	1	2	1820	4	14089	Novel01112,Sc_g02714_V2.1A
GO:1900046	regulation of hemostasis	biological_process	0.057647	1	2	1820	4	14089	Novel01112,Sc_g02714_V2.1A
GO:1903034	regulation of response to wounding	biological_process	0.057647	1	2	1820	4	14089	Novel01112,Sc_g02714_V2.1A
GO:0019013	viral nucleocapsid	cellular_component	0.057796	1	9	1820	38	14089	Novel00769,Sc_g06357_V2.1A,Sc_g04549_V2.1A,Sc_g09848_V2.1A,Sc_g02968_V2.1A,Sc_g01388_V2.1A,Sc_g13514_V2.1A,Sc_g02917_V2.1A,Sc_g08908_V2.1A
GO:0048583	regulation of response to stimulus	biological_process	0.058723	1	17	1820	79	14089	Sc_g13782_V2.1A,Sc_g09901_V2.1A,Sc_g16198_V2.1A,Novel00806,Sc_g11661_V2.1A,Sc_g15005_V2.1A,Novel01112,Novel00055,Sc_g13214_V2.1A,Sc_g13471_V2.1A,Sc_g02714_V2.1A,Sc_g02489_V2.1A,Sc_g05376_V2.1A,Sc_g01787_V2.1A,Novel02024,Sc_g14623_V2.1A,Sc_g10624_V2.1A
GO:0009341	beta-galactosidase complex	cellular_component	0.058747	1	4	1820	10	14089	Sc_g05367_V2.1A,Sc_g05612_V2.1C,Sc_g02820_V2.1A,Sc_g09363_V2.1A
GO:0042398	cellular modified amino acid biosynthetic process	biological_process	0.059828	1	9	1820	40	14089	Sc_g14467_V2.1A,Sc_g10186_V2.1A,Sc_g13117_V2.1A,Novel03170,Sc_g05445_V2.1A,Sc_g07156_V2.1A,Sc_g05068_V2.1A,Sc_g15253_V2.1A,Sc_g01125_V2.1A
GO:0005244	voltage-gated ion channel activity	molecular_function	0.060465	1	13	1820	64	14089	Sc_g14215_V2.1A,Sc_g14315_V2.1A,Sc_g07267_V2.1A,Sc_g03992_V2.1A,Sc_g02534_V2.1A,Sc_g16364_V2.1A,Sc_g12594_V2.1A,Sc_g08047_V2.1A,Sc_g02992_V2.1A,Sc_g01905_V2.1A,Sc_g07876_V2.1A,Sc_g12290_V2.1A,Sc_g04515_V2.1A
GO:0022832	voltage-gated channel activity	molecular_function	0.060465	1	13	1820	64	14089	Sc_g04515_V2.1A,Sc_g02992_V2.1A,Sc_g12290_V2.1A,Sc_g07876_V2.1A,Sc_g01905_V2.1A,Sc_g02534_V2.1A,Sc_g16364_V2.1A,Sc_g12594_V2.1A,Sc_g08047_V2.1A,Sc_g03992_V2.1A,Sc_g14215_V2.1A,Sc_g07267_V2.1A,Sc_g14315_V2.1A
GO:0030493	bacteriochlorophyll metabolic process	biological_process	0.061085	1	3	1820	5	14089	Sc_g05759_V2.1A,Sc_g10223_V2.1A,Sc_g09247_V2.1A
GO:0030494	bacteriochlorophyll biosynthetic process	biological_process	0.061085	1	3	1820	5	14089	Sc_g10223_V2.1A,Sc_g05759_V2.1A,Sc_g09247_V2.1A
GO:0022412	cellular process involved in reproduction in multicellular organism	biological_process	0.061849	1	10	1820	44	14089	Sc_g10648_V2.1A,Sc_g00859_V2.1A,Novel00125,Novel03129,Sc_g11040_V2.1A,Sc_g02146_V2.1A,Sc_g00382_V2.1A,Sc_g08892_V2.1A,Sc_g07805_V2.1A,Sc_g14007_V2.1A
GO:0022843	voltage-gated cation channel activity	molecular_function	0.063505	1	10	1820	47	14089	Sc_g14315_V2.1A,Sc_g07267_V2.1A,Sc_g02534_V2.1A,Sc_g16364_V2.1A,Sc_g08047_V2.1A,Sc_g12594_V2.1A,Sc_g12290_V2.1A,Sc_g07876_V2.1A,Sc_g01905_V2.1A,Sc_g04515_V2.1A
GO:0015297	antiporter activity	molecular_function	0.064405	1	10	1820	41	14089	Sc_g08908_V2.1A,Sc_g02297_V2.1A,Sc_g04448_V2.1A,Sc_g01415_V2.1A,Sc_g15884_V2.1A,Sc_g03405_V2.1A,Sc_g09549_V2.1A,Sc_g02122_V2.1A,Sc_g04915_V2.1A,Sc_g14650_V2.1A
GO:0032501	multicellular organismal process	biological_process	0.065248	1	56	1820	345	14089	Sc_g08344_V2.1A,Sc_g14263_V2.1A,Novel04974,Novel03054,Sc_g11585_V2.1A,Sc_g09034_V2.1A,Novel01112,Sc_g10210_V2.1A,Sc_g07185_V2.1A,Sc_g14714_V2.1A,Novel02882,Sc_g06912_V2.1A,Sc_g08086_V2.1A,Sc_g14630_V2.1A,Sc_g16322_V2.1A,Sc_g04549_V2.1A,Sc_g14436_V2.1B,Novel00125,Sc_g06814_V2.1A,Sc_g00859_V2.1A,Sc_g01258_V2.1A,Sc_g11487_V2.1A,Sc_g16347_V2.1A,Sc_g07805_V2.1A,Sc_g03789_V2.1A,Sc_g00382_V2.1A,Sc_g0889…
GO:0044003	modification by symbiont of host morphology or physiology	biological_process	0.065672	1	14	1820	64	14089	Novel02822,Novel03054,Novel02024,Novel04754,Sc_g04919_V2.1A,Sc_g15028_V2.1A,Sc_g04426_V2.1A,Sc_g12065_V2.1A,Sc_g08354_V2.1A,Novel04963,Sc_g12791_V2.1A,Novel03327,Novel04707,Sc_g03974_V2.1A
GO:0051817	modification of morphology or physiology of other organism involved in symbiotic interaction	biological_process	0.065672	1	14	1820	64	14089	Novel02822,Novel04754,Novel03054,Novel02024,Sc_g04426_V2.1A,Sc_g12065_V2.1A,Sc_g08354_V2.1A,Novel04963,Sc_g12791_V2.1A,Sc_g04919_V2.1A,Sc_g15028_V2.1A,Sc_g03974_V2.1A,Novel03327,Novel04707
GO:0000015	phosphopyruvate hydratase complex	cellular_component	0.065892	1	3	1820	7	14089	Sc_g09267_V2.1A,Sc_g15991_V2.1A,Sc_g01119_V2.1A
GO:0004634	phosphopyruvate hydratase activity	molecular_function	0.065892	1	3	1820	7	14089	Sc_g09267_V2.1A,Sc_g15991_V2.1A,Sc_g01119_V2.1A
GO:0015994	chlorophyll metabolic process	biological_process	0.066499	1	7	1820	27	14089	Sc_g09004_V2.1A,Sc_g07804_V2.1A,Sc_g09247_V2.1A,Sc_g05759_V2.1A,Sc_g10223_V2.1A,Sc_g11969_V2.1A,Sc_g11830_V2.1A
GO:0044702	single organism reproductive process	biological_process	0.066815	1	15	1820	74	14089	Sc_g16322_V2.1A,Sc_g04549_V2.1A,Sc_g04846_V2.1A,Novel00150,Novel03129,Sc_g10648_V2.1A,Sc_g07883_V2.1A,Novel00125,Sc_g00859_V2.1A,Sc_g07805_V2.1A,Sc_g14007_V2.1A,Sc_g02146_V2.1A,Sc_g11040_V2.1A,Sc_g00382_V2.1A,Sc_g08892_V2.1A
GO:0006631	fatty acid metabolic process	biological_process	0.067993	1	27	1820	147	14089	Sc_g02102_V2.1A,Sc_g13399_V2.1A,Sc_g01258_V2.1A,Sc_g13414_V2.1A,Sc_g03826_V2.1A,Sc_g15428_V2.1A,Sc_g03039_V2.1A,Sc_g07566_V2.1A,Sc_g02265_V2.1A,Sc_g14182_V2.1A,Sc_g03074_V2.1A,Sc_g08702_V2.1A,Sc_g14809_V2.1A,Sc_g09548_V2.1A,Sc_g15076_V2.1A,Sc_g03446_V2.1A,Sc_g02059_V2.1A,Sc_g15749_V2.1A,Sc_g06702_V2.1A,Sc_g12244_V2.1A,Sc_g16130_V2.1A,Sc_g08723_V2.1A,Sc_g09576_V2.1A,Novel03709,Sc_g12791_V2.1A,Sc_g…
GO:0046474	glycerophospholipid biosynthetic process	biological_process	0.069266	1	9	1820	33	14089	Novel00781,Sc_g07396_V2.1A,Sc_g03966_V2.1A,Sc_g07076_V2.1A,Sc_g04802_V2.1A,Sc_g10140_V2.1A,Sc_g05445_V2.1A,Sc_g04426_V2.1A,Sc_g01125_V2.1A
GO:0048518	positive regulation of biological process	biological_process	0.069348	1	27	1820	148	14089	Novel02024,Sc_g10589_V2.1A,Sc_g04846_V2.1A,Sc_g01433_V2.1A,Sc_g06613_V2.1A,Sc_g13471_V2.1A,Sc_g13214_V2.1A,Sc_g08993_V2.1A,Sc_g00375_V2.1A,Sc_g05376_V2.1A,Sc_g01787_V2.1A,Novel04974,Sc_g11661_V2.1A,Novel02287,Novel00806,Novel00055,Sc_g05037_V2.1A,Sc_g08258_V2.1A,Sc_g07547_V2.1A,Novel00531,Sc_g02476_V2.1A,Sc_g06694_V2.1A,Sc_g01177_V2.1A,Novel02222,Sc_g00653_V2.1A,Novel02882,Novel00735
GO:0008241	peptidyl-dipeptidase activity	molecular_function	0.070453	1	1	1820	1	14089	Novel02505
GO:0009218	pyrimidine ribonucleotide metabolic process	biological_process	0.070808	1	3	1820	12	14089	Sc_g13724_V2.1A,Sc_g05251_V2.1A,Novel02972
GO:0009220	pyrimidine ribonucleotide biosynthetic process	biological_process	0.070808	1	3	1820	12	14089	Novel02972,Sc_g05251_V2.1A,Sc_g13724_V2.1A
GO:0005215	transporter activity	molecular_function	0.071128	1	157	1820	1035	14089	Novel03251,Sc_g07785_V2.1A,Sc_g13417_V2.1A,Sc_g07436_V2.1A,Sc_g02980_V2.1A,Sc_g11499_V2.1A,Sc_g03920_V2.1A,Sc_g10623_V2.1A,Sc_g14182_V2.1A,Sc_g02151_V2.1A,Sc_g15986_V2.1A,Sc_g11137_V2.1A,Sc_g14650_V2.1A,Sc_g13334_V2.1A,Sc_g16005_V2.1A,Sc_g01007_V2.1A,Sc_g01415_V2.1A,Sc_g12915_V2.1A,Sc_g05704_V2.1A,Sc_g14315_V2.1A,Sc_g03353_V2.1A,Sc_g14951_V2.1A,Sc_g09005_V2.1A,Sc_g14063_V2.1A,Sc_g06718_V2.1A,Sc_g…
GO:0046999	regulation of conjugation	biological_process	0.07242	1	3	1820	7	14089	Sc_g09914_V2.1A,Sc_g06627_V2.1A,Sc_g02824_V2.1A
GO:0008144	drug binding	molecular_function	0.072926	1	3	1820	5	14089	Sc_g03769_V2.1A,Sc_g09376_V2.1A,Sc_g08196_V2.1A
GO:0003012	muscle system process	biological_process	0.07311	1	2	1820	4	14089	Sc_g01235_V2.1A,Novel05039
GO:0006936	muscle contraction	biological_process	0.07311	1	2	1820	4	14089	Novel05039,Sc_g01235_V2.1A
GO:0006937	regulation of muscle contraction	biological_process	0.07311	1	2	1820	4	14089	Novel05039,Sc_g01235_V2.1A
GO:0006939	smooth muscle contraction	biological_process	0.07311	1	2	1820	4	14089	Novel05039,Sc_g01235_V2.1A
GO:0006940	regulation of smooth muscle contraction	biological_process	0.07311	1	2	1820	4	14089	Sc_g01235_V2.1A,Novel05039
GO:0090257	regulation of muscle system process	biological_process	0.07311	1	2	1820	4	14089	Novel05039,Sc_g01235_V2.1A
GO:0035821	modification of morphology or physiology of other organism	biological_process	0.073235	1	14	1820	65	14089	Sc_g04426_V2.1A,Sc_g12065_V2.1A,Sc_g12791_V2.1A,Novel04963,Sc_g08354_V2.1A,Sc_g15028_V2.1A,Sc_g04919_V2.1A,Sc_g03974_V2.1A,Novel03327,Novel04707,Novel02822,Novel04754,Novel02024,Novel03054
GO:0022804	active transmembrane transporter activity	molecular_function	0.07351	1	34	1820	177	14089	Sc_g00609_V2.1A,Sc_g06718_V2.1A,Sc_g01052_V2.1A,Sc_g00154_V2.1A,Sc_g01798_V2.1A,Sc_g13679_V2.1A,Sc_g06744_V2.1A,Sc_g03463_V2.1A,Sc_g02297_V2.1A,Sc_g01409_V2.1A,Sc_g00793_V2.1A,Sc_g08908_V2.1A,Sc_g10447_V2.1A,Sc_g06903_V2.1A,Sc_g13214_V2.1A,Sc_g03405_V2.1A,Sc_g01504_V2.1A,Sc_g09376_V2.1A,Sc_g00940_V2.1A,Sc_g03085_V2.1A,Sc_g10199_V2.1A,Sc_g04915_V2.1A,Sc_g15066_V2.1A,Sc_g15846_V2.1A,Sc_g09549_V2.1A…
GO:0005516	calmodulin binding	molecular_function	0.073855	1	7	1820	25	14089	Sc_g03267_V2.1B,Novel02024,Sc_g09103_V2.1A,Novel02106,Sc_g00153_V2.1A,Sc_g13316_V2.1A,Sc_g16300_V2.1A
GO:0008113	peptide-methionine (S)-S-oxide reductase activity	molecular_function	0.074337	1	2	1820	5	14089	Novel02477,Sc_g15143_V2.1A
GO:0016835	carbon-oxygen lyase activity	molecular_function	0.074554	1	20	1820	107	14089	Sc_g01234_V2.1A,Sc_g09414_V2.1A,Sc_g10813_V2.1A,Novel04491,Sc_g05759_V2.1A,Sc_g13224_V2.1A,Sc_g02694_V2.1A,Sc_g06730_V2.1A,Sc_g15756_V2.1A,Sc_g03230_V2.1A,Sc_g09267_V2.1A,Sc_g04515_V2.1A,Sc_g11715_V2.1A,Sc_g15991_V2.1A,Sc_g01119_V2.1A,Sc_g06994_V2.1A,Novel03477,Sc_g03461_V2.1A,Sc_g03648_V2.1A,Sc_g15664_V2.1A
GO:0004565	beta-galactosidase activity	molecular_function	0.075027	1	4	1820	11	14089	Sc_g09363_V2.1A,Sc_g05367_V2.1A,Sc_g05612_V2.1C,Sc_g02820_V2.1A
GO:0044764	multi-organism cellular process	biological_process	0.076395	1	60	1820	355	14089	Novel04754,Sc_g15270_V2.1A,Sc_g11401_V2.1A,Sc_g01052_V2.1A,Sc_g03229_V2.1A,Sc_g09914_V2.1A,Novel03018,Sc_g03974_V2.1A,Sc_g03353_V2.1A,Sc_g10895_V2.1A,Novel03327,Novel04963,Sc_g00139_V2.1A,Novel00898,Sc_g15028_V2.1A,Sc_g06003_V2.1A,Sc_g06744_V2.1A,Sc_g05979_V2.1A,Sc_g13597_V2.1A,Sc_g06549_V2.1A,Sc_g05115_V2.1A,Sc_g03463_V2.1A,Novel02822,Novel02496,Sc_g06903_V2.1A,Sc_g08354_V2.1A,Sc_g02824_V2.1A,Sc…
GO:0008654	phospholipid biosynthetic process	biological_process	0.07647	1	15	1820	69	14089	Sc_g07072_V2.1A,Sc_g04199_V2.1A,Sc_g01125_V2.1A,Sc_g10140_V2.1A,Sc_g06299_V2.1A,Sc_g16377_V2.1A,Sc_g05445_V2.1A,Sc_g04426_V2.1A,Sc_g10860_V2.1A,Sc_g03966_V2.1A,Sc_g07396_V2.1A,Sc_g07076_V2.1A,Sc_g04802_V2.1A,Novel00515,Novel00781
GO:0098772	molecular function regulator	molecular_function	0.077069	1	55	1820	315	14089	Sc_g08347_V2.1A,Sc_g09406_V2.1A,Sc_g00470_V2.1A,Sc_g03704_V2.1A,Sc_g04525_V2.1A,Sc_g04015_V2.1A,Sc_g07550_V2.1A,Sc_g16130_V2.1A,Sc_g15005_V2.1A,Sc_g04823_V2.1A,Sc_g06694_V2.1A,Sc_g09901_V2.1A,Sc_g02146_V2.1A,Novel01290,Sc_g00024_V2.1A,Sc_g13782_V2.1A,Sc_g06686_V2.1A,Sc_g11641_V2.1A,Sc_g16253_V2.1A,Sc_g10835_V2.1A,Sc_g02393_V2.1A,Sc_g01904_V2.1A,Novel04321,Sc_g10624_V2.1A,Sc_g11692_V2.1A,Sc_g05979…
GO:0044763	single-organism cellular process	biological_process	0.077737	1	546	1820	3776	14089	Sc_g12939_V2.1A,Novel00781,Sc_g13886_V2.1A,Sc_g15577_V2.1A,Sc_g11598_V2.1A,Sc_g08583_V2.1A,Sc_g07547_V2.1A,Novel03251,Novel02024,Sc_g02207_V2.1A,Novel01331,Novel03307,Sc_g06262_V2.1A,Sc_g06408_V2.1A,Novel04182,Sc_g13724_V2.1A,Sc_g01175_V2.1A,Sc_g15005_V2.1A,Sc_g11969_V2.1A,Novel00797,Sc_g01848_V2.1A,Sc_g13384_V2.1A,Novel00103,Novel02961,Sc_g00375_V2.1A,Sc_g06280_V2.1A,Sc_g01765_V2.1A,Sc_g00420_V2…
GO:0016788	hydrolase activity, acting on ester bonds	molecular_function	0.07945	1	105	1820	660	14089	Sc_g04557_V2.1A,Sc_g15539_V2.1A,Sc_g04290_V2.1A,Novel03716,Sc_g16300_V2.1A,Sc_g02740_V2.1A,Sc_g10813_V2.1A,Novel03556,Sc_g07076_V2.1A,Sc_g03540_V2.1A,Sc_g06348_V2.1A,Sc_g11830_V2.1A,Sc_g13465_V2.1A,Novel01597,Sc_g09573_V2.1A,Sc_g09922_V2.1A,Sc_g06192_V2.1B,Sc_g03769_V2.1A,Novel00233,Sc_g02199_V2.1A,Sc_g07804_V2.1A,Sc_g04286_V2.1A,Sc_g08117_V2.1A,Sc_g09226_V2.1A,Sc_g02080_V2.1A,Sc_g11777_V2.1A,Sc_…
GO:0044262	cellular carbohydrate metabolic process	biological_process	0.080516	1	24	1820	124	14089	Sc_g04199_V2.1A,Sc_g08971_V2.1A,Sc_g07164_V2.1A,Sc_g08521_V2.1A,Sc_g01848_V2.1A,Sc_g03846_V2.1A,Sc_g13648_V2.1B,Sc_g12065_V2.1A,Sc_g11268_V2.1A,Sc_g12360_V2.1A,Sc_g04040_V2.1A,Sc_g13777_V2.1A,Sc_g03139_V2.1A,Sc_g04823_V2.1A,Sc_g14038_V2.1A,Sc_g06718_V2.1A,Sc_g08305_V2.1A,Sc_g04061_V2.1A,Sc_g15217_V2.1A,Novel02028,Sc_g02343_V2.1A,Sc_g03410_V2.1A,Sc_g06368_V2.1B,Sc_g02102_V2.1A
GO:0015018	galactosylgalactosylxylosylprotein 3-beta-glucuronosyltransferase activity	molecular_function	0.080928	1	2	1820	4	14089	Novel01610,Sc_g14683_V2.1A
GO:0015020	glucuronosyltransferase activity	molecular_function	0.080928	1	2	1820	4	14089	Novel01610,Sc_g14683_V2.1A
GO:0034062	RNA polymerase activity	molecular_function	0.081057	1	33	1820	179	14089	Novel00792,Sc_g09541_V2.1A,Sc_g07997_V2.1A,Sc_g06175_V2.1A,Sc_g10581_V2.1A,Sc_g03796_V2.1A,Novel02536,Sc_g16072_V2.1A,Sc_g02378_V2.1A,Sc_g00185_V2.1A,Sc_g08702_V2.1A,Sc_g08571_V2.1A,Sc_g00112_V2.1A,Sc_g06399_V2.1A,Sc_g11527_V2.1A,Novel01202,Sc_g01404_V2.1A,Sc_g03145_V2.1A,Sc_g11233_V2.1A,Sc_g06297_V2.1A,Novel02038,Sc_g07065_V2.1A,Sc_g03463_V2.1A,Sc_g00312_V2.1A,Sc_g13214_V2.1A,Sc_g02512_V2.1A,Sc_…
GO:0004017	adenylate kinase activity	molecular_function	0.081915	1	4	1820	13	14089	Novel03037,Sc_g07941_V2.1A,Sc_g00284_V2.1A,Sc_g07769_V2.1A
GO:0001816	cytokine production	biological_process	0.08196	1	3	1820	8	14089	Novel00806,Sc_g06694_V2.1A,Novel00055
GO:0001817	regulation of cytokine production	biological_process	0.08196	1	3	1820	8	14089	Novel00806,Novel00055,Sc_g06694_V2.1A
GO:0001819	positive regulation of cytokine production	biological_process	0.08196	1	3	1820	8	14089	Novel00806,Sc_g06694_V2.1A,Novel00055
GO:0004096	catalase activity	molecular_function	0.081965	1	3	1820	8	14089	Sc_g00937_V2.1A,Sc_g10284_V2.1A,Sc_g14665_V2.1A
GO:0006909	phagocytosis	biological_process	0.082292	1	3	1820	6	14089	Sc_g00998_V2.1A,Novel03984,Novel04714
GO:0030100	regulation of endocytosis	biological_process	0.082292	1	3	1820	6	14089	Novel04714,Sc_g00998_V2.1A,Novel03984
GO:0045806	negative regulation of endocytosis	biological_process	0.082292	1	3	1820	6	14089	Novel04714,Sc_g00998_V2.1A,Novel03984
GO:0050764	regulation of phagocytosis	biological_process	0.082292	1	3	1820	6	14089	Sc_g00998_V2.1A,Novel03984,Novel04714
GO:0050765	negative regulation of phagocytosis	biological_process	0.082292	1	3	1820	6	14089	Novel04714,Sc_g00998_V2.1A,Novel03984
GO:0004872	receptor activity	molecular_function	0.08246	1	33	1820	178	14089	Sc_g08086_V2.1A,Sc_g13895_V2.1A,Novel04486,Sc_g07429_V2.1A,Sc_g01124_V2.1A,Sc_g04547_V2.1A,Sc_g02151_V2.1A,Sc_g04809_V2.1B,Sc_g10140_V2.1A,Sc_g16322_V2.1A,Novel03477,Sc_g10235_V2.1A,Sc_g07384_V2.1A,Sc_g11576_V2.1A,Sc_g05106_V2.1A,Sc_g05804_V2.1A,Sc_g07913_V2.1A,Novel03614,Sc_g09820_V2.1A,Sc_g05924_V2.1A,Sc_g10787_V2.1A,Novel01964,Sc_g03615_V2.1A,Sc_g09267_V2.1A,Novel04089,Novel02961,Sc_g09400_V2.…
GO:0015926	glucosidase activity	molecular_function	0.082485	1	4	1820	14	14089	Novel03277,Sc_g05380_V2.1A,Sc_g03139_V2.1A,Sc_g07635_V2.1A
GO:0051766	inositol trisphosphate kinase activity	molecular_function	0.082809	1	3	1820	9	14089	Sc_g04139_V2.1A,Sc_g11817_V2.1A,Sc_g15020_V2.1A
GO:0003877	ATP adenylyltransferase activity	molecular_function	0.083313	1	1	1820	1	14089	Novel00993
GO:0051015	actin filament binding	molecular_function	0.08342	1	2	1820	5	14089	Sc_g02573_V2.1A,Sc_g15927_V2.1A
GO:0006665	sphingolipid metabolic process	biological_process	0.083599	1	4	1820	14	14089	Sc_g12442_V2.1A,Sc_g03848_V2.1A,Sc_g11524_V2.1A,Sc_g02524_V2.1A
GO:0004417	hydroxyethylthiazole kinase activity	molecular_function	0.084115	1	2	1820	4	14089	Sc_g01234_V2.1A,Sc_g13904_V2.1A
GO:0030259	lipid glycosylation	biological_process	0.084644	1	4	1820	13	14089	Sc_g05068_V2.1A,Sc_g11094_V2.1A,Sc_g08077_V2.1A,Sc_g15194_V2.1A
GO:0016161	beta-amylase activity	molecular_function	0.085481	1	3	1820	8	14089	Sc_g10845_V2.1A,Sc_g10247_V2.1A,Sc_g02758_V2.1A
GO:0003951	NAD+ kinase activity	molecular_function	0.08595	1	3	1820	7	14089	Sc_g07619_V2.1A,Sc_g07957_V2.1A,Sc_g01853_V2.1A
GO:0006741	NADP biosynthetic process	biological_process	0.08595	1	3	1820	7	14089	Sc_g07957_V2.1A,Sc_g07619_V2.1A,Sc_g01853_V2.1A
GO:0003856	3-dehydroquinate synthase activity	molecular_function	0.087312	1	3	1820	8	14089	Sc_g09414_V2.1A,Sc_g13224_V2.1A,Sc_g02694_V2.1A
GO:0044707	single-multicellular organism process	biological_process	0.087386	1	43	1820	267	14089	Sc_g03906_V2.1A,Novel00806,Novel00055,Novel03327,Sc_g00795_V2.1F,Novel02106,Sc_g00653_V2.1A,Sc_g00024_V2.1A,Sc_g06694_V2.1A,Novel02222,Sc_g02146_V2.1A,Sc_g10824_V2.1A,Sc_g09449_V2.1A,Sc_g01235_V2.1A,Novel05039,Sc_g08956_V2.1A,Sc_g11072_V2.1C,Sc_g13214_V2.1A,Sc_g02714_V2.1A,Sc_g01763_V2.1A,Sc_g00375_V2.1A,Sc_g14263_V2.1A,Sc_g08344_V2.1A,Novel04974,Novel03054,Sc_g11585_V2.1A,Sc_g09034_V2.1A,Novel01…
GO:0016881	acid-amino acid ligase activity	molecular_function	0.088504	1	8	1820	32	14089	Sc_g14467_V2.1A,Sc_g08149_V2.1A,Sc_g10186_V2.1A,Sc_g13117_V2.1A,Novel03170,Sc_g07156_V2.1A,Sc_g05068_V2.1A,Sc_g11787_V2.1A
GO:0044423	virion part	cellular_component	0.08865	1	50	1820	309	14089	Sc_g01328_V2.1A,Sc_g05702_V2.1A,Sc_g03591_V2.1A,Novel04178,Sc_g06297_V2.1A,Sc_g07185_V2.1A,Sc_g06013_V2.1A,Sc_g08851_V2.1A,Sc_g06054_V2.1A,Sc_g15894_V2.1A,Sc_g02968_V2.1A,Novel02712,Sc_g14272_V2.1A,Sc_g16346_V2.1A,Novel02770,Novel04707,Novel00769,Sc_g06357_V2.1A,Sc_g04549_V2.1A,Sc_g07973_V2.1A,Sc_g02830_V2.1A,Sc_g01619_V2.1A,Sc_g13355_V2.1A,Novel02222,Sc_g07029_V2.1A,Sc_g15947_V2.1A,Sc_g15028_V2.…
GO:0031419	cobalamin binding	molecular_function	0.088654	1	2	1820	4	14089	Sc_g15756_V2.1A,Sc_g03296_V2.1A
GO:0009065	glutamine family amino acid catabolic process	biological_process	0.089728	1	3	1820	8	14089	Novel01415,Sc_g07772_V2.1A,Sc_g06453_V2.1A
GO:0051704	multi-organism process	biological_process	0.090459	1	121	1820	760	14089	Sc_g08347_V2.1A,Sc_g13519_V2.1A,Sc_g03540_V2.1A,Novel03018,Sc_g03229_V2.1A,Sc_g11401_V2.1A,Sc_g01052_V2.1A,Sc_g03704_V2.1A,Novel01597,Sc_g09848_V2.1A,Novel02605,Novel03129,Sc_g13679_V2.1A,Sc_g02146_V2.1A,Novel01290,Sc_g10895_V2.1A,Sc_g11641_V2.1A,Sc_g00795_V2.1F,Sc_g06613_V2.1A,Novel02496,Sc_g14742_V2.1A,Sc_g11692_V2.1A,Novel02822,Sc_g03463_V2.1A,Sc_g13597_V2.1A,Sc_g03023_V2.1A,Sc_g06003_V2.1A,No…
GO:0017176	phosphatidylinositol N-acetylglucosaminyltransferase activity	molecular_function	0.090926	1	3	1820	9	14089	Novel02261,Sc_g10140_V2.1A,Sc_g03966_V2.1A
GO:0030030	cell projection organization	biological_process	0.090995	1	10	1820	47	14089	Sc_g04057_V2.1A,Sc_g08344_V2.1A,Novel04927,Sc_g12365_V2.1A,Sc_g00053_V2.1A,Sc_g08956_V2.1A,Sc_g06114_V2.1A,Novel05062,Sc_g02512_V2.1A,Novel02106
GO:0005227	calcium activated cation channel activity	molecular_function	0.091103	1	3	1820	7	14089	Sc_g11841_V2.1A,Sc_g07913_V2.1A,Sc_g03615_V2.1A
GO:0015269	calcium-activated potassium channel activity	molecular_function	0.091103	1	3	1820	7	14089	Sc_g11841_V2.1A,Sc_g03615_V2.1A,Sc_g07913_V2.1A
GO:0022839	ion gated channel activity	molecular_function	0.091103	1	3	1820	7	14089	Sc_g11841_V2.1A,Sc_g07913_V2.1A,Sc_g03615_V2.1A
GO:0045017	glycerolipid biosynthetic process	biological_process	0.092748	1	9	1820	35	14089	Sc_g07076_V2.1A,Sc_g04802_V2.1A,Sc_g03966_V2.1A,Sc_g07396_V2.1A,Novel00781,Sc_g01125_V2.1A,Sc_g05445_V2.1A,Sc_g04426_V2.1A,Sc_g10140_V2.1A
GO:0005402	cation:sugar symporter activity	molecular_function	0.093403	1	3	1820	9	14089	Sc_g00154_V2.1A,Sc_g11757_V2.1A,Sc_g00609_V2.1A
GO:0051119	sugar transmembrane transporter activity	molecular_function	0.093403	1	3	1820	9	14089	Sc_g00609_V2.1A,Sc_g11757_V2.1A,Sc_g00154_V2.1A
GO:0008849	enterochelin esterase activity	molecular_function	0.095974	1	1	1820	1	14089	Novel02821
GO:0004424	imidazoleglycerol-phosphate dehydratase activity	molecular_function	0.09657	1	1	1820	1	14089	Sc_g04515_V2.1A
GO:0006551	leucine metabolic process	biological_process	0.0982	1	2	1820	5	14089	Sc_g14645_V2.1A,Sc_g00613_V2.1A
GO:0009098	leucine biosynthetic process	biological_process	0.0982	1	2	1820	5	14089	Sc_g14645_V2.1A,Sc_g00613_V2.1A
GO:0010941	regulation of cell death	biological_process	0.098376	1	7	1820	27	14089	Sc_g01763_V2.1A,Sc_g02476_V2.1A,Novel03215,Sc_g09006_V2.1B,Novel01190,Sc_g13214_V2.1A,Novel02024
GO:0042981	regulation of apoptotic process	biological_process	0.098376	1	7	1820	27	14089	Sc_g02476_V2.1A,Sc_g01763_V2.1A,Novel03215,Novel02024,Sc_g13214_V2.1A,Sc_g09006_V2.1B,Novel01190
GO:0043067	regulation of programmed cell death	biological_process	0.098376	1	7	1820	27	14089	Sc_g09006_V2.1B,Novel01190,Sc_g13214_V2.1A,Novel02024,Novel03215,Sc_g02476_V2.1A,Sc_g01763_V2.1A
GO:0000272	polysaccharide catabolic process	biological_process	0.099026	1	5	1820	17	14089	Sc_g10247_V2.1A,Sc_g06730_V2.1A,Novel02028,Sc_g10845_V2.1A,Sc_g02758_V2.1A
GO:0046930	pore complex	cellular_component	0.099237	1	1	1820	1	14089	Sc_g03974_V2.1A
GO:0046931	pore complex assembly	biological_process	0.099237	1	1	1820	1	14089	Sc_g03974_V2.1A
GO:1901700	response to oxygen-containing compound	biological_process	0.099526	1	9	1820	46	14089	Sc_g01426_V2.1A,Sc_g00681_V2.1A,Sc_g05288_V2.1A,Sc_g15999_V2.1B,Sc_g15999_V2.1A,Novel00444,Sc_g00611_V2.1A,Sc_g05385_V2.1A,Sc_g05111_V2.1A
GO:0043531	ADP binding	molecular_function	0.10029	1	36	1820	182	14089	Sc_g07439_V2.1A,Sc_g07437_V2.1A,Sc_g12585_V2.1A,Sc_g12939_V2.1A,Novel00115,Sc_g07485_V2.1A,Sc_g11942_V2.1A,Sc_g00940_V2.1A,Novel00266,Novel03251,Sc_g15866_V2.1A,Novel03862,Sc_g12586_V2.1A,Sc_g10847_V2.1A,Sc_g11147_V2.1A,Sc_g02555_V2.1A,Sc_g12915_V2.1A,Novel05215,Novel03759,Sc_g09849_V2.1A,Novel00258,Sc_g13934_V2.1A,Sc_g14163_V2.1A,Novel04550,Sc_g12643_V2.1A,Novel00163,Sc_g09928_V2.1A,Sc_g08430_V2…
GO:0045087	innate immune response	biological_process	0.10071	1	3	1820	8	14089	Novel00055,Sc_g03789_V2.1A,Novel00806
GO:0004888	transmembrane signaling receptor activity	molecular_function	0.10184	1	14	1820	73	14089	Sc_g08086_V2.1A,Sc_g02151_V2.1A,Sc_g07913_V2.1A,Novel02961,Sc_g07384_V2.1A,Sc_g09650_V2.1A,Novel01241,Sc_g07429_V2.1A,Sc_g03615_V2.1A,Sc_g16322_V2.1A,Sc_g05924_V2.1A,Sc_g10787_V2.1A,Sc_g12468_V2.1A,Novel03614
GO:0015128	gluconate transmembrane transporter activity	molecular_function	0.10264	1	1	1820	1	14089	Sc_g00609_V2.1A
GO:0015649	2-keto-3-deoxygluconate:proton symporter activity	molecular_function	0.10264	1	1	1820	1	14089	Sc_g00609_V2.1A
GO:0042873	aldonate transport	biological_process	0.10264	1	1	1820	1	14089	Sc_g00609_V2.1A
GO:0042879	aldonate transmembrane transporter activity	molecular_function	0.10264	1	1	1820	1	14089	Sc_g00609_V2.1A
GO:0046411	2-keto-3-deoxygluconate transport	biological_process	0.10264	1	1	1820	1	14089	Sc_g00609_V2.1A
GO:0005984	disaccharide metabolic process	biological_process	0.10302	1	8	1820	35	14089	Sc_g15217_V2.1A,Sc_g06368_V2.1B,Sc_g13777_V2.1A,Sc_g06718_V2.1A,Sc_g12065_V2.1A,Sc_g08521_V2.1A,Sc_g03846_V2.1A,Sc_g12360_V2.1A
GO:0006575	cellular modified amino acid metabolic process	biological_process	0.10309	1	10	1820	50	14089	Sc_g01125_V2.1A,Sc_g05445_V2.1A,Sc_g07156_V2.1A,Sc_g15253_V2.1A,Sc_g05068_V2.1A,Novel03170,Sc_g06549_V2.1A,Sc_g13117_V2.1A,Sc_g10186_V2.1A,Sc_g14467_V2.1A
GO:0018112	proline racemase activity	molecular_function	0.10314	1	2	1820	5	14089	Sc_g16198_V2.1A,Sc_g15992_V2.1A
GO:0002682	regulation of immune system process	biological_process	0.10466	1	6	1820	25	14089	Sc_g01787_V2.1A,Sc_g05376_V2.1A,Novel00055,Sc_g11661_V2.1A,Novel00806,Sc_g13471_V2.1A
GO:0042274	ribosomal small subunit biogenesis	biological_process	0.1053	1	2	1820	5	14089	Novel01875,Sc_g15257_V2.1A
GO:0003729	mRNA binding	molecular_function	0.10689	1	4	1820	14	14089	Sc_g09361_V2.1A,Novel04927,Novel05062,Sc_g00053_V2.1A
GO:0044822	poly(A) RNA binding	molecular_function	0.10689	1	4	1820	14	14089	Sc_g09361_V2.1A,Novel04927,Sc_g00053_V2.1A,Novel05062
GO:0019012	virion	cellular_component	0.10693	1	57	1820	360	14089	Sc_g07029_V2.1A,Sc_g13355_V2.1A,Novel02222,Sc_g15028_V2.1A,Sc_g15947_V2.1A,Novel00898,Novel00766,Sc_g12297_V2.1A,Sc_g10895_V2.1A,Novel01725,Sc_g13451_V2.1A,Sc_g03229_V2.1A,Novel03817,Sc_g09848_V2.1A,Sc_g01388_V2.1A,Sc_g13514_V2.1A,Sc_g05342_V2.1A,Sc_g04823_V2.1A,Sc_g03549_V2.1A,Sc_g04281_V2.1A,Sc_g13214_V2.1A,Sc_g16199_V2.1A,Sc_g02714_V2.1A,Sc_g00383_V2.1A,Sc_g00384_V2.1A,Sc_g04291_V2.1A,Sc_g0291…
GO:1901135	carbohydrate derivative metabolic process	biological_process	0.10764	1	71	1820	476	14089	Sc_g16065_V2.1A,Sc_g15550_V2.1A,Sc_g07396_V2.1A,Sc_g00822_V2.1A,Sc_g15577_V2.1A,Sc_g11585_V2.1A,Sc_g14379_V2.1A,Novel00781,Sc_g10647_V2.1A,Novel03953,Sc_g01125_V2.1A,Novel03062,Sc_g10538_V2.1A,Sc_g01749_V2.1A,Sc_g10623_V2.1A,Sc_g13486_V2.1A,Sc_g10140_V2.1A,Sc_g09062_V2.1A,Sc_g02830_V2.1A,Sc_g07446_V2.1A,Sc_g12355_V2.1A,Sc_g07957_V2.1A,Sc_g04040_V2.1A,Sc_g04802_V2.1A,Sc_g03450_V2.1A,Sc_g13724_V2.1…
GO:0016247	channel regulator activity	molecular_function	0.1091	1	15	1820	76	14089	Sc_g01443_V2.1A,Sc_g11641_V2.1A,Sc_g13214_V2.1A,Novel01290,Sc_g14316_V2.1A,Sc_g06694_V2.1A,Sc_g03023_V2.1A,Novel02812,Sc_g16130_V2.1A,Sc_g12585_V2.1A,Sc_g11692_V2.1A,Novel04321,Sc_g00470_V2.1A,Sc_g10835_V2.1A,Sc_g08347_V2.1A
GO:0019089	transmission of virus	biological_process	0.10956	1	2	1820	4	14089	Sc_g03074_V2.1A,Sc_g10538_V2.1A
GO:0044007	dissemination or transmission of symbiont from host	biological_process	0.10956	1	2	1820	4	14089	Sc_g10538_V2.1A,Sc_g03074_V2.1A
GO:0051821	dissemination or transmission of organism from other organism involved in symbiotic interaction	biological_process	0.10956	1	2	1820	4	14089	Sc_g10538_V2.1A,Sc_g03074_V2.1A
GO:0051537	2 iron, 2 sulfur cluster binding	molecular_function	0.11007	1	8	1820	39	14089	Sc_g09586_V2.1A,Sc_g08702_V2.1A,Sc_g15026_V2.1A,Novel00302,Sc_g09206_V2.1A,Sc_g07566_V2.1A,Sc_g01254_V2.1A,Sc_g11831_V2.1A
GO:0001897	cytolysis by symbiont of host cells	biological_process	0.11055	1	3	1820	9	14089	Sc_g15028_V2.1A,Sc_g03974_V2.1A,Novel02024
GO:0019836	hemolysis by symbiont of host erythrocytes	biological_process	0.11055	1	3	1820	9	14089	Sc_g15028_V2.1A,Sc_g03974_V2.1A,Novel02024
GO:0044179	hemolysis in other organism	biological_process	0.11055	1	3	1820	9	14089	Sc_g03974_V2.1A,Novel02024,Sc_g15028_V2.1A
GO:0051715	cytolysis in other organism	biological_process	0.11055	1	3	1820	9	14089	Novel02024,Sc_g03974_V2.1A,Sc_g15028_V2.1A
GO:0051801	cytolysis in other organism involved in symbiotic interaction	biological_process	0.11055	1	3	1820	9	14089	Sc_g03974_V2.1A,Novel02024,Sc_g15028_V2.1A
GO:0052331	hemolysis in other organism involved in symbiotic interaction	biological_process	0.11055	1	3	1820	9	14089	Sc_g15028_V2.1A,Sc_g03974_V2.1A,Novel02024
GO:0015995	chlorophyll biosynthetic process	biological_process	0.11127	1	3	1820	7	14089	Sc_g05759_V2.1A,Sc_g10223_V2.1A,Sc_g09247_V2.1A
GO:1901677	phosphate transmembrane transporter activity	molecular_function	0.11238	1	3	1820	9	14089	Sc_g10199_V2.1A,Sc_g01052_V2.1A,Sc_g10447_V2.1A
GO:0033313	meiotic cell cycle checkpoint	biological_process	0.11301	1	2	1820	4	14089	Sc_g11045_V2.1A,Sc_g05563_V2.1A
GO:0040020	regulation of meiotic nuclear division	biological_process	0.11301	1	2	1820	4	14089	Sc_g05563_V2.1A,Sc_g11045_V2.1A
GO:0045835	negative regulation of meiotic nuclear division	biological_process	0.11301	1	2	1820	4	14089	Sc_g11045_V2.1A,Sc_g05563_V2.1A
GO:0051445	regulation of meiotic cell cycle	biological_process	0.11301	1	2	1820	4	14089	Sc_g11045_V2.1A,Sc_g05563_V2.1A
GO:0051447	negative regulation of meiotic cell cycle	biological_process	0.11301	1	2	1820	4	14089	Sc_g05563_V2.1A,Sc_g11045_V2.1A
GO:0051598	meiotic recombination checkpoint	biological_process	0.11301	1	2	1820	4	14089	Sc_g05563_V2.1A,Sc_g11045_V2.1A
GO:0042221	response to chemical	biological_process	0.11473	1	32	1820	201	14089	Sc_g08344_V2.1A,Sc_g04915_V2.1A,Sc_g09549_V2.1A,Sc_g05385_V2.1A,Sc_g16198_V2.1A,Sc_g10589_V2.1A,Sc_g01415_V2.1A,Sc_g04448_V2.1A,Sc_g01426_V2.1A,Sc_g00681_V2.1A,Sc_g01912_V2.1A,Sc_g00752_V2.1B,Sc_g02122_V2.1A,Sc_g02706_V2.1A,Novel02047,Sc_g05555_V2.1A,Sc_g15999_V2.1B,Sc_g16223_V2.1A,Sc_g02297_V2.1A,Sc_g15999_V2.1A,Novel00444,Sc_g00611_V2.1A,Sc_g01329_V2.1A,Sc_g08908_V2.1A,Sc_g02102_V2.1A,Sc_g03328…
GO:0038023	signaling receptor activity	molecular_function	0.11502	1	30	1820	161	14089	Sc_g07913_V2.1A,Sc_g05804_V2.1A,Sc_g08086_V2.1A,Sc_g13895_V2.1A,Sc_g07384_V2.1A,Sc_g10235_V2.1A,Sc_g05106_V2.1A,Sc_g11576_V2.1A,Sc_g03615_V2.1A,Sc_g09267_V2.1A,Sc_g07429_V2.1A,Sc_g09820_V2.1A,Novel03614,Sc_g10787_V2.1A,Sc_g05924_V2.1A,Sc_g02151_V2.1A,Sc_g10140_V2.1A,Sc_g04809_V2.1B,Novel04089,Sc_g01124_V2.1A,Novel02961,Sc_g04547_V2.1A,Sc_g13824_V2.1A,Novel03477,Sc_g09650_V2.1A,Novel01241,Sc_g0597…
GO:0060627	regulation of vesicle-mediated transport	biological_process	0.11688	1	3	1820	7	14089	Novel03984,Sc_g00998_V2.1A,Novel04714
GO:0009129	pyrimidine nucleoside monophosphate metabolic process	biological_process	0.11704	1	2	1820	5	14089	Sc_g13486_V2.1A,Sc_g13724_V2.1A
GO:0009130	pyrimidine nucleoside monophosphate biosynthetic process	biological_process	0.11704	1	2	1820	5	14089	Sc_g13486_V2.1A,Sc_g13724_V2.1A
GO:0009157	deoxyribonucleoside monophosphate biosynthetic process	biological_process	0.11704	1	2	1820	5	14089	Sc_g13724_V2.1A,Sc_g13486_V2.1A
GO:0009162	deoxyribonucleoside monophosphate metabolic process	biological_process	0.11704	1	2	1820	5	14089	Sc_g13724_V2.1A,Sc_g13486_V2.1A
GO:0009176	pyrimidine deoxyribonucleoside monophosphate metabolic process	biological_process	0.11704	1	2	1820	5	14089	Sc_g13486_V2.1A,Sc_g13724_V2.1A
GO:0009177	pyrimidine deoxyribonucleoside monophosphate biosynthetic process	biological_process	0.11704	1	2	1820	5	14089	Sc_g13486_V2.1A,Sc_g13724_V2.1A
GO:0009221	pyrimidine deoxyribonucleotide biosynthetic process	biological_process	0.11704	1	2	1820	5	14089	Sc_g13486_V2.1A,Sc_g13724_V2.1A
GO:0009263	deoxyribonucleotide biosynthetic process	biological_process	0.11704	1	2	1820	5	14089	Sc_g13724_V2.1A,Sc_g13486_V2.1A
GO:0009265	2'-deoxyribonucleotide biosynthetic process	biological_process	0.11704	1	2	1820	5	14089	Sc_g13724_V2.1A,Sc_g13486_V2.1A
GO:0046385	deoxyribose phosphate biosynthetic process	biological_process	0.11704	1	2	1820	5	14089	Sc_g13724_V2.1A,Sc_g13486_V2.1A
GO:0016667	oxidoreductase activity, acting on a sulfur group of donors	molecular_function	0.1182	1	13	1820	83	14089	Sc_g05892_V2.1A,Sc_g09978_V2.1A,Sc_g05717_V2.1A,Novel02477,Sc_g10586_V2.1A,Sc_g05890_V2.1A,Novel03579,Sc_g15143_V2.1A,Sc_g05893_V2.1A,Novel02611,Novel04856,Sc_g11787_V2.1A,Sc_g06419_V2.1A
GO:0007165	signal transduction	biological_process	0.1191	1	122	1820	779	14089	Sc_g16253_V2.1A,Sc_g10235_V2.1A,Sc_g00135_V2.1A,Sc_g07516_V2.1A,Novel03709,Novel05147,Sc_g11661_V2.1A,Sc_g03229_V2.1A,Sc_g06263_V2.1A,Sc_g13214_V2.1A,Sc_g16199_V2.1A,Sc_g00384_V2.1A,Sc_g00383_V2.1A,Sc_g12902_V2.1A,Sc_g11941_V2.1A,Sc_g13904_V2.1A,Novel04768,Sc_g07939_V2.1A,Sc_g07065_V2.1A,Sc_g14623_V2.1A,Sc_g00612_V2.1A,Sc_g12468_V2.1A,Sc_g01433_V2.1A,Sc_g13824_V2.1A,Sc_g03328_V2.1A,Novel03862,Sc_…
GO:0006898	receptor-mediated endocytosis	biological_process	0.11923	1	1	1820	1	14089	Novel04486
GO:0000990	transcription factor activity, core RNA polymerase binding	molecular_function	0.11927	1	9	1820	45	14089	Novel05048,Novel00103,Novel01521,Novel04695,Novel02298,Sc_g13214_V2.1A,Sc_g03231_V2.1A,Sc_g15311_V2.1A,Sc_g04396_V2.1A
GO:0000996	core DNA-dependent RNA polymerase binding promoter specificity activity	molecular_function	0.11927	1	9	1820	45	14089	Novel00103,Novel01521,Novel05048,Sc_g03231_V2.1A,Sc_g15311_V2.1A,Sc_g04396_V2.1A,Novel04695,Novel02298,Sc_g13214_V2.1A
GO:0016987	sigma factor activity	molecular_function	0.11927	1	9	1820	45	14089	Novel05048,Novel01521,Novel00103,Sc_g13214_V2.1A,Novel02298,Novel04695,Sc_g04396_V2.1A,Sc_g15311_V2.1A,Sc_g03231_V2.1A
GO:0051051	negative regulation of transport	biological_process	0.1196	1	3	1820	7	14089	Novel03984,Sc_g00998_V2.1A,Novel04714
GO:0004371	glycerone kinase activity	molecular_function	0.12069	1	2	1820	4	14089	Sc_g04061_V2.1A,Sc_g01848_V2.1A
GO:0006071	glycerol metabolic process	biological_process	0.12069	1	2	1820	4	14089	Sc_g04061_V2.1A,Sc_g01848_V2.1A
GO:0019400	alditol metabolic process	biological_process	0.12069	1	2	1820	4	14089	Sc_g04061_V2.1A,Sc_g01848_V2.1A
GO:0007281	germ cell development	biological_process	0.122	1	8	1820	40	14089	Sc_g14007_V2.1A,Sc_g11040_V2.1A,Sc_g00382_V2.1A,Sc_g08892_V2.1A,Novel03129,Sc_g10648_V2.1A,Sc_g00859_V2.1A,Novel00125
GO:0010496	intercellular transport	biological_process	0.12321	1	3	1820	10	14089	Sc_g14215_V2.1A,Sc_g00139_V2.1A,Sc_g14427_V2.1A
GO:0044000	movement in host	biological_process	0.12321	1	3	1820	10	14089	Sc_g14427_V2.1A,Sc_g00139_V2.1A,Sc_g14215_V2.1A
GO:0046739	transport of virus in multicellular host	biological_process	0.12321	1	3	1820	10	14089	Sc_g00139_V2.1A,Sc_g14427_V2.1A,Sc_g14215_V2.1A
GO:0046740	transport of virus in host, cell to cell	biological_process	0.12321	1	3	1820	10	14089	Sc_g14215_V2.1A,Sc_g00139_V2.1A,Sc_g14427_V2.1A
GO:0051814	movement in other organism involved in symbiotic interaction	biological_process	0.12321	1	3	1820	10	14089	Sc_g14427_V2.1A,Sc_g00139_V2.1A,Sc_g14215_V2.1A
GO:1902586	multi-organism intercellular transport	biological_process	0.12321	1	3	1820	10	14089	Sc_g14215_V2.1A,Sc_g14427_V2.1A,Sc_g00139_V2.1A
GO:0019028	viral capsid	cellular_component	0.12396	1	32	1820	197	14089	Sc_g00383_V2.1A,Sc_g00384_V2.1A,Sc_g02714_V2.1A,Sc_g04281_V2.1A,Sc_g10411_V2.1A,Sc_g07883_V2.1A,Sc_g08908_V2.1A,Sc_g02917_V2.1A,Sc_g10895_V2.1A,Sc_g13355_V2.1A,Novel02222,Sc_g07029_V2.1A,Sc_g15947_V2.1A,Sc_g15028_V2.1A,Sc_g01388_V2.1A,Sc_g04823_V2.1A,Sc_g13514_V2.1A,Sc_g09848_V2.1A,Sc_g03229_V2.1A,Novel03817,Sc_g06357_V2.1A,Sc_g16346_V2.1A,Novel02770,Novel00769,Sc_g01619_V2.1A,Sc_g04549_V2.1A,Sc_…
GO:0005134	interleukin-2 receptor binding	molecular_function	0.12448	1	1	1820	1	14089	Novel02147
GO:0016614	oxidoreductase activity, acting on CH-OH group of donors	molecular_function	0.12485	1	38	1820	245	14089	Sc_g14236_V2.1A,Sc_g12791_V2.1A,Sc_g02895_V2.1A,Sc_g04315_V2.1A,Novel05099,Sc_g03446_V2.1A,Sc_g02406_V2.1A,Sc_g12299_V2.1A,Sc_g15894_V2.1A,Sc_g11636_V2.1A,Sc_g04598_V2.1A,Sc_g11978_V2.1A,Sc_g02265_V2.1A,Sc_g12593_V2.1A,Sc_g03074_V2.1A,Sc_g08702_V2.1A,Sc_g09111_V2.1A,Sc_g13399_V2.1A,Sc_g06814_V2.1A,Sc_g07876_V2.1A,Sc_g07282_V2.1A,Sc_g11383_V2.1A,Novel01997,Sc_g07566_V2.1A,Novel01305,Sc_g12175_V2.1…
GO:0051783	regulation of nuclear division	biological_process	0.12612	1	7	1820	41	14089	Sc_g06214_V2.1A,Sc_g04182_V2.1A,Sc_g03647_V2.1A,Sc_g05563_V2.1A,Sc_g08993_V2.1A,Sc_g09709_V2.1A,Sc_g11045_V2.1A
GO:0007154	cell communication	biological_process	0.12638	1	127	1820	817	14089	Sc_g04582_V2.1A,Novel01966,Novel03477,Sc_g06257_V2.1A,Sc_g16347_V2.1A,Novel03815,Sc_g11147_V2.1A,Novel00258,Sc_g05970_V2.1A,Sc_g13067_V2.1A,Sc_g14683_V2.1A,Sc_g02489_V2.1A,Sc_g01124_V2.1A,Novel04874,Novel03759,Sc_g13471_V2.1A,Sc_g04547_V2.1A,Sc_g07429_V2.1A,Sc_g13448_V2.1A,Sc_g09978_V2.1A,Sc_g08344_V2.1A,Sc_g06322_V2.1A,Novel03862,Sc_g13895_V2.1A,Sc_g12744_V2.1A,Sc_g14714_V2.1A,Sc_g14742_V2.1A,Sc…
GO:0070085	glycosylation	biological_process	0.12724	1	11	1820	56	14089	Sc_g14379_V2.1A,Sc_g01485_V2.1A,Sc_g13702_V2.1A,Sc_g08077_V2.1A,Sc_g11094_V2.1A,Sc_g01229_V2.1A,Sc_g15194_V2.1A,Sc_g05068_V2.1A,Sc_g03242_V2.1A,Sc_g16065_V2.1A,Novel03635
GO:0006480	N-terminal protein amino acid methylation	biological_process	0.12784	1	3	1820	11	14089	Sc_g15638_V2.1A,Sc_g00881_V2.1A,Sc_g11814_V2.1A
GO:0031365	N-terminal protein amino acid modification	biological_process	0.12784	1	3	1820	11	14089	Sc_g11814_V2.1A,Sc_g00881_V2.1A,Sc_g15638_V2.1A
GO:0003899	DNA-directed RNA polymerase activity	molecular_function	0.12874	1	24	1820	129	14089	Sc_g02378_V2.1A,Sc_g00312_V2.1A,Sc_g16072_V2.1A,Sc_g02512_V2.1A,Sc_g08571_V2.1A,Sc_g00112_V2.1A,Sc_g13214_V2.1A,Sc_g08702_V2.1A,Sc_g06175_V2.1A,Sc_g09541_V2.1A,Sc_g07997_V2.1A,Sc_g03463_V2.1A,Sc_g07065_V2.1A,Sc_g10581_V2.1A,Sc_g01404_V2.1A,Sc_g06694_V2.1A,Sc_g06297_V2.1A,Sc_g13451_V2.1A,Sc_g03353_V2.1A,Sc_g03145_V2.1A,Sc_g08305_V2.1A,Sc_g11527_V2.1A,Sc_g12589_V2.1A,Sc_g06399_V2.1A
GO:0042151	nematocyst	cellular_component	0.13037	1	2	1820	5	14089	Sc_g03023_V2.1A,Sc_g08347_V2.1A
GO:0009975	cyclase activity	molecular_function	0.13077	1	4	1820	14	14089	Novel03953,Sc_g11692_V2.1A,Sc_g12864_V2.1A,Sc_g13493_V2.1A
GO:0044700	single organism signaling	biological_process	0.13129	1	123	1820	789	14089	Sc_g05979_V2.1A,Sc_g09165_V2.1A,Sc_g08034_V2.1A,Sc_g08669_V2.1A,Sc_g07857_V2.1A,Sc_g10624_V2.1A,Sc_g10835_V2.1A,Sc_g09650_V2.1A,Novel01241,Sc_g11072_V2.1C,Novel04601,Novel04089,Novel03863,Novel02961,Sc_g01765_V2.1A,Sc_g06280_V2.1A,Sc_g01787_V2.1A,Novel03318,Sc_g09927_V2.1A,Sc_g00375_V2.1A,Sc_g09820_V2.1A,Novel03614,Sc_g15005_V2.1A,Novel03579,Sc_g05924_V2.1A,Novel00267,Sc_g01485_V2.1A,Sc_g14163_V2…
GO:0015079	potassium ion transmembrane transporter activity	molecular_function	0.13137	1	14	1820	75	14089	Sc_g01905_V2.1A,Sc_g12290_V2.1A,Sc_g07876_V2.1A,Sc_g03615_V2.1A,Sc_g13685_V2.1A,Sc_g04515_V2.1A,Sc_g02534_V2.1A,Sc_g11841_V2.1A,Sc_g12594_V2.1A,Sc_g16364_V2.1A,Sc_g08047_V2.1A,Sc_g07913_V2.1A,Sc_g14315_V2.1A,Sc_g07267_V2.1A
GO:0004930	G-protein coupled receptor activity	molecular_function	0.13185	1	7	1820	34	14089	Sc_g08086_V2.1A,Sc_g09650_V2.1A,Novel01241,Sc_g07429_V2.1A,Sc_g12468_V2.1A,Novel03614,Sc_g07384_V2.1A
GO:0019842	vitamin binding	molecular_function	0.13209	1	8	1820	36	14089	Sc_g13675_V2.1A,Sc_g03296_V2.1A,Sc_g00653_V2.1A,Sc_g01443_V2.1A,Sc_g14322_V2.1A,Sc_g15756_V2.1A,Sc_g07769_V2.1A,Sc_g15491_V2.1A
GO:0009888	tissue development	biological_process	0.13309	1	10	1820	55	14089	Sc_g10648_V2.1A,Novel03129,Novel02222,Sc_g11040_V2.1A,Sc_g00382_V2.1A,Sc_g08892_V2.1A,Sc_g13498_V2.1A,Sc_g00795_V2.1F,Sc_g14007_V2.1A,Novel04551
GO:0006221	pyrimidine nucleotide biosynthetic process	biological_process	0.13357	1	4	1820	19	14089	Sc_g13724_V2.1A,Novel02972,Sc_g05251_V2.1A,Sc_g13486_V2.1A
GO:0004683	calmodulin-dependent protein kinase activity	molecular_function	0.1336	1	1	1820	1	14089	Sc_g16300_V2.1A
GO:0009002	serine-type D-Ala-D-Ala carboxypeptidase activity	molecular_function	0.1346	1	1	1820	1	14089	Sc_g08714_V2.1A
GO:0003727	single-stranded RNA binding	molecular_function	0.13501	1	1	1820	1	14089	Novel02536
GO:0017053	transcriptional repressor complex	cellular_component	0.13706	1	3	1820	8	14089	Sc_g03480_V2.1A,Sc_g06107_V2.1A,Sc_g08073_V2.1A
GO:0050662	coenzyme binding	molecular_function	0.13731	1	67	1820	447	14089	Sc_g07876_V2.1A,Sc_g06814_V2.1A,Sc_g13399_V2.1A,Sc_g09111_V2.1A,Novel01997,Sc_g07566_V2.1A,Sc_g13657_V2.1A,Sc_g12593_V2.1A,Sc_g13619_V2.1A,Sc_g14449_V2.1A,Sc_g02265_V2.1A,Sc_g08702_V2.1A,Novel01694,Sc_g02406_V2.1A,Sc_g11978_V2.1A,Sc_g04598_V2.1A,Sc_g13192_V2.1A,Sc_g11772_V2.1A,Sc_g11636_V2.1A,Sc_g07769_V2.1A,Sc_g15894_V2.1A,Sc_g12791_V2.1A,Sc_g14236_V2.1A,Novel05099,Sc_g04315_V2.1A,Sc_g13545_V2.1…
GO:0023052	signaling	biological_process	0.13795	1	123	1820	791	14089	Novel03318,Sc_g01787_V2.1A,Sc_g09927_V2.1A,Sc_g06280_V2.1A,Sc_g01765_V2.1A,Sc_g00375_V2.1A,Novel03863,Novel04089,Sc_g11072_V2.1C,Novel04601,Novel02961,Sc_g07857_V2.1A,Sc_g10624_V2.1A,Sc_g08669_V2.1A,Sc_g08034_V2.1A,Novel01241,Sc_g09650_V2.1A,Sc_g10835_V2.1A,Sc_g05979_V2.1A,Sc_g09165_V2.1A,Sc_g05804_V2.1A,Sc_g04139_V2.1A,Sc_g09901_V2.1A,Novel04856,Novel00163,Sc_g13368_V2.1A,Sc_g07384_V2.1A,Sc_g051…
GO:0015144	carbohydrate transmembrane transporter activity	molecular_function	0.14065	1	6	1820	29	14089	Sc_g01007_V2.1A,Sc_g13214_V2.1A,Sc_g00609_V2.1A,Sc_g11757_V2.1A,Sc_g00154_V2.1A,Sc_g00793_V2.1A
GO:1901476	carbohydrate transporter activity	molecular_function	0.14065	1	6	1820	29	14089	Sc_g00154_V2.1A,Sc_g00793_V2.1A,Sc_g01007_V2.1A,Sc_g13214_V2.1A,Sc_g00609_V2.1A,Sc_g11757_V2.1A
GO:0050215	propanediol dehydratase activity	molecular_function	0.14083	1	1	1820	1	14089	Sc_g15756_V2.1A
GO:0014065	phosphatidylinositol 3-kinase signaling	biological_process	0.14107	1	3	1820	10	14089	Sc_g11661_V2.1A,Sc_g13471_V2.1A,Sc_g05376_V2.1A
GO:0014066	regulation of phosphatidylinositol 3-kinase signaling	biological_process	0.14107	1	3	1820	10	14089	Sc_g05376_V2.1A,Sc_g13471_V2.1A,Sc_g11661_V2.1A
GO:0014068	positive regulation of phosphatidylinositol 3-kinase signaling	biological_process	0.14107	1	3	1820	10	14089	Sc_g11661_V2.1A,Sc_g13471_V2.1A,Sc_g05376_V2.1A
GO:0043548	phosphatidylinositol 3-kinase binding	molecular_function	0.14107	1	3	1820	10	14089	Sc_g11661_V2.1A,Sc_g13471_V2.1A,Sc_g05376_V2.1A
GO:0048015	phosphatidylinositol-mediated signaling	biological_process	0.14107	1	3	1820	10	14089	Sc_g11661_V2.1A,Sc_g13471_V2.1A,Sc_g05376_V2.1A
GO:0048017	inositol lipid-mediated signaling	biological_process	0.14107	1	3	1820	10	14089	Sc_g11661_V2.1A,Sc_g13471_V2.1A,Sc_g05376_V2.1A
GO:0009225	nucleotide-sugar metabolic process	biological_process	0.14194	1	2	1820	6	14089	Sc_g10647_V2.1A,Sc_g12043_V2.1A
GO:0000746	conjugation	biological_process	0.14219	1	4	1820	14	14089	Sc_g06627_V2.1A,Sc_g09914_V2.1A,Sc_g02824_V2.1A,Sc_g15710_V2.1A
GO:0015925	galactosidase activity	molecular_function	0.14355	1	4	1820	14	14089	Sc_g02820_V2.1A,Sc_g05612_V2.1C,Sc_g05367_V2.1A,Sc_g09363_V2.1A
GO:0004185	serine-type carboxypeptidase activity	molecular_function	0.14441	1	6	1820	27	14089	Sc_g12080_V2.1A,Sc_g05436_V2.1A,Sc_g08714_V2.1A,Sc_g11084_V2.1A,Sc_g09524_V2.1A,Sc_g13498_V2.1A
GO:0048646	anatomical structure formation involved in morphogenesis	biological_process	0.14557	1	12	1820	65	14089	Sc_g04057_V2.1A,Novel03129,Sc_g00859_V2.1A,Novel00125,Sc_g10648_V2.1A,Sc_g14007_V2.1A,Sc_g13214_V2.1A,Novel04178,Sc_g00382_V2.1A,Sc_g08892_V2.1A,Sc_g11040_V2.1A,Novel02222
GO:0046849	bone remodeling	biological_process	0.1463	1	1	1820	1	14089	Sc_g11585_V2.1A
GO:0048771	tissue remodeling	biological_process	0.1463	1	1	1820	1	14089	Sc_g11585_V2.1A
GO:0044087	regulation of cellular component biogenesis	biological_process	0.14658	1	7	1820	32	14089	Sc_g05037_V2.1A,Sc_g08258_V2.1A,Novel04927,Sc_g13214_V2.1A,Novel05062,Sc_g07547_V2.1A,Sc_g00053_V2.1A
GO:0001653	peptide receptor activity	molecular_function	0.14878	1	2	1820	6	14089	Novel01241,Sc_g07384_V2.1A
GO:0008528	G-protein coupled peptide receptor activity	molecular_function	0.14878	1	2	1820	6	14089	Sc_g07384_V2.1A,Novel01241
GO:0008677	2-dehydropantoate 2-reductase activity	molecular_function	0.14995	1	6	1820	28	14089	Sc_g13399_V2.1A,Sc_g06724_V2.1A,Sc_g02265_V2.1A,Sc_g03826_V2.1A,Sc_g02635_V2.1A,Sc_g07566_V2.1A
GO:0033925	mannosyl-glycoprotein endo-beta-N-acetylglucosaminidase activity	molecular_function	0.15166	1	1	1820	1	14089	Sc_g05193_V2.1A
GO:0006230	TMP biosynthetic process	biological_process	0.15212	1	1	1820	2	14089	Sc_g13724_V2.1A
GO:0009173	pyrimidine ribonucleoside monophosphate metabolic process	biological_process	0.15212	1	1	1820	2	14089	Sc_g13724_V2.1A
GO:0009174	pyrimidine ribonucleoside monophosphate biosynthetic process	biological_process	0.15212	1	1	1820	2	14089	Sc_g13724_V2.1A
GO:0046044	TMP metabolic process	biological_process	0.15212	1	1	1820	2	14089	Sc_g13724_V2.1A
GO:0030597	RNA glycosylase activity	molecular_function	0.15215	1	1	1820	1	14089	Sc_g01970_V2.1A
GO:0030598	rRNA N-glycosylase activity	molecular_function	0.15215	1	1	1820	1	14089	Sc_g01970_V2.1A
GO:0005976	polysaccharide metabolic process	biological_process	0.15268	1	18	1820	93	14089	Sc_g08971_V2.1A,Sc_g07164_V2.1A,Sc_g04040_V2.1A,Sc_g11268_V2.1A,Sc_g13648_V2.1B,Sc_g06730_V2.1A,Sc_g04823_V2.1A,Sc_g03139_V2.1A,Sc_g14038_V2.1A,Sc_g08305_V2.1A,Sc_g10247_V2.1A,Novel02028,Sc_g02343_V2.1A,Sc_g10447_V2.1A,Sc_g03410_V2.1A,Sc_g10845_V2.1A,Sc_g02102_V2.1A,Sc_g02758_V2.1A
GO:0009967	positive regulation of signal transduction	biological_process	0.15305	1	5	1820	21	14089	Sc_g05376_V2.1A,Sc_g11661_V2.1A,Sc_g13471_V2.1A,Novel02024,Sc_g13214_V2.1A
GO:0010647	positive regulation of cell communication	biological_process	0.15305	1	5	1820	21	14089	Sc_g05376_V2.1A,Sc_g11661_V2.1A,Sc_g13471_V2.1A,Novel02024,Sc_g13214_V2.1A
GO:0023056	positive regulation of signaling	biological_process	0.15305	1	5	1820	21	14089	Novel02024,Sc_g13471_V2.1A,Sc_g13214_V2.1A,Sc_g11661_V2.1A,Sc_g05376_V2.1A
GO:0007283	spermatogenesis	biological_process	0.1534	1	6	1820	27	14089	Sc_g07883_V2.1A,Sc_g00859_V2.1A,Novel00125,Novel00150,Sc_g16322_V2.1A,Sc_g04549_V2.1A
GO:0048232	male gamete generation	biological_process	0.1534	1	6	1820	27	14089	Sc_g07883_V2.1A,Sc_g00859_V2.1A,Novel00125,Sc_g16322_V2.1A,Sc_g04549_V2.1A,Novel00150
GO:0015631	tubulin binding	molecular_function	0.15477	1	22	1820	103	14089	Sc_g06455_V2.1A,Sc_g09399_V2.1A,Sc_g10378_V2.1B,Sc_g11929_V2.1A,Sc_g06262_V2.1A,Sc_g07815_V2.1A,Sc_g07063_V2.1A,Sc_g01258_V2.1A,Sc_g14436_V2.1B,Sc_g00318_V2.1A,Sc_g06048_V2.1A,Sc_g06613_V2.1A,Sc_g06114_V2.1A,Sc_g11799_V2.1A,Sc_g00564_V2.1A,Sc_g08459_V2.1A,Sc_g16167_V2.1B,Sc_g14858_V2.1A,Sc_g08344_V2.1A,Sc_g16165_V2.1A,Sc_g08347_V2.1A,Sc_g11283_V2.1A
GO:0048513	organ development	biological_process	0.15514	1	3	1820	12	14089	Sc_g00795_V2.1F,Sc_g14630_V2.1A,Novel02222
GO:0051094	positive regulation of developmental process	biological_process	0.15539	1	2	1820	5	14089	Novel02222,Sc_g13214_V2.1A
GO:0007276	gamete generation	biological_process	0.15542	1	12	1820	67	14089	Sc_g11040_V2.1A,Sc_g08892_V2.1A,Sc_g00382_V2.1A,Sc_g14007_V2.1A,Sc_g10648_V2.1A,Sc_g07883_V2.1A,Sc_g00859_V2.1A,Novel00125,Sc_g16322_V2.1A,Sc_g04549_V2.1A,Novel00150,Novel03129
GO:0030904	retromer complex	cellular_component	0.15685	1	2	1820	5	14089	Sc_g13119_V2.1A,Sc_g07703_V2.1A
GO:1901681	sulfur compound binding	molecular_function	0.15838	1	9	1820	42	14089	Sc_g03769_V2.1A,Sc_g00653_V2.1A,Sc_g13675_V2.1A,Sc_g01443_V2.1A,Sc_g14322_V2.1A,Sc_g09376_V2.1A,Sc_g02102_V2.1A,Sc_g15491_V2.1A,Sc_g07769_V2.1A
GO:0030288	outer membrane-bounded periplasmic space	cellular_component	0.15853	1	2	1820	5	14089	Sc_g07185_V2.1A,Sc_g12080_V2.1A
GO:0032957	inositol trisphosphate metabolic process	biological_process	0.15972	1	2	1820	6	14089	Sc_g04139_V2.1A,Sc_g15020_V2.1A
GO:0043647	inositol phosphate metabolic process	biological_process	0.15972	1	2	1820	6	14089	Sc_g15020_V2.1A,Sc_g04139_V2.1A
GO:0047325	inositol tetrakisphosphate 1-kinase activity	molecular_function	0.15972	1	2	1820	6	14089	Sc_g15020_V2.1A,Sc_g04139_V2.1A
GO:0051765	inositol tetrakisphosphate kinase activity	molecular_function	0.15972	1	2	1820	6	14089	Sc_g15020_V2.1A,Sc_g04139_V2.1A
GO:0052725	inositol-1,3,4-trisphosphate 6-kinase activity	molecular_function	0.15972	1	2	1820	6	14089	Sc_g04139_V2.1A,Sc_g15020_V2.1A
GO:0052726	inositol-1,3,4-trisphosphate 5-kinase activity	molecular_function	0.15972	1	2	1820	6	14089	Sc_g15020_V2.1A,Sc_g04139_V2.1A
GO:0015698	inorganic anion transport	biological_process	0.16127	1	9	1820	48	14089	Sc_g03992_V2.1A,Sc_g13833_V2.1A,Sc_g04018_V2.1A,Sc_g02992_V2.1A,Sc_g01052_V2.1A,Sc_g08834_V2.1A,Sc_g10199_V2.1A,Sc_g10447_V2.1A,Sc_g14215_V2.1A
GO:0019048	modulation by virus of host morphology or physiology	biological_process	0.16132	1	11	1820	55	14089	Novel03054,Novel04754,Novel02822,Novel04707,Novel03327,Sc_g04919_V2.1A,Sc_g12791_V2.1A,Novel04963,Sc_g08354_V2.1A,Sc_g04426_V2.1A,Sc_g12065_V2.1A
GO:2000026	regulation of multicellular organismal development	biological_process	0.16145	1	3	1820	12	14089	Novel02222,Sc_g00795_V2.1F,Sc_g13214_V2.1A
GO:1902533	positive regulation of intracellular signal transduction	biological_process	0.16228	1	4	1820	16	14089	Sc_g05376_V2.1A,Sc_g13471_V2.1A,Sc_g13214_V2.1A,Sc_g11661_V2.1A
GO:0042611	MHC protein complex	cellular_component	0.16315	1	1	1820	2	14089	Sc_g07135_V2.1A
GO:0042613	MHC class II protein complex	cellular_component	0.16315	1	1	1820	2	14089	Sc_g07135_V2.1A
GO:0008715	CDP-diacylglycerol diphosphatase activity	molecular_function	0.16344	1	1	1820	1	14089	Novel00515
GO:0035556	intracellular signal transduction	biological_process	0.16349	1	46	1820	277	14089	Sc_g14683_V2.1A,Sc_g02489_V2.1A,Sc_g02706_V2.1A,Sc_g09849_V2.1A,Sc_g13471_V2.1A,Sc_g04547_V2.1A,Sc_g10140_V2.1A,Sc_g05376_V2.1A,Sc_g13067_V2.1A,Sc_g04809_V2.1B,Novel03815,Sc_g05947_V2.1A,Novel02024,Novel03477,Sc_g06257_V2.1A,Sc_g09318_V2.1A,Sc_g07785_V2.1A,Novel03251,Sc_g08074_V2.1A,Sc_g06322_V2.1A,Sc_g07941_V2.1A,Sc_g09978_V2.1A,Sc_g12902_V2.1A,Sc_g13214_V2.1A,Sc_g01765_V2.1A,Sc_g06280_V2.1A,Sc_…
GO:0009095	aromatic amino acid family biosynthetic process, prephenate pathway	biological_process	0.16411	1	2	1820	6	14089	Sc_g02265_V2.1A,Novel03477
GO:0002128	tRNA nucleoside ribose methylation	biological_process	0.16556	1	1	1820	1	14089	Sc_g10994_V2.1A
GO:0003006	developmental process involved in reproduction	biological_process	0.16727	1	10	1820	54	14089	Sc_g04846_V2.1A,Novel03129,Sc_g10648_V2.1A,Sc_g09449_V2.1A,Sc_g00859_V2.1A,Novel00125,Sc_g14007_V2.1A,Sc_g11040_V2.1A,Sc_g00382_V2.1A,Sc_g08892_V2.1A
GO:0048522	positive regulation of cellular process	biological_process	0.1682	1	23	1820	135	14089	Sc_g13471_V2.1A,Sc_g13214_V2.1A,Sc_g08993_V2.1A,Sc_g00375_V2.1A,Sc_g05376_V2.1A,Novel02024,Sc_g10589_V2.1A,Sc_g04846_V2.1A,Sc_g06613_V2.1A,Sc_g01433_V2.1A,Sc_g08258_V2.1A,Sc_g07547_V2.1A,Novel00531,Sc_g02476_V2.1A,Sc_g01177_V2.1A,Sc_g06694_V2.1A,Sc_g00653_V2.1A,Novel02882,Novel00735,Novel04974,Sc_g11661_V2.1A,Novel02287,Sc_g05037_V2.1A
GO:1901068	guanosine-containing compound metabolic process	biological_process	0.16981	1	4	1820	16	14089	Sc_g07446_V2.1A,Sc_g05251_V2.1A,Novel02972,Sc_g08669_V2.1A
GO:0006739	NADP metabolic process	biological_process	0.17046	1	4	1820	16	14089	Sc_g07619_V2.1A,Sc_g07957_V2.1A,Sc_g01853_V2.1A,Sc_g15577_V2.1A
GO:0006220	pyrimidine nucleotide metabolic process	biological_process	0.17054	1	4	1820	21	14089	Novel02972,Sc_g05251_V2.1A,Sc_g13486_V2.1A,Sc_g13724_V2.1A
GO:0009966	regulation of signal transduction	biological_process	0.17095	1	11	1820	52	14089	Sc_g10624_V2.1A,Sc_g15005_V2.1A,Sc_g11661_V2.1A,Sc_g14623_V2.1A,Novel02024,Sc_g09901_V2.1A,Sc_g05376_V2.1A,Sc_g02489_V2.1A,Sc_g13471_V2.1A,Sc_g13214_V2.1A,Sc_g13782_V2.1A
GO:0018836	alkylmercury lyase activity	molecular_function	0.17187	1	2	1820	6	14089	Sc_g00384_V2.1A,Sc_g00383_V2.1A
GO:0018941	organomercury metabolic process	biological_process	0.17187	1	2	1820	6	14089	Sc_g00384_V2.1A,Sc_g00383_V2.1A
GO:0018942	organometal metabolic process	biological_process	0.17187	1	2	1820	6	14089	Sc_g00383_V2.1A,Sc_g00384_V2.1A
GO:0046413	organomercury catabolic process	biological_process	0.17187	1	2	1820	6	14089	Sc_g00384_V2.1A,Sc_g00383_V2.1A
GO:0048731	system development	biological_process	0.17188	1	7	1820	38	14089	Novel02222,Novel02106,Sc_g00795_V2.1F,Sc_g13214_V2.1A,Sc_g08344_V2.1A,Sc_g08956_V2.1A,Sc_g14630_V2.1A
GO:0098796	membrane protein complex	cellular_component	0.17235	1	73	1820	478	14089	Sc_g10623_V2.1A,Sc_g14182_V2.1A,Sc_g14461_V2.1A,Sc_g02343_V2.1A,Sc_g09971_V2.1A,Sc_g08196_V2.1A,Sc_g09006_V2.1B,Sc_g15550_V2.1A,Sc_g06850_V2.1A,Sc_g02980_V2.1A,Sc_g06604_V2.1A,Sc_g13119_V2.1A,Sc_g00513_V2.1A,Sc_g15260_V2.1A,Sc_g07396_V2.1A,Sc_g14038_V2.1A,Sc_g01838_V2.1A,Novel02914,Sc_g01787_V2.1A,Sc_g11003_V2.1A,Sc_g10447_V2.1A,Sc_g02102_V2.1A,Sc_g15491_V2.1A,Sc_g12720_V2.1A,Novel03277,Sc_g03974…
GO:0001871	pattern binding	molecular_function	0.17248	1	6	1820	28	14089	Sc_g12036_V2.1A,Novel01994,Sc_g04284_V2.1A,Sc_g09886_V2.1A,Sc_g14630_V2.1A,Novel03815
GO:0030247	polysaccharide binding	molecular_function	0.17248	1	6	1820	28	14089	Sc_g04284_V2.1A,Novel01994,Sc_g12036_V2.1A,Sc_g14630_V2.1A,Novel03815,Sc_g09886_V2.1A
GO:0016197	endosomal transport	biological_process	0.17276	1	4	1820	14	14089	Sc_g07703_V2.1A,Sc_g13119_V2.1A,Sc_g12435_V2.1A,Sc_g08059_V2.1A
GO:0007031	peroxisome organization	biological_process	0.17295	1	5	1820	25	14089	Novel00055,Sc_g05704_V2.1A,Novel02867,Sc_g13471_V2.1A,Sc_g15998_V2.1A
GO:0016053	organic acid biosynthetic process	biological_process	0.17339	1	35	1820	222	14089	Sc_g04515_V2.1A,Sc_g02059_V2.1A,Sc_g13117_V2.1A,Sc_g08723_V2.1A,Sc_g03591_V2.1A,Sc_g14645_V2.1A,Novel05099,Novel03477,Sc_g07876_V2.1A,Sc_g01258_V2.1A,Sc_g09736_V2.1A,Sc_g03039_V2.1A,Sc_g11885_V2.1A,Sc_g02265_V2.1A,Sc_g14182_V2.1A,Sc_g14809_V2.1A,Sc_g15076_V2.1A,Sc_g09548_V2.1A,Sc_g00613_V2.1A,Sc_g15749_V2.1A,Sc_g13849_V2.1A,Sc_g06702_V2.1A,Sc_g03815_V2.1A,Sc_g12244_V2.1A,Sc_g02694_V2.1A,Sc_g16130…
GO:0046394	carboxylic acid biosynthetic process	biological_process	0.17339	1	35	1820	222	14089	Sc_g15428_V2.1A,Sc_g13414_V2.1A,Sc_g02707_V2.1A,Sc_g06702_V2.1A,Sc_g13849_V2.1A,Sc_g15749_V2.1A,Sc_g03906_V2.1A,Sc_g13224_V2.1A,Sc_g16130_V2.1A,Sc_g02694_V2.1A,Sc_g12244_V2.1A,Sc_g03815_V2.1A,Sc_g09356_V2.1A,Novel03709,Sc_g09414_V2.1A,Sc_g07957_V2.1A,Sc_g01258_V2.1A,Sc_g07876_V2.1A,Novel03477,Sc_g11885_V2.1A,Sc_g03039_V2.1A,Sc_g09736_V2.1A,Sc_g14182_V2.1A,Sc_g02265_V2.1A,Sc_g00613_V2.1A,Sc_g14809…
GO:0015969	guanosine tetraphosphate metabolic process	biological_process	0.17357	1	2	1820	4	14089	Sc_g07446_V2.1A,Sc_g08669_V2.1A
GO:0034035	purine ribonucleoside bisphosphate metabolic process	biological_process	0.17357	1	2	1820	4	14089	Sc_g07446_V2.1A,Sc_g08669_V2.1A
GO:0005789	endoplasmic reticulum membrane	cellular_component	0.17362	1	18	1820	108	14089	Novel00781,Sc_g14970_V2.1A,Sc_g08305_V2.1A,Sc_g07396_V2.1A,Sc_g07076_V2.1A,Sc_g04802_V2.1A,Sc_g06730_V2.1A,Sc_g16419_V2.1A,Sc_g12833_V2.1A,Sc_g01403_V2.1A,Sc_g15491_V2.1A,Novel00871,Sc_g01329_V2.1A,Sc_g03242_V2.1A,Sc_g12246_V2.1A,Sc_g08958_V2.1A,Sc_g13214_V2.1A,Sc_g08507_V2.1A
GO:0042175	nuclear outer membrane-endoplasmic reticulum membrane network	cellular_component	0.17362	1	18	1820	108	14089	Sc_g12833_V2.1A,Sc_g16419_V2.1A,Novel00781,Sc_g08305_V2.1A,Sc_g14970_V2.1A,Sc_g07396_V2.1A,Sc_g06730_V2.1A,Sc_g04802_V2.1A,Sc_g07076_V2.1A,Sc_g03242_V2.1A,Sc_g12246_V2.1A,Sc_g08958_V2.1A,Sc_g13214_V2.1A,Sc_g08507_V2.1A,Sc_g01403_V2.1A,Sc_g15491_V2.1A,Sc_g01329_V2.1A,Novel00871
GO:0010646	regulation of cell communication	biological_process	0.1744	1	12	1820	58	14089	Sc_g05376_V2.1A,Sc_g09901_V2.1A,Sc_g00375_V2.1A,Sc_g02489_V2.1A,Sc_g13214_V2.1A,Sc_g13471_V2.1A,Sc_g13782_V2.1A,Sc_g10624_V2.1A,Sc_g14623_V2.1A,Sc_g11661_V2.1A,Sc_g15005_V2.1A,Novel02024
GO:0023051	regulation of signaling	biological_process	0.1744	1	12	1820	58	14089	Sc_g05376_V2.1A,Sc_g09901_V2.1A,Sc_g00375_V2.1A,Sc_g13214_V2.1A,Sc_g13782_V2.1A,Sc_g13471_V2.1A,Sc_g02489_V2.1A,Sc_g10624_V2.1A,Novel02024,Sc_g14623_V2.1A,Sc_g15005_V2.1A,Sc_g11661_V2.1A
GO:0006858	extracellular transport	biological_process	0.17585	1	2	1820	8	14089	Novel03882,Sc_g06564_V2.1A
GO:0006099	tricarboxylic acid cycle	biological_process	0.17606	1	5	1820	21	14089	Sc_g14513_V2.1A,Sc_g07772_V2.1A,Sc_g00810_V2.1A,Sc_g01960_V2.1A,Sc_g11172_V2.1A
GO:0006101	citrate metabolic process	biological_process	0.17606	1	5	1820	21	14089	Sc_g07772_V2.1A,Sc_g00810_V2.1A,Sc_g14513_V2.1A,Sc_g11172_V2.1A,Sc_g01960_V2.1A
GO:0016836	hydro-lyase activity	molecular_function	0.17685	1	13	1820	75	14089	Sc_g01234_V2.1A,Novel04491,Sc_g05759_V2.1A,Sc_g15991_V2.1A,Sc_g06994_V2.1A,Sc_g01119_V2.1A,Sc_g15664_V2.1A,Novel03477,Sc_g03461_V2.1A,Sc_g15756_V2.1A,Sc_g09267_V2.1A,Sc_g04515_V2.1A,Sc_g03648_V2.1A
GO:0006808	regulation of nitrogen utilization	biological_process	0.17747	1	1	1820	2	14089	Sc_g01904_V2.1A
GO:0019740	nitrogen utilization	biological_process	0.17747	1	1	1820	2	14089	Sc_g01904_V2.1A
GO:0048468	cell development	biological_process	0.17874	1	11	1820	63	14089	Sc_g08344_V2.1A,Novel03129,Novel00125,Sc_g00859_V2.1A,Sc_g10648_V2.1A,Sc_g14007_V2.1A,Sc_g08956_V2.1A,Novel02106,Sc_g00382_V2.1A,Sc_g08892_V2.1A,Sc_g11040_V2.1A
GO:0048523	negative regulation of cellular process	biological_process	0.17886	1	19	1820	115	14089	Sc_g00998_V2.1A,Novel03215,Sc_g05563_V2.1A,Sc_g04182_V2.1A,Sc_g09006_V2.1B,Novel03984,Sc_g01763_V2.1A,Sc_g00053_V2.1A,Sc_g08993_V2.1A,Novel05062,Novel04714,Sc_g13214_V2.1A,Sc_g02110_V2.1A,Sc_g11045_V2.1A,Novel01190,Sc_g06214_V2.1A,Novel04927,Sc_g00024_V2.1A,Sc_g01970_V2.1A
GO:0016503	pheromone receptor activity	molecular_function	0.17905	1	2	1820	6	14089	Novel01241,Sc_g12468_V2.1A
GO:0010948	negative regulation of cell cycle process	biological_process	0.18006	1	5	1820	32	14089	Sc_g06214_V2.1A,Sc_g04182_V2.1A,Sc_g05563_V2.1A,Sc_g08993_V2.1A,Sc_g11045_V2.1A
GO:0051784	negative regulation of nuclear division	biological_process	0.18006	1	5	1820	32	14089	Sc_g06214_V2.1A,Sc_g08993_V2.1A,Sc_g05563_V2.1A,Sc_g04182_V2.1A,Sc_g11045_V2.1A
GO:0006813	potassium ion transport	biological_process	0.18071	1	21	1820	125	14089	Sc_g08702_V2.1A,Sc_g15884_V2.1A,Sc_g00375_V2.1A,Sc_g08047_V2.1A,Sc_g00515_V2.1A,Sc_g07876_V2.1A,Sc_g12290_V2.1A,Sc_g07267_V2.1A,Sc_g14315_V2.1A,Sc_g04315_V2.1A,Sc_g07913_V2.1A,Sc_g11841_V2.1A,Sc_g15894_V2.1A,Sc_g02534_V2.1A,Sc_g12594_V2.1A,Sc_g16364_V2.1A,Sc_g03615_V2.1A,Sc_g03446_V2.1A,Sc_g13685_V2.1A,Sc_g04515_V2.1A,Sc_g01905_V2.1A
GO:0005778	peroxisomal membrane	cellular_component	0.18148	1	4	1820	19	14089	Sc_g13471_V2.1A,Sc_g15998_V2.1A,Novel02867,Novel00055
GO:0031903	microbody membrane	cellular_component	0.18148	1	4	1820	19	14089	Novel00055,Novel02867,Sc_g13471_V2.1A,Sc_g15998_V2.1A
GO:0044438	microbody part	cellular_component	0.18148	1	4	1820	19	14089	Sc_g13471_V2.1A,Sc_g15998_V2.1A,Novel00055,Novel02867
GO:0044439	peroxisomal part	cellular_component	0.18148	1	4	1820	19	14089	Novel00055,Novel02867,Sc_g13471_V2.1A,Sc_g15998_V2.1A
GO:0042470	melanosome	cellular_component	0.18169	1	3	1820	10	14089	Sc_g15511_V2.1A,Sc_g14951_V2.1A,Sc_g00197_V2.1A
GO:0048770	pigment granule	cellular_component	0.18169	1	3	1820	10	14089	Sc_g15511_V2.1A,Sc_g14951_V2.1A,Sc_g00197_V2.1A
GO:0016868	intramolecular transferase activity, phosphotransferases	molecular_function	0.18279	1	4	1820	18	14089	Sc_g08035_V2.1B,Sc_g12043_V2.1A,Sc_g04146_V2.1A,Sc_g13134_V2.1A
GO:0042446	hormone biosynthetic process	biological_process	0.18321	1	1	1820	1	14089	Sc_g15217_V2.1A
GO:0042810	pheromone metabolic process	biological_process	0.18321	1	1	1820	1	14089	Sc_g15217_V2.1A
GO:0042811	pheromone biosynthetic process	biological_process	0.18321	1	1	1820	1	14089	Sc_g15217_V2.1A
GO:0004714	transmembrane receptor protein tyrosine kinase activity	molecular_function	0.18468	1	1	1820	2	14089	Sc_g05924_V2.1A
GO:0009405	pathogenesis	biological_process	0.18552	1	34	1820	204	14089	Sc_g12585_V2.1A,Sc_g06730_V2.1A,Novel03675,Sc_g11045_V2.1A,Sc_g01443_V2.1A,Sc_g03744_V2.1A,Sc_g05322_V2.1A,Novel01197,Sc_g03526_V2.1A,Sc_g11641_V2.1A,Sc_g13679_V2.1A,Sc_g06694_V2.1A,Sc_g01848_V2.1A,Novel01290,Sc_g07550_V2.1A,Sc_g09848_V2.1A,Sc_g16130_V2.1A,Sc_g03540_V2.1A,Sc_g13519_V2.1A,Sc_g08347_V2.1A,Sc_g03704_V2.1A,Novel01597,Sc_g00470_V2.1A,Sc_g13214_V2.1A,Sc_g03405_V2.1A,Sc_g01838_V2.1A,Sc_…
GO:0005811	lipid particle	cellular_component	0.18595	1	1	1820	2	14089	Sc_g08817_V2.1A
GO:0012511	monolayer-surrounded lipid storage body	cellular_component	0.18595	1	1	1820	2	14089	Sc_g08817_V2.1A
GO:0008017	microtubule binding	molecular_function	0.18631	1	20	1820	90	14089	Sc_g09399_V2.1A,Sc_g06455_V2.1A,Sc_g10378_V2.1B,Sc_g06262_V2.1A,Sc_g11929_V2.1A,Sc_g07063_V2.1A,Sc_g07815_V2.1A,Sc_g14436_V2.1B,Sc_g01258_V2.1A,Sc_g06048_V2.1A,Sc_g00318_V2.1A,Sc_g06114_V2.1A,Sc_g00564_V2.1A,Sc_g08459_V2.1A,Sc_g16167_V2.1B,Sc_g14858_V2.1A,Sc_g08344_V2.1A,Sc_g16165_V2.1A,Sc_g11283_V2.1A,Sc_g08347_V2.1A
GO:0010564	regulation of cell cycle process	biological_process	0.18669	1	7	1820	45	14089	Sc_g06214_V2.1A,Sc_g09709_V2.1A,Sc_g11045_V2.1A,Sc_g03647_V2.1A,Sc_g04182_V2.1A,Sc_g05563_V2.1A,Sc_g08993_V2.1A
GO:0032993	protein-DNA complex	cellular_component	0.18698	1	6	1820	32	14089	Sc_g07883_V2.1A,Sc_g02406_V2.1A,Novel02746,Novel00150,Sc_g16322_V2.1A,Sc_g04549_V2.1A
GO:0009219	pyrimidine deoxyribonucleotide metabolic process	biological_process	0.18732	1	2	1820	7	14089	Sc_g13486_V2.1A,Sc_g13724_V2.1A
GO:0006955	immune response	biological_process	0.18762	1	11	1820	57	14089	Sc_g01787_V2.1A,Sc_g03789_V2.1A,Sc_g05376_V2.1A,Sc_g07135_V2.1A,Sc_g13471_V2.1A,Sc_g07805_V2.1A,Novel00055,Novel02147,Novel00806,Novel03614,Sc_g11661_V2.1A
GO:0004180	carboxypeptidase activity	molecular_function	0.18799	1	6	1820	29	14089	Sc_g05436_V2.1A,Sc_g08714_V2.1A,Sc_g12080_V2.1A,Sc_g11084_V2.1A,Sc_g13498_V2.1A,Sc_g09524_V2.1A
GO:0098813	nuclear chromosome segregation	biological_process	0.1899	1	10	1820	66	14089	Novel00114,Sc_g03647_V2.1A,Sc_g04182_V2.1A,Sc_g06214_V2.1A,Sc_g09709_V2.1A,Sc_g02101_V2.1A,Sc_g02714_V2.1A,Sc_g08993_V2.1A,Sc_g01853_V2.1A,Sc_g12743_V2.1A
GO:0016779	nucleotidyltransferase activity	molecular_function	0.19019	1	56	1820	348	14089	Sc_g02378_V2.1A,Sc_g00185_V2.1A,Sc_g16072_V2.1A,Sc_g00112_V2.1A,Sc_g08571_V2.1A,Sc_g09110_V2.1A,Sc_g08702_V2.1A,Sc_g06175_V2.1A,Novel00792,Sc_g09541_V2.1A,Sc_g07997_V2.1A,Novel02536,Sc_g03796_V2.1A,Sc_g10581_V2.1A,Sc_g01404_V2.1A,Novel01202,Sc_g11233_V2.1A,Sc_g06297_V2.1A,Sc_g14790_V2.1A,Sc_g03145_V2.1A,Sc_g02797_V2.1A,Sc_g06039_V2.1A,Sc_g08851_V2.1A,Sc_g08656_V2.1A,Sc_g04941_V2.1A,Sc_g16097_V2.1…
GO:0035064	methylated histone binding	molecular_function	0.19091	1	1	1820	2	14089	Novel01081
GO:0006812	cation transport	biological_process	0.19341	1	87	1820	621	14089	Sc_g14725_V2.1A,Sc_g04515_V2.1A,Sc_g11538_V2.1A,Sc_g04029_V2.1A,Sc_g03446_V2.1A,Sc_g01199_V2.1A,Sc_g08190_V2.1A,Novel05048,Sc_g15894_V2.1A,Sc_g11841_V2.1A,Sc_g05879_V2.1A,Sc_g01440_V2.1A,Sc_g15763_V2.1A,Sc_g07768_V2.1A,Sc_g01647_V2.1A,Sc_g15846_V2.1A,Sc_g04315_V2.1A,Sc_g09625_V2.1A,Sc_g12290_V2.1A,Sc_g07876_V2.1A,Sc_g01091_V2.1A,Sc_g07544_V2.1A,Sc_g00446_V2.1A,Sc_g16322_V2.1A,Sc_g08095_V2.1B,Sc_g…
GO:0003906	DNA-(apurinic or apyrimidinic site) lyase activity	molecular_function	0.19341	1	2	1820	6	14089	Sc_g11715_V2.1A,Sc_g10813_V2.1A
GO:0009887	organ morphogenesis	biological_process	0.19357	1	1	1820	1	14089	Novel02222
GO:0034505	tooth mineralization	biological_process	0.19357	1	1	1820	1	14089	Novel02222
GO:0042475	odontogenesis of dentin-containing tooth	biological_process	0.19357	1	1	1820	1	14089	Novel02222
GO:0042476	odontogenesis	biological_process	0.19357	1	1	1820	1	14089	Novel02222
GO:0042481	regulation of odontogenesis	biological_process	0.19357	1	1	1820	1	14089	Novel02222
GO:0042482	positive regulation of odontogenesis	biological_process	0.19357	1	1	1820	1	14089	Novel02222
GO:0042487	regulation of odontogenesis of dentin-containing tooth	biological_process	0.19357	1	1	1820	1	14089	Novel02222
GO:0042488	positive regulation of odontogenesis of dentin-containing tooth	biological_process	0.19357	1	1	1820	1	14089	Novel02222
GO:0070166	enamel mineralization	biological_process	0.19357	1	1	1820	1	14089	Novel02222
GO:0070169	positive regulation of biomineral tissue development	biological_process	0.19357	1	1	1820	1	14089	Novel02222
GO:0070170	regulation of tooth mineralization	biological_process	0.19357	1	1	1820	1	14089	Novel02222
GO:0070172	positive regulation of tooth mineralization	biological_process	0.19357	1	1	1820	1	14089	Novel02222
GO:0070173	regulation of enamel mineralization	biological_process	0.19357	1	1	1820	1	14089	Novel02222
GO:0070175	positive regulation of enamel mineralization	biological_process	0.19357	1	1	1820	1	14089	Novel02222
GO:0097186	amelogenesis	biological_process	0.19357	1	1	1820	1	14089	Novel02222
GO:2000027	regulation of organ morphogenesis	biological_process	0.19357	1	1	1820	1	14089	Novel02222
GO:0008984	protein-glutamate methylesterase activity	molecular_function	0.19363	1	1	1820	2	14089	Sc_g02706_V2.1A
GO:0051723	protein methylesterase activity	molecular_function	0.19363	1	1	1820	2	14089	Sc_g02706_V2.1A
GO:0051782	negative regulation of cell division	biological_process	0.19363	1	5	1820	33	14089	Sc_g11045_V2.1A,Sc_g04182_V2.1A,Sc_g08993_V2.1A,Sc_g05563_V2.1A,Sc_g06214_V2.1A
GO:0007517	muscle organ development	biological_process	0.19382	1	1	1820	1	14089	Sc_g14630_V2.1A
GO:0061061	muscle structure development	biological_process	0.19382	1	1	1820	1	14089	Sc_g14630_V2.1A
GO:0043570	maintenance of DNA repeat elements	biological_process	0.19443	1	1	1820	1	14089	Sc_g09267_V2.1A
GO:0043571	maintenance of CRISPR repeat elements	biological_process	0.19443	1	1	1820	1	14089	Sc_g09267_V2.1A
GO:0005783	endoplasmic reticulum	cellular_component	0.19448	1	25	1820	159	14089	Sc_g14970_V2.1A,Sc_g08305_V2.1A,Novel00781,Sc_g07076_V2.1A,Sc_g04802_V2.1A,Sc_g06730_V2.1A,Sc_g00970_V2.1A,Novel04974,Sc_g07396_V2.1A,Sc_g03591_V2.1A,Sc_g16419_V2.1A,Sc_g12833_V2.1A,Sc_g14436_V2.1B,Sc_g01403_V2.1A,Sc_g06613_V2.1A,Novel00871,Sc_g01329_V2.1A,Sc_g15491_V2.1A,Sc_g08958_V2.1A,Sc_g15616_V2.1A,Sc_g12246_V2.1A,Sc_g07054_V2.1A,Sc_g03242_V2.1A,Sc_g08507_V2.1A,Sc_g13214_V2.1A
GO:0009060	aerobic respiration	biological_process	0.19466	1	6	1820	30	14089	Sc_g06549_V2.1A,Sc_g01960_V2.1A,Sc_g11172_V2.1A,Sc_g14513_V2.1A,Sc_g07772_V2.1A,Sc_g00810_V2.1A
GO:0070851	growth factor receptor binding	molecular_function	0.19524	1	2	1820	6	14089	Novel03614,Novel02147
GO:0030545	receptor regulator activity	molecular_function	0.19554	1	3	1820	10	14089	Sc_g03704_V2.1A,Novel01197,Sc_g07550_V2.1A
GO:0030547	receptor inhibitor activity	molecular_function	0.19554	1	3	1820	10	14089	Sc_g07550_V2.1A,Sc_g03704_V2.1A,Novel01197
GO:0030548	acetylcholine receptor regulator activity	molecular_function	0.19554	1	3	1820	10	14089	Sc_g07550_V2.1A,Sc_g03704_V2.1A,Novel01197
GO:0030550	acetylcholine receptor inhibitor activity	molecular_function	0.19554	1	3	1820	10	14089	Sc_g03704_V2.1A,Novel01197,Sc_g07550_V2.1A
GO:0007338	single fertilization	biological_process	0.19741	1	2	1820	4	14089	Sc_g07805_V2.1A,Sc_g02146_V2.1A
GO:0007342	fusion of sperm to egg plasma membrane	biological_process	0.19741	1	2	1820	4	14089	Sc_g02146_V2.1A,Sc_g07805_V2.1A
GO:0009566	fertilization	biological_process	0.19741	1	2	1820	4	14089	Sc_g07805_V2.1A,Sc_g02146_V2.1A
GO:0045026	plasma membrane fusion	biological_process	0.19741	1	2	1820	4	14089	Sc_g02146_V2.1A,Sc_g07805_V2.1A
GO:0006072	glycerol-3-phosphate metabolic process	biological_process	0.19779	1	4	1820	16	14089	Sc_g02265_V2.1A,Sc_g12175_V2.1A,Sc_g07957_V2.1A,Sc_g03826_V2.1A
GO:0046168	glycerol-3-phosphate catabolic process	biological_process	0.19779	1	4	1820	16	14089	Sc_g07957_V2.1A,Sc_g03826_V2.1A,Sc_g12175_V2.1A,Sc_g02265_V2.1A
GO:0009372	quorum sensing	biological_process	0.19791	1	3	1820	10	14089	Sc_g05322_V2.1A,Sc_g06003_V2.1A,Sc_g13597_V2.1A
GO:0048872	homeostasis of number of cells	biological_process	0.19791	1	3	1820	10	14089	Sc_g06003_V2.1A,Sc_g05322_V2.1A,Sc_g13597_V2.1A
GO:0048874	homeostasis of number of cells in a free-living population	biological_process	0.19791	1	3	1820	10	14089	Sc_g05322_V2.1A,Sc_g06003_V2.1A,Sc_g13597_V2.1A
GO:0032324	molybdopterin cofactor biosynthetic process	biological_process	0.19791	1	6	1820	26	14089	Sc_g02555_V2.1A,Novel04707,Sc_g11968_V2.1A,Sc_g02797_V2.1A,Sc_g00940_V2.1A,Sc_g00752_V2.1B
GO:0043545	molybdopterin cofactor metabolic process	biological_process	0.19791	1	6	1820	26	14089	Sc_g02555_V2.1A,Novel04707,Sc_g11968_V2.1A,Sc_g02797_V2.1A,Sc_g00940_V2.1A,Sc_g00752_V2.1B
GO:0042600	chorion	cellular_component	0.19804	1	9	1820	52	14089	Sc_g08892_V2.1A,Sc_g00382_V2.1A,Sc_g06912_V2.1A,Sc_g11040_V2.1A,Sc_g10210_V2.1A,Sc_g14007_V2.1A,Sc_g10648_V2.1A,Novel03129,Sc_g14263_V2.1A
GO:0019042	viral latency	biological_process	0.19885	1	2	1820	7	14089	Sc_g15270_V2.1A,Sc_g01354_V2.1A
GO:0032504	multicellular organism reproduction	biological_process	0.20064	1	14	1820	78	14089	Sc_g07805_V2.1A,Sc_g14007_V2.1A,Sc_g02146_V2.1A,Sc_g11040_V2.1A,Sc_g08892_V2.1A,Sc_g00382_V2.1A,Sc_g16322_V2.1A,Sc_g04549_V2.1A,Novel00150,Novel03129,Sc_g10648_V2.1A,Sc_g07883_V2.1A,Sc_g00859_V2.1A,Novel00125
GO:0004550	nucleoside diphosphate kinase activity	molecular_function	0.20087	1	2	1820	10	14089	Sc_g05251_V2.1A,Novel02972
GO:0006183	GTP biosynthetic process	biological_process	0.20087	1	2	1820	10	14089	Sc_g05251_V2.1A,Novel02972
GO:0006228	UTP biosynthetic process	biological_process	0.20087	1	2	1820	10	14089	Novel02972,Sc_g05251_V2.1A
GO:0006241	CTP biosynthetic process	biological_process	0.20087	1	2	1820	10	14089	Novel02972,Sc_g05251_V2.1A
GO:0009148	pyrimidine nucleoside triphosphate biosynthetic process	biological_process	0.20087	1	2	1820	10	14089	Sc_g05251_V2.1A,Novel02972
GO:0009208	pyrimidine ribonucleoside triphosphate metabolic process	biological_process	0.20087	1	2	1820	10	14089	Sc_g05251_V2.1A,Novel02972
GO:0009209	pyrimidine ribonucleoside triphosphate biosynthetic process	biological_process	0.20087	1	2	1820	10	14089	Sc_g05251_V2.1A,Novel02972
GO:0046036	CTP metabolic process	biological_process	0.20087	1	2	1820	10	14089	Novel02972,Sc_g05251_V2.1A
GO:0046039	GTP metabolic process	biological_process	0.20087	1	2	1820	10	14089	Sc_g05251_V2.1A,Novel02972
GO:0046051	UTP metabolic process	biological_process	0.20087	1	2	1820	10	14089	Sc_g05251_V2.1A,Novel02972
GO:0046132	pyrimidine ribonucleoside biosynthetic process	biological_process	0.20087	1	2	1820	10	14089	Sc_g05251_V2.1A,Novel02972
GO:0046134	pyrimidine nucleoside biosynthetic process	biological_process	0.20087	1	2	1820	10	14089	Novel02972,Sc_g05251_V2.1A
GO:0019199	transmembrane receptor protein kinase activity	molecular_function	0.20091	1	3	1820	12	14089	Sc_g10787_V2.1A,Sc_g05924_V2.1A,Sc_g16322_V2.1A
GO:0004866	endopeptidase inhibitor activity	molecular_function	0.20314	1	8	1820	38	14089	Sc_g03920_V2.1A,Sc_g00024_V2.1A,Novel01190,Sc_g02393_V2.1A,Novel03215,Sc_g04525_V2.1A,Sc_g04015_V2.1A,Sc_g11347_V2.1A
GO:0061135	endopeptidase regulator activity	molecular_function	0.20314	1	8	1820	38	14089	Sc_g00024_V2.1A,Sc_g03920_V2.1A,Novel01190,Novel03215,Sc_g04525_V2.1A,Sc_g02393_V2.1A,Sc_g11347_V2.1A,Sc_g04015_V2.1A
GO:0009072	aromatic amino acid family metabolic process	biological_process	0.20366	1	7	1820	37	14089	Sc_g09356_V2.1A,Novel03477,Sc_g09414_V2.1A,Sc_g02265_V2.1A,Sc_g06549_V2.1A,Sc_g13224_V2.1A,Sc_g02694_V2.1A
GO:0017119	Golgi transport complex	cellular_component	0.20403	1	4	1820	16	14089	Sc_g07883_V2.1A,Sc_g03591_V2.1A,Sc_g07029_V2.1A,Sc_g04078_V2.1A
GO:0005509	calcium ion binding	molecular_function	0.20477	1	30	1820	202	14089	Sc_g13384_V2.1A,Sc_g10324_V2.1A,Sc_g00499_V2.1A,Sc_g15543_V2.1A,Sc_g08669_V2.1A,Sc_g05123_V2.1A,Sc_g13423_V2.1A,Sc_g12902_V2.1A,Sc_g10195_V2.1A,Novel03318,Sc_g14294_V2.1A,Novel04768,Sc_g06322_V2.1A,Novel01487,Sc_g04823_V2.1A,Sc_g11545_V2.1A,Sc_g13448_V2.1A,Sc_g04237_V2.1A,Sc_g09560_V2.1A,Sc_g13465_V2.1A,Sc_g13417_V2.1A,Sc_g05124_V2.1A,Sc_g06850_V2.1A,Sc_g07159_V2.1A,Sc_g00135_V2.1A,Sc_g07809_V2.1…
GO:0010821	regulation of mitochondrion organization	biological_process	0.20485	1	1	1820	1	14089	Novel02024
GO:0010822	positive regulation of mitochondrion organization	biological_process	0.20485	1	1	1820	1	14089	Novel02024
GO:0090199	regulation of release of cytochrome c from mitochondria	biological_process	0.20485	1	1	1820	1	14089	Novel02024
GO:0090200	positive regulation of release of cytochrome c from mitochondria	biological_process	0.20485	1	1	1820	1	14089	Novel02024
GO:0097193	intrinsic apoptotic signaling pathway	biological_process	0.20485	1	1	1820	1	14089	Novel02024
GO:2001233	regulation of apoptotic signaling pathway	biological_process	0.20485	1	1	1820	1	14089	Novel02024
GO:2001235	positive regulation of apoptotic signaling pathway	biological_process	0.20485	1	1	1820	1	14089	Novel02024
GO:0007091	metaphase/anaphase transition of mitotic cell cycle	biological_process	0.20546	1	5	1820	34	14089	Sc_g03647_V2.1A,Sc_g04182_V2.1A,Sc_g08993_V2.1A,Sc_g09709_V2.1A,Sc_g06214_V2.1A
GO:0010965	regulation of mitotic sister chromatid separation	biological_process	0.20546	1	5	1820	34	14089	Sc_g06214_V2.1A,Sc_g09709_V2.1A,Sc_g08993_V2.1A,Sc_g03647_V2.1A,Sc_g04182_V2.1A
GO:0030071	regulation of mitotic metaphase/anaphase transition	biological_process	0.20546	1	5	1820	34	14089	Sc_g08993_V2.1A,Sc_g04182_V2.1A,Sc_g03647_V2.1A,Sc_g09709_V2.1A,Sc_g06214_V2.1A
GO:0031145	anaphase-promoting complex-dependent proteasomal ubiquitin-dependent protein catabolic process	biological_process	0.20546	1	5	1820	34	14089	Sc_g09709_V2.1A,Sc_g04182_V2.1A,Sc_g03647_V2.1A,Sc_g08993_V2.1A,Sc_g06214_V2.1A
GO:0032434	regulation of proteasomal ubiquitin-dependent protein catabolic process	biological_process	0.20546	1	5	1820	34	14089	Sc_g06214_V2.1A,Sc_g03647_V2.1A,Sc_g04182_V2.1A,Sc_g08993_V2.1A,Sc_g09709_V2.1A
GO:0033044	regulation of chromosome organization	biological_process	0.20546	1	5	1820	34	14089	Sc_g09709_V2.1A,Sc_g08993_V2.1A,Sc_g04182_V2.1A,Sc_g03647_V2.1A,Sc_g06214_V2.1A
GO:0033045	regulation of sister chromatid segregation	biological_process	0.20546	1	5	1820	34	14089	Sc_g06214_V2.1A,Sc_g09709_V2.1A,Sc_g08993_V2.1A,Sc_g04182_V2.1A,Sc_g03647_V2.1A
GO:0033047	regulation of mitotic sister chromatid segregation	biological_process	0.20546	1	5	1820	34	14089	Sc_g06214_V2.1A,Sc_g08993_V2.1A,Sc_g03647_V2.1A,Sc_g04182_V2.1A,Sc_g09709_V2.1A
GO:0044784	metaphase/anaphase transition of cell cycle	biological_process	0.20546	1	5	1820	34	14089	Sc_g08993_V2.1A,Sc_g04182_V2.1A,Sc_g03647_V2.1A,Sc_g09709_V2.1A,Sc_g06214_V2.1A
GO:0051304	chromosome separation	biological_process	0.20546	1	5	1820	34	14089	Sc_g06214_V2.1A,Sc_g08993_V2.1A,Sc_g03647_V2.1A,Sc_g04182_V2.1A,Sc_g09709_V2.1A
GO:0051306	mitotic sister chromatid separation	biological_process	0.20546	1	5	1820	34	14089	Sc_g06214_V2.1A,Sc_g08993_V2.1A,Sc_g03647_V2.1A,Sc_g04182_V2.1A,Sc_g09709_V2.1A
GO:0051983	regulation of chromosome segregation	biological_process	0.20546	1	5	1820	34	14089	Sc_g06214_V2.1A,Sc_g09709_V2.1A,Sc_g08993_V2.1A,Sc_g03647_V2.1A,Sc_g04182_V2.1A
GO:1902099	regulation of metaphase/anaphase transition of cell cycle	biological_process	0.20546	1	5	1820	34	14089	Sc_g03647_V2.1A,Sc_g04182_V2.1A,Sc_g08993_V2.1A,Sc_g09709_V2.1A,Sc_g06214_V2.1A
GO:0044766	multi-organism transport	biological_process	0.20615	1	3	1820	13	14089	Sc_g14215_V2.1A,Sc_g14427_V2.1A,Sc_g00139_V2.1A
GO:0046794	transport of virus	biological_process	0.20615	1	3	1820	13	14089	Sc_g14215_V2.1A,Sc_g14427_V2.1A,Sc_g00139_V2.1A
GO:1902579	multi-organism localization	biological_process	0.20615	1	3	1820	13	14089	Sc_g00139_V2.1A,Sc_g14427_V2.1A,Sc_g14215_V2.1A
GO:0005785	signal recognition particle receptor complex	cellular_component	0.20652	1	2	1820	7	14089	Sc_g08305_V2.1A,Sc_g15491_V2.1A
GO:0006497	protein lipidation	biological_process	0.20654	1	7	1820	30	14089	Sc_g04426_V2.1A,Sc_g10140_V2.1A,Novel00781,Sc_g04802_V2.1A,Sc_g07076_V2.1A,Sc_g07396_V2.1A,Sc_g03966_V2.1A
GO:0006506	GPI anchor biosynthetic process	biological_process	0.20654	1	7	1820	30	14089	Sc_g04802_V2.1A,Sc_g07076_V2.1A,Sc_g03966_V2.1A,Sc_g07396_V2.1A,Sc_g04426_V2.1A,Novel00781,Sc_g10140_V2.1A
GO:0006661	phosphatidylinositol biosynthetic process	biological_process	0.20654	1	7	1820	30	14089	Sc_g07396_V2.1A,Sc_g03966_V2.1A,Sc_g07076_V2.1A,Sc_g04802_V2.1A,Sc_g10140_V2.1A,Novel00781,Sc_g04426_V2.1A
GO:0042158	lipoprotein biosynthetic process	biological_process	0.20654	1	7	1820	30	14089	Sc_g07396_V2.1A,Sc_g03966_V2.1A,Sc_g07076_V2.1A,Sc_g04802_V2.1A,Sc_g10140_V2.1A,Novel00781,Sc_g04426_V2.1A
GO:0004312	fatty acid synthase activity	molecular_function	0.20676	1	5	1820	25	14089	Sc_g13414_V2.1A,Sc_g09548_V2.1A,Sc_g08723_V2.1A,Sc_g15749_V2.1A,Sc_g02059_V2.1A
GO:0004315	3-oxoacyl-[acyl-carrier-protein] synthase activity	molecular_function	0.20676	1	5	1820	25	14089	Sc_g13414_V2.1A,Sc_g08723_V2.1A,Sc_g09548_V2.1A,Sc_g02059_V2.1A,Sc_g15749_V2.1A
GO:0003697	single-stranded DNA binding	molecular_function	0.20716	1	5	1820	23	14089	Novel01624,Novel02845,Sc_g01798_V2.1A,Sc_g02406_V2.1A,Novel02281
GO:0003911	DNA ligase (NAD+) activity	molecular_function	0.20824	1	2	1820	5	14089	Sc_g03610_V2.1A,Sc_g07919_V2.1A
GO:0044703	multi-organism reproductive process	biological_process	0.20887	1	17	1820	99	14089	Sc_g08892_V2.1A,Sc_g00382_V2.1A,Sc_g11040_V2.1A,Sc_g14007_V2.1A,Sc_g07805_V2.1A,Novel00125,Sc_g14742_V2.1A,Sc_g00859_V2.1A,Sc_g07883_V2.1A,Sc_g10648_V2.1A,Novel00150,Sc_g04549_V2.1A,Sc_g16322_V2.1A,Sc_g02146_V2.1A,Sc_g14714_V2.1A,Novel03129,Sc_g11772_V2.1A
GO:0042578	phosphoric ester hydrolase activity	molecular_function	0.20945	1	34	1820	193	14089	Sc_g10453_V2.1A,Sc_g00940_V2.1A,Sc_g11777_V2.1A,Sc_g15576_V2.1A,Novel03251,Sc_g12915_V2.1A,Sc_g11147_V2.1A,Sc_g07640_V2.1A,Sc_g04795_V2.1A,Sc_g02555_V2.1A,Sc_g16325_V2.1A,Sc_g10401_V2.1A,Sc_g14342_V2.1A,Sc_g12102_V2.1A,Sc_g13067_V2.1A,Sc_g01805_V2.1B,Sc_g13760_V2.1A,Novel01597,Sc_g12430_V2.1A,Sc_g13052_V2.1A,Sc_g12297_V2.1A,Sc_g03846_V2.1A,Sc_g02740_V2.1A,Sc_g16300_V2.1A,Novel00163,Sc_g12644_V2.1…
GO:0031297	replication fork processing	biological_process	0.20946	1	1	1820	1	14089	Sc_g05510_V2.1A
GO:0009394	2'-deoxyribonucleotide metabolic process	biological_process	0.20949	1	2	1820	8	14089	Sc_g13486_V2.1A,Sc_g13724_V2.1A
GO:0019692	deoxyribose phosphate metabolic process	biological_process	0.20949	1	2	1820	8	14089	Sc_g13486_V2.1A,Sc_g13724_V2.1A
GO:0030282	bone mineralization	biological_process	0.20952	1	1	1820	2	14089	Sc_g00795_V2.1F
GO:0030500	regulation of bone mineralization	biological_process	0.20952	1	1	1820	2	14089	Sc_g00795_V2.1F
GO:0046848	hydroxyapatite binding	molecular_function	0.20952	1	1	1820	2	14089	Sc_g00795_V2.1F
GO:0004222	metalloendopeptidase activity	molecular_function	0.21025	1	13	1820	77	14089	Sc_g07974_V2.1A,Sc_g04579_V2.1A,Sc_g15536_V2.1A,Sc_g12774_V2.1A,Sc_g12081_V2.1A,Sc_g04582_V2.1A,Sc_g09971_V2.1A,Sc_g16444_V2.1A,Sc_g07359_V2.1A,Sc_g02549_V2.1A,Novel03987,Sc_g01970_V2.1A,Sc_g03141_V2.1A
GO:0055036	virion membrane	cellular_component	0.21054	1	3	1820	11	14089	Sc_g13451_V2.1A,Sc_g16199_V2.1A,Novel03817
GO:0051189	prosthetic group metabolic process	biological_process	0.21208	1	6	1820	27	14089	Novel04707,Sc_g02555_V2.1A,Sc_g11968_V2.1A,Sc_g02797_V2.1A,Sc_g00752_V2.1B,Sc_g00940_V2.1A
GO:0052855	ADP-dependent NAD(P)H-hydrate dehydratase activity	molecular_function	0.21226	1	1	1820	2	14089	Sc_g01234_V2.1A
GO:0009020	tRNA (guanosine-2'-O-)-methyltransferase activity	molecular_function	0.21286	1	1	1820	2	14089	Novel01592
GO:0006213	pyrimidine nucleoside metabolic process	biological_process	0.21299	1	3	1820	14	14089	Novel02972,Sc_g05251_V2.1A,Sc_g05745_V2.1A
GO:0008839	4-hydroxy-tetrahydrodipicolinate reductase	molecular_function	0.21515	1	4	1820	16	14089	Sc_g03906_V2.1A,Sc_g02707_V2.1A,Sc_g13849_V2.1A,Sc_g07876_V2.1A
GO:0007219	Notch signaling pathway	biological_process	0.21552	1	3	1820	13	14089	Novel03054,Novel03327,Sc_g01433_V2.1A
GO:0006796	phosphate-containing compound metabolic process	biological_process	0.21631	1	197	1820	1384	14089	Sc_g06488_V2.1A,Sc_g03648_V2.1A,Sc_g05217_V2.1A,Sc_g03219_V2.1A,Sc_g03698_V2.1A,Sc_g07334_V2.1A,Sc_g09835_V2.1A,Sc_g06211_V2.1A,Sc_g05904_V2.1A,Sc_g13848_V2.1A,Sc_g13936_V2.1A,Novel00233,Sc_g13427_V2.1A,Sc_g13904_V2.1A,Sc_g14709_V2.1A,Sc_g03730_V2.1A,Sc_g02918_V2.1A,Sc_g12624_V2.1A,Sc_g03973_V2.1A,Sc_g09687_V2.1A,Novel01597,Sc_g03229_V2.1A,Novel03018,Sc_g10727_V2.1A,Novel03482,Sc_g09675_V2.1B,Sc_…
GO:0031347	regulation of defense response	biological_process	0.2164	1	2	1820	8	14089	Novel00055,Novel00806
GO:0030077	plasma membrane light-harvesting complex	cellular_component	0.21745	1	1	1820	3	14089	Novel01994
GO:0042716	plasma membrane-derived chromatophore	cellular_component	0.21745	1	1	1820	3	14089	Novel01994
GO:0008883	glutamyl-tRNA reductase activity	molecular_function	0.21788	1	2	1820	6	14089	Sc_g11045_V2.1A,Sc_g07029_V2.1A
GO:0050380	undecaprenyl-diphosphatase activity	molecular_function	0.21802	1	1	1820	2	14089	Novel02735
GO:0048037	cofactor binding	molecular_function	0.21805	1	78	1820	542	14089	Sc_g05335_V2.1A,Sc_g14782_V2.1A,Sc_g03120_V2.1A,Sc_g11642_V2.1A,Sc_g02102_V2.1A,Sc_g00515_V2.1A,Sc_g15491_V2.1A,Sc_g03826_V2.1A,Sc_g07029_V2.1A,Sc_g13675_V2.1A,Sc_g03798_V2.1A,Sc_g11763_V2.1A,Sc_g05443_V2.1A,Sc_g07957_V2.1A,Sc_g13849_V2.1A,Sc_g13486_V2.1A,Sc_g08892_V2.1A,Sc_g06074_V2.1A,Sc_g11045_V2.1A,Sc_g02753_V2.1A,Sc_g01443_V2.1A,Sc_g01275_V2.1A,Sc_g07282_V2.1A,Sc_g11383_V2.1A,Sc_g03296_V2.1A…
GO:0008175	tRNA methyltransferase activity	molecular_function	0.21884	1	6	1820	33	14089	Sc_g10994_V2.1A,Sc_g00881_V2.1A,Sc_g02172_V2.1A,Sc_g01275_V2.1A,Novel01592,Sc_g02110_V2.1A
GO:0009317	acetyl-CoA carboxylase complex	cellular_component	0.21987	1	2	1820	6	14089	Sc_g01258_V2.1A,Sc_g03591_V2.1A
GO:0030976	thiamine pyrophosphate binding	molecular_function	0.22009	1	6	1820	28	14089	Sc_g00653_V2.1A,Sc_g13675_V2.1A,Sc_g14322_V2.1A,Sc_g01443_V2.1A,Sc_g07769_V2.1A,Sc_g15491_V2.1A
GO:0004879	RNA polymerase II transcription factor activity, ligand-activated sequence-specific DNA binding	molecular_function	0.22035	1	6	1820	28	14089	Novel04089,Sc_g01124_V2.1A,Sc_g09820_V2.1A,Sc_g05979_V2.1A,Sc_g05106_V2.1A,Sc_g13895_V2.1A
GO:0004882	androgen receptor activity	molecular_function	0.22035	1	6	1820	28	14089	Sc_g13895_V2.1A,Sc_g05979_V2.1A,Sc_g09820_V2.1A,Sc_g01124_V2.1A,Novel04089,Sc_g05106_V2.1A
GO:0030518	intracellular steroid hormone receptor signaling pathway	biological_process	0.22035	1	6	1820	28	14089	Sc_g13895_V2.1A,Sc_g05106_V2.1A,Sc_g09820_V2.1A,Sc_g05979_V2.1A,Sc_g01124_V2.1A,Novel04089
GO:0030521	androgen receptor signaling pathway	biological_process	0.22035	1	6	1820	28	14089	Sc_g05106_V2.1A,Novel04089,Sc_g01124_V2.1A,Sc_g09820_V2.1A,Sc_g05979_V2.1A,Sc_g13895_V2.1A
GO:0030522	intracellular receptor signaling pathway	biological_process	0.22035	1	6	1820	28	14089	Sc_g05106_V2.1A,Sc_g09820_V2.1A,Sc_g05979_V2.1A,Sc_g01124_V2.1A,Novel04089,Sc_g13895_V2.1A
GO:0098531	transcription factor activity, direct ligand regulated sequence-specific DNA binding	molecular_function	0.22035	1	6	1820	28	14089	Sc_g05106_V2.1A,Sc_g05979_V2.1A,Sc_g09820_V2.1A,Sc_g01124_V2.1A,Novel04089,Sc_g13895_V2.1A
GO:0017022	myosin binding	molecular_function	0.22116	1	1	1820	1	14089	Novel02364
GO:0060429	epithelium development	biological_process	0.22241	1	8	1820	47	14089	Sc_g08892_V2.1A,Sc_g00382_V2.1A,Sc_g13498_V2.1A,Sc_g11040_V2.1A,Novel04551,Sc_g14007_V2.1A,Sc_g10648_V2.1A,Novel03129
GO:0008661	1-deoxy-D-xylulose-5-phosphate synthase activity	molecular_function	0.22246	1	3	1820	12	14089	Sc_g07769_V2.1A,Sc_g14322_V2.1A,Sc_g00653_V2.1A
GO:0016744	transferase activity, transferring aldehyde or ketonic groups	molecular_function	0.22246	1	3	1820	12	14089	Sc_g07769_V2.1A,Sc_g14322_V2.1A,Sc_g00653_V2.1A
GO:0016032	viral process	biological_process	0.22255	1	50	1820	318	14089	Sc_g01354_V2.1A,Sc_g09006_V2.1B,Sc_g13146_V2.1A,Sc_g02220_V2.1A,Sc_g02107_V2.1A,Sc_g14385_V2.1A,Sc_g00057_V2.1A,Novel04707,Sc_g16346_V2.1A,Novel02453,Sc_g03074_V2.1A,Sc_g12715_V2.1A,Sc_g09673_V2.1A,Sc_g14427_V2.1A,Sc_g10538_V2.1A,Sc_g03141_V2.1A,Sc_g00185_V2.1A,Novel04451,Novel03054,Sc_g14215_V2.1A,Sc_g12791_V2.1A,Sc_g12065_V2.1A,Sc_g10847_V2.1A,Sc_g04426_V2.1A,Sc_g08233_V2.1A,Sc_g07946_V2.1A,Sc_…
GO:0015996	chlorophyll catabolic process	biological_process	0.22309	1	4	1820	20	14089	Sc_g07804_V2.1A,Sc_g09004_V2.1A,Sc_g11830_V2.1A,Sc_g11969_V2.1A
GO:0047746	chlorophyllase activity	molecular_function	0.22309	1	4	1820	20	14089	Sc_g09004_V2.1A,Sc_g07804_V2.1A,Sc_g11969_V2.1A,Sc_g11830_V2.1A
GO:0044432	endoplasmic reticulum part	cellular_component	0.22453	1	18	1820	113	14089	Sc_g01403_V2.1A,Novel00871,Sc_g01329_V2.1A,Sc_g15491_V2.1A,Sc_g08958_V2.1A,Sc_g12246_V2.1A,Sc_g03242_V2.1A,Sc_g08507_V2.1A,Sc_g13214_V2.1A,Sc_g14970_V2.1A,Sc_g08305_V2.1A,Novel00781,Sc_g07076_V2.1A,Sc_g04802_V2.1A,Sc_g06730_V2.1A,Sc_g07396_V2.1A,Sc_g16419_V2.1A,Sc_g12833_V2.1A
GO:0015077	monovalent inorganic cation transmembrane transporter activity	molecular_function	0.22478	1	47	1820	333	14089	Sc_g00446_V2.1A,Sc_g13334_V2.1A,Sc_g07876_V2.1A,Sc_g12290_V2.1A,Sc_g15884_V2.1A,Sc_g10623_V2.1A,Sc_g03920_V2.1A,Sc_g15986_V2.1A,Novel02770,Sc_g16256_V2.1A,Sc_g14683_V2.1A,Sc_g14650_V2.1A,Sc_g04515_V2.1A,Sc_g11538_V2.1A,Sc_g13685_V2.1A,Sc_g11841_V2.1A,Novel01559,Sc_g01199_V2.1A,Sc_g08190_V2.1A,Sc_g15763_V2.1A,Sc_g13417_V2.1A,Sc_g03267_V2.1B,Sc_g07768_V2.1A,Sc_g08047_V2.1A,Sc_g06549_V2.1A,Sc_g03405…
GO:0044710	single-organism metabolic process	biological_process	0.22504	1	413	1820	2994	14089	Sc_g01328_V2.1A,Sc_g11162_V2.1A,Sc_g14645_V2.1A,Sc_g03909_V2.1A,Sc_g08502_V2.1A,Sc_g01320_V2.1A,Sc_g07190_V2.1A,Sc_g13117_V2.1A,Sc_g13486_V2.1A,Novel01806,Sc_g01749_V2.1A,Novel03062,Sc_g08892_V2.1A,Sc_g08571_V2.1A,Sc_g15076_V2.1A,Sc_g06357_V2.1A,Sc_g01125_V2.1A,Sc_g02685_V2.1A,Sc_g11383_V2.1A,Sc_g09736_V2.1A,Sc_g11524_V2.1A,Novel02153,Sc_g14665_V2.1A,Sc_g13050_V2.1A,Sc_g05443_V2.1A,Sc_g15749_V2.1…
GO:0018822	nitrile hydratase activity	molecular_function	0.22572	1	1	1820	1	14089	Sc_g15664_V2.1A
GO:0019104	DNA N-glycosylase activity	molecular_function	0.22577	1	2	1820	6	14089	Sc_g03615_V2.1A,Sc_g11715_V2.1A
GO:0008653	lipopolysaccharide metabolic process	biological_process	0.22627	1	1	1820	2	14089	Sc_g04040_V2.1A
GO:0008918	lipopolysaccharide 3-alpha-galactosyltransferase activity	molecular_function	0.22627	1	1	1820	2	14089	Sc_g04040_V2.1A
GO:0009103	lipopolysaccharide biosynthetic process	biological_process	0.22627	1	1	1820	2	14089	Sc_g04040_V2.1A
GO:0035250	UDP-galactosyltransferase activity	molecular_function	0.22627	1	1	1820	2	14089	Sc_g04040_V2.1A
GO:0005747	mitochondrial respiratory chain complex I	cellular_component	0.2278	1	3	1820	14	14089	Sc_g15260_V2.1A,Sc_g15265_V2.1A,Sc_g07072_V2.1A
GO:0030964	NADH dehydrogenase complex	cellular_component	0.2278	1	3	1820	14	14089	Sc_g15260_V2.1A,Sc_g15265_V2.1A,Sc_g07072_V2.1A
GO:0045271	respiratory chain complex I	cellular_component	0.2278	1	3	1820	14	14089	Sc_g07072_V2.1A,Sc_g15265_V2.1A,Sc_g15260_V2.1A
GO:0070925	organelle assembly	biological_process	0.22797	1	11	1820	65	14089	Novel04927,Sc_g02123_V2.1A,Sc_g04057_V2.1A,Sc_g15749_V2.1A,Sc_g12365_V2.1A,Sc_g02512_V2.1A,Sc_g00053_V2.1A,Sc_g06114_V2.1A,Novel05062,Sc_g01328_V2.1A,Sc_g06035_V2.1A
GO:0004616	phosphogluconate dehydrogenase (decarboxylating) activity	molecular_function	0.22828	1	7	1820	38	14089	Sc_g03826_V2.1A,Sc_g02635_V2.1A,Novel01305,Sc_g08702_V2.1A,Sc_g07957_V2.1A,Sc_g13849_V2.1A,Sc_g02265_V2.1A
GO:0000002	mitochondrial genome maintenance	biological_process	0.2304	1	1	1820	2	14089	Sc_g14824_V2.1A
GO:0022414	reproductive process	biological_process	0.23105	1	19	1820	113	14089	Novel03129,Sc_g11772_V2.1A,Sc_g02146_V2.1A,Sc_g14714_V2.1A,Sc_g00859_V2.1A,Sc_g14742_V2.1A,Novel00125,Sc_g09449_V2.1A,Sc_g07883_V2.1A,Sc_g10648_V2.1A,Sc_g04846_V2.1A,Novel00150,Sc_g04549_V2.1A,Sc_g16322_V2.1A,Sc_g08892_V2.1A,Sc_g00382_V2.1A,Sc_g11040_V2.1A,Sc_g14007_V2.1A,Sc_g07805_V2.1A
GO:0007622	rhythmic behavior	biological_process	0.23114	1	1	1820	2	14089	Sc_g07384_V2.1A
GO:0016499	orexin receptor activity	molecular_function	0.23114	1	1	1820	2	14089	Sc_g07384_V2.1A
GO:0022410	circadian sleep/wake cycle process	biological_process	0.23114	1	1	1820	2	14089	Sc_g07384_V2.1A
GO:0042745	circadian sleep/wake cycle	biological_process	0.23114	1	1	1820	2	14089	Sc_g07384_V2.1A
GO:0048512	circadian behavior	biological_process	0.23114	1	1	1820	2	14089	Sc_g07384_V2.1A
GO:0031012	extracellular matrix	cellular_component	0.23117	1	10	1820	64	14089	Sc_g15536_V2.1A,Sc_g08669_V2.1A,Sc_g04237_V2.1A,Sc_g13448_V2.1A,Novel03987,Sc_g13417_V2.1A,Novel04768,Novel03318,Sc_g02185_V2.1A,Sc_g00135_V2.1A
GO:0044403	symbiosis, encompassing mutualism through parasitism	biological_process	0.23308	1	54	1820	350	14089	Novel04754,Sc_g15270_V2.1A,Sc_g11401_V2.1A,Sc_g03229_V2.1A,Sc_g01052_V2.1A,Novel03018,Sc_g03974_V2.1A,Sc_g03353_V2.1A,Novel03327,Sc_g10895_V2.1A,Sc_g00139_V2.1A,Novel04963,Novel00898,Sc_g15028_V2.1A,Sc_g06744_V2.1A,Sc_g05979_V2.1A,Sc_g06549_V2.1A,Sc_g05115_V2.1A,Sc_g03463_V2.1A,Novel02822,Novel02496,Sc_g06903_V2.1A,Sc_g08354_V2.1A,Sc_g04919_V2.1A,Sc_g09922_V2.1A,Novel04451,Novel03054,Sc_g14215_V2…
GO:0042301	phosphate ion binding	molecular_function	0.23326	1	1	1820	2	14089	Sc_g10623_V2.1A
GO:0032787	monocarboxylic acid metabolic process	biological_process	0.23362	1	34	1820	220	14089	Novel03709,Sc_g07957_V2.1A,Sc_g06702_V2.1A,Sc_g15749_V2.1A,Sc_g09267_V2.1A,Sc_g16130_V2.1A,Sc_g12244_V2.1A,Sc_g15991_V2.1A,Sc_g09670_V2.1A,Sc_g02102_V2.1A,Sc_g15428_V2.1A,Sc_g03826_V2.1A,Sc_g13414_V2.1A,Sc_g01119_V2.1A,Sc_g03591_V2.1A,Sc_g12791_V2.1A,Sc_g09576_V2.1A,Sc_g02059_V2.1A,Sc_g03446_V2.1A,Sc_g13117_V2.1A,Sc_g08723_V2.1A,Sc_g03074_V2.1A,Sc_g14182_V2.1A,Sc_g02265_V2.1A,Sc_g14809_V2.1A,Sc_g…
GO:1901137	carbohydrate derivative biosynthetic process	biological_process	0.23409	1	35	1820	238	14089	Sc_g04040_V2.1A,Sc_g01485_V2.1A,Novel03482,Sc_g12043_V2.1A,Sc_g04802_V2.1A,Sc_g07076_V2.1A,Novel03805,Sc_g13724_V2.1A,Sc_g05445_V2.1A,Sc_g01838_V2.1A,Novel02972,Sc_g05251_V2.1A,Novel03635,Sc_g07835_V2.1A,Sc_g13702_V2.1A,Sc_g03966_V2.1A,Sc_g04426_V2.1A,Sc_g16065_V2.1A,Sc_g15550_V2.1A,Sc_g14379_V2.1A,Novel00781,Sc_g10647_V2.1A,Novel03953,Sc_g01229_V2.1A,Sc_g07396_V2.1A,Novel04974,Sc_g10860_V2.1A,Sc…
GO:0030488	tRNA methylation	biological_process	0.23418	1	3	1820	15	14089	Sc_g10994_V2.1A,Sc_g01275_V2.1A,Sc_g02172_V2.1A
GO:0032101	regulation of response to external stimulus	biological_process	0.23431	1	3	1820	14	14089	Sc_g02714_V2.1A,Novel01112,Sc_g16198_V2.1A
GO:0031406	carboxylic acid binding	molecular_function	0.23705	1	8	1820	45	14089	Sc_g15410_V2.1A,Sc_g16167_V2.1B,Sc_g03769_V2.1A,Sc_g11714_V2.1A,Sc_g14698_V2.1A,Sc_g11964_V2.1A,Sc_g04805_V2.1A,Sc_g09376_V2.1A
GO:0043177	organic acid binding	molecular_function	0.23705	1	8	1820	45	14089	Sc_g15410_V2.1A,Sc_g03769_V2.1A,Sc_g16167_V2.1B,Sc_g04805_V2.1A,Sc_g09376_V2.1A,Sc_g11714_V2.1A,Sc_g11964_V2.1A,Sc_g14698_V2.1A
GO:0000160	phosphorelay signal transduction system	biological_process	0.23737	1	14	1820	72	14089	Sc_g13824_V2.1A,Novel03477,Sc_g09267_V2.1A,Sc_g05947_V2.1A,Sc_g09165_V2.1A,Novel03709,Sc_g05804_V2.1A,Sc_g10140_V2.1A,Sc_g13904_V2.1A,Sc_g04809_V2.1B,Sc_g10235_V2.1A,Sc_g02706_V2.1A,Sc_g11576_V2.1A,Sc_g04547_V2.1A
GO:0046131	pyrimidine ribonucleoside metabolic process	biological_process	0.23839	1	2	1820	11	14089	Sc_g05251_V2.1A,Novel02972
GO:0061136	regulation of proteasomal protein catabolic process	biological_process	0.23845	1	5	1820	36	14089	Sc_g09709_V2.1A,Sc_g04182_V2.1A,Sc_g03647_V2.1A,Sc_g08993_V2.1A,Sc_g06214_V2.1A
GO:1903050	regulation of proteolysis involved in cellular protein catabolic process	biological_process	0.23845	1	5	1820	36	14089	Sc_g09709_V2.1A,Sc_g03647_V2.1A,Sc_g04182_V2.1A,Sc_g08993_V2.1A,Sc_g06214_V2.1A
GO:1903362	regulation of cellular protein catabolic process	biological_process	0.23845	1	5	1820	36	14089	Sc_g06214_V2.1A,Sc_g03647_V2.1A,Sc_g04182_V2.1A,Sc_g08993_V2.1A,Sc_g09709_V2.1A
GO:0030414	peptidase inhibitor activity	molecular_function	0.24033	1	10	1820	49	14089	Sc_g04525_V2.1A,Novel03215,Sc_g02393_V2.1A,Sc_g05979_V2.1A,Sc_g11347_V2.1A,Sc_g04015_V2.1A,Sc_g00024_V2.1A,Sc_g08372_V2.1A,Sc_g03920_V2.1A,Novel01190
GO:0061134	peptidase regulator activity	molecular_function	0.24033	1	10	1820	49	14089	Sc_g04525_V2.1A,Novel03215,Sc_g02393_V2.1A,Sc_g05979_V2.1A,Sc_g11347_V2.1A,Sc_g04015_V2.1A,Sc_g00024_V2.1A,Sc_g08372_V2.1A,Sc_g03920_V2.1A,Novel01190
GO:0044462	external encapsulating structure part	cellular_component	0.24091	1	3	1820	13	14089	Sc_g14485_V2.1A,Sc_g07185_V2.1A,Sc_g12080_V2.1A
GO:0006047	UDP-N-acetylglucosamine metabolic process	biological_process	0.2413	1	1	1820	2	14089	Sc_g10647_V2.1A
GO:0008199	ferric iron binding	molecular_function	0.24192	1	2	1820	8	14089	Novel04661,Sc_g08502_V2.1A
GO:0006793	phosphorus metabolic process	biological_process	0.24195	1	197	1820	1391	14089	Sc_g03966_V2.1A,Sc_g14786_V2.1B,Sc_g01119_V2.1A,Sc_g07162_V2.1A,Sc_g03834_V2.1A,Sc_g05979_V2.1A,Novel00515,Sc_g12274_V2.1A,Sc_g01838_V2.1A,Sc_g13037_V2.1A,Sc_g09564_V2.1A,Sc_g05445_V2.1A,Sc_g13724_V2.1A,Sc_g11968_V2.1A,Sc_g12589_V2.1A,Sc_g04802_V2.1A,Sc_g03610_V2.1A,Sc_g09267_V2.1A,Sc_g11969_V2.1A,Sc_g02518_V2.1A,Sc_g15020_V2.1A,Sc_g07957_V2.1A,Sc_g04139_V2.1A,Sc_g11854_V2.1A,Sc_g02830_V2.1A,Sc_g…
GO:0000123	histone acetyltransferase complex	cellular_component	0.24211	1	4	1820	18	14089	Novel03840,Sc_g12743_V2.1A,Novel01725,Sc_g16130_V2.1A
GO:0031248	protein acetyltransferase complex	cellular_component	0.24211	1	4	1820	18	14089	Sc_g12743_V2.1A,Novel03840,Sc_g16130_V2.1A,Novel01725
GO:1902493	acetyltransferase complex	cellular_component	0.24211	1	4	1820	18	14089	Sc_g16130_V2.1A,Novel01725,Sc_g12743_V2.1A,Novel03840
GO:0006471	protein ADP-ribosylation	biological_process	0.2425	1	2	1820	6	14089	Sc_g14379_V2.1A,Sc_g16065_V2.1A
GO:0030983	mismatched DNA binding	molecular_function	0.24297	1	7	1820	33	14089	Sc_g15884_V2.1A,Sc_g09376_V2.1A,Sc_g14347_V2.1A,Sc_g00832_V2.1A,Sc_g13050_V2.1A,Sc_g03826_V2.1A,Sc_g05380_V2.1A
GO:0008172	S-methyltransferase activity	molecular_function	0.24589	1	2	1820	7	14089	Novel02035,Sc_g11885_V2.1A
GO:0000975	regulatory region DNA binding	molecular_function	0.24667	1	2	1820	7	14089	Sc_g11267_V2.1A,Sc_g14524_V2.1A
GO:0001067	regulatory region nucleic acid binding	molecular_function	0.24667	1	2	1820	7	14089	Sc_g11267_V2.1A,Sc_g14524_V2.1A
GO:0046434	organophosphate catabolic process	biological_process	0.24717	1	5	1820	23	14089	Sc_g03826_V2.1A,Sc_g14366_V2.1A,Sc_g07957_V2.1A,Sc_g12175_V2.1A,Sc_g02265_V2.1A
GO:0046149	pigment catabolic process	biological_process	0.24784	1	4	1820	21	14089	Sc_g11969_V2.1A,Sc_g11830_V2.1A,Sc_g07804_V2.1A,Sc_g09004_V2.1A
GO:0008833	deoxyribonuclease IV (phage-T4-induced) activity	molecular_function	0.2482	1	1	1820	3	14089	Sc_g09922_V2.1A
GO:0015749	monosaccharide transport	biological_process	0.24928	1	1	1820	2	14089	Sc_g00609_V2.1A
GO:0007051	spindle organization	biological_process	0.2493	1	3	1820	13	14089	Sc_g15749_V2.1A,Sc_g06035_V2.1A,Sc_g04057_V2.1A
GO:0004655	porphobilinogen synthase activity	molecular_function	0.24964	1	1	1820	2	14089	Sc_g03461_V2.1A
GO:0003968	RNA-directed RNA polymerase activity	molecular_function	0.24965	1	9	1820	50	14089	Sc_g10235_V2.1A,Sc_g11233_V2.1A,Novel01202,Sc_g00185_V2.1A,Sc_g03796_V2.1A,Novel02536,Novel00792,Novel02038,Novel03482
GO:0003980	UDP-glucose:glycoprotein glucosyltransferase activity	molecular_function	0.24997	1	1	1820	1	14089	Sc_g01229_V2.1A
GO:0004592	pantoate-beta-alanine ligase activity	molecular_function	0.2503	1	1	1820	2	14089	Sc_g13117_V2.1A
GO:0071855	neuropeptide receptor binding	molecular_function	0.25125	1	2	1820	5	14089	Sc_g08034_V2.1A,Sc_g01177_V2.1A
GO:0018196	peptidyl-asparagine modification	biological_process	0.25125	1	1	1820	2	14089	Sc_g03242_V2.1A
GO:0018279	protein N-linked glycosylation via asparagine	biological_process	0.25125	1	1	1820	2	14089	Sc_g03242_V2.1A
GO:0006811	ion transport	biological_process	0.25249	1	108	1820	782	14089	Novel02998,Sc_g02714_V2.1A,Sc_g16199_V2.1A,Sc_g06849_V2.1A,Sc_g01523_V2.1A,Sc_g09449_V2.1A,Sc_g13833_V2.1A,Sc_g08047_V2.1A,Novel01602,Sc_g10824_V2.1A,Sc_g15863_V2.1A,Novel03539,Novel04935,Sc_g07913_V2.1A,Sc_g07267_V2.1A,Sc_g10895_V2.1A,Sc_g08305_V2.1A,Sc_g01905_V2.1A,Sc_g01052_V2.1A,Novel03805,Sc_g07030_V2.1A,Sc_g00609_V2.1A,Sc_g15884_V2.1A,Sc_g08071_V2.1A,Sc_g02333_V2.1A,Sc_g11960_V2.1A,Sc_g0475…
GO:0080134	regulation of response to stress	biological_process	0.25309	1	4	1820	21	14089	Sc_g02714_V2.1A,Novel00806,Novel00055,Novel01112
GO:0005942	phosphatidylinositol 3-kinase complex	cellular_component	0.25326	1	2	1820	7	14089	Sc_g13214_V2.1A,Novel02914
GO:0005944	phosphatidylinositol 3-kinase complex, class IB	cellular_component	0.25326	1	2	1820	7	14089	Novel02914,Sc_g13214_V2.1A
GO:0035014	phosphatidylinositol 3-kinase regulator activity	molecular_function	0.25326	1	2	1820	7	14089	Novel02914,Sc_g13214_V2.1A
GO:0046935	1-phosphatidylinositol-3-kinase regulator activity	molecular_function	0.25326	1	2	1820	7	14089	Novel02914,Sc_g13214_V2.1A
GO:0097651	phosphatidylinositol 3-kinase complex, class I	cellular_component	0.25326	1	2	1820	7	14089	Novel02914,Sc_g13214_V2.1A
GO:0051302	regulation of cell division	biological_process	0.25516	1	7	1820	49	14089	Sc_g08993_V2.1A,Sc_g05563_V2.1A,Sc_g04182_V2.1A,Sc_g03647_V2.1A,Sc_g09709_V2.1A,Sc_g11045_V2.1A,Sc_g06214_V2.1A
GO:0000070	mitotic sister chromatid segregation	biological_process	0.25527	1	5	1820	36	14089	Sc_g09709_V2.1A,Sc_g08993_V2.1A,Sc_g03647_V2.1A,Sc_g04182_V2.1A,Sc_g06214_V2.1A
GO:0000819	sister chromatid segregation	biological_process	0.25527	1	5	1820	36	14089	Sc_g06214_V2.1A,Sc_g09709_V2.1A,Sc_g08993_V2.1A,Sc_g04182_V2.1A,Sc_g03647_V2.1A
GO:0009247	glycolipid biosynthetic process	biological_process	0.25613	1	9	1820	46	14089	Sc_g04426_V2.1A,Sc_g10140_V2.1A,Sc_g07076_V2.1A,Sc_g04802_V2.1A,Sc_g10860_V2.1A,Sc_g03966_V2.1A,Sc_g07396_V2.1A,Novel00781,Sc_g10647_V2.1A
GO:0046467	membrane lipid biosynthetic process	biological_process	0.25613	1	9	1820	46	14089	Sc_g04426_V2.1A,Sc_g10140_V2.1A,Novel00781,Sc_g10647_V2.1A,Sc_g04802_V2.1A,Sc_g07076_V2.1A,Sc_g07396_V2.1A,Sc_g03966_V2.1A,Sc_g10860_V2.1A
GO:0004571	mannosyl-oligosaccharide 1,2-alpha-mannosidase activity	molecular_function	0.25613	1	2	1820	6	14089	Sc_g07159_V2.1A,Novel01487
GO:0015924	mannosyl-oligosaccharide mannosidase activity	molecular_function	0.25613	1	2	1820	6	14089	Sc_g07159_V2.1A,Novel01487
GO:0010817	regulation of hormone levels	biological_process	0.25647	1	2	1820	7	14089	Sc_g15217_V2.1A,Novel02707
GO:0042445	hormone metabolic process	biological_process	0.25647	1	2	1820	7	14089	Sc_g15217_V2.1A,Novel02707
GO:0005088	Ras guanyl-nucleotide exchange factor activity	molecular_function	0.25652	1	2	1820	6	14089	Sc_g09901_V2.1A,Sc_g01061_V2.1A
GO:0005089	Rho guanyl-nucleotide exchange factor activity	molecular_function	0.25652	1	2	1820	6	14089	Sc_g01061_V2.1A,Sc_g09901_V2.1A
GO:0012505	endomembrane system	cellular_component	0.25695	1	44	1820	277	14089	Novel00871,Sc_g09006_V2.1B,Sc_g14436_V2.1B,Sc_g01403_V2.1A,Sc_g09971_V2.1A,Sc_g04078_V2.1A,Sc_g07703_V2.1A,Sc_g11757_V2.1A,Sc_g15616_V2.1A,Sc_g03242_V2.1A,Sc_g02333_V2.1A,Sc_g06730_V2.1A,Sc_g00970_V2.1A,Sc_g02968_V2.1A,Novel04974,Sc_g07396_V2.1A,Sc_g06406_V2.1A,Novel00781,Sc_g13119_V2.1A,Sc_g06604_V2.1A,Sc_g02980_V2.1A,Sc_g03591_V2.1A,Sc_g07581_V2.1A,Sc_g01329_V2.1A,Sc_g15491_V2.1A,Sc_g07883_V2.1…
GO:0005666	DNA-directed RNA polymerase III complex	cellular_component	0.25714	1	3	1820	15	14089	Sc_g13214_V2.1A,Sc_g08305_V2.1A,Sc_g07997_V2.1A
GO:0008237	metallopeptidase activity	molecular_function	0.25759	1	15	1820	93	14089	Sc_g09971_V2.1A,Sc_g16444_V2.1A,Sc_g07359_V2.1A,Sc_g12081_V2.1A,Sc_g04582_V2.1A,Sc_g15536_V2.1A,Sc_g12774_V2.1A,Sc_g07974_V2.1A,Sc_g04579_V2.1A,Sc_g03141_V2.1A,Sc_g03794_V2.1A,Novel02505,Sc_g01970_V2.1A,Novel03987,Sc_g02549_V2.1A
GO:0016791	phosphatase activity	molecular_function	0.25911	1	27	1820	152	14089	Sc_g13052_V2.1A,Novel00163,Sc_g16300_V2.1A,Novel03251,Sc_g15576_V2.1A,Sc_g02740_V2.1A,Sc_g03846_V2.1A,Sc_g12297_V2.1A,Sc_g10453_V2.1A,Sc_g12430_V2.1A,Sc_g00940_V2.1A,Novel01597,Sc_g15294_V2.1A,Sc_g09573_V2.1A,Sc_g14342_V2.1A,Sc_g01805_V2.1B,Sc_g13760_V2.1A,Sc_g12102_V2.1A,Novel00233,Sc_g02555_V2.1A,Sc_g15491_V2.1A,Sc_g11147_V2.1A,Sc_g04795_V2.1A,Sc_g12915_V2.1A,Sc_g12644_V2.1A,Sc_g10401_V2.1A,Sc_…
GO:0044711	single-organism biosynthetic process	biological_process	0.25974	1	125	1820	879	14089	Sc_g15749_V2.1A,Sc_g13849_V2.1A,Sc_g06702_V2.1A,Sc_g03815_V2.1A,Sc_g13724_V2.1A,Sc_g13224_V2.1A,Sc_g16130_V2.1A,Sc_g04802_V2.1A,Sc_g04040_V2.1A,Sc_g09414_V2.1A,Sc_g03846_V2.1A,Sc_g09356_V2.1A,Sc_g13782_V2.1A,Sc_g07957_V2.1A,Sc_g07164_V2.1A,Sc_g09247_V2.1A,Novel00515,Sc_g02102_V2.1A,Sc_g00515_V2.1A,Sc_g03966_V2.1A,Sc_g15428_V2.1A,Sc_g07792_V2.1A,Sc_g01838_V2.1A,Novel02972,Sc_g05445_V2.1A,Sc_g06805…
GO:0008643	carbohydrate transport	biological_process	0.25983	1	6	1820	32	14089	Sc_g01007_V2.1A,Novel03036,Sc_g13214_V2.1A,Sc_g11757_V2.1A,Sc_g00609_V2.1A,Sc_g00154_V2.1A
GO:0051346	negative regulation of hydrolase activity	biological_process	0.25989	1	4	1820	17	14089	Sc_g09553_V2.1A,Sc_g09006_V2.1B,Sc_g00024_V2.1A,Sc_g16167_V2.1B
GO:0019835	cytolysis	biological_process	0.26081	1	4	1820	19	14089	Sc_g09848_V2.1A,Novel02024,Sc_g03974_V2.1A,Sc_g15028_V2.1A
GO:0050708	regulation of protein secretion	biological_process	0.26145	1	1	1820	3	14089	Sc_g13736_V2.1A
GO:0051046	regulation of secretion	biological_process	0.26145	1	1	1820	3	14089	Sc_g13736_V2.1A
GO:1903530	regulation of secretion by cell	biological_process	0.26145	1	1	1820	3	14089	Sc_g13736_V2.1A
GO:0001907	killing by symbiont of host cells	biological_process	0.26148	1	3	1820	12	14089	Sc_g03974_V2.1A,Novel02024,Sc_g15028_V2.1A
GO:0044004	disruption by symbiont of host cell	biological_process	0.26148	1	3	1820	12	14089	Sc_g15028_V2.1A,Novel02024,Sc_g03974_V2.1A
GO:0051818	disruption of cells of other organism involved in symbiotic interaction	biological_process	0.26148	1	3	1820	12	14089	Novel02024,Sc_g03974_V2.1A,Sc_g15028_V2.1A
GO:0051883	killing of cells in other organism involved in symbiotic interaction	biological_process	0.26148	1	3	1820	12	14089	Novel02024,Sc_g03974_V2.1A,Sc_g15028_V2.1A
GO:0016872	intramolecular lyase activity	molecular_function	0.26264	1	2	1820	9	14089	Sc_g06133_V2.1A,Sc_g04199_V2.1A
GO:0098588	bounding membrane of organelle	cellular_component	0.26294	1	41	1820	262	14089	Sc_g06604_V2.1A,Sc_g15052_V2.1A,Sc_g02980_V2.1A,Sc_g06730_V2.1A,Sc_g07396_V2.1A,Sc_g06406_V2.1A,Novel00781,Sc_g11757_V2.1A,Sc_g13471_V2.1A,Novel03840,Sc_g03242_V2.1A,Sc_g03920_V2.1A,Sc_g02333_V2.1A,Novel00871,Sc_g09006_V2.1B,Sc_g01403_V2.1A,Sc_g07518_V2.1A,Sc_g09971_V2.1A,Novel02867,Sc_g16419_V2.1A,Sc_g12833_V2.1A,Sc_g04802_V2.1A,Sc_g07076_V2.1A,Sc_g15998_V2.1A,Sc_g08305_V2.1A,Sc_g14970_V2.1A,Sc_…
GO:0006525	arginine metabolic process	biological_process	0.26385	1	2	1820	8	14089	Sc_g06453_V2.1A,Novel01415
GO:0006891	intra-Golgi vesicle-mediated transport	biological_process	0.26467	1	4	1820	17	14089	Sc_g04078_V2.1A,Sc_g07029_V2.1A,Novel04830,Sc_g04291_V2.1A
GO:0033692	cellular polysaccharide biosynthetic process	biological_process	0.26555	1	9	1820	39	14089	Sc_g14038_V2.1A,Sc_g04823_V2.1A,Sc_g02102_V2.1A,Sc_g08305_V2.1A,Sc_g08971_V2.1A,Sc_g07164_V2.1A,Sc_g02343_V2.1A,Sc_g04040_V2.1A,Sc_g13648_V2.1B
GO:0016838	carbon-oxygen lyase activity, acting on phosphates	molecular_function	0.26632	1	4	1820	19	14089	Sc_g13224_V2.1A,Sc_g02694_V2.1A,Sc_g03230_V2.1A,Sc_g09414_V2.1A
GO:0005136	interleukin-4 receptor binding	molecular_function	0.26655	1	1	1820	2	14089	Novel03614
GO:0015109	chromate transmembrane transporter activity	molecular_function	0.26735	1	1	1820	2	14089	Sc_g13833_V2.1A
GO:0015703	chromate transport	biological_process	0.26735	1	1	1820	2	14089	Sc_g13833_V2.1A
GO:0005791	rough endoplasmic reticulum	cellular_component	0.26737	1	2	1820	8	14089	Sc_g08305_V2.1A,Sc_g15491_V2.1A
GO:0030867	rough endoplasmic reticulum membrane	cellular_component	0.26737	1	2	1820	8	14089	Sc_g08305_V2.1A,Sc_g15491_V2.1A
GO:0005230	extracellular ligand-gated ion channel activity	molecular_function	0.2679	1	3	1820	13	14089	Sc_g03615_V2.1A,Sc_g07913_V2.1A,Sc_g13327_V2.1A
GO:0019087	transformation of host cell by virus	biological_process	0.26838	1	5	1820	23	14089	Sc_g04426_V2.1A,Sc_g12791_V2.1A,Novel04754,Novel03054,Novel03327
GO:0008083	growth factor activity	molecular_function	0.26849	1	4	1820	21	14089	Sc_g12479_V2.1A,Novel03614,Novel02147,Sc_g02270_V2.1A
GO:0052736	beta-glucanase activity	molecular_function	0.26981	1	1	1820	2	14089	Sc_g09383_V2.1A
GO:0052861	glucan endo-1,3-beta-glucanase activity, C-3 substituted reducing group	molecular_function	0.26981	1	1	1820	2	14089	Sc_g09383_V2.1A
GO:0052862	glucan endo-1,4-beta-glucanase activity, C-3 substituted reducing group	molecular_function	0.26981	1	1	1820	2	14089	Sc_g09383_V2.1A
GO:0043772	acyl-phosphate glycerol-3-phosphate acyltransferase activity	molecular_function	0.27056	1	1	1820	1	14089	Sc_g06299_V2.1A
GO:0008173	RNA methyltransferase activity	molecular_function	0.27069	1	9	1820	57	14089	Sc_g02172_V2.1A,Novel01592,Sc_g02110_V2.1A,Sc_g05124_V2.1A,Sc_g07883_V2.1A,Sc_g01275_V2.1A,Sc_g08851_V2.1A,Sc_g10994_V2.1A,Sc_g00881_V2.1A
GO:0000782	telomere cap complex	cellular_component	0.2721	1	1	1820	3	14089	Sc_g02406_V2.1A
GO:0000783	nuclear telomere cap complex	cellular_component	0.2721	1	1	1820	3	14089	Sc_g02406_V2.1A
GO:0070188	Stn1-Ten1 complex	cellular_component	0.2721	1	1	1820	3	14089	Sc_g02406_V2.1A
GO:0010851	cyclase regulator activity	molecular_function	0.27222	1	1	1820	3	14089	Sc_g09560_V2.1A
GO:0010853	cyclase activator activity	molecular_function	0.27222	1	1	1820	3	14089	Sc_g09560_V2.1A
GO:0030249	guanylate cyclase regulator activity	molecular_function	0.27222	1	1	1820	3	14089	Sc_g09560_V2.1A
GO:0030250	guanylate cyclase activator activity	molecular_function	0.27222	1	1	1820	3	14089	Sc_g09560_V2.1A
GO:0007167	enzyme linked receptor protein signaling pathway	biological_process	0.27274	1	1	1820	3	14089	Sc_g05924_V2.1A
GO:0007169	transmembrane receptor protein tyrosine kinase signaling pathway	biological_process	0.27274	1	1	1820	3	14089	Sc_g05924_V2.1A
GO:0015672	monovalent inorganic cation transport	biological_process	0.27301	1	45	1820	318	14089	Sc_g12720_V2.1A,Sc_g08047_V2.1A,Sc_g00515_V2.1A,Sc_g06849_V2.1A,Sc_g11003_V2.1A,Sc_g16199_V2.1A,Sc_g00375_V2.1A,Sc_g01838_V2.1A,Sc_g06718_V2.1A,Sc_g02534_V2.1A,Sc_g03450_V2.1A,Novel03805,Sc_g16364_V2.1A,Sc_g12594_V2.1A,Sc_g14951_V2.1A,Sc_g01905_V2.1A,Sc_g03615_V2.1A,Sc_g07267_V2.1A,Sc_g14315_V2.1A,Sc_g07913_V2.1A,Novel03539,Sc_g15863_V2.1A,Sc_g07876_V2.1A,Sc_g12290_V2.1A,Sc_g00446_V2.1A,Sc_g08702…
GO:0009147	pyrimidine nucleoside triphosphate metabolic process	biological_process	0.27309	1	2	1820	12	14089	Sc_g05251_V2.1A,Novel02972
GO:0033218	amide binding	molecular_function	0.27368	1	3	1820	13	14089	Sc_g03769_V2.1A,Sc_g09376_V2.1A,Sc_g13995_V2.1A
GO:0015081	sodium ion transmembrane transporter activity	molecular_function	0.27368	1	6	1820	35	14089	Sc_g14951_V2.1A,Sc_g11538_V2.1A,Sc_g07768_V2.1A,Sc_g03267_V2.1B,Sc_g13417_V2.1A,Novel02770
GO:0005179	hormone activity	molecular_function	0.27372	1	15	1820	83	14089	Sc_g05979_V2.1A,Sc_g03532_V2.1A,Novel00266,Sc_g08034_V2.1A,Sc_g03229_V2.1A,Sc_g15217_V2.1A,Sc_g06176_V2.1A,Sc_g07939_V2.1A,Sc_g16198_V2.1A,Sc_g01749_V2.1A,Sc_g14316_V2.1A,Sc_g08921_V2.1A,Sc_g01379_V2.1A,Novel03723,Sc_g04809_V2.1B
GO:0007530	sex determination	biological_process	0.27445	1	1	1820	2	14089	Sc_g04846_V2.1A
GO:0007531	mating type determination	biological_process	0.27445	1	1	1820	2	14089	Sc_g04846_V2.1A
GO:0007532	regulation of mating-type specific transcription, DNA-templated	biological_process	0.27445	1	1	1820	2	14089	Sc_g04846_V2.1A
GO:0008301	DNA binding, bending	molecular_function	0.27445	1	1	1820	2	14089	Sc_g04846_V2.1A
GO:0045165	cell fate commitment	biological_process	0.27445	1	1	1820	2	14089	Sc_g04846_V2.1A
GO:0045895	positive regulation of mating-type specific transcription, DNA-templated	biological_process	0.27445	1	1	1820	2	14089	Sc_g04846_V2.1A
GO:0005351	sugar:proton symporter activity	molecular_function	0.27549	1	2	1820	8	14089	Sc_g00154_V2.1A,Sc_g11757_V2.1A
GO:0015295	solute:proton symporter activity	molecular_function	0.27549	1	2	1820	8	14089	Sc_g00154_V2.1A,Sc_g11757_V2.1A
GO:0045766	positive regulation of angiogenesis	biological_process	0.27643	1	1	1820	2	14089	Sc_g13214_V2.1A
GO:1904018	positive regulation of vasculature development	biological_process	0.27643	1	1	1820	2	14089	Sc_g13214_V2.1A
GO:0090407	organophosphate biosynthetic process	biological_process	0.27706	1	38	1820	257	14089	Sc_g04426_V2.1A,Sc_g01853_V2.1A,Sc_g04199_V2.1A,Sc_g15550_V2.1A,Sc_g00940_V2.1A,Sc_g02797_V2.1A,Novel00781,Novel03953,Sc_g10860_V2.1A,Sc_g07619_V2.1A,Sc_g07396_V2.1A,Sc_g10538_V2.1A,Sc_g10140_V2.1A,Sc_g16377_V2.1A,Sc_g10623_V2.1A,Sc_g06299_V2.1A,Sc_g13486_V2.1A,Sc_g01125_V2.1A,Novel04707,Sc_g00752_V2.1B,Sc_g04968_V2.1A,Sc_g02555_V2.1A,Sc_g07957_V2.1A,Sc_g07072_V2.1A,Novel03482,Sc_g12043_V2.1A,Sc_…
GO:0045156	electron transporter, transferring electrons within the cyclic electron transport pathway of photosynthesis activity	molecular_function	0.27727	1	1	1820	4	14089	Novel01994
GO:0019359	nicotinamide nucleotide biosynthetic process	biological_process	0.27732	1	3	1820	13	14089	Sc_g01853_V2.1A,Sc_g07619_V2.1A,Sc_g07957_V2.1A
GO:0043086	negative regulation of catalytic activity	biological_process	0.27792	1	7	1820	48	14089	Sc_g16167_V2.1B,Sc_g00024_V2.1A,Sc_g06214_V2.1A,Sc_g04182_V2.1A,Sc_g08993_V2.1A,Sc_g09006_V2.1B,Sc_g09553_V2.1A
GO:0044092	negative regulation of molecular function	biological_process	0.27792	1	7	1820	48	14089	Sc_g16167_V2.1B,Sc_g00024_V2.1A,Sc_g06214_V2.1A,Sc_g08993_V2.1A,Sc_g04182_V2.1A,Sc_g09553_V2.1A,Sc_g09006_V2.1B
GO:0044599	AP-5 adaptor complex	cellular_component	0.27809	1	1	1820	2	14089	Sc_g13119_V2.1A
GO:0008608	attachment of spindle microtubules to kinetochore	biological_process	0.27827	1	5	1820	27	14089	Sc_g12743_V2.1A,Sc_g01853_V2.1A,Sc_g02714_V2.1A,Novel00114,Sc_g02101_V2.1A
GO:0004061	arylformamidase activity	molecular_function	0.27917	1	1	1820	3	14089	Sc_g06549_V2.1A
GO:0004018	N6-(1,2-dicarboxyethyl)AMP AMP-lyase (fumarate-forming) activity	molecular_function	0.27956	1	1	1820	2	14089	Sc_g10538_V2.1A
GO:0009496	plastoquinol--plastocyanin reductase activity	molecular_function	0.27995	1	1	1820	3	14089	Sc_g01254_V2.1A
GO:0052880	oxidoreductase activity, acting on diphenols and related substances as donors, with copper protein as acceptor	molecular_function	0.27995	1	1	1820	3	14089	Sc_g01254_V2.1A
GO:0044057	regulation of system process	biological_process	0.28078	1	2	1820	8	14089	Novel05039,Sc_g01235_V2.1A
GO:0019953	sexual reproduction	biological_process	0.2814	1	15	1820	91	14089	Sc_g11040_V2.1A,Sc_g02146_V2.1A,Sc_g00382_V2.1A,Sc_g08892_V2.1A,Sc_g07805_V2.1A,Sc_g14007_V2.1A,Sc_g10648_V2.1A,Novel00125,Sc_g00859_V2.1A,Sc_g07883_V2.1A,Sc_g04549_V2.1A,Sc_g11772_V2.1A,Sc_g16322_V2.1A,Novel03129,Novel00150
GO:0050797	thymidylate synthase (FAD) activity	molecular_function	0.28191	1	1	1820	2	14089	Sc_g13486_V2.1A
GO:0033644	host cell membrane	cellular_component	0.28255	1	5	1820	22	14089	Sc_g14427_V2.1A,Sc_g03353_V2.1A,Sc_g01354_V2.1A,Sc_g16199_V2.1A,Sc_g15270_V2.1A
GO:0005337	nucleoside transmembrane transporter activity	molecular_function	0.28436	1	2	1820	9	14089	Sc_g13214_V2.1A,Sc_g14063_V2.1A
GO:0016192	vesicle-mediated transport	biological_process	0.28465	1	53	1820	303	14089	Sc_g04440_V2.1A,Sc_g16177_V2.1A,Novel04714,Sc_g04291_V2.1A,Sc_g03050_V2.1A,Sc_g05335_V2.1A,Sc_g07581_V2.1A,Sc_g03029_V2.1A,Sc_g06770_V2.1A,Novel00518,Sc_g00153_V2.1A,Sc_g00340_V2.1A,Sc_g15540_V2.1A,Sc_g13516_V2.1A,Sc_g02653_V2.1A,Sc_g12435_V2.1A,Sc_g07029_V2.1A,Novel04830,Sc_g13514_V2.1A,Sc_g14171_V2.1A,Sc_g05334_V2.1A,Sc_g08059_V2.1A,Sc_g14461_V2.1A,Sc_g07805_V2.1A,Sc_g00053_V2.1A,Sc_g02933_V2.1…
GO:0009262	deoxyribonucleotide metabolic process	biological_process	0.28501	1	2	1820	9	14089	Sc_g13486_V2.1A,Sc_g13724_V2.1A
GO:0072350	tricarboxylic acid metabolic process	biological_process	0.28526	1	5	1820	25	14089	Sc_g11172_V2.1A,Sc_g01960_V2.1A,Sc_g07772_V2.1A,Sc_g00810_V2.1A,Sc_g14513_V2.1A
GO:0009395	phospholipid catabolic process	biological_process	0.28576	1	1	1820	1	14089	Sc_g14366_V2.1A
GO:0016855	racemase and epimerase activity, acting on amino acids and derivatives	molecular_function	0.2863	1	2	1820	9	14089	Sc_g16198_V2.1A,Sc_g15992_V2.1A
GO:0036361	racemase activity, acting on amino acids and derivatives	molecular_function	0.2863	1	2	1820	9	14089	Sc_g16198_V2.1A,Sc_g15992_V2.1A
GO:0047661	amino-acid racemase activity	molecular_function	0.2863	1	2	1820	9	14089	Sc_g15992_V2.1A,Sc_g16198_V2.1A
GO:0000786	nucleosome	cellular_component	0.2864	1	5	1820	29	14089	Sc_g07883_V2.1A,Sc_g16322_V2.1A,Sc_g04549_V2.1A,Novel00150,Novel02746
GO:0050896	response to stimulus	biological_process	0.28666	1	240	1820	1664	14089	Sc_g14316_V2.1A,Novel04768,Sc_g07939_V2.1A,Sc_g00383_V2.1A,Sc_g00384_V2.1A,Sc_g13214_V2.1A,Sc_g16199_V2.1A,Sc_g02714_V2.1A,Sc_g04819_V2.1A,Sc_g13824_V2.1A,Sc_g05288_V2.1A,Sc_g13545_V2.1A,Sc_g06613_V2.1A,Sc_g01433_V2.1A,Sc_g14623_V2.1A,Sc_g12468_V2.1A,Sc_g00612_V2.1A,Novel00444,Novel03709,Sc_g00024_V2.1A,Sc_g10235_V2.1A,Sc_g15632_V2.1A,Sc_g16253_V2.1A,Sc_g15607_V2.1A,Sc_g14373_V2.1A,Novel00055,Nov…
GO:0017080	sodium channel regulator activity	molecular_function	0.28765	1	4	1820	19	14089	Sc_g14316_V2.1A,Sc_g10835_V2.1A,Sc_g06694_V2.1A,Sc_g03023_V2.1A
GO:0019871	sodium channel inhibitor activity	molecular_function	0.28765	1	4	1820	19	14089	Sc_g14316_V2.1A,Sc_g10835_V2.1A,Sc_g06694_V2.1A,Sc_g03023_V2.1A
GO:0007213	G-protein coupled acetylcholine receptor signaling pathway	biological_process	0.28792	1	1	1820	2	14089	Novel01966
GO:0043113	receptor clustering	biological_process	0.28792	1	1	1820	2	14089	Novel01966
GO:0043236	laminin binding	molecular_function	0.28792	1	1	1820	2	14089	Novel01966
GO:0008544	epidermis development	biological_process	0.2895	1	2	1820	9	14089	Novel04551,Sc_g13498_V2.1A
GO:0004615	phosphomannomutase activity	molecular_function	0.2901	1	1	1820	3	14089	Sc_g12043_V2.1A
GO:0009226	nucleotide-sugar biosynthetic process	biological_process	0.2901	1	1	1820	3	14089	Sc_g12043_V2.1A
GO:0009298	GDP-mannose biosynthetic process	biological_process	0.2901	1	1	1820	3	14089	Sc_g12043_V2.1A
GO:0019673	GDP-mannose metabolic process	biological_process	0.2901	1	1	1820	3	14089	Sc_g12043_V2.1A
GO:0030162	regulation of proteolysis	biological_process	0.29105	1	7	1820	49	14089	Sc_g08993_V2.1A,Sc_g04182_V2.1A,Sc_g03647_V2.1A,Sc_g09709_V2.1A,Sc_g09006_V2.1B,Sc_g00024_V2.1A,Sc_g06214_V2.1A
GO:0006827	high-affinity iron ion transmembrane transport	biological_process	0.29186	1	1	1820	4	14089	Sc_g14182_V2.1A
GO:0033573	high-affinity iron permease complex	cellular_component	0.29186	1	1	1820	4	14089	Sc_g14182_V2.1A
GO:0007127	meiosis I	biological_process	0.29221	1	3	1820	15	14089	Novel01113,Sc_g11045_V2.1A,Sc_g05563_V2.1A
GO:0007131	reciprocal meiotic recombination	biological_process	0.29221	1	3	1820	15	14089	Sc_g05563_V2.1A,Sc_g11045_V2.1A,Novel01113
GO:0035825	reciprocal DNA recombination	biological_process	0.29221	1	3	1820	15	14089	Sc_g05563_V2.1A,Sc_g11045_V2.1A,Novel01113
GO:2000574	regulation of microtubule motor activity	biological_process	0.29351	1	1	1820	2	14089	Sc_g16167_V2.1B
GO:2000575	negative regulation of microtubule motor activity	biological_process	0.29351	1	1	1820	2	14089	Sc_g16167_V2.1B
GO:0008375	acetylglucosaminyltransferase activity	molecular_function	0.29433	1	7	1820	42	14089	Sc_g03966_V2.1A,Sc_g10140_V2.1A,Sc_g05996_V2.1A,Sc_g12950_V2.1A,Sc_g03923_V2.1A,Novel02261,Sc_g06617_V2.1A
GO:0003707	steroid hormone receptor activity	molecular_function	0.29456	1	6	1820	32	14089	Sc_g09820_V2.1A,Sc_g05979_V2.1A,Sc_g01124_V2.1A,Novel04089,Sc_g05106_V2.1A,Sc_g13895_V2.1A
GO:0005496	steroid binding	molecular_function	0.29456	1	6	1820	32	14089	Sc_g13895_V2.1A,Sc_g09820_V2.1A,Sc_g05979_V2.1A,Novel04089,Sc_g01124_V2.1A,Sc_g05106_V2.1A
GO:0022836	gated channel activity	molecular_function	0.29478	1	18	1820	118	14089	Sc_g07876_V2.1A,Sc_g12290_V2.1A,Sc_g08047_V2.1A,Sc_g04515_V2.1A,Sc_g03615_V2.1A,Sc_g01905_V2.1A,Sc_g08305_V2.1A,Sc_g02992_V2.1A,Sc_g12594_V2.1A,Sc_g16364_V2.1A,Sc_g11841_V2.1A,Sc_g02534_V2.1A,Sc_g13327_V2.1A,Sc_g03992_V2.1A,Sc_g07913_V2.1A,Sc_g14215_V2.1A,Sc_g07267_V2.1A,Sc_g14315_V2.1A
GO:0007088	regulation of mitotic nuclear division	biological_process	0.29505	1	5	1820	37	14089	Sc_g06214_V2.1A,Sc_g08993_V2.1A,Sc_g04182_V2.1A,Sc_g03647_V2.1A,Sc_g09709_V2.1A
GO:0044770	cell cycle phase transition	biological_process	0.29505	1	5	1820	37	14089	Sc_g06214_V2.1A,Sc_g09709_V2.1A,Sc_g04182_V2.1A,Sc_g03647_V2.1A,Sc_g08993_V2.1A
GO:0044772	mitotic cell cycle phase transition	biological_process	0.29505	1	5	1820	37	14089	Sc_g08993_V2.1A,Sc_g04182_V2.1A,Sc_g03647_V2.1A,Sc_g09709_V2.1A,Sc_g06214_V2.1A
GO:1901987	regulation of cell cycle phase transition	biological_process	0.29505	1	5	1820	37	14089	Sc_g09709_V2.1A,Sc_g03647_V2.1A,Sc_g04182_V2.1A,Sc_g08993_V2.1A,Sc_g06214_V2.1A
GO:1901990	regulation of mitotic cell cycle phase transition	biological_process	0.29505	1	5	1820	37	14089	Sc_g06214_V2.1A,Sc_g08993_V2.1A,Sc_g03647_V2.1A,Sc_g04182_V2.1A,Sc_g09709_V2.1A
GO:0003909	DNA ligase activity	molecular_function	0.29542	1	4	1820	16	14089	Novel04631,Sc_g02165_V2.1A,Sc_g07919_V2.1A,Sc_g03610_V2.1A
GO:0000726	non-recombinational repair	biological_process	0.29573	1	3	1820	10	14089	Sc_g14623_V2.1A,Novel01451,Sc_g14373_V2.1A
GO:0006303	double-strand break repair via nonhomologous end joining	biological_process	0.29573	1	3	1820	10	14089	Sc_g14373_V2.1A,Sc_g14623_V2.1A,Novel01451
GO:0010638	positive regulation of organelle organization	biological_process	0.29681	1	4	1820	19	14089	Sc_g08258_V2.1A,Novel02024,Sc_g07547_V2.1A,Sc_g05037_V2.1A
GO:0051049	regulation of transport	biological_process	0.29724	1	5	1820	27	14089	Sc_g13736_V2.1A,Sc_g00375_V2.1A,Novel03984,Sc_g00998_V2.1A,Novel04714
GO:0043154	negative regulation of cysteine-type endopeptidase activity involved in apoptotic process	biological_process	0.29736	1	1	1820	2	14089	Sc_g09006_V2.1B
GO:2000117	negative regulation of cysteine-type endopeptidase activity	biological_process	0.29736	1	1	1820	2	14089	Sc_g09006_V2.1B
GO:0060089	molecular transducer activity	molecular_function	0.2982	1	43	1820	282	14089	Sc_g09650_V2.1A,Novel01241,Sc_g13824_V2.1A,Sc_g09165_V2.1A,Sc_g12468_V2.1A,Sc_g05979_V2.1A,Sc_g09400_V2.1A,Novel02961,Novel04089,Novel01964,Sc_g09267_V2.1A,Sc_g03615_V2.1A,Sc_g03229_V2.1A,Sc_g05924_V2.1A,Sc_g10787_V2.1A,Sc_g09820_V2.1A,Novel05147,Novel03614,Sc_g05804_V2.1A,Sc_g07913_V2.1A,Sc_g05106_V2.1A,Sc_g11576_V2.1A,Sc_g07384_V2.1A,Sc_g10235_V2.1A,Novel03477,Sc_g16322_V2.1A,Sc_g05947_V2.1A,Sc…
GO:0005975	carbohydrate metabolic process	biological_process	0.29829	1	94	1820	652	14089	Sc_g13313_V2.1A,Novel02358,Sc_g13944_V2.1A,Sc_g10324_V2.1A,Sc_g02830_V2.1A,Sc_g11094_V2.1A,Sc_g10247_V2.1A,Sc_g03954_V2.1A,Sc_g14350_V2.1A,Sc_g02343_V2.1A,Sc_g15217_V2.1A,Sc_g14379_V2.1A,Sc_g14038_V2.1A,Sc_g13777_V2.1A,Sc_g11268_V2.1A,Sc_g14645_V2.1A,Sc_g02820_V2.1A,Sc_g08971_V2.1A,Sc_g04199_V2.1A,Sc_g16065_V2.1A,Sc_g05005_V2.1A,Sc_g02102_V2.1A,Sc_g08034_V2.1A,Sc_g02758_V2.1A,Sc_g01369_V2.1A,Sc_g…
GO:0008037	cell recognition	biological_process	0.2988	1	2	1820	8	14089	Sc_g14742_V2.1A,Sc_g14714_V2.1A
GO:0009856	pollination	biological_process	0.2988	1	2	1820	8	14089	Sc_g14714_V2.1A,Sc_g14742_V2.1A
GO:0009875	pollen-pistil interaction	biological_process	0.2988	1	2	1820	8	14089	Sc_g14742_V2.1A,Sc_g14714_V2.1A
GO:0048544	recognition of pollen	biological_process	0.2988	1	2	1820	8	14089	Sc_g14714_V2.1A,Sc_g14742_V2.1A
GO:0004556	alpha-amylase activity	molecular_function	0.29902	1	2	1820	8	14089	Sc_g04823_V2.1A,Sc_g10324_V2.1A
GO:0006066	alcohol metabolic process	biological_process	0.3004	1	5	1820	28	14089	Sc_g01848_V2.1A,Sc_g04139_V2.1A,Sc_g04061_V2.1A,Sc_g04199_V2.1A,Sc_g15020_V2.1A
GO:0044218	other organism cell membrane	cellular_component	0.30098	1	5	1820	23	14089	Sc_g01354_V2.1A,Sc_g03353_V2.1A,Sc_g15270_V2.1A,Sc_g16199_V2.1A,Sc_g14427_V2.1A
GO:0044279	other organism membrane	cellular_component	0.30098	1	5	1820	23	14089	Sc_g14427_V2.1A,Sc_g15270_V2.1A,Sc_g16199_V2.1A,Sc_g03353_V2.1A,Sc_g01354_V2.1A
GO:0044419	interspecies interaction between organisms	biological_process	0.30158	1	54	1820	354	14089	Sc_g00881_V2.1A,Sc_g02220_V2.1A,Sc_g09006_V2.1B,Sc_g13146_V2.1A,Novel02024,Sc_g01354_V2.1A,Sc_g00185_V2.1A,Sc_g03141_V2.1A,Sc_g12715_V2.1A,Sc_g09673_V2.1A,Sc_g03074_V2.1A,Sc_g14427_V2.1A,Sc_g10538_V2.1A,Novel04707,Novel02453,Sc_g16346_V2.1A,Sc_g14385_V2.1A,Sc_g02107_V2.1A,Sc_g00057_V2.1A,Novel04451,Novel03054,Sc_g08233_V2.1A,Sc_g07946_V2.1A,Sc_g12791_V2.1A,Sc_g16198_V2.1A,Sc_g04426_V2.1A,Sc_g1206…
GO:0033865	nucleoside bisphosphate metabolic process	biological_process	0.30238	1	4	1820	20	14089	Sc_g07446_V2.1A,Sc_g04968_V2.1A,Sc_g08669_V2.1A,Sc_g07835_V2.1A
GO:0033875	ribonucleoside bisphosphate metabolic process	biological_process	0.30238	1	4	1820	20	14089	Sc_g07446_V2.1A,Sc_g04968_V2.1A,Sc_g07835_V2.1A,Sc_g08669_V2.1A
GO:0034032	purine nucleoside bisphosphate metabolic process	biological_process	0.30238	1	4	1820	20	14089	Sc_g07835_V2.1A,Sc_g08669_V2.1A,Sc_g04968_V2.1A,Sc_g07446_V2.1A
GO:0045005	DNA-dependent DNA replication maintenance of fidelity	biological_process	0.30298	1	1	1820	2	14089	Sc_g05510_V2.1A
GO:0043752	adenosylcobinamide kinase activity	molecular_function	0.30307	1	1	1820	3	14089	Sc_g04396_V2.1A
GO:0031640	killing of cells of other organism	biological_process	0.30367	1	3	1820	13	14089	Novel02024,Sc_g03974_V2.1A,Sc_g15028_V2.1A
GO:0044364	disruption of cells of other organism	biological_process	0.30367	1	3	1820	13	14089	Novel02024,Sc_g03974_V2.1A,Sc_g15028_V2.1A
GO:0004576	oligosaccharyl transferase activity	molecular_function	0.30476	1	2	1820	8	14089	Sc_g12246_V2.1A,Sc_g13702_V2.1A
GO:0008757	S-adenosylmethionine-dependent methyltransferase activity	molecular_function	0.30659	1	15	1820	103	14089	Sc_g07883_V2.1A,Sc_g04293_V2.1A,Sc_g01275_V2.1A,Novel02160,Sc_g08851_V2.1A,Sc_g00881_V2.1A,Sc_g13192_V2.1A,Sc_g02172_V2.1A,Sc_g15638_V2.1A,Sc_g08096_V2.1A,Sc_g12018_V2.1A,Novel01592,Sc_g02110_V2.1A,Sc_g05124_V2.1A,Sc_g15511_V2.1A
GO:0000271	polysaccharide biosynthetic process	biological_process	0.30698	1	9	1820	41	14089	Sc_g08305_V2.1A,Sc_g02102_V2.1A,Sc_g04823_V2.1A,Sc_g14038_V2.1A,Sc_g13648_V2.1B,Sc_g04040_V2.1A,Sc_g02343_V2.1A,Sc_g07164_V2.1A,Sc_g08971_V2.1A
GO:0031082	BLOC complex	cellular_component	0.30738	1	2	1820	8	14089	Sc_g04182_V2.1A,Sc_g15026_V2.1A
GO:0031083	BLOC-1 complex	cellular_component	0.30738	1	2	1820	8	14089	Sc_g15026_V2.1A,Sc_g04182_V2.1A
GO:0016426	tRNA (adenine) methyltransferase activity	molecular_function	0.30756	1	2	1820	10	14089	Sc_g01275_V2.1A,Sc_g02172_V2.1A
GO:0016429	tRNA (adenine-N1-)-methyltransferase activity	molecular_function	0.30756	1	2	1820	10	14089	Sc_g01275_V2.1A,Sc_g02172_V2.1A
GO:0008440	inositol-1,4,5-trisphosphate 3-kinase activity	molecular_function	0.30799	1	1	1820	3	14089	Sc_g11817_V2.1A
GO:0048609	multicellular organismal reproductive process	biological_process	0.30806	1	12	1820	74	14089	Sc_g14007_V2.1A,Sc_g11040_V2.1A,Sc_g00382_V2.1A,Sc_g08892_V2.1A,Sc_g04549_V2.1A,Sc_g16322_V2.1A,Novel03129,Novel00150,Sc_g10648_V2.1A,Sc_g00859_V2.1A,Novel00125,Sc_g07883_V2.1A
GO:0004620	phospholipase activity	molecular_function	0.31063	1	4	1820	18	14089	Sc_g13465_V2.1A,Sc_g13067_V2.1A,Sc_g14366_V2.1A,Sc_g06357_V2.1A
GO:0003896	DNA primase activity	molecular_function	0.31071	1	4	1820	20	14089	Sc_g09541_V2.1A,Sc_g08571_V2.1A,Sc_g02512_V2.1A,Sc_g08702_V2.1A
GO:0005911	cell-cell junction	cellular_component	0.31167	1	2	1820	9	14089	Sc_g06808_V2.1A,Sc_g12549_V2.1A
GO:0004399	histidinol dehydrogenase activity	molecular_function	0.31233	1	1	1820	3	14089	Novel05099
GO:0000148	1,3-beta-D-glucan synthase complex	cellular_component	0.31335	1	4	1820	11	14089	Sc_g02343_V2.1A,Sc_g14038_V2.1A,Sc_g13648_V2.1B,Sc_g02102_V2.1A
GO:0003843	1,3-beta-D-glucan synthase activity	molecular_function	0.31335	1	4	1820	11	14089	Sc_g13648_V2.1B,Sc_g02102_V2.1A,Sc_g02343_V2.1A,Sc_g14038_V2.1A
GO:0006074	(1->3)-beta-D-glucan metabolic process	biological_process	0.31335	1	4	1820	11	14089	Sc_g02102_V2.1A,Sc_g13648_V2.1B,Sc_g14038_V2.1A,Sc_g02343_V2.1A
GO:0006075	(1->3)-beta-D-glucan biosynthetic process	biological_process	0.31335	1	4	1820	11	14089	Sc_g02102_V2.1A,Sc_g13648_V2.1B,Sc_g14038_V2.1A,Sc_g02343_V2.1A
GO:1901606	alpha-amino acid catabolic process	biological_process	0.31394	1	4	1820	20	14089	Sc_g06453_V2.1A,Sc_g06549_V2.1A,Sc_g07772_V2.1A,Novel01415
GO:0045893	positive regulation of transcription, DNA-templated	biological_process	0.31484	1	7	1820	41	14089	Novel02882,Novel00735,Sc_g00653_V2.1A,Sc_g01433_V2.1A,Novel02287,Sc_g04846_V2.1A,Novel00531
GO:0045935	positive regulation of nucleobase-containing compound metabolic process	biological_process	0.31484	1	7	1820	41	14089	Sc_g04846_V2.1A,Novel02287,Novel00531,Novel02882,Sc_g00653_V2.1A,Novel00735,Sc_g01433_V2.1A
GO:0051254	positive regulation of RNA metabolic process	biological_process	0.31484	1	7	1820	41	14089	Sc_g01433_V2.1A,Novel02882,Novel00735,Sc_g00653_V2.1A,Sc_g04846_V2.1A,Novel02287,Novel00531
GO:1902680	positive regulation of RNA biosynthetic process	biological_process	0.31484	1	7	1820	41	14089	Novel00531,Novel02287,Sc_g04846_V2.1A,Sc_g01433_V2.1A,Sc_g00653_V2.1A,Novel02882,Novel00735
GO:1903508	positive regulation of nucleic acid-templated transcription	biological_process	0.31484	1	7	1820	41	14089	Sc_g01433_V2.1A,Novel02882,Novel00735,Sc_g00653_V2.1A,Novel00531,Novel02287,Sc_g04846_V2.1A
GO:0016624	oxidoreductase activity, acting on the aldehyde or oxo group of donors, disulfide as acceptor	molecular_function	0.31568	1	3	1820	13	14089	Sc_g14322_V2.1A,Sc_g12991_V2.1A,Sc_g07769_V2.1A
GO:0019033	viral tegument	cellular_component	0.31606	1	3	1820	15	14089	Sc_g05342_V2.1A,Sc_g02830_V2.1A,Sc_g03549_V2.1A
GO:0016743	carboxyl- or carbamoyltransferase activity	molecular_function	0.31635	1	1	1820	3	14089	Sc_g11714_V2.1A
GO:0019363	pyridine nucleotide biosynthetic process	biological_process	0.31653	1	3	1820	14	14089	Sc_g07619_V2.1A,Sc_g07957_V2.1A,Sc_g01853_V2.1A
GO:0008028	monocarboxylic acid transmembrane transporter activity	molecular_function	0.31765	1	1	1820	3	14089	Sc_g00609_V2.1A
GO:0030955	potassium ion binding	molecular_function	0.3181	1	8	1820	51	14089	Sc_g07267_V2.1A,Sc_g09670_V2.1A,Sc_g12594_V2.1A,Sc_g02830_V2.1A,Sc_g16364_V2.1A,Sc_g01905_V2.1A,Sc_g07876_V2.1A,Sc_g04515_V2.1A
GO:0031420	alkali metal ion binding	molecular_function	0.3181	1	8	1820	51	14089	Sc_g01905_V2.1A,Sc_g07876_V2.1A,Sc_g04515_V2.1A,Sc_g02830_V2.1A,Sc_g12594_V2.1A,Sc_g16364_V2.1A,Sc_g09670_V2.1A,Sc_g07267_V2.1A
GO:0015074	DNA integration	biological_process	0.3185	1	14	1820	92	14089	Novel00429,Sc_g10587_V2.1A,Novel00103,Novel01966,Sc_g11309_V2.1A,Novel01521,Sc_g01619_V2.1A,Sc_g12939_V2.1A,Sc_g09922_V2.1A,Novel03732,Novel02298,Novel00790,Novel04695,Novel02490
GO:0005777	peroxisome	cellular_component	0.31852	1	5	1820	30	14089	Sc_g15998_V2.1A,Sc_g13471_V2.1A,Sc_g05704_V2.1A,Novel02867,Novel00055
GO:0042579	microbody	cellular_component	0.31852	1	5	1820	30	14089	Sc_g13471_V2.1A,Sc_g15998_V2.1A,Sc_g05704_V2.1A,Novel02867,Novel00055
GO:0016708	oxidoreductase activity, acting on paired donors, with incorporation or reduction of molecular oxygen, NAD(P)H as one donor, and incorporation of two atoms of oxygen into one donor	molecular_function	0.31991	1	1	1820	2	14089	Sc_g15026_V2.1A
GO:0098797	plasma membrane protein complex	cellular_component	0.31999	1	9	1820	48	14089	Sc_g02102_V2.1A,Sc_g16130_V2.1A,Sc_g14038_V2.1A,Sc_g14182_V2.1A,Sc_g13648_V2.1B,Novel05105,Sc_g07135_V2.1A,Novel03277,Sc_g02343_V2.1A
GO:0030117	membrane coat	cellular_component	0.32115	1	23	1820	112	14089	Sc_g03796_V2.1A,Sc_g07581_V2.1A,Sc_g00340_V2.1A,Sc_g08196_V2.1A,Sc_g00153_V2.1A,Sc_g11476_V2.1A,Sc_g16534_V2.1A,Sc_g09971_V2.1A,Sc_g02933_V2.1A,Sc_g14461_V2.1A,Sc_g04440_V2.1A,Sc_g02333_V2.1A,Sc_g00185_V2.1A,Sc_g03050_V2.1A,Sc_g13514_V2.1A,Sc_g05334_V2.1A,Sc_g06406_V2.1A,Sc_g14171_V2.1A,Sc_g06604_V2.1A,Sc_g13119_V2.1A,Sc_g02653_V2.1A,Sc_g02980_V2.1A,Sc_g11806_V2.1A
GO:0048475	coated membrane	cellular_component	0.32115	1	23	1820	112	14089	Sc_g13514_V2.1A,Sc_g05334_V2.1A,Sc_g14171_V2.1A,Sc_g06406_V2.1A,Sc_g06604_V2.1A,Sc_g13119_V2.1A,Sc_g02653_V2.1A,Sc_g02980_V2.1A,Sc_g11806_V2.1A,Sc_g03796_V2.1A,Sc_g07581_V2.1A,Sc_g00340_V2.1A,Sc_g08196_V2.1A,Sc_g00153_V2.1A,Sc_g16534_V2.1A,Sc_g09971_V2.1A,Sc_g11476_V2.1A,Sc_g02933_V2.1A,Sc_g04440_V2.1A,Sc_g14461_V2.1A,Sc_g02333_V2.1A,Sc_g00185_V2.1A,Sc_g03050_V2.1A
GO:0019385	methanogenesis, from acetate	biological_process	0.32138	1	1	1820	3	14089	Sc_g01443_V2.1A
GO:0007631	feeding behavior	biological_process	0.32297	1	2	1820	7	14089	Sc_g06280_V2.1A,Sc_g07384_V2.1A
GO:0015988	energy coupled proton transmembrane transport, against electrochemical gradient	biological_process	0.32333	1	11	1820	72	14089	Sc_g11003_V2.1A,Sc_g15863_V2.1A,Sc_g15763_V2.1A,Novel03539,Sc_g06718_V2.1A,Sc_g03450_V2.1A,Sc_g08190_V2.1A,Sc_g12720_V2.1A,Sc_g01199_V2.1A,Sc_g00446_V2.1A,Sc_g14725_V2.1A
GO:0015991	ATP hydrolysis coupled proton transport	biological_process	0.32333	1	11	1820	72	14089	Sc_g06718_V2.1A,Sc_g03450_V2.1A,Sc_g01199_V2.1A,Sc_g12720_V2.1A,Sc_g08190_V2.1A,Sc_g00446_V2.1A,Sc_g14725_V2.1A,Sc_g11003_V2.1A,Sc_g15863_V2.1A,Sc_g15763_V2.1A,Novel03539
GO:0003857	3-hydroxyacyl-CoA dehydrogenase activity	molecular_function	0.32409	1	9	1820	53	14089	Sc_g13399_V2.1A,Sc_g03446_V2.1A,Sc_g03826_V2.1A,Sc_g07566_V2.1A,Sc_g02265_V2.1A,Sc_g12791_V2.1A,Sc_g03074_V2.1A,Sc_g08702_V2.1A,Sc_g07957_V2.1A
GO:0004664	prephenate dehydratase activity	molecular_function	0.32512	1	1	1820	3	14089	Novel03477
GO:0009094	L-phenylalanine biosynthetic process	biological_process	0.32512	1	1	1820	3	14089	Novel03477
GO:1902223	erythrose 4-phosphate/phosphoenolpyruvate family amino acid biosynthetic process	biological_process	0.32512	1	1	1820	3	14089	Novel03477
GO:0019031	viral envelope	cellular_component	0.32568	1	19	1820	122	14089	Sc_g06013_V2.1A,Sc_g06054_V2.1A,Sc_g03229_V2.1A,Sc_g15894_V2.1A,Novel02712,Sc_g14272_V2.1A,Sc_g01328_V2.1A,Sc_g07029_V2.1A,Sc_g12297_V2.1A,Sc_g03591_V2.1A,Sc_g06297_V2.1A,Sc_g07185_V2.1A,Sc_g07883_V2.1A,Novel02822,Sc_g05115_V2.1A,Sc_g04281_V2.1A,Sc_g13214_V2.1A,Sc_g02714_V2.1A,Novel04707
GO:0036338	viral membrane	cellular_component	0.32568	1	19	1820	122	14089	Sc_g06013_V2.1A,Sc_g03229_V2.1A,Sc_g06054_V2.1A,Sc_g15894_V2.1A,Novel02712,Sc_g14272_V2.1A,Sc_g01328_V2.1A,Sc_g07029_V2.1A,Sc_g03591_V2.1A,Sc_g12297_V2.1A,Sc_g06297_V2.1A,Sc_g07185_V2.1A,Novel02822,Sc_g07883_V2.1A,Sc_g05115_V2.1A,Sc_g04281_V2.1A,Sc_g13214_V2.1A,Novel04707,Sc_g02714_V2.1A
GO:0019073	viral DNA genome packaging	biological_process	0.32593	1	1	1820	3	14089	Novel02453
GO:1902590	multi-organism organelle organization	biological_process	0.32593	1	1	1820	3	14089	Novel02453
GO:0003743	translation initiation factor activity	molecular_function	0.32662	1	9	1820	59	14089	Sc_g16130_V2.1A,Sc_g04732_V2.1A,Sc_g02684_V2.1A,Sc_g08305_V2.1A,Sc_g03161_V2.1A,Novel02364,Sc_g09399_V2.1A,Sc_g02185_V2.1A,Sc_g14858_V2.1A
GO:0018106	peptidyl-histidine phosphorylation	biological_process	0.32741	1	1	1820	3	14089	Sc_g13904_V2.1A
GO:0018202	peptidyl-histidine modification	biological_process	0.32741	1	1	1820	3	14089	Sc_g13904_V2.1A
GO:0004733	pyridoxamine-phosphate oxidase activity	molecular_function	0.32886	1	2	1820	9	14089	Sc_g03798_V2.1A,Sc_g06380_V2.1A
GO:0008219	cell death	biological_process	0.32901	1	8	1820	47	14089	Sc_g01763_V2.1A,Sc_g02476_V2.1A,Sc_g03744_V2.1A,Sc_g13214_V2.1A,Novel01190,Novel03215,Novel02024,Sc_g09006_V2.1B
GO:0016265	death	biological_process	0.32901	1	8	1820	47	14089	Novel03215,Sc_g09006_V2.1B,Novel02024,Sc_g03744_V2.1A,Sc_g02476_V2.1A,Sc_g01763_V2.1A,Novel01190,Sc_g13214_V2.1A
GO:0010340	carboxyl-O-methyltransferase activity	molecular_function	0.32934	1	6	1820	41	14089	Sc_g02110_V2.1A,Sc_g13192_V2.1A,Sc_g00881_V2.1A,Sc_g15638_V2.1A,Sc_g08096_V2.1A,Sc_g02172_V2.1A
GO:0051998	protein carboxyl O-methyltransferase activity	molecular_function	0.32934	1	6	1820	41	14089	Sc_g13192_V2.1A,Sc_g02110_V2.1A,Sc_g02172_V2.1A,Sc_g15638_V2.1A,Sc_g08096_V2.1A,Sc_g00881_V2.1A
GO:0004665	prephenate dehydrogenase (NADP+) activity	molecular_function	0.33006	1	1	1820	3	14089	Sc_g02265_V2.1A
GO:0006571	tyrosine biosynthetic process	biological_process	0.33006	1	1	1820	3	14089	Sc_g02265_V2.1A
GO:0008977	prephenate dehydrogenase activity	molecular_function	0.33006	1	1	1820	3	14089	Sc_g02265_V2.1A
GO:0000346	transcription export complex	cellular_component	0.3304	1	2	1820	8	14089	Sc_g11960_V2.1A,Sc_g02179_V2.1A
GO:0000445	THO complex part of transcription export complex	cellular_component	0.3304	1	2	1820	8	14089	Sc_g11960_V2.1A,Sc_g02179_V2.1A
GO:0044036	cell wall macromolecule metabolic process	biological_process	0.33053	1	4	1820	28	14089	Sc_g09383_V2.1A,Novel04974,Sc_g12624_V2.1A,Sc_g12622_V2.1A
GO:0009085	lysine biosynthetic process	biological_process	0.33078	1	4	1820	20	14089	Sc_g03906_V2.1A,Sc_g02707_V2.1A,Sc_g13849_V2.1A,Sc_g07876_V2.1A
GO:0009089	lysine biosynthetic process via diaminopimelate	biological_process	0.33078	1	4	1820	20	14089	Sc_g07876_V2.1A,Sc_g13849_V2.1A,Sc_g03906_V2.1A,Sc_g02707_V2.1A
GO:0046451	diaminopimelate metabolic process	biological_process	0.33078	1	4	1820	20	14089	Sc_g07876_V2.1A,Sc_g13849_V2.1A,Sc_g03906_V2.1A,Sc_g02707_V2.1A
GO:0000156	phosphorelay response regulator activity	molecular_function	0.33117	1	1	1820	3	14089	Sc_g02706_V2.1A
GO:0044264	cellular polysaccharide metabolic process	biological_process	0.3321	1	13	1820	74	14089	Sc_g08305_V2.1A,Sc_g02102_V2.1A,Sc_g04823_V2.1A,Sc_g03139_V2.1A,Sc_g14038_V2.1A,Sc_g13648_V2.1B,Sc_g03410_V2.1A,Sc_g11268_V2.1A,Sc_g04040_V2.1A,Novel02028,Sc_g02343_V2.1A,Sc_g07164_V2.1A,Sc_g08971_V2.1A
GO:0006486	protein glycosylation	biological_process	0.33521	1	7	1820	42	14089	Sc_g14379_V2.1A,Sc_g01485_V2.1A,Sc_g03242_V2.1A,Sc_g16065_V2.1A,Sc_g13702_V2.1A,Sc_g01229_V2.1A,Novel03635
GO:0043413	macromolecule glycosylation	biological_process	0.33521	1	7	1820	42	14089	Sc_g03242_V2.1A,Sc_g01485_V2.1A,Sc_g14379_V2.1A,Novel03635,Sc_g01229_V2.1A,Sc_g13702_V2.1A,Sc_g16065_V2.1A
GO:0008092	cytoskeletal protein binding	molecular_function	0.33612	1	42	1820	263	14089	Sc_g06262_V2.1A,Sc_g11929_V2.1A,Sc_g15927_V2.1A,Sc_g10378_V2.1B,Sc_g14461_V2.1A,Sc_g10031_V2.1A,Sc_g05550_V2.1A,Sc_g09399_V2.1A,Sc_g06048_V2.1A,Sc_g15214_V2.1A,Sc_g14436_V2.1B,Sc_g01258_V2.1A,Sc_g07063_V2.1A,Sc_g16167_V2.1B,Sc_g11162_V2.1A,Sc_g08459_V2.1A,Sc_g08583_V2.1A,Sc_g08851_V2.1A,Sc_g12081_V2.1A,Sc_g16165_V2.1A,Sc_g08344_V2.1A,Sc_g08190_V2.1A,Sc_g02573_V2.1A,Sc_g13481_V2.1A,Sc_g10335_V2.1A…
GO:0030001	metal ion transport	biological_process	0.33619	1	60	1820	436	14089	Sc_g11841_V2.1A,Sc_g15894_V2.1A,Sc_g01440_V2.1A,Novel05048,Sc_g03446_V2.1A,Sc_g11538_V2.1A,Sc_g04515_V2.1A,Sc_g13685_V2.1A,Sc_g04029_V2.1A,Sc_g07768_V2.1A,Sc_g03267_V2.1B,Sc_g04315_V2.1A,Sc_g13417_V2.1A,Sc_g07785_V2.1A,Novel03251,Sc_g16322_V2.1A,Sc_g01091_V2.1A,Sc_g16005_V2.1A,Sc_g01912_V2.1A,Sc_g12290_V2.1A,Sc_g07876_V2.1A,Sc_g10872_V2.1A,Sc_g07544_V2.1A,Sc_g11137_V2.1A,Sc_g02549_V2.1A,Sc_g08702…
GO:0070461	SAGA-type complex	cellular_component	0.33665	1	3	1820	14	14089	Sc_g16130_V2.1A,Novel01725,Novel03840
GO:0004470	malic enzyme activity	molecular_function	0.33676	1	2	1820	8	14089	Sc_g14033_V2.1A,Sc_g11978_V2.1A
GO:0004471	malate dehydrogenase (decarboxylating) (NAD+) activity	molecular_function	0.33676	1	2	1820	8	14089	Sc_g14033_V2.1A,Sc_g11978_V2.1A
GO:0012507	ER to Golgi transport vesicle membrane	cellular_component	0.33786	1	5	1820	24	14089	Sc_g07581_V2.1A,Sc_g04440_V2.1A,Sc_g02333_V2.1A,Sc_g06406_V2.1A,Sc_g09971_V2.1A
GO:0030127	COPII vesicle coat	cellular_component	0.33786	1	5	1820	24	14089	Sc_g09971_V2.1A,Sc_g02333_V2.1A,Sc_g06406_V2.1A,Sc_g07581_V2.1A,Sc_g04440_V2.1A
GO:0030134	ER to Golgi transport vesicle	cellular_component	0.33786	1	5	1820	24	14089	Sc_g09971_V2.1A,Sc_g06406_V2.1A,Sc_g02333_V2.1A,Sc_g04440_V2.1A,Sc_g07581_V2.1A
GO:0031325	positive regulation of cellular metabolic process	biological_process	0.33799	1	12	1820	79	14089	Sc_g04846_V2.1A,Novel02287,Sc_g10589_V2.1A,Novel04974,Sc_g06613_V2.1A,Sc_g01433_V2.1A,Novel00531,Sc_g08993_V2.1A,Sc_g00653_V2.1A,Novel02882,Novel00735,Sc_g01177_V2.1A
GO:0002064	epithelial cell development	biological_process	0.34031	1	6	1820	38	14089	Sc_g08892_V2.1A,Sc_g00382_V2.1A,Sc_g11040_V2.1A,Sc_g10648_V2.1A,Novel03129,Sc_g14007_V2.1A
GO:0002065	columnar/cuboidal epithelial cell differentiation	biological_process	0.34031	1	6	1820	38	14089	Novel03129,Sc_g14007_V2.1A,Sc_g11040_V2.1A,Sc_g10648_V2.1A,Sc_g00382_V2.1A,Sc_g08892_V2.1A
GO:0002066	columnar/cuboidal epithelial cell development	biological_process	0.34031	1	6	1820	38	14089	Sc_g08892_V2.1A,Sc_g00382_V2.1A,Sc_g10648_V2.1A,Sc_g11040_V2.1A,Sc_g14007_V2.1A,Novel03129
GO:0005213	structural constituent of chorion	molecular_function	0.34031	1	6	1820	38	14089	Novel03129,Sc_g14007_V2.1A,Sc_g11040_V2.1A,Sc_g10648_V2.1A,Sc_g08892_V2.1A,Sc_g00382_V2.1A
GO:0007292	female gamete generation	biological_process	0.34031	1	6	1820	38	14089	Sc_g14007_V2.1A,Novel03129,Sc_g08892_V2.1A,Sc_g00382_V2.1A,Sc_g10648_V2.1A,Sc_g11040_V2.1A
GO:0007304	chorion-containing eggshell formation	biological_process	0.34031	1	6	1820	38	14089	Sc_g14007_V2.1A,Novel03129,Sc_g00382_V2.1A,Sc_g08892_V2.1A,Sc_g10648_V2.1A,Sc_g11040_V2.1A
GO:0030703	eggshell formation	biological_process	0.34031	1	6	1820	38	14089	Novel03129,Sc_g14007_V2.1A,Sc_g11040_V2.1A,Sc_g10648_V2.1A,Sc_g08892_V2.1A,Sc_g00382_V2.1A
GO:0030707	ovarian follicle cell development	biological_process	0.34031	1	6	1820	38	14089	Novel03129,Sc_g14007_V2.1A,Sc_g00382_V2.1A,Sc_g08892_V2.1A,Sc_g11040_V2.1A,Sc_g10648_V2.1A
GO:0030855	epithelial cell differentiation	biological_process	0.34031	1	6	1820	38	14089	Sc_g14007_V2.1A,Novel03129,Sc_g08892_V2.1A,Sc_g00382_V2.1A,Sc_g10648_V2.1A,Sc_g11040_V2.1A
GO:0048477	oogenesis	biological_process	0.34031	1	6	1820	38	14089	Sc_g08892_V2.1A,Sc_g00382_V2.1A,Sc_g10648_V2.1A,Sc_g11040_V2.1A,Sc_g14007_V2.1A,Novel03129
GO:0044815	DNA packaging complex	cellular_component	0.34043	1	5	1820	31	14089	Sc_g07883_V2.1A,Sc_g04549_V2.1A,Sc_g16322_V2.1A,Novel00150,Novel02746
GO:0043015	gamma-tubulin binding	molecular_function	0.34138	1	1	1820	3	14089	Sc_g11799_V2.1A
GO:0000702	oxidized base lesion DNA N-glycosylase activity	molecular_function	0.34165	1	1	1820	3	14089	Sc_g11715_V2.1A
GO:0008534	oxidized purine nucleobase lesion DNA N-glycosylase activity	molecular_function	0.34165	1	1	1820	3	14089	Sc_g11715_V2.1A
GO:0005665	DNA-directed RNA polymerase II, core complex	cellular_component	0.3421	1	2	1820	7	14089	Sc_g06694_V2.1A,Sc_g02403_V2.1A
GO:0006383	transcription from RNA polymerase III promoter	biological_process	0.34219	1	4	1820	27	14089	Sc_g07997_V2.1A,Sc_g08305_V2.1A,Novel02914,Sc_g13214_V2.1A
GO:0016641	oxidoreductase activity, acting on the CH-NH2 group of donors, oxygen as acceptor	molecular_function	0.34286	1	3	1820	16	14089	Sc_g03798_V2.1A,Sc_g06380_V2.1A,Sc_g12753_V2.1A
GO:0034637	cellular carbohydrate biosynthetic process	biological_process	0.3429	1	12	1820	65	14089	Sc_g03846_V2.1A,Sc_g13648_V2.1B,Sc_g12360_V2.1A,Sc_g04040_V2.1A,Sc_g02343_V2.1A,Sc_g04199_V2.1A,Sc_g08971_V2.1A,Sc_g07164_V2.1A,Sc_g08305_V2.1A,Sc_g02102_V2.1A,Sc_g04823_V2.1A,Sc_g14038_V2.1A
GO:0006787	porphyrin-containing compound catabolic process	biological_process	0.34325	1	4	1820	24	14089	Sc_g11969_V2.1A,Sc_g11830_V2.1A,Sc_g09004_V2.1A,Sc_g07804_V2.1A
GO:0033015	tetrapyrrole catabolic process	biological_process	0.34325	1	4	1820	24	14089	Sc_g07804_V2.1A,Sc_g09004_V2.1A,Sc_g11830_V2.1A,Sc_g11969_V2.1A
GO:0009250	glucan biosynthetic process	biological_process	0.34376	1	8	1820	36	14089	Sc_g02343_V2.1A,Sc_g08971_V2.1A,Sc_g07164_V2.1A,Sc_g13648_V2.1B,Sc_g04823_V2.1A,Sc_g14038_V2.1A,Sc_g08305_V2.1A,Sc_g02102_V2.1A
GO:0000226	microtubule cytoskeleton organization	biological_process	0.34476	1	14	1820	85	14089	Sc_g12743_V2.1A,Sc_g11929_V2.1A,Sc_g06035_V2.1A,Sc_g01853_V2.1A,Sc_g02101_V2.1A,Sc_g02714_V2.1A,Sc_g08258_V2.1A,Sc_g01258_V2.1A,Sc_g05037_V2.1A,Sc_g15749_V2.1A,Sc_g05331_V2.1A,Sc_g04057_V2.1A,Sc_g12562_V2.1A,Novel00114
GO:0019205	nucleobase-containing compound kinase activity	molecular_function	0.34505	1	9	1820	60	14089	Sc_g09258_V2.1A,Sc_g07769_V2.1A,Sc_g13724_V2.1A,Sc_g07941_V2.1A,Sc_g00284_V2.1A,Sc_g02130_V2.1A,Sc_g05251_V2.1A,Novel02972,Novel03037
GO:0030248	cellulose binding	molecular_function	0.34519	1	2	1820	10	14089	Sc_g09886_V2.1A,Sc_g04284_V2.1A
GO:0009891	positive regulation of biosynthetic process	biological_process	0.34556	1	7	1820	43	14089	Sc_g01433_V2.1A,Novel00735,Novel02882,Sc_g00653_V2.1A,Sc_g04846_V2.1A,Novel02287,Novel00531
GO:0010557	positive regulation of macromolecule biosynthetic process	biological_process	0.34556	1	7	1820	43	14089	Novel02287,Sc_g04846_V2.1A,Novel00531,Sc_g01433_V2.1A,Novel02882,Novel00735,Sc_g00653_V2.1A
GO:0031328	positive regulation of cellular biosynthetic process	biological_process	0.34556	1	7	1820	43	14089	Novel00735,Novel02882,Sc_g00653_V2.1A,Sc_g01433_V2.1A,Novel02287,Sc_g04846_V2.1A,Novel00531
GO:0051173	positive regulation of nitrogen compound metabolic process	biological_process	0.34556	1	7	1820	43	14089	Novel00531,Novel02287,Sc_g04846_V2.1A,Sc_g01433_V2.1A,Novel00735,Novel02882,Sc_g00653_V2.1A
GO:0044723	single-organism carbohydrate metabolic process	biological_process	0.34578	1	43	1820	289	14089	Sc_g08521_V2.1A,Sc_g01848_V2.1A,Sc_g03846_V2.1A,Sc_g05759_V2.1A,Sc_g04040_V2.1A,Sc_g12360_V2.1A,Sc_g07164_V2.1A,Sc_g01485_V2.1A,Sc_g08305_V2.1A,Sc_g04061_V2.1A,Sc_g09267_V2.1A,Sc_g04823_V2.1A,Sc_g06718_V2.1A,Sc_g15194_V2.1A,Sc_g15991_V2.1A,Sc_g09670_V2.1A,Novel03635,Sc_g02102_V2.1A,Sc_g13702_V2.1A,Sc_g08077_V2.1A,Sc_g06368_V2.1B,Sc_g01119_V2.1A,Sc_g12065_V2.1A,Sc_g13648_V2.1B,Sc_g05068_V2.1A,Sc_g…
GO:0009896	positive regulation of catabolic process	biological_process	0.34603	1	5	1820	29	14089	Sc_g08993_V2.1A,Novel04974,Sc_g10589_V2.1A,Sc_g06613_V2.1A,Sc_g01177_V2.1A
GO:0010508	positive regulation of autophagy	biological_process	0.34603	1	5	1820	29	14089	Sc_g06613_V2.1A,Sc_g01177_V2.1A,Sc_g10589_V2.1A,Novel04974,Sc_g08993_V2.1A
GO:0031331	positive regulation of cellular catabolic process	biological_process	0.34603	1	5	1820	29	14089	Novel04974,Sc_g10589_V2.1A,Sc_g08993_V2.1A,Sc_g06613_V2.1A,Sc_g01177_V2.1A
GO:0050830	defense response to Gram-positive bacterium	biological_process	0.34637	1	2	1820	10	14089	Sc_g09553_V2.1A,Novel02605
GO:0009292	genetic transfer	biological_process	0.34644	1	1	1820	3	14089	Sc_g04368_V2.1A
GO:0009294	DNA mediated transformation	biological_process	0.34644	1	1	1820	3	14089	Sc_g04368_V2.1A
GO:0007020	microtubule nucleation	biological_process	0.34661	1	2	1820	7	14089	Sc_g08258_V2.1A,Sc_g05037_V2.1A
GO:0010968	regulation of microtubule nucleation	biological_process	0.34661	1	2	1820	7	14089	Sc_g08258_V2.1A,Sc_g05037_V2.1A
GO:0031112	positive regulation of microtubule polymerization or depolymerization	biological_process	0.34661	1	2	1820	7	14089	Sc_g05037_V2.1A,Sc_g08258_V2.1A
GO:0031113	regulation of microtubule polymerization	biological_process	0.34661	1	2	1820	7	14089	Sc_g08258_V2.1A,Sc_g05037_V2.1A
GO:0031116	positive regulation of microtubule polymerization	biological_process	0.34661	1	2	1820	7	14089	Sc_g08258_V2.1A,Sc_g05037_V2.1A
GO:0046785	microtubule polymerization	biological_process	0.34661	1	2	1820	7	14089	Sc_g05037_V2.1A,Sc_g08258_V2.1A
GO:0090063	positive regulation of microtubule nucleation	biological_process	0.34661	1	2	1820	7	14089	Sc_g05037_V2.1A,Sc_g08258_V2.1A
GO:0006836	neurotransmitter transport	biological_process	0.3467	1	1	1820	3	14089	Sc_g01165_V2.1A
GO:0034618	arginine binding	molecular_function	0.34678	1	1	1820	3	14089	Sc_g11964_V2.1A
GO:0001906	cell killing	biological_process	0.34704	1	3	1820	14	14089	Sc_g03974_V2.1A,Novel02024,Sc_g15028_V2.1A
GO:0000287	magnesium ion binding	molecular_function	0.34731	1	15	1820	104	14089	Novel03953,Sc_g09267_V2.1A,Sc_g02830_V2.1A,Sc_g01119_V2.1A,Sc_g15491_V2.1A,Sc_g14397_V2.1A,Sc_g09670_V2.1A,Novel02845,Sc_g04139_V2.1A,Sc_g00653_V2.1A,Sc_g15991_V2.1A,Sc_g09573_V2.1A,Sc_g13417_V2.1A,Sc_g01443_V2.1A,Sc_g15020_V2.1A
GO:0000981	RNA polymerase II transcription factor activity, sequence-specific DNA binding	molecular_function	0.34848	1	6	1820	32	14089	Sc_g13895_V2.1A,Sc_g01124_V2.1A,Novel04089,Sc_g05979_V2.1A,Sc_g09820_V2.1A,Sc_g05106_V2.1A
GO:0016671	oxidoreductase activity, acting on a sulfur group of donors, disulfide as acceptor	molecular_function	0.34927	1	2	1820	12	14089	Novel02477,Sc_g15143_V2.1A
GO:0015939	pantothenate metabolic process	biological_process	0.34962	1	1	1820	3	14089	Sc_g13117_V2.1A
GO:0015940	pantothenate biosynthetic process	biological_process	0.34962	1	1	1820	3	14089	Sc_g13117_V2.1A
GO:0006298	mismatch repair	biological_process	0.35045	1	7	1820	36	14089	Sc_g13050_V2.1A,Sc_g03826_V2.1A,Sc_g05380_V2.1A,Sc_g15884_V2.1A,Sc_g09376_V2.1A,Sc_g14347_V2.1A,Sc_g00832_V2.1A
GO:0050853	B cell receptor signaling pathway	biological_process	0.35076	1	1	1820	3	14089	Sc_g01787_V2.1A
GO:0033926	glycopeptide alpha-N-acetylgalactosaminidase activity	molecular_function	0.35251	1	2	1820	9	14089	Sc_g09148_V2.1A,Novel01378
GO:0045502	dynein binding	molecular_function	0.35395	1	7	1820	43	14089	Sc_g04078_V2.1A,Sc_g06214_V2.1A,Sc_g08652_V2.1A,Sc_g02714_V2.1A,Sc_g04861_V2.1A,Sc_g10589_V2.1A,Sc_g08993_V2.1A
GO:0016929	SUMO-specific protease activity	molecular_function	0.35421	1	2	1820	9	14089	Sc_g13481_V2.1A,Sc_g16172_V2.1A
GO:0032183	SUMO binding	molecular_function	0.35421	1	2	1820	9	14089	Sc_g13481_V2.1A,Sc_g16172_V2.1A
GO:0070122	isopeptidase activity	molecular_function	0.35421	1	2	1820	9	14089	Sc_g13481_V2.1A,Sc_g16172_V2.1A
GO:0070138	ubiquitin-like protein-specific isopeptidase activity	molecular_function	0.35421	1	2	1820	9	14089	Sc_g16172_V2.1A,Sc_g13481_V2.1A
GO:0070140	SUMO-specific isopeptidase activity	molecular_function	0.35421	1	2	1820	9	14089	Sc_g16172_V2.1A,Sc_g13481_V2.1A
GO:0050795	regulation of behavior	biological_process	0.35439	1	1	1820	3	14089	Sc_g16198_V2.1A
GO:0050920	regulation of chemotaxis	biological_process	0.35439	1	1	1820	3	14089	Sc_g16198_V2.1A
GO:0007008	outer mitochondrial membrane organization	biological_process	0.35541	1	1	1820	3	14089	Sc_g15052_V2.1A
GO:0045040	protein import into mitochondrial outer membrane	biological_process	0.35541	1	1	1820	3	14089	Sc_g15052_V2.1A
GO:0090151	establishment of protein localization to mitochondrial membrane	biological_process	0.35541	1	1	1820	3	14089	Sc_g15052_V2.1A
GO:0072519	parasitism	biological_process	0.35693	1	1	1820	3	14089	Sc_g16198_V2.1A
GO:0004478	methionine adenosyltransferase activity	molecular_function	0.35835	1	1	1820	3	14089	Sc_g15253_V2.1A
GO:0006556	S-adenosylmethionine biosynthetic process	biological_process	0.35835	1	1	1820	3	14089	Sc_g15253_V2.1A
GO:0046500	S-adenosylmethionine metabolic process	biological_process	0.35835	1	1	1820	3	14089	Sc_g15253_V2.1A
GO:0005923	bicellular tight junction	cellular_component	0.35861	1	1	1820	3	14089	Sc_g06808_V2.1A
GO:0043296	apical junction complex	cellular_component	0.35861	1	1	1820	3	14089	Sc_g06808_V2.1A
GO:0070160	occluding junction	cellular_component	0.35861	1	1	1820	3	14089	Sc_g06808_V2.1A
GO:0098519	nucleotide phosphatase activity, acting on free nucleotides	molecular_function	0.35876	1	12	1820	53	14089	Sc_g00940_V2.1A,Sc_g08117_V2.1A,Sc_g10401_V2.1A,Sc_g12915_V2.1A,Sc_g11147_V2.1A,Sc_g15491_V2.1A,Sc_g02555_V2.1A,Sc_g15576_V2.1A,Novel03251,Sc_g16300_V2.1A,Novel00163,Sc_g01805_V2.1B
GO:0004719	protein-L-isoaspartate (D-aspartate) O-methyltransferase activity	molecular_function	0.35923	1	5	1820	34	14089	Sc_g13192_V2.1A,Sc_g02110_V2.1A,Sc_g02172_V2.1A,Sc_g15638_V2.1A,Sc_g00881_V2.1A
GO:0019855	calcium channel inhibitor activity	molecular_function	0.35929	1	2	1820	9	14089	Sc_g12585_V2.1A,Novel02812
GO:0005044	scavenger receptor activity	molecular_function	0.3605	1	1	1820	4	14089	Novel04486
GO:0038024	cargo receptor activity	molecular_function	0.3605	1	1	1820	4	14089	Novel04486
GO:0009061	anaerobic respiration	biological_process	0.36211	1	2	1820	10	14089	Novel02035,Sc_g01443_V2.1A
GO:0015947	methane metabolic process	biological_process	0.36211	1	2	1820	10	14089	Novel02035,Sc_g01443_V2.1A
GO:0015948	methanogenesis	biological_process	0.36211	1	2	1820	10	14089	Novel02035,Sc_g01443_V2.1A
GO:0015975	energy derivation by oxidation of reduced inorganic compounds	biological_process	0.36211	1	2	1820	10	14089	Sc_g01443_V2.1A,Novel02035
GO:0043446	cellular alkane metabolic process	biological_process	0.36211	1	2	1820	10	14089	Novel02035,Sc_g01443_V2.1A
GO:0043447	alkane biosynthetic process	biological_process	0.36211	1	2	1820	10	14089	Novel02035,Sc_g01443_V2.1A
GO:0031854	orexigenic neuropeptide QRFP receptor binding	molecular_function	0.36243	1	1	1820	1	14089	Sc_g01177_V2.1A
GO:0048308	organelle inheritance	biological_process	0.36265	1	2	1820	9	14089	Novel00055,Sc_g15998_V2.1A
GO:0007586	digestion	biological_process	0.36288	1	2	1820	8	14089	Sc_g11487_V2.1A,Sc_g02146_V2.1A
GO:0045861	negative regulation of proteolysis	biological_process	0.3639	1	5	1820	36	14089	Sc_g00024_V2.1A,Sc_g06214_V2.1A,Sc_g08993_V2.1A,Sc_g04182_V2.1A,Sc_g09006_V2.1B
GO:0010628	positive regulation of gene expression	biological_process	0.36419	1	7	1820	44	14089	Sc_g01433_V2.1A,Novel02882,Novel00735,Sc_g00653_V2.1A,Novel02287,Novel00531,Sc_g04846_V2.1A
GO:0006915	apoptotic process	biological_process	0.36446	1	7	1820	41	14089	Sc_g02476_V2.1A,Sc_g01763_V2.1A,Novel03215,Sc_g09006_V2.1B,Novel01190,Sc_g13214_V2.1A,Novel02024
GO:0012501	programmed cell death	biological_process	0.36446	1	7	1820	41	14089	Novel03215,Sc_g01763_V2.1A,Sc_g02476_V2.1A,Novel02024,Sc_g13214_V2.1A,Novel01190,Sc_g09006_V2.1B
GO:0007126	meiotic nuclear division	biological_process	0.36474	1	3	1820	17	14089	Novel01113,Sc_g11045_V2.1A,Sc_g05563_V2.1A
GO:1903046	meiotic cell cycle process	biological_process	0.36474	1	3	1820	17	14089	Sc_g05563_V2.1A,Sc_g11045_V2.1A,Novel01113
GO:0034453	microtubule anchoring	biological_process	0.36486	1	5	1820	30	14089	Sc_g02101_V2.1A,Novel00114,Sc_g02714_V2.1A,Sc_g12743_V2.1A,Sc_g01853_V2.1A
GO:0016820	hydrolase activity, acting on acid anhydrides, catalyzing transmembrane movement of substances	molecular_function	0.36581	1	20	1820	112	14089	Sc_g13679_V2.1A,Sc_g15066_V2.1A,Sc_g01798_V2.1A,Sc_g03085_V2.1A,Sc_g14725_V2.1A,Novel03924,Sc_g09376_V2.1A,Sc_g00940_V2.1A,Sc_g06718_V2.1A,Sc_g03450_V2.1A,Sc_g01504_V2.1A,Sc_g06903_V2.1A,Sc_g11003_V2.1A,Sc_g01409_V2.1A,Sc_g02555_V2.1A,Sc_g08070_V2.1A,Sc_g03463_V2.1A,Sc_g12720_V2.1A,Sc_g06744_V2.1A,Sc_g12915_V2.1A
GO:0070566	adenylyltransferase activity	molecular_function	0.36603	1	3	1820	17	14089	Sc_g07930_V2.1A,Novel00993,Sc_g06805_V2.1A
GO:0004751	ribose-5-phosphate isomerase activity	molecular_function	0.36632	1	1	1820	4	14089	Sc_g15577_V2.1A
GO:0009052	pentose-phosphate shunt, non-oxidative branch	biological_process	0.36632	1	1	1820	4	14089	Sc_g15577_V2.1A
GO:0051225	spindle assembly	biological_process	0.3664	1	2	1820	10	14089	Sc_g15749_V2.1A,Sc_g06035_V2.1A
GO:0004871	signal transducer activity	molecular_function	0.36645	1	40	1820	265	14089	Sc_g09165_V2.1A,Sc_g12468_V2.1A,Sc_g05979_V2.1A,Sc_g09650_V2.1A,Novel01241,Sc_g13824_V2.1A,Novel02961,Novel04089,Sc_g05924_V2.1A,Sc_g10787_V2.1A,Novel05147,Sc_g09820_V2.1A,Novel03614,Sc_g03615_V2.1A,Sc_g09267_V2.1A,Sc_g03229_V2.1A,Sc_g05106_V2.1A,Sc_g11576_V2.1A,Sc_g10235_V2.1A,Sc_g07384_V2.1A,Sc_g05804_V2.1A,Sc_g07913_V2.1A,Sc_g16322_V2.1A,Sc_g05947_V2.1A,Novel03477,Sc_g04547_V2.1A,Sc_g01124_V2.…
GO:0015097	mercury ion transmembrane transporter activity	molecular_function	0.36667	1	2	1820	7	14089	Sc_g01912_V2.1A,Sc_g02102_V2.1A
GO:0015694	mercury ion transport	biological_process	0.36667	1	2	1820	7	14089	Sc_g01912_V2.1A,Sc_g02102_V2.1A
GO:0046689	response to mercury ion	biological_process	0.36667	1	2	1820	7	14089	Sc_g02102_V2.1A,Sc_g01912_V2.1A
GO:0050787	detoxification of mercury ion	biological_process	0.36667	1	2	1820	7	14089	Sc_g01912_V2.1A,Sc_g02102_V2.1A
GO:0050852	T cell receptor signaling pathway	biological_process	0.36689	1	1	1820	3	14089	Sc_g01787_V2.1A
GO:0004379	glycylpeptide N-tetradecanoyltransferase activity	molecular_function	0.36809	1	1	1820	4	14089	Sc_g13497_V2.1A
GO:0019107	myristoyltransferase activity	molecular_function	0.36809	1	1	1820	4	14089	Sc_g13497_V2.1A
GO:0016747	transferase activity, transferring acyl groups other than amino-acyl groups	molecular_function	0.36948	1	29	1820	216	14089	Sc_g08656_V2.1A,Sc_g11585_V2.1A,Sc_g00822_V2.1A,Sc_g02059_V2.1A,Sc_g15217_V2.1A,Sc_g15749_V2.1A,Sc_g08723_V2.1A,Novel03152,Sc_g11459_V2.1A,Novel04339,Sc_g05068_V2.1A,Sc_g10223_V2.1A,Sc_g04290_V2.1A,Sc_g03808_V2.1A,Sc_g00501_V2.1A,Sc_g15428_V2.1A,Sc_g13414_V2.1A,Sc_g05026_V2.1A,Sc_g05445_V2.1A,Sc_g12743_V2.1A,Sc_g09564_V2.1A,Sc_g06299_V2.1A,Sc_g13497_V2.1A,Sc_g08025_V2.1A,Sc_g09548_V2.1A,Sc_g14809…
GO:0006606	protein import into nucleus	biological_process	0.36975	1	6	1820	36	14089	Sc_g10591_V2.1A,Sc_g07736_V2.1A,Sc_g02378_V2.1A,Novel01559,Sc_g12720_V2.1A,Sc_g12673_V2.1A
GO:0034504	protein localization to nucleus	biological_process	0.36975	1	6	1820	36	14089	Novel01559,Sc_g12720_V2.1A,Sc_g12673_V2.1A,Sc_g10591_V2.1A,Sc_g02378_V2.1A,Sc_g07736_V2.1A
GO:0044744	protein targeting to nucleus	biological_process	0.36975	1	6	1820	36	14089	Sc_g10591_V2.1A,Sc_g07736_V2.1A,Sc_g02378_V2.1A,Sc_g12720_V2.1A,Novel01559,Sc_g12673_V2.1A
GO:0051170	nuclear import	biological_process	0.36975	1	6	1820	36	14089	Sc_g12673_V2.1A,Sc_g12720_V2.1A,Novel01559,Sc_g02378_V2.1A,Sc_g07736_V2.1A,Sc_g10591_V2.1A
GO:1902593	single-organism nuclear import	biological_process	0.36975	1	6	1820	36	14089	Sc_g12673_V2.1A,Sc_g12720_V2.1A,Novel01559,Sc_g02378_V2.1A,Sc_g07736_V2.1A,Sc_g10591_V2.1A
GO:0044459	plasma membrane part	cellular_component	0.37059	1	14	1820	88	14089	Sc_g14038_V2.1A,Sc_g16130_V2.1A,Novel02024,Sc_g02102_V2.1A,Sc_g02343_V2.1A,Sc_g13472_V2.1A,Sc_g07135_V2.1A,Novel03277,Novel05105,Novel04178,Sc_g13648_V2.1B,Sc_g15448_V2.1A,Sc_g14182_V2.1A,Sc_g12744_V2.1A
GO:0005770	late endosome	cellular_component	0.37083	1	1	1820	3	14089	Sc_g09006_V2.1B
GO:0031902	late endosome membrane	cellular_component	0.37083	1	1	1820	3	14089	Sc_g09006_V2.1B
GO:0045121	membrane raft	cellular_component	0.37083	1	1	1820	3	14089	Sc_g09006_V2.1B
GO:0071986	Ragulator complex	cellular_component	0.37083	1	1	1820	3	14089	Sc_g09006_V2.1B
GO:0042176	regulation of protein catabolic process	biological_process	0.37149	1	5	1820	41	14089	Sc_g06214_V2.1A,Sc_g08993_V2.1A,Sc_g04182_V2.1A,Sc_g03647_V2.1A,Sc_g09709_V2.1A
GO:0003871	5-methyltetrahydropteroyltriglutamate-homocysteine S-methyltransferase activity	molecular_function	0.37162	1	1	1820	3	14089	Sc_g11885_V2.1A
GO:0042085	5-methyltetrahydropteroyltri-L-glutamate-dependent methyltransferase activity	molecular_function	0.37162	1	1	1820	3	14089	Sc_g11885_V2.1A
GO:0009664	plant-type cell wall organization	biological_process	0.37164	1	2	1820	9	14089	Novel05149,Sc_g14350_V2.1A
GO:0071669	plant-type cell wall organization or biogenesis	biological_process	0.37164	1	2	1820	9	14089	Novel05149,Sc_g14350_V2.1A
GO:0019867	outer membrane	cellular_component	0.37193	1	17	1820	116	14089	Sc_g15756_V2.1A,Sc_g09914_V2.1A,Sc_g04685_V2.1A,Sc_g09848_V2.1A,Sc_g14485_V2.1A,Sc_g15052_V2.1A,Sc_g15710_V2.1A,Sc_g07518_V2.1A,Sc_g03648_V2.1A,Sc_g05115_V2.1A,Sc_g06627_V2.1A,Sc_g03920_V2.1A,Sc_g13256_V2.1A,Novel03840,Sc_g12155_V2.1A,Sc_g02824_V2.1A,Novel03307
GO:0019685	photosynthesis, dark reaction	biological_process	0.37211	1	1	1820	3	14089	Sc_g05759_V2.1A
GO:0051287	NAD binding	molecular_function	0.3723	1	17	1820	116	14089	Sc_g06724_V2.1A,Sc_g01905_V2.1A,Sc_g11978_V2.1A,Sc_g12175_V2.1A,Sc_g00600_V2.1A,Sc_g12791_V2.1A,Sc_g02895_V2.1A,Sc_g07957_V2.1A,Novel05099,Sc_g07190_V2.1A,Sc_g06814_V2.1A,Sc_g15695_V2.1A,Sc_g02635_V2.1A,Sc_g03826_V2.1A,Novel01997,Sc_g02265_V2.1A,Sc_g05335_V2.1A
GO:0032880	regulation of protein localization	biological_process	0.37284	1	1	1820	4	14089	Sc_g13736_V2.1A
GO:0051223	regulation of protein transport	biological_process	0.37284	1	1	1820	4	14089	Sc_g13736_V2.1A
GO:0060341	regulation of cellular localization	biological_process	0.37284	1	1	1820	4	14089	Sc_g13736_V2.1A
GO:0070201	regulation of establishment of protein localization	biological_process	0.37284	1	1	1820	4	14089	Sc_g13736_V2.1A
GO:0040011	locomotion	biological_process	0.373	1	18	1820	127	14089	Sc_g07185_V2.1A,Sc_g14215_V2.1A,Sc_g00139_V2.1A,Sc_g10591_V2.1A,Sc_g16198_V2.1A,Sc_g08344_V2.1A,Sc_g03229_V2.1A,Sc_g12080_V2.1A,Novel02961,Sc_g16177_V2.1A,Sc_g08956_V2.1A,Sc_g02706_V2.1A,Sc_g03074_V2.1A,Sc_g14427_V2.1A,Sc_g10538_V2.1A,Sc_g05115_V2.1A,Sc_g10589_V2.1A,Sc_g14436_V2.1B
GO:0033036	macromolecule localization	biological_process	0.37318	1	105	1820	687	14089	Novel04974,Novel01575,Sc_g06730_V2.1A,Novel01559,Sc_g06406_V2.1A,Sc_g15052_V2.1A,Sc_g11806_V2.1A,Sc_g10223_V2.1A,Sc_g14425_V2.1A,Sc_g03796_V2.1A,Novel03477,Sc_g11476_V2.1A,Sc_g05331_V2.1A,Sc_g16534_V2.1A,Novel01966,Sc_g13995_V2.1A,Sc_g09097_V2.1A,Sc_g07703_V2.1A,Sc_g02933_V2.1A,Sc_g10410_V2.1A,Sc_g11929_V2.1A,Sc_g02333_V2.1A,Sc_g00185_V2.1A,Sc_g07736_V2.1A,Sc_g00616_V2.1A,Sc_g04868_V2.1A,Sc_g1351…
GO:0006302	double-strand break repair	biological_process	0.37333	1	5	1820	25	14089	Novel02308,Sc_g14373_V2.1A,Sc_g14623_V2.1A,Sc_g02456_V2.1B,Novel01451
GO:0009067	aspartate family amino acid biosynthetic process	biological_process	0.37471	1	6	1820	35	14089	Sc_g07876_V2.1A,Sc_g13849_V2.1A,Sc_g03906_V2.1A,Sc_g11885_V2.1A,Sc_g02707_V2.1A,Sc_g03815_V2.1A
GO:0000347	THO complex	cellular_component	0.3754	1	2	1820	9	14089	Sc_g02179_V2.1A,Sc_g11960_V2.1A
GO:0051187	cofactor catabolic process	biological_process	0.37544	1	4	1820	25	14089	Sc_g11969_V2.1A,Sc_g11830_V2.1A,Sc_g09004_V2.1A,Sc_g07804_V2.1A
GO:0045333	cellular respiration	biological_process	0.37578	1	11	1820	80	14089	Novel02035,Sc_g13936_V2.1A,Sc_g14513_V2.1A,Sc_g01443_V2.1A,Sc_g07772_V2.1A,Sc_g00810_V2.1A,Sc_g02784_V2.1A,Sc_g11172_V2.1A,Sc_g06549_V2.1A,Sc_g01960_V2.1A,Sc_g09497_V2.1A
GO:0005102	receptor binding	molecular_function	0.37596	1	31	1820	203	14089	Sc_g05005_V2.1A,Sc_g12479_V2.1A,Sc_g08921_V2.1A,Sc_g01404_V2.1A,Sc_g01177_V2.1A,Sc_g16198_V2.1A,Sc_g02270_V2.1A,Sc_g11661_V2.1A,Novel03614,Novel02147,Sc_g15217_V2.1A,Novel00266,Sc_g03229_V2.1A,Sc_g13471_V2.1A,Sc_g08103_V2.1A,Sc_g06176_V2.1A,Sc_g11072_V2.1C,Sc_g04809_V2.1B,Sc_g10195_V2.1A,Sc_g01379_V2.1A,Novel03723,Sc_g05376_V2.1A,Sc_g07939_V2.1A,Sc_g14316_V2.1A,Sc_g01749_V2.1A,Sc_g05115_V2.1A,Sc_…
GO:0007346	regulation of mitotic cell cycle	biological_process	0.37634	1	5	1820	41	14089	Sc_g03647_V2.1A,Sc_g04182_V2.1A,Sc_g08993_V2.1A,Sc_g09709_V2.1A,Sc_g06214_V2.1A
GO:0006814	sodium ion transport	biological_process	0.37695	1	6	1820	39	14089	Sc_g11538_V2.1A,Sc_g14951_V2.1A,Sc_g13417_V2.1A,Novel02770,Sc_g07768_V2.1A,Sc_g03267_V2.1B
GO:0051130	positive regulation of cellular component organization	biological_process	0.37704	1	4	1820	22	14089	Sc_g05037_V2.1A,Novel02024,Sc_g08258_V2.1A,Sc_g07547_V2.1A
GO:0000785	chromatin	cellular_component	0.37805	1	5	1820	32	14089	Sc_g04549_V2.1A,Sc_g16322_V2.1A,Novel00150,Novel02746,Sc_g07883_V2.1A
GO:0044380	protein localization to cytoskeleton	biological_process	0.37953	1	2	1820	8	14089	Sc_g11929_V2.1A,Sc_g05331_V2.1A
GO:0071988	protein localization to spindle pole body	biological_process	0.37953	1	2	1820	8	14089	Sc_g05331_V2.1A,Sc_g11929_V2.1A
GO:0072698	protein localization to microtubule cytoskeleton	biological_process	0.37953	1	2	1820	8	14089	Sc_g11929_V2.1A,Sc_g05331_V2.1A
GO:0004637	phosphoribosylamine-glycine ligase activity	molecular_function	0.38061	1	1	1820	4	14089	Sc_g07792_V2.1A
GO:0006144	purine nucleobase metabolic process	biological_process	0.38061	1	1	1820	4	14089	Sc_g07792_V2.1A
GO:0009113	purine nucleobase biosynthetic process	biological_process	0.38061	1	1	1820	4	14089	Sc_g07792_V2.1A
GO:0008107	galactoside 2-alpha-L-fucosyltransferase activity	molecular_function	0.38248	1	3	1820	15	14089	Sc_g15148_V2.1A,Sc_g15389_V2.1A,Sc_g09797_V2.1A
GO:0031127	alpha-(1,2)-fucosyltransferase activity	molecular_function	0.38248	1	3	1820	15	14089	Sc_g15389_V2.1A,Sc_g09797_V2.1A,Sc_g15148_V2.1A
GO:0065009	regulation of molecular function	biological_process	0.38251	1	13	1820	92	14089	Sc_g00375_V2.1A,Sc_g00024_V2.1A,Sc_g16167_V2.1B,Sc_g09553_V2.1A,Sc_g08993_V2.1A,Sc_g06214_V2.1A,Sc_g00153_V2.1A,Sc_g10202_V2.1A,Novel00266,Sc_g09006_V2.1B,Sc_g04823_V2.1A,Sc_g04182_V2.1A,Sc_g05322_V2.1A
GO:0004932	mating-type factor pheromone receptor activity	molecular_function	0.3828	1	1	1820	4	14089	Novel01241
GO:0016851	magnesium chelatase activity	molecular_function	0.38305	1	1	1820	3	14089	Novel02308
GO:0051002	ligase activity, forming nitrogen-metal bonds	molecular_function	0.38305	1	1	1820	3	14089	Novel02308
GO:0051003	ligase activity, forming nitrogen-metal bonds, forming coordination complexes	molecular_function	0.38305	1	1	1820	3	14089	Novel02308
GO:0006278	RNA-dependent DNA replication	biological_process	0.3834	1	1	1820	1	14089	Sc_g04291_V2.1A
GO:0005047	signal recognition particle binding	molecular_function	0.38342	1	2	1820	10	14089	Sc_g15491_V2.1A,Sc_g08305_V2.1A
GO:0004512	inositol-3-phosphate synthase activity	molecular_function	0.38345	1	1	1820	4	14089	Sc_g04199_V2.1A
GO:0006021	inositol biosynthetic process	biological_process	0.38345	1	1	1820	4	14089	Sc_g04199_V2.1A
GO:0046173	polyol biosynthetic process	biological_process	0.38345	1	1	1820	4	14089	Sc_g04199_V2.1A
GO:0000003	reproduction	biological_process	0.38399	1	23	1820	153	14089	Sc_g11772_V2.1A,Novel03129,Sc_g02146_V2.1A,Sc_g08652_V2.1A,Sc_g00318_V2.1A,Sc_g10648_V2.1A,Novel00125,Sc_g00859_V2.1A,Sc_g07883_V2.1A,Novel01113,Sc_g04549_V2.1A,Sc_g16322_V2.1A,Sc_g05563_V2.1A,Sc_g06832_V2.1A,Novel00150,Sc_g11040_V2.1A,Sc_g08892_V2.1A,Sc_g00382_V2.1A,Sc_g11045_V2.1A,Sc_g07805_V2.1A,Sc_g02714_V2.1A,Sc_g00101_V2.1A,Sc_g14007_V2.1A
GO:0030269	tetrahydromethanopterin S-methyltransferase activity	molecular_function	0.38403	1	1	1820	3	14089	Novel02035
GO:0042086	5-methyl-5,6,7,8-tetrahydromethanopterin-dependent methyltransferase activity	molecular_function	0.38403	1	1	1820	3	14089	Novel02035
GO:2001070	starch binding	molecular_function	0.38461	1	3	1820	16	14089	Sc_g12036_V2.1A,Novel01994,Sc_g14630_V2.1A
GO:0009755	hormone-mediated signaling pathway	biological_process	0.38495	1	2	1820	9	14089	Sc_g07939_V2.1A,Sc_g03328_V2.1A
GO:0032870	cellular response to hormone stimulus	biological_process	0.38495	1	2	1820	9	14089	Sc_g07939_V2.1A,Sc_g03328_V2.1A
GO:0000075	cell cycle checkpoint	biological_process	0.3851	1	5	1820	40	14089	Sc_g11045_V2.1A,Sc_g04182_V2.1A,Sc_g08993_V2.1A,Sc_g05563_V2.1A,Sc_g06214_V2.1A
GO:0016998	cell wall macromolecule catabolic process	biological_process	0.38546	1	3	1820	22	14089	Sc_g09383_V2.1A,Sc_g12622_V2.1A,Sc_g12624_V2.1A
GO:0005681	spliceosomal complex	cellular_component	0.38632	1	6	1820	41	14089	Sc_g00681_V2.1A,Sc_g06428_V2.1A,Sc_g09075_V2.1A,Sc_g05111_V2.1A,Novel02536,Sc_g14033_V2.1A
GO:0031329	regulation of cellular catabolic process	biological_process	0.38638	1	9	1820	70	14089	Sc_g06214_V2.1A,Sc_g06613_V2.1A,Novel04974,Sc_g10589_V2.1A,Sc_g03647_V2.1A,Sc_g04182_V2.1A,Sc_g01177_V2.1A,Sc_g09709_V2.1A,Sc_g08993_V2.1A
GO:0019068	virion assembly	biological_process	0.38668	1	6	1820	40	14089	Novel02453,Sc_g15028_V2.1A,Sc_g03229_V2.1A,Novel02496,Sc_g01052_V2.1A,Sc_g09673_V2.1A
GO:0015886	heme transport	biological_process	0.38685	1	5	1820	25	14089	Sc_g06744_V2.1A,Sc_g13214_V2.1A,Sc_g15550_V2.1A,Sc_g02555_V2.1A,Novel03307
GO:0051181	cofactor transport	biological_process	0.38685	1	5	1820	25	14089	Sc_g13214_V2.1A,Sc_g02555_V2.1A,Sc_g15550_V2.1A,Novel03307,Sc_g06744_V2.1A
GO:1901678	iron coordination entity transport	biological_process	0.38685	1	5	1820	25	14089	Sc_g13214_V2.1A,Sc_g15550_V2.1A,Sc_g02555_V2.1A,Novel03307,Sc_g06744_V2.1A
GO:0004594	pantothenate kinase activity	molecular_function	0.3873	1	1	1820	3	14089	Sc_g04968_V2.1A
GO:0006231	dTMP biosynthetic process	biological_process	0.38746	1	1	1820	3	14089	Sc_g13486_V2.1A
GO:0042083	5,10-methylenetetrahydrofolate-dependent methyltransferase activity	molecular_function	0.38746	1	1	1820	3	14089	Sc_g13486_V2.1A
GO:0046073	dTMP metabolic process	biological_process	0.38746	1	1	1820	3	14089	Sc_g13486_V2.1A
GO:0010565	regulation of cellular ketone metabolic process	biological_process	0.38847	1	1	1820	2	14089	Sc_g02102_V2.1A
GO:0019216	regulation of lipid metabolic process	biological_process	0.38847	1	1	1820	2	14089	Sc_g02102_V2.1A
GO:0019217	regulation of fatty acid metabolic process	biological_process	0.38847	1	1	1820	2	14089	Sc_g02102_V2.1A
GO:0009063	cellular amino acid catabolic process	biological_process	0.3885	1	4	1820	22	14089	Sc_g06549_V2.1A,Sc_g06453_V2.1A,Novel01415,Sc_g07772_V2.1A
GO:0019915	lipid storage	biological_process	0.38877	1	2	1820	8	14089	Sc_g06694_V2.1A,Sc_g12833_V2.1A
GO:0005852	eukaryotic translation initiation factor 3 complex	cellular_component	0.38888	1	5	1820	28	14089	Novel02364,Sc_g14858_V2.1A,Sc_g08305_V2.1A,Sc_g02684_V2.1A,Sc_g16130_V2.1A
GO:0030258	lipid modification	biological_process	0.38891	1	5	1820	31	14089	Sc_g11094_V2.1A,Sc_g08077_V2.1A,Sc_g15194_V2.1A,Sc_g13840_V2.1A,Sc_g05068_V2.1A
GO:0005247	voltage-gated chloride channel activity	molecular_function	0.38989	1	3	1820	16	14089	Sc_g14215_V2.1A,Sc_g03992_V2.1A,Sc_g02992_V2.1A
GO:0005254	chloride channel activity	molecular_function	0.38989	1	3	1820	16	14089	Sc_g02992_V2.1A,Sc_g03992_V2.1A,Sc_g14215_V2.1A
GO:0008308	voltage-gated anion channel activity	molecular_function	0.38989	1	3	1820	16	14089	Sc_g14215_V2.1A,Sc_g03992_V2.1A,Sc_g02992_V2.1A
GO:0015108	chloride transmembrane transporter activity	molecular_function	0.38989	1	3	1820	16	14089	Sc_g02992_V2.1A,Sc_g03992_V2.1A,Sc_g14215_V2.1A
GO:0008374	O-acyltransferase activity	molecular_function	0.39007	1	6	1820	39	14089	Sc_g08025_V2.1A,Sc_g10223_V2.1A,Sc_g09564_V2.1A,Sc_g00822_V2.1A,Sc_g11585_V2.1A,Sc_g04290_V2.1A
GO:0008234	cysteine-type peptidase activity	molecular_function	0.39045	1	20	1820	125	14089	Novel03482,Sc_g16172_V2.1A,Sc_g01408_V2.1A,Novel04183,Sc_g13679_V2.1A,Sc_g03712_V2.1A,Sc_g11644_V2.1A,Sc_g10235_V2.1A,Novel04981,Sc_g08018_V2.1B,Novel00792,Novel02038,Novel03215,Sc_g03796_V2.1A,Sc_g14316_V2.1A,Sc_g12102_V2.1A,Sc_g05681_V2.1A,Sc_g13481_V2.1A,Novel03360,Sc_g09756_V2.1A
GO:0005751	mitochondrial respiratory chain complex IV	cellular_component	0.39061	1	1	1820	5	14089	Sc_g01787_V2.1A
GO:0045277	respiratory chain complex IV	cellular_component	0.39061	1	1	1820	5	14089	Sc_g01787_V2.1A
GO:0051716	cellular response to stimulus	biological_process	0.39078	1	163	1820	1093	14089	Sc_g02456_V2.1B,Novel03815,Sc_g06257_V2.1A,Sc_g16347_V2.1A,Sc_g10401_V2.1A,Novel04874,Novel03759,Sc_g13471_V2.1A,Sc_g02489_V2.1A,Sc_g15884_V2.1A,Sc_g10195_V2.1A,Novel00258,Sc_g15253_V2.1A,Novel02308,Sc_g08344_V2.1A,Sc_g09978_V2.1A,Sc_g13448_V2.1A,Sc_g07429_V2.1A,Sc_g09376_V2.1A,Novel03862,Sc_g04426_V2.1A,Sc_g00612_V2.1A,Sc_g12468_V2.1A,Sc_g14623_V2.1A,Sc_g01433_V2.1A,Sc_g13545_V2.1A,Sc_g13824_V2.…
GO:0048519	negative regulation of biological process	biological_process	0.3918	1	21	1820	148	14089	Sc_g01763_V2.1A,Novel03984,Novel01190,Sc_g11045_V2.1A,Sc_g02110_V2.1A,Sc_g13214_V2.1A,Novel04714,Novel05062,Sc_g08993_V2.1A,Sc_g00053_V2.1A,Novel03215,Sc_g00998_V2.1A,Sc_g09006_V2.1B,Sc_g04182_V2.1A,Sc_g05563_V2.1A,Sc_g16167_V2.1B,Sc_g00024_V2.1A,Sc_g09553_V2.1A,Sc_g01970_V2.1A,Sc_g06214_V2.1A,Novel04927
GO:0019062	virion attachment to host cell	biological_process	0.39455	1	2	1820	10	14089	Sc_g10895_V2.1A,Sc_g13146_V2.1A
GO:0044650	adhesion of symbiont to host cell	biological_process	0.39455	1	2	1820	10	14089	Sc_g13146_V2.1A,Sc_g10895_V2.1A
GO:0017003	protein-heme linkage	biological_process	0.39469	1	1	1820	3	14089	Sc_g15098_V2.1A
GO:0008250	oligosaccharyltransferase complex	cellular_component	0.39487	1	1	1820	4	14089	Sc_g12246_V2.1A
GO:0030313	cell envelope	cellular_component	0.39582	1	3	1820	17	14089	Sc_g14485_V2.1A,Sc_g07185_V2.1A,Sc_g12080_V2.1A
GO:0043161	proteasome-mediated ubiquitin-dependent protein catabolic process	biological_process	0.396	1	5	1820	41	14089	Sc_g09709_V2.1A,Sc_g04182_V2.1A,Sc_g03647_V2.1A,Sc_g08993_V2.1A,Sc_g06214_V2.1A
GO:0004133	glycogen debranching enzyme activity	molecular_function	0.3967	1	1	1820	3	14089	Sc_g12036_V2.1A
GO:0004134	4-alpha-glucanotransferase activity	molecular_function	0.3967	1	1	1820	3	14089	Sc_g12036_V2.1A
GO:0006777	Mo-molybdopterin cofactor biosynthetic process	biological_process	0.39673	1	4	1820	21	14089	Sc_g00940_V2.1A,Sc_g00752_V2.1B,Sc_g02797_V2.1A,Sc_g02555_V2.1A
GO:0019720	Mo-molybdopterin cofactor metabolic process	biological_process	0.39673	1	4	1820	21	14089	Sc_g00940_V2.1A,Sc_g00752_V2.1B,Sc_g02797_V2.1A,Sc_g02555_V2.1A
GO:0000778	condensed nuclear chromosome kinetochore	cellular_component	0.39778	1	5	1820	32	14089	Sc_g02101_V2.1A,Novel00114,Sc_g02714_V2.1A,Sc_g01853_V2.1A,Sc_g12743_V2.1A
GO:0000780	condensed nuclear chromosome, centromeric region	cellular_component	0.39778	1	5	1820	32	14089	Sc_g12743_V2.1A,Sc_g01853_V2.1A,Sc_g02101_V2.1A,Novel00114,Sc_g02714_V2.1A
GO:0000942	condensed nuclear chromosome outer kinetochore	cellular_component	0.39778	1	5	1820	32	14089	Novel00114,Sc_g02714_V2.1A,Sc_g02101_V2.1A,Sc_g12743_V2.1A,Sc_g01853_V2.1A
GO:0042729	DASH complex	cellular_component	0.39778	1	5	1820	32	14089	Sc_g02714_V2.1A,Novel00114,Sc_g02101_V2.1A,Sc_g12743_V2.1A,Sc_g01853_V2.1A
GO:0061687	detoxification of inorganic compound	biological_process	0.39805	1	2	1820	8	14089	Sc_g01912_V2.1A,Sc_g02102_V2.1A
GO:0098754	detoxification	biological_process	0.39805	1	2	1820	8	14089	Sc_g02102_V2.1A,Sc_g01912_V2.1A
GO:1990267	response to transition metal nanoparticle	biological_process	0.39805	1	2	1820	8	14089	Sc_g02102_V2.1A,Sc_g01912_V2.1A
GO:0044283	small molecule biosynthetic process	biological_process	0.39824	1	45	1820	312	14089	Sc_g02059_V2.1A,Sc_g04515_V2.1A,Sc_g08723_V2.1A,Sc_g13117_V2.1A,Sc_g14645_V2.1A,Sc_g03591_V2.1A,Sc_g04199_V2.1A,Novel05099,Sc_g04657_V2.1A,Novel03477,Sc_g01258_V2.1A,Sc_g07876_V2.1A,Sc_g09736_V2.1A,Sc_g11885_V2.1A,Sc_g03039_V2.1A,Sc_g02265_V2.1A,Sc_g04396_V2.1A,Sc_g06408_V2.1A,Sc_g14182_V2.1A,Sc_g00613_V2.1A,Sc_g14809_V2.1A,Sc_g15076_V2.1A,Sc_g09548_V2.1A,Sc_g13849_V2.1A,Sc_g15749_V2.1A,Sc_g06702…
GO:0009790	embryo development	biological_process	0.39968	1	2	1820	8	14089	Novel04974,Sc_g03906_V2.1A
GO:0009086	methionine biosynthetic process	biological_process	0.40064	1	1	1820	3	14089	Sc_g11885_V2.1A
GO:0006073	cellular glucan metabolic process	biological_process	0.40119	1	12	1820	71	14089	Sc_g14038_V2.1A,Sc_g03139_V2.1A,Sc_g04823_V2.1A,Sc_g08305_V2.1A,Sc_g02102_V2.1A,Sc_g08971_V2.1A,Sc_g07164_V2.1A,Novel02028,Sc_g02343_V2.1A,Sc_g03410_V2.1A,Sc_g13648_V2.1B,Sc_g11268_V2.1A
GO:0044042	glucan metabolic process	biological_process	0.40119	1	12	1820	71	14089	Sc_g08971_V2.1A,Sc_g07164_V2.1A,Sc_g02343_V2.1A,Novel02028,Sc_g03410_V2.1A,Sc_g13648_V2.1B,Sc_g11268_V2.1A,Sc_g14038_V2.1A,Sc_g04823_V2.1A,Sc_g03139_V2.1A,Sc_g08305_V2.1A,Sc_g02102_V2.1A
GO:0006904	vesicle docking involved in exocytosis	biological_process	0.40149	1	4	1820	23	14089	Sc_g09062_V2.1A,Sc_g00053_V2.1A,Sc_g03029_V2.1A,Sc_g13516_V2.1A
GO:0070887	cellular response to chemical stimulus	biological_process	0.40293	1	4	1820	20	14089	Sc_g01329_V2.1A,Sc_g08507_V2.1A,Sc_g07939_V2.1A,Sc_g03328_V2.1A
GO:0016298	lipase activity	molecular_function	0.40306	1	5	1820	27	14089	Sc_g06357_V2.1A,Sc_g14366_V2.1A,Sc_g13465_V2.1A,Novel03321,Sc_g13067_V2.1A
GO:0006269	DNA replication, synthesis of RNA primer	biological_process	0.40431	1	2	1820	10	14089	Sc_g08571_V2.1A,Sc_g09541_V2.1A
GO:0006553	lysine metabolic process	biological_process	0.40458	1	4	1820	22	14089	Sc_g03906_V2.1A,Sc_g02707_V2.1A,Sc_g13849_V2.1A,Sc_g07876_V2.1A
GO:0032403	protein complex binding	molecular_function	0.4051	1	27	1820	155	14089	Sc_g03085_V2.1A,Sc_g08347_V2.1A,Sc_g11283_V2.1A,Sc_g08344_V2.1A,Sc_g16165_V2.1A,Sc_g16167_V2.1B,Novel02867,Sc_g14858_V2.1A,Novel03251,Sc_g06114_V2.1A,Sc_g00564_V2.1A,Sc_g15066_V2.1A,Sc_g08459_V2.1A,Sc_g01258_V2.1A,Sc_g14436_V2.1B,Sc_g06048_V2.1A,Sc_g00318_V2.1A,Sc_g07815_V2.1A,Sc_g07063_V2.1A,Sc_g15927_V2.1A,Sc_g11929_V2.1A,Sc_g06262_V2.1A,Sc_g09399_V2.1A,Sc_g06455_V2.1A,Sc_g02573_V2.1A,Sc_g08103…
GO:0016746	transferase activity, transferring acyl groups	molecular_function	0.40511	1	38	1820	281	14089	Sc_g14809_V2.1A,Sc_g09548_V2.1A,Sc_g01255_V2.1A,Sc_g06299_V2.1A,Sc_g12743_V2.1A,Sc_g05026_V2.1A,Sc_g05068_V2.1A,Sc_g10223_V2.1A,Novel04974,Novel02470,Sc_g08723_V2.1A,Sc_g02059_V2.1A,Sc_g15217_V2.1A,Novel00781,Sc_g08656_V2.1A,Sc_g11585_V2.1A,Sc_g00822_V2.1A,Sc_g00284_V2.1A,Sc_g15424_V2.1A,Sc_g08025_V2.1A,Sc_g08402_V2.1A,Sc_g01108_V2.1A,Sc_g08792_V2.1A,Sc_g13497_V2.1A,Sc_g05445_V2.1A,Sc_g09564_V2.1…
GO:0031423	hexon binding	molecular_function	0.40512	1	2	1820	11	14089	Sc_g11044_V2.1A,Sc_g08699_V2.1A
GO:0015267	channel activity	molecular_function	0.40519	1	25	1820	168	14089	Sc_g08047_V2.1A,Sc_g13384_V2.1A,Sc_g07876_V2.1A,Sc_g12290_V2.1A,Sc_g05331_V2.1A,Sc_g03974_V2.1A,Sc_g03353_V2.1A,Sc_g14215_V2.1A,Sc_g07267_V2.1A,Sc_g14315_V2.1A,Sc_g14931_V2.1A,Sc_g07913_V2.1A,Sc_g10824_V2.1A,Sc_g03992_V2.1A,Sc_g13327_V2.1A,Sc_g16364_V2.1A,Sc_g12594_V2.1A,Sc_g02534_V2.1A,Sc_g11841_V2.1A,Sc_g08305_V2.1A,Sc_g01905_V2.1A,Sc_g02992_V2.1A,Sc_g04515_V2.1A,Sc_g03615_V2.1A,Novel04313
GO:0022803	passive transmembrane transporter activity	molecular_function	0.40519	1	25	1820	168	14089	Sc_g10824_V2.1A,Sc_g07913_V2.1A,Sc_g14931_V2.1A,Sc_g14315_V2.1A,Sc_g14215_V2.1A,Sc_g07267_V2.1A,Sc_g03353_V2.1A,Sc_g03974_V2.1A,Sc_g03615_V2.1A,Novel04313,Sc_g04515_V2.1A,Sc_g02992_V2.1A,Sc_g08305_V2.1A,Sc_g01905_V2.1A,Sc_g02534_V2.1A,Sc_g11841_V2.1A,Sc_g16364_V2.1A,Sc_g12594_V2.1A,Sc_g03992_V2.1A,Sc_g13327_V2.1A,Sc_g05331_V2.1A,Sc_g07876_V2.1A,Sc_g12290_V2.1A,Sc_g13384_V2.1A,Sc_g08047_V2.1A
GO:0005578	proteinaceous extracellular matrix	cellular_component	0.40668	1	7	1820	52	14089	Sc_g00135_V2.1A,Sc_g02185_V2.1A,Sc_g13448_V2.1A,Novel03318,Novel04768,Sc_g08669_V2.1A,Sc_g13417_V2.1A
GO:0048038	quinone binding	molecular_function	0.40677	1	2	1820	10	14089	Sc_g12753_V2.1A,Sc_g05335_V2.1A
GO:0005813	centrosome	cellular_component	0.40781	1	1	1820	3	14089	Sc_g04057_V2.1A
GO:0007052	mitotic spindle organization	biological_process	0.40781	1	1	1820	3	14089	Sc_g04057_V2.1A
GO:0031122	cytoplasmic microtubule organization	biological_process	0.40781	1	1	1820	3	14089	Sc_g04057_V2.1A
GO:0035058	nonmotile primary cilium assembly	biological_process	0.40781	1	1	1820	3	14089	Sc_g04057_V2.1A
GO:0044441	ciliary part	cellular_component	0.40781	1	1	1820	3	14089	Sc_g04057_V2.1A
GO:0097546	ciliary base	cellular_component	0.40781	1	1	1820	3	14089	Sc_g04057_V2.1A
GO:0043566	structure-specific DNA binding	molecular_function	0.40874	1	13	1820	83	14089	Sc_g03826_V2.1A,Sc_g05380_V2.1A,Novel02281,Sc_g02406_V2.1A,Sc_g01798_V2.1A,Novel00781,Sc_g14347_V2.1A,Sc_g09376_V2.1A,Novel01624,Sc_g13050_V2.1A,Sc_g15884_V2.1A,Novel02845,Sc_g00832_V2.1A
GO:0008531	riboflavin kinase activity	molecular_function	0.40892	1	1	1820	4	14089	Sc_g02080_V2.1A
GO:0004675	transmembrane receptor protein serine/threonine kinase activity	molecular_function	0.40963	1	2	1820	10	14089	Sc_g10787_V2.1A,Sc_g16322_V2.1A
GO:0006888	ER to Golgi vesicle-mediated transport	biological_process	0.40974	1	5	1820	28	14089	Sc_g07581_V2.1A,Sc_g04440_V2.1A,Sc_g06406_V2.1A,Sc_g02333_V2.1A,Sc_g09971_V2.1A
GO:0009101	glycoprotein biosynthetic process	biological_process	0.40994	1	7	1820	45	14089	Sc_g03242_V2.1A,Sc_g14379_V2.1A,Sc_g01485_V2.1A,Novel03635,Sc_g01229_V2.1A,Sc_g13702_V2.1A,Sc_g16065_V2.1A
GO:0005986	sucrose biosynthetic process	biological_process	0.41055	1	1	1820	4	14089	Sc_g03846_V2.1A
GO:0050307	sucrose-phosphate phosphatase activity	molecular_function	0.41055	1	1	1820	4	14089	Sc_g03846_V2.1A
GO:0009893	positive regulation of metabolic process	biological_process	0.41132	1	12	1820	84	14089	Sc_g10589_V2.1A,Novel04974,Sc_g04846_V2.1A,Novel02287,Sc_g06613_V2.1A,Sc_g01433_V2.1A,Sc_g08993_V2.1A,Novel00531,Sc_g01177_V2.1A,Novel02882,Sc_g00653_V2.1A,Novel00735
GO:0042597	periplasmic space	cellular_component	0.41197	1	4	1820	24	14089	Novel00658,Sc_g07185_V2.1A,Sc_g12080_V2.1A,Sc_g09541_V2.1A
GO:0008565	protein transporter activity	molecular_function	0.412	1	8	1820	50	14089	Novel03709,Sc_g02254_V2.1A,Sc_g06357_V2.1A,Sc_g07703_V2.1A,Sc_g13119_V2.1A,Sc_g01052_V2.1A,Sc_g13597_V2.1A,Sc_g12720_V2.1A
GO:0005253	anion channel activity	molecular_function	0.41251	1	3	1820	17	14089	Sc_g02992_V2.1A,Sc_g03992_V2.1A,Sc_g14215_V2.1A
GO:0006935	chemotaxis	biological_process	0.41326	1	6	1820	44	14089	Sc_g16198_V2.1A,Sc_g10589_V2.1A,Novel02961,Sc_g08956_V2.1A,Sc_g02706_V2.1A,Sc_g08344_V2.1A
GO:0004482	mRNA (guanine-N7-)-methyltransferase activity	molecular_function	0.41488	1	1	1820	4	14089	Sc_g08851_V2.1A
GO:0045786	negative regulation of cell cycle	biological_process	0.41515	1	5	1820	41	14089	Sc_g06214_V2.1A,Sc_g11045_V2.1A,Sc_g08993_V2.1A,Sc_g05563_V2.1A,Sc_g04182_V2.1A
GO:0015103	inorganic anion transmembrane transporter activity	molecular_function	0.41592	1	5	1820	31	14089	Sc_g04018_V2.1A,Sc_g02992_V2.1A,Sc_g03992_V2.1A,Sc_g13833_V2.1A,Sc_g14215_V2.1A
GO:0098803	respiratory chain complex	cellular_component	0.4164	1	4	1820	29	14089	Sc_g07072_V2.1A,Sc_g15265_V2.1A,Sc_g15260_V2.1A,Sc_g01787_V2.1A
GO:0042262	DNA protection	biological_process	0.41657	1	1	1820	4	14089	Novel00781
GO:0034219	carbohydrate transmembrane transport	biological_process	0.41675	1	1	1820	4	14089	Sc_g01007_V2.1A
GO:0004623	phospholipase A2 activity	molecular_function	0.41763	1	1	1820	4	14089	Sc_g13465_V2.1A
GO:0030507	spectrin binding	molecular_function	0.41802	1	1	1820	3	14089	Novel02106
GO:0019670	anaerobic glutamate catabolic process	biological_process	0.41834	1	1	1820	3	14089	Sc_g07772_V2.1A
GO:0050097	methylaspartate mutase activity	molecular_function	0.41834	1	1	1820	3	14089	Sc_g07772_V2.1A
GO:0004366	glycerol-3-phosphate O-acyltransferase activity	molecular_function	0.41841	1	1	1820	4	14089	Sc_g08025_V2.1A
GO:0006032	chitin catabolic process	biological_process	0.41875	1	3	1820	21	14089	Sc_g05115_V2.1A,Sc_g12624_V2.1A,Sc_g12622_V2.1A
GO:0046348	amino sugar catabolic process	biological_process	0.41875	1	3	1820	21	14089	Sc_g12624_V2.1A,Sc_g05115_V2.1A,Sc_g12622_V2.1A
GO:1901072	glucosamine-containing compound catabolic process	biological_process	0.41875	1	3	1820	21	14089	Sc_g12624_V2.1A,Sc_g05115_V2.1A,Sc_g12622_V2.1A
GO:0004520	endodeoxyribonuclease activity	molecular_function	0.41888	1	6	1820	39	14089	Sc_g04557_V2.1A,Sc_g13417_V2.1A,Sc_g10813_V2.1A,Novel02845,Sc_g11715_V2.1A,Sc_g09922_V2.1A
GO:0015980	energy derivation by oxidation of organic compounds	biological_process	0.41981	1	12	1820	89	14089	Sc_g07164_V2.1A,Sc_g01443_V2.1A,Sc_g13936_V2.1A,Sc_g14513_V2.1A,Novel02035,Sc_g01960_V2.1A,Sc_g06549_V2.1A,Sc_g09497_V2.1A,Sc_g11172_V2.1A,Sc_g02784_V2.1A,Sc_g07772_V2.1A,Sc_g00810_V2.1A
GO:0030278	regulation of ossification	biological_process	0.42243	1	1	1820	5	14089	Sc_g00795_V2.1F
GO:0009416	response to light stimulus	biological_process	0.42291	1	4	1820	21	14089	Sc_g08103_V2.1A,Sc_g16198_V2.1A,Novel00266,Sc_g01379_V2.1A
GO:1901070	guanosine-containing compound biosynthetic process	biological_process	0.42297	1	2	1820	12	14089	Novel02972,Sc_g05251_V2.1A
GO:0034061	DNA polymerase activity	molecular_function	0.423	1	16	1820	98	14089	Sc_g13050_V2.1A,Sc_g14117_V2.1A,Sc_g14790_V2.1A,Sc_g04941_V2.1A,Sc_g08656_V2.1A,Sc_g06039_V2.1A,Sc_g02797_V2.1A,Sc_g04802_V2.1A,Novel02914,Novel00327,Sc_g09110_V2.1A,Sc_g04291_V2.1A,Novel03762,Sc_g13214_V2.1A,Sc_g02512_V2.1A,Sc_g03796_V2.1A
GO:0004579	dolichyl-diphosphooligosaccharide-protein glycotransferase activity	molecular_function	0.42357	1	1	1820	4	14089	Sc_g12246_V2.1A
GO:0004197	cysteine-type endopeptidase activity	molecular_function	0.42389	1	14	1820	85	14089	Novel04183,Novel03482,Sc_g01408_V2.1A,Novel00792,Novel02038,Sc_g03796_V2.1A,Sc_g12102_V2.1A,Sc_g11644_V2.1A,Sc_g03712_V2.1A,Sc_g05681_V2.1A,Sc_g13679_V2.1A,Sc_g10235_V2.1A,Novel04981,Sc_g09756_V2.1A
GO:1902589	single-organism organelle organization	biological_process	0.42411	1	43	1820	300	14089	Sc_g12562_V2.1A,Sc_g04182_V2.1A,Sc_g02123_V2.1A,Novel00114,Sc_g01258_V2.1A,Sc_g05331_V2.1A,Sc_g00053_V2.1A,Sc_g05550_V2.1A,Sc_g11045_V2.1A,Sc_g12743_V2.1A,Sc_g11929_V2.1A,Sc_g05037_V2.1A,Novel00312,Sc_g07547_V2.1A,Novel00481,Sc_g15052_V2.1A,Sc_g04671_V2.1B,Sc_g01853_V2.1A,Sc_g03647_V2.1A,Sc_g04057_V2.1A,Sc_g05563_V2.1A,Novel01113,Sc_g03648_V2.1A,Novel02160,Novel05062,Sc_g08993_V2.1A,Sc_g02714_V2.…
GO:0071495	cellular response to endogenous stimulus	biological_process	0.42412	1	2	1820	10	14089	Sc_g03328_V2.1A,Sc_g07939_V2.1A
GO:0006558	L-phenylalanine metabolic process	biological_process	0.42446	1	1	1820	4	14089	Novel03477
GO:1902221	erythrose 4-phosphate/phosphoenolpyruvate family amino acid metabolic process	biological_process	0.42446	1	1	1820	4	14089	Novel03477
GO:0007017	microtubule-based process	biological_process	0.42687	1	26	1820	145	14089	Sc_g12743_V2.1A,Sc_g06035_V2.1A,Sc_g06262_V2.1A,Sc_g11929_V2.1A,Sc_g09399_V2.1A,Sc_g06455_V2.1A,Sc_g02714_V2.1A,Sc_g01258_V2.1A,Sc_g05331_V2.1A,Sc_g06048_V2.1A,Sc_g00318_V2.1A,Sc_g12562_V2.1A,Sc_g04057_V2.1A,Novel00114,Sc_g07063_V2.1A,Sc_g01853_V2.1A,Sc_g06114_V2.1A,Sc_g00564_V2.1A,Sc_g02101_V2.1A,Sc_g08258_V2.1A,Sc_g05037_V2.1A,Sc_g15749_V2.1A,Sc_g11283_V2.1A,Sc_g08347_V2.1A,Sc_g08344_V2.1A,Sc_g…
GO:0042546	cell wall biogenesis	biological_process	0.42761	1	5	1820	30	14089	Sc_g15148_V2.1A,Sc_g14350_V2.1A,Novel04974,Sc_g09797_V2.1A,Sc_g15389_V2.1A
GO:0015932	nucleobase-containing compound transmembrane transporter activity	molecular_function	0.42777	1	3	1820	19	14089	Sc_g00616_V2.1A,Sc_g14063_V2.1A,Sc_g13214_V2.1A
GO:0019083	viral transcription	biological_process	0.42778	1	2	1820	10	14089	Sc_g03463_V2.1A,Sc_g06744_V2.1A
GO:0031123	RNA 3'-end processing	biological_process	0.42803	1	3	1820	18	14089	Sc_g06348_V2.1A,Sc_g04368_V2.1A,Sc_g07075_V2.1A
GO:0009617	response to bacterium	biological_process	0.42826	1	9	1820	60	14089	Novel02973,Sc_g09553_V2.1A,Novel02252,Sc_g00293_V2.1A,Sc_g00795_V2.1F,Sc_g04819_V2.1A,Sc_g06613_V2.1A,Novel02605,Novel01317
GO:0042742	defense response to bacterium	biological_process	0.42826	1	9	1820	60	14089	Novel02973,Sc_g04819_V2.1A,Sc_g00795_V2.1F,Novel02252,Sc_g09553_V2.1A,Sc_g00293_V2.1A,Sc_g06613_V2.1A,Novel01317,Novel02605
GO:0016866	intramolecular transferase activity	molecular_function	0.42853	1	7	1820	52	14089	Sc_g08035_V2.1B,Sc_g09922_V2.1A,Sc_g12043_V2.1A,Sc_g07772_V2.1A,Sc_g06730_V2.1A,Sc_g04146_V2.1A,Sc_g13134_V2.1A
GO:0003887	DNA-directed DNA polymerase activity	molecular_function	0.42859	1	14	1820	87	14089	Novel02914,Sc_g02512_V2.1A,Novel03762,Sc_g13214_V2.1A,Sc_g14117_V2.1A,Sc_g14790_V2.1A,Sc_g13050_V2.1A,Sc_g09110_V2.1A,Sc_g06039_V2.1A,Sc_g02797_V2.1A,Sc_g08656_V2.1A,Sc_g04941_V2.1A,Sc_g04802_V2.1A,Sc_g03796_V2.1A
GO:0006570	tyrosine metabolic process	biological_process	0.42867	1	1	1820	4	14089	Sc_g02265_V2.1A
GO:0001664	G-protein coupled receptor binding	molecular_function	0.42977	1	2	1820	8	14089	Sc_g08034_V2.1A,Sc_g01177_V2.1A
GO:0009252	peptidoglycan biosynthetic process	biological_process	0.42989	1	1	1820	5	14089	Novel04974
GO:0045944	positive regulation of transcription from RNA polymerase II promoter	biological_process	0.43012	1	3	1820	18	14089	Sc_g01433_V2.1A,Novel02287,Novel00531
GO:0003905	alkylbase DNA N-glycosylase activity	molecular_function	0.43107	1	1	1820	3	14089	Sc_g03615_V2.1A
GO:0004064	arylesterase activity	molecular_function	0.43165	1	2	1820	10	14089	Sc_g00421_V2.1A,Sc_g07598_V2.1A
GO:0016604	nuclear body	cellular_component	0.43226	1	1	1820	4	14089	Sc_g01433_V2.1A
GO:0016607	nuclear speck	cellular_component	0.43226	1	1	1820	4	14089	Sc_g01433_V2.1A
GO:0044877	macromolecular complex binding	molecular_function	0.4325	1	36	1820	220	14089	Sc_g09460_V2.1A,Sc_g16165_V2.1A,Sc_g08344_V2.1A,Sc_g03085_V2.1A,Sc_g08459_V2.1A,Sc_g15066_V2.1A,Novel03251,Sc_g16167_V2.1B,Sc_g07063_V2.1A,Sc_g06048_V2.1A,Sc_g01258_V2.1A,Sc_g14436_V2.1B,Sc_g10378_V2.1B,Sc_g04950_V2.1A,Sc_g09399_V2.1A,Sc_g11929_V2.1A,Sc_g06262_V2.1A,Sc_g15927_V2.1A,Sc_g08347_V2.1A,Sc_g03540_V2.1A,Sc_g11283_V2.1A,Sc_g08305_V2.1A,Sc_g00564_V2.1A,Sc_g06114_V2.1A,Sc_g14858_V2.1A,Nove…
GO:0004832	valine-tRNA ligase activity	molecular_function	0.4327	1	1	1820	3	14089	Sc_g02824_V2.1A
GO:0006438	valyl-tRNA aminoacylation	biological_process	0.4327	1	1	1820	3	14089	Sc_g02824_V2.1A
GO:0008378	galactosyltransferase activity	molecular_function	0.43276	1	2	1820	12	14089	Sc_g01485_V2.1A,Sc_g04040_V2.1A
GO:0004713	protein tyrosine kinase activity	molecular_function	0.43304	1	1	1820	5	14089	Sc_g05924_V2.1A
GO:0009100	glycoprotein metabolic process	biological_process	0.43363	1	7	1820	46	14089	Novel03635,Sc_g01229_V2.1A,Sc_g16065_V2.1A,Sc_g13702_V2.1A,Sc_g14379_V2.1A,Sc_g01485_V2.1A,Sc_g03242_V2.1A
GO:0032502	developmental process	biological_process	0.4346	1	38	1820	275	14089	Sc_g04809_V2.1B,Sc_g08892_V2.1A,Sc_g00382_V2.1A,Sc_g07805_V2.1A,Novel04551,Novel00125,Sc_g06814_V2.1A,Sc_g00859_V2.1A,Sc_g01258_V2.1A,Sc_g04846_V2.1A,Sc_g14630_V2.1A,Sc_g06912_V2.1A,Sc_g13498_V2.1A,Novel02882,Sc_g07185_V2.1A,Novel04178,Sc_g10210_V2.1A,Novel04974,Novel03054,Sc_g08344_V2.1A,Sc_g14263_V2.1A,Sc_g01763_V2.1A,Sc_g11040_V2.1A,Sc_g13214_V2.1A,Sc_g14007_V2.1A,Sc_g08956_V2.1A,Sc_g11072_V2.…
GO:0016255	attachment of GPI anchor to protein	biological_process	0.43576	1	1	1820	4	14089	Sc_g07396_V2.1A
GO:0042752	regulation of circadian rhythm	biological_process	0.43589	1	1	1820	3	14089	Sc_g02110_V2.1A
GO:0042754	negative regulation of circadian rhythm	biological_process	0.43589	1	1	1820	3	14089	Sc_g02110_V2.1A
GO:0007094	mitotic spindle assembly checkpoint	biological_process	0.43614	1	3	1820	28	14089	Sc_g06214_V2.1A,Sc_g08993_V2.1A,Sc_g04182_V2.1A
GO:0009895	negative regulation of catabolic process	biological_process	0.43614	1	3	1820	28	14089	Sc_g06214_V2.1A,Sc_g08993_V2.1A,Sc_g04182_V2.1A
GO:0031330	negative regulation of cellular catabolic process	biological_process	0.43614	1	3	1820	28	14089	Sc_g06214_V2.1A,Sc_g04182_V2.1A,Sc_g08993_V2.1A
GO:0031396	regulation of protein ubiquitination	biological_process	0.43614	1	3	1820	28	14089	Sc_g04182_V2.1A,Sc_g08993_V2.1A,Sc_g06214_V2.1A
GO:0031397	negative regulation of protein ubiquitination	biological_process	0.43614	1	3	1820	28	14089	Sc_g08993_V2.1A,Sc_g04182_V2.1A,Sc_g06214_V2.1A
GO:0031577	spindle checkpoint	biological_process	0.43614	1	3	1820	28	14089	Sc_g08993_V2.1A,Sc_g04182_V2.1A,Sc_g06214_V2.1A
GO:0032435	negative regulation of proteasomal ubiquitin-dependent protein catabolic process	biological_process	0.43614	1	3	1820	28	14089	Sc_g06214_V2.1A,Sc_g08993_V2.1A,Sc_g04182_V2.1A
GO:0033046	negative regulation of sister chromatid segregation	biological_process	0.43614	1	3	1820	28	14089	Sc_g06214_V2.1A,Sc_g04182_V2.1A,Sc_g08993_V2.1A
GO:0033048	negative regulation of mitotic sister chromatid segregation	biological_process	0.43614	1	3	1820	28	14089	Sc_g06214_V2.1A,Sc_g04182_V2.1A,Sc_g08993_V2.1A
GO:0042177	negative regulation of protein catabolic process	biological_process	0.43614	1	3	1820	28	14089	Sc_g06214_V2.1A,Sc_g08993_V2.1A,Sc_g04182_V2.1A
GO:0045839	negative regulation of mitotic nuclear division	biological_process	0.43614	1	3	1820	28	14089	Sc_g06214_V2.1A,Sc_g08993_V2.1A,Sc_g04182_V2.1A
GO:0045841	negative regulation of mitotic metaphase/anaphase transition	biological_process	0.43614	1	3	1820	28	14089	Sc_g04182_V2.1A,Sc_g08993_V2.1A,Sc_g06214_V2.1A
GO:0051340	regulation of ligase activity	biological_process	0.43614	1	3	1820	28	14089	Sc_g06214_V2.1A,Sc_g04182_V2.1A,Sc_g08993_V2.1A
GO:0051352	negative regulation of ligase activity	biological_process	0.43614	1	3	1820	28	14089	Sc_g06214_V2.1A,Sc_g04182_V2.1A,Sc_g08993_V2.1A
GO:0051436	negative regulation of ubiquitin-protein ligase activity involved in mitotic cell cycle	biological_process	0.43614	1	3	1820	28	14089	Sc_g08993_V2.1A,Sc_g04182_V2.1A,Sc_g06214_V2.1A
GO:0051438	regulation of ubiquitin-protein transferase activity	biological_process	0.43614	1	3	1820	28	14089	Sc_g06214_V2.1A,Sc_g04182_V2.1A,Sc_g08993_V2.1A
GO:0051439	regulation of ubiquitin-protein ligase activity involved in mitotic cell cycle	biological_process	0.43614	1	3	1820	28	14089	Sc_g08993_V2.1A,Sc_g04182_V2.1A,Sc_g06214_V2.1A
GO:0051444	negative regulation of ubiquitin-protein transferase activity	biological_process	0.43614	1	3	1820	28	14089	Sc_g06214_V2.1A,Sc_g04182_V2.1A,Sc_g08993_V2.1A
GO:0051985	negative regulation of chromosome segregation	biological_process	0.43614	1	3	1820	28	14089	Sc_g04182_V2.1A,Sc_g08993_V2.1A,Sc_g06214_V2.1A
GO:0071173	spindle assembly checkpoint	biological_process	0.43614	1	3	1820	28	14089	Sc_g08993_V2.1A,Sc_g04182_V2.1A,Sc_g06214_V2.1A
GO:0071174	mitotic spindle checkpoint	biological_process	0.43614	1	3	1820	28	14089	Sc_g04182_V2.1A,Sc_g08993_V2.1A,Sc_g06214_V2.1A
GO:1901799	negative regulation of proteasomal protein catabolic process	biological_process	0.43614	1	3	1820	28	14089	Sc_g06214_V2.1A,Sc_g08993_V2.1A,Sc_g04182_V2.1A
GO:1901988	negative regulation of cell cycle phase transition	biological_process	0.43614	1	3	1820	28	14089	Sc_g06214_V2.1A,Sc_g08993_V2.1A,Sc_g04182_V2.1A
GO:1901991	negative regulation of mitotic cell cycle phase transition	biological_process	0.43614	1	3	1820	28	14089	Sc_g06214_V2.1A,Sc_g08993_V2.1A,Sc_g04182_V2.1A
GO:1902100	negative regulation of metaphase/anaphase transition of cell cycle	biological_process	0.43614	1	3	1820	28	14089	Sc_g06214_V2.1A,Sc_g08993_V2.1A,Sc_g04182_V2.1A
GO:1903051	negative regulation of proteolysis involved in cellular protein catabolic process	biological_process	0.43614	1	3	1820	28	14089	Sc_g08993_V2.1A,Sc_g04182_V2.1A,Sc_g06214_V2.1A
GO:1903320	regulation of protein modification by small protein conjugation or removal	biological_process	0.43614	1	3	1820	28	14089	Sc_g06214_V2.1A,Sc_g08993_V2.1A,Sc_g04182_V2.1A
GO:1903321	negative regulation of protein modification by small protein conjugation or removal	biological_process	0.43614	1	3	1820	28	14089	Sc_g06214_V2.1A,Sc_g04182_V2.1A,Sc_g08993_V2.1A
GO:1903363	negative regulation of cellular protein catabolic process	biological_process	0.43614	1	3	1820	28	14089	Sc_g06214_V2.1A,Sc_g04182_V2.1A,Sc_g08993_V2.1A
GO:1904666	regulation of ubiquitin protein ligase activity	biological_process	0.43614	1	3	1820	28	14089	Sc_g06214_V2.1A,Sc_g04182_V2.1A,Sc_g08993_V2.1A
GO:1904667	negative regulation of ubiquitin protein ligase activity	biological_process	0.43614	1	3	1820	28	14089	Sc_g08993_V2.1A,Sc_g04182_V2.1A,Sc_g06214_V2.1A
GO:2000816	negative regulation of mitotic sister chromatid separation	biological_process	0.43614	1	3	1820	28	14089	Sc_g04182_V2.1A,Sc_g08993_V2.1A,Sc_g06214_V2.1A
GO:2001251	negative regulation of chromosome organization	biological_process	0.43614	1	3	1820	28	14089	Sc_g04182_V2.1A,Sc_g08993_V2.1A,Sc_g06214_V2.1A
GO:0045735	nutrient reservoir activity	molecular_function	0.43667	1	6	1820	51	14089	Sc_g11964_V2.1A,Sc_g08956_V2.1A,Sc_g16187_V2.1A,Sc_g04607_V2.1A,Sc_g11105_V2.1A,Sc_g04610_V2.1A
GO:0044454	nuclear chromosome part	cellular_component	0.43742	1	9	1820	60	14089	Sc_g02406_V2.1A,Sc_g06054_V2.1A,Novel00114,Sc_g01853_V2.1A,Sc_g02179_V2.1A,Sc_g12743_V2.1A,Sc_g02714_V2.1A,Sc_g02101_V2.1A,Sc_g13050_V2.1A
GO:0008242	omega peptidase activity	molecular_function	0.43755	1	2	1820	11	14089	Sc_g01408_V2.1A,Sc_g03712_V2.1A
GO:0044033	multi-organism metabolic process	biological_process	0.43844	1	5	1820	31	14089	Sc_g06744_V2.1A,Sc_g05979_V2.1A,Sc_g00057_V2.1A,Sc_g03463_V2.1A,Novel02453
GO:0004970	ionotropic glutamate receptor activity	molecular_function	0.43861	1	2	1820	10	14089	Sc_g07913_V2.1A,Sc_g03615_V2.1A
GO:0008066	glutamate receptor activity	molecular_function	0.43861	1	2	1820	10	14089	Sc_g03615_V2.1A,Sc_g07913_V2.1A
GO:0019203	carbohydrate phosphatase activity	molecular_function	0.43941	1	2	1820	12	14089	Sc_g03846_V2.1A,Sc_g15294_V2.1A
GO:0050308	sugar-phosphatase activity	molecular_function	0.43941	1	2	1820	12	14089	Sc_g03846_V2.1A,Sc_g15294_V2.1A
GO:0032505	reproduction of a single-celled organism	biological_process	0.43954	1	5	1820	31	14089	Sc_g00318_V2.1A,Sc_g08652_V2.1A,Sc_g00101_V2.1A,Sc_g02714_V2.1A,Sc_g06832_V2.1A
GO:0043093	FtsZ-dependent cytokinesis	biological_process	0.43954	1	5	1820	31	14089	Sc_g00101_V2.1A,Sc_g02714_V2.1A,Sc_g06832_V2.1A,Sc_g00318_V2.1A,Sc_g08652_V2.1A
GO:0004612	phosphoenolpyruvate carboxykinase (ATP) activity	molecular_function	0.44008	1	1	1820	4	14089	Sc_g08280_V2.1A
GO:0016843	amine-lyase activity	molecular_function	0.44061	1	2	1820	13	14089	Sc_g00421_V2.1A,Sc_g07598_V2.1A
GO:0016844	strictosidine synthase activity	molecular_function	0.44061	1	2	1820	13	14089	Sc_g00421_V2.1A,Sc_g07598_V2.1A
GO:0042393	histone binding	molecular_function	0.44112	1	5	1820	26	14089	Sc_g11289_V2.1A,Novel02072,Novel01081,Sc_g13995_V2.1A,Sc_g00372_V2.1A
GO:0016311	dephosphorylation	biological_process	0.44173	1	6	1820	39	14089	Novel02735,Sc_g14342_V2.1A,Sc_g12430_V2.1A,Novel00233,Sc_g12102_V2.1A,Novel01597
GO:0010393	galacturonan metabolic process	biological_process	0.44195	1	1	1820	3	14089	Sc_g06730_V2.1A
GO:0045488	pectin metabolic process	biological_process	0.44195	1	1	1820	3	14089	Sc_g06730_V2.1A
GO:0045490	pectin catabolic process	biological_process	0.44195	1	1	1820	3	14089	Sc_g06730_V2.1A
GO:0047487	oligogalacturonide lyase activity	molecular_function	0.44195	1	1	1820	3	14089	Sc_g06730_V2.1A
GO:0016597	amino acid binding	molecular_function	0.44218	1	6	1820	41	14089	Sc_g11714_V2.1A,Sc_g11964_V2.1A,Sc_g14698_V2.1A,Sc_g15410_V2.1A,Sc_g04805_V2.1A,Sc_g16167_V2.1B
GO:0050790	regulation of catalytic activity	biological_process	0.44229	1	10	1820	77	14089	Sc_g16167_V2.1B,Sc_g00024_V2.1A,Sc_g08993_V2.1A,Sc_g09553_V2.1A,Sc_g10202_V2.1A,Novel00266,Sc_g06214_V2.1A,Sc_g04182_V2.1A,Sc_g04823_V2.1A,Sc_g09006_V2.1B
GO:0002429	immune response-activating cell surface receptor signaling pathway	biological_process	0.44322	1	1	1820	4	14089	Sc_g01787_V2.1A
GO:0002757	immune response-activating signal transduction	biological_process	0.44322	1	1	1820	4	14089	Sc_g01787_V2.1A
GO:0002764	immune response-regulating signaling pathway	biological_process	0.44322	1	1	1820	4	14089	Sc_g01787_V2.1A
GO:0002768	immune response-regulating cell surface receptor signaling pathway	biological_process	0.44322	1	1	1820	4	14089	Sc_g01787_V2.1A
GO:0050851	antigen receptor-mediated signaling pathway	biological_process	0.44322	1	1	1820	4	14089	Sc_g01787_V2.1A
GO:0007021	tubulin complex assembly	biological_process	0.44376	1	1	1820	6	14089	Sc_g06613_V2.1A
GO:0016151	nickel cation binding	molecular_function	0.44435	1	5	1820	37	14089	Sc_g06419_V2.1A,Novel00872,Sc_g05890_V2.1A,Sc_g05892_V2.1A,Sc_g05893_V2.1A
GO:0003713	transcription coactivator activity	molecular_function	0.44491	1	2	1820	11	14089	Sc_g01433_V2.1A,Sc_g12743_V2.1A
GO:0042626	ATPase activity, coupled to transmembrane movement of substances	molecular_function	0.44567	1	15	1820	87	14089	Sc_g06903_V2.1A,Sc_g15066_V2.1A,Sc_g13679_V2.1A,Sc_g01504_V2.1A,Sc_g02555_V2.1A,Sc_g06718_V2.1A,Sc_g03463_V2.1A,Sc_g08070_V2.1A,Sc_g06744_V2.1A,Sc_g12915_V2.1A,Sc_g01409_V2.1A,Sc_g01798_V2.1A,Sc_g03085_V2.1A,Sc_g00940_V2.1A,Sc_g09376_V2.1A
GO:0043492	ATPase activity, coupled to movement of substances	molecular_function	0.44567	1	15	1820	87	14089	Sc_g01504_V2.1A,Sc_g13679_V2.1A,Sc_g15066_V2.1A,Sc_g06903_V2.1A,Sc_g09376_V2.1A,Sc_g00940_V2.1A,Sc_g03085_V2.1A,Sc_g01798_V2.1A,Sc_g01409_V2.1A,Sc_g12915_V2.1A,Sc_g06744_V2.1A,Sc_g08070_V2.1A,Sc_g03463_V2.1A,Sc_g06718_V2.1A,Sc_g02555_V2.1A
GO:0016886	ligase activity, forming phosphoric ester bonds	molecular_function	0.44672	1	4	1820	19	14089	Novel04631,Sc_g02165_V2.1A,Sc_g07919_V2.1A,Sc_g03610_V2.1A
GO:0006479	protein methylation	biological_process	0.44673	1	6	1820	39	14089	Sc_g15511_V2.1A,Sc_g11814_V2.1A,Sc_g00881_V2.1A,Novel02160,Sc_g15638_V2.1A,Sc_g08096_V2.1A
GO:0008213	protein alkylation	biological_process	0.44673	1	6	1820	39	14089	Sc_g15638_V2.1A,Sc_g08096_V2.1A,Novel02160,Sc_g00881_V2.1A,Sc_g11814_V2.1A,Sc_g15511_V2.1A
GO:1901136	carbohydrate derivative catabolic process	biological_process	0.44775	1	7	1820	51	14089	Sc_g07957_V2.1A,Sc_g12622_V2.1A,Sc_g12624_V2.1A,Sc_g05115_V2.1A,Sc_g03826_V2.1A,Sc_g02265_V2.1A,Sc_g12175_V2.1A
GO:0044406	adhesion of symbiont to host	biological_process	0.44928	1	2	1820	11	14089	Sc_g10895_V2.1A,Sc_g13146_V2.1A
GO:0005746	mitochondrial respiratory chain	cellular_component	0.45072	1	4	1820	30	14089	Sc_g15265_V2.1A,Sc_g07072_V2.1A,Sc_g01787_V2.1A,Sc_g15260_V2.1A
GO:0007266	Rho protein signal transduction	biological_process	0.45112	1	1	1820	3	14089	Sc_g09901_V2.1A
GO:0035023	regulation of Rho protein signal transduction	biological_process	0.45112	1	1	1820	3	14089	Sc_g09901_V2.1A
GO:0051726	regulation of cell cycle	biological_process	0.45142	1	9	1820	72	14089	Sc_g05563_V2.1A,Sc_g04182_V2.1A,Sc_g03647_V2.1A,Sc_g06214_V2.1A,Novel00266,Sc_g05106_V2.1A,Sc_g09709_V2.1A,Sc_g11045_V2.1A,Sc_g08993_V2.1A
GO:0009360	DNA polymerase III complex	cellular_component	0.45303	1	2	1820	11	14089	Sc_g02797_V2.1A,Sc_g04941_V2.1A
GO:0042575	DNA polymerase complex	cellular_component	0.45303	1	2	1820	11	14089	Sc_g04941_V2.1A,Sc_g02797_V2.1A
GO:0048278	vesicle docking	biological_process	0.45328	1	5	1820	30	14089	Sc_g09062_V2.1A,Sc_g00053_V2.1A,Sc_g03029_V2.1A,Novel04974,Sc_g13516_V2.1A
GO:0004367	glycerol-3-phosphate dehydrogenase [NAD+] activity	molecular_function	0.45384	1	1	1820	4	14089	Sc_g12175_V2.1A
GO:0009314	response to radiation	biological_process	0.45396	1	4	1820	22	14089	Sc_g08103_V2.1A,Novel00266,Sc_g16198_V2.1A,Sc_g01379_V2.1A
GO:0009081	branched-chain amino acid metabolic process	biological_process	0.45442	1	2	1820	12	14089	Sc_g00613_V2.1A,Sc_g14645_V2.1A
GO:0009082	branched-chain amino acid biosynthetic process	biological_process	0.45442	1	2	1820	12	14089	Sc_g00613_V2.1A,Sc_g14645_V2.1A
GO:0016437	tRNA cytidylyltransferase activity	molecular_function	0.45467	1	1	1820	4	14089	Sc_g07930_V2.1A
GO:0006621	protein retention in ER lumen	biological_process	0.45484	1	1	1820	5	14089	Sc_g13995_V2.1A
GO:0035437	maintenance of protein localization in endoplasmic reticulum	biological_process	0.45484	1	1	1820	5	14089	Sc_g13995_V2.1A
GO:0046923	ER retention sequence binding	molecular_function	0.45484	1	1	1820	5	14089	Sc_g13995_V2.1A
GO:0072595	maintenance of protein localization in organelle	biological_process	0.45484	1	1	1820	5	14089	Sc_g13995_V2.1A
GO:0030695	GTPase regulator activity	molecular_function	0.45559	1	7	1820	44	14089	Sc_g11040_V2.1A,Sc_g09406_V2.1A,Sc_g16334_V2.1A,Sc_g14057_V2.1A,Sc_g06686_V2.1A,Sc_g16253_V2.1A,Sc_g07135_V2.1A
GO:0044767	single-organism developmental process	biological_process	0.4557	1	36	1820	261	14089	Novel04178,Sc_g07185_V2.1A,Sc_g10210_V2.1A,Sc_g06912_V2.1A,Novel02882,Novel03054,Novel04974,Sc_g08344_V2.1A,Sc_g14263_V2.1A,Sc_g07805_V2.1A,Sc_g04809_V2.1B,Sc_g00382_V2.1A,Sc_g08892_V2.1A,Sc_g14630_V2.1A,Sc_g04846_V2.1A,Sc_g00859_V2.1A,Sc_g06814_V2.1A,Novel00125,Sc_g01258_V2.1A,Novel03327,Sc_g00795_V2.1F,Novel02222,Sc_g10824_V2.1A,Novel02106,Sc_g00653_V2.1A,Novel03129,Sc_g03906_V2.1A,Sc_g13214_V2…
GO:0030154	cell differentiation	biological_process	0.45629	1	13	1820	94	14089	Sc_g10648_V2.1A,Novel00125,Sc_g00859_V2.1A,Sc_g08344_V2.1A,Sc_g04846_V2.1A,Novel03129,Sc_g11040_V2.1A,Sc_g08892_V2.1A,Sc_g00382_V2.1A,Novel02106,Novel04178,Sc_g14007_V2.1A,Sc_g08956_V2.1A
GO:0009311	oligosaccharide metabolic process	biological_process	0.4569	1	10	1820	71	14089	Sc_g00881_V2.1A,Sc_g15217_V2.1A,Sc_g06368_V2.1B,Sc_g13777_V2.1A,Sc_g06718_V2.1A,Sc_g10860_V2.1A,Sc_g08521_V2.1A,Sc_g03846_V2.1A,Sc_g12065_V2.1A,Sc_g12360_V2.1A
GO:0002376	immune system process	biological_process	0.45693	1	11	1820	75	14089	Novel00055,Novel03614,Novel00806,Novel02147,Sc_g11661_V2.1A,Sc_g01787_V2.1A,Sc_g03789_V2.1A,Sc_g05376_V2.1A,Sc_g07135_V2.1A,Sc_g07805_V2.1A,Sc_g13471_V2.1A
GO:0031410	cytoplasmic vesicle	cellular_component	0.45735	1	11	1820	63	14089	Sc_g07581_V2.1A,Sc_g06406_V2.1A,Sc_g09971_V2.1A,Sc_g14951_V2.1A,Sc_g15511_V2.1A,Sc_g02980_V2.1A,Sc_g04440_V2.1A,Sc_g06604_V2.1A,Sc_g02333_V2.1A,Novel01994,Sc_g00197_V2.1A
GO:0031515	tRNA (m1A) methyltransferase complex	cellular_component	0.45912	1	2	1820	14	14089	Sc_g02172_V2.1A,Sc_g01275_V2.1A
GO:0034708	methyltransferase complex	cellular_component	0.45912	1	2	1820	14	14089	Sc_g02172_V2.1A,Sc_g01275_V2.1A
GO:0043527	tRNA methyltransferase complex	cellular_component	0.45912	1	2	1820	14	14089	Sc_g02172_V2.1A,Sc_g01275_V2.1A
GO:0044712	single-organism catabolic process	biological_process	0.45962	1	24	1820	184	14089	Sc_g04182_V2.1A,Sc_g03647_V2.1A,Sc_g06549_V2.1A,Sc_g02830_V2.1A,Sc_g07804_V2.1A,Sc_g01119_V2.1A,Sc_g06103_V2.1A,Novel01415,Sc_g11487_V2.1A,Sc_g04146_V2.1A,Sc_g08993_V2.1A,Sc_g06453_V2.1A,Sc_g15991_V2.1A,Sc_g09670_V2.1A,Sc_g14366_V2.1A,Sc_g09004_V2.1A,Sc_g11969_V2.1A,Sc_g13465_V2.1A,Sc_g11830_V2.1A,Sc_g07772_V2.1A,Sc_g06214_V2.1A,Sc_g09267_V2.1A,Sc_g09709_V2.1A,Sc_g02146_V2.1A
GO:0007059	chromosome segregation	biological_process	0.45973	1	12	1820	90	14089	Sc_g12743_V2.1A,Sc_g01853_V2.1A,Sc_g08993_V2.1A,Sc_g02101_V2.1A,Sc_g02714_V2.1A,Sc_g09709_V2.1A,Sc_g08305_V2.1A,Sc_g01258_V2.1A,Sc_g06214_V2.1A,Sc_g04182_V2.1A,Sc_g03647_V2.1A,Novel00114
GO:0006821	chloride transport	biological_process	0.46035	1	3	1820	18	14089	Sc_g14215_V2.1A,Sc_g03992_V2.1A,Sc_g02992_V2.1A
GO:0051235	maintenance of location	biological_process	0.46118	1	3	1820	17	14089	Sc_g13995_V2.1A,Sc_g06694_V2.1A,Sc_g12833_V2.1A
GO:0015399	primary active transmembrane transporter activity	molecular_function	0.46143	1	16	1820	95	14089	Sc_g06903_V2.1A,Sc_g01504_V2.1A,Sc_g12915_V2.1A,Sc_g06744_V2.1A,Sc_g02555_V2.1A,Sc_g08070_V2.1A,Sc_g03463_V2.1A,Sc_g01409_V2.1A,Sc_g15846_V2.1A,Sc_g15066_V2.1A,Sc_g13679_V2.1A,Sc_g06718_V2.1A,Sc_g03085_V2.1A,Sc_g00940_V2.1A,Sc_g09376_V2.1A,Sc_g01798_V2.1A
GO:0015405	P-P-bond-hydrolysis-driven transmembrane transporter activity	molecular_function	0.46143	1	16	1820	95	14089	Sc_g01409_V2.1A,Sc_g12915_V2.1A,Sc_g06744_V2.1A,Sc_g08070_V2.1A,Sc_g03463_V2.1A,Sc_g02555_V2.1A,Sc_g01504_V2.1A,Sc_g06903_V2.1A,Sc_g00940_V2.1A,Sc_g09376_V2.1A,Sc_g03085_V2.1A,Sc_g01798_V2.1A,Sc_g06718_V2.1A,Sc_g13679_V2.1A,Sc_g15066_V2.1A,Sc_g15846_V2.1A
GO:0007249	I-kappaB kinase/NF-kappaB signaling	biological_process	0.46173	1	1	1820	4	14089	Sc_g13214_V2.1A
GO:0043122	regulation of I-kappaB kinase/NF-kappaB signaling	biological_process	0.46173	1	1	1820	4	14089	Sc_g13214_V2.1A
GO:0043123	positive regulation of I-kappaB kinase/NF-kappaB signaling	biological_process	0.46173	1	1	1820	4	14089	Sc_g13214_V2.1A
GO:0031175	neuron projection development	biological_process	0.46224	1	3	1820	20	14089	Sc_g08344_V2.1A,Sc_g08956_V2.1A,Novel02106
GO:0048666	neuron development	biological_process	0.46224	1	3	1820	20	14089	Sc_g08344_V2.1A,Sc_g08956_V2.1A,Novel02106
GO:0071310	cellular response to organic substance	biological_process	0.463	1	2	1820	11	14089	Sc_g03328_V2.1A,Sc_g07939_V2.1A
GO:0043169	cation binding	molecular_function	0.46311	1	262	1820	1914	14089	Sc_g07892_V2.1A,Novel05077,Novel04661,Sc_g00135_V2.1A,Sc_g10813_V2.1A,Sc_g11972_V2.1A,Sc_g00833_V2.1A,Sc_g16218_V2.1A,Sc_g11079_V2.1A,Sc_g14322_V2.1A,Sc_g01523_V2.1A,Sc_g05217_V2.1A,Sc_g15543_V2.1A,Sc_g03328_V2.1A,Sc_g07581_V2.1A,Sc_g13904_V2.1A,Sc_g10138_V2.1A,Novel03762,Sc_g12902_V2.1A,Sc_g04515_V2.1A,Sc_g09560_V2.1A,Sc_g06322_V2.1A,Sc_g01440_V2.1A,Sc_g09841_V2.1A,Sc_g03785_V2.1A,Sc_g10749_V2.1…
GO:0004129	cytochrome-c oxidase activity	molecular_function	0.46388	1	7	1820	50	14089	Sc_g13334_V2.1A,Sc_g08842_V2.1A,Sc_g01787_V2.1A,Sc_g03229_V2.1A,Novel01559,Sc_g14683_V2.1A,Sc_g06549_V2.1A
GO:0016675	oxidoreductase activity, acting on a heme group of donors	molecular_function	0.46388	1	7	1820	50	14089	Sc_g03229_V2.1A,Sc_g08842_V2.1A,Sc_g01787_V2.1A,Sc_g13334_V2.1A,Sc_g06549_V2.1A,Sc_g14683_V2.1A,Novel01559
GO:0016676	oxidoreductase activity, acting on a heme group of donors, oxygen as acceptor	molecular_function	0.46388	1	7	1820	50	14089	Novel01559,Sc_g06549_V2.1A,Sc_g14683_V2.1A,Sc_g08842_V2.1A,Sc_g01787_V2.1A,Sc_g03229_V2.1A,Sc_g13334_V2.1A
GO:0051273	beta-glucan metabolic process	biological_process	0.46505	1	7	1820	34	14089	Sc_g08305_V2.1A,Sc_g13648_V2.1B,Sc_g02102_V2.1A,Sc_g02343_V2.1A,Novel02028,Sc_g14038_V2.1A,Sc_g08971_V2.1A
GO:0045454	cell redox homeostasis	biological_process	0.46572	1	11	1820	89	14089	Sc_g09940_V2.1A,Novel03036,Sc_g03909_V2.1A,Sc_g05147_V2.1A,Sc_g06428_V2.1A,Novel02611,Sc_g00970_V2.1A,Sc_g11545_V2.1A,Sc_g11147_V2.1A,Sc_g05717_V2.1A,Sc_g02207_V2.1A
GO:0071973	bacterial-type flagellum-dependent cell motility	biological_process	0.46627	1	3	1820	22	14089	Sc_g12080_V2.1A,Sc_g07185_V2.1A,Sc_g10589_V2.1A
GO:0005057	receptor signaling protein activity	molecular_function	0.46694	1	11	1820	61	14089	Sc_g09165_V2.1A,Novel03477,Sc_g09267_V2.1A,Sc_g13824_V2.1A,Sc_g04547_V2.1A,Sc_g11576_V2.1A,Sc_g02706_V2.1A,Sc_g10235_V2.1A,Sc_g04809_V2.1B,Sc_g10140_V2.1A,Sc_g05804_V2.1A
GO:0031704	apelin receptor binding	molecular_function	0.46782	1	1	1820	4	14089	Sc_g08034_V2.1A
GO:0010466	negative regulation of peptidase activity	biological_process	0.46784	1	2	1820	8	14089	Sc_g00024_V2.1A,Sc_g09006_V2.1B
GO:0010951	negative regulation of endopeptidase activity	biological_process	0.46784	1	2	1820	8	14089	Sc_g00024_V2.1A,Sc_g09006_V2.1B
GO:0051090	regulation of sequence-specific DNA binding transcription factor activity	biological_process	0.4693	1	2	1820	9	14089	Sc_g05322_V2.1A,Sc_g00153_V2.1A
GO:0032879	regulation of localization	biological_process	0.46974	1	6	1820	39	14089	Sc_g00375_V2.1A,Sc_g13736_V2.1A,Sc_g06694_V2.1A,Novel03984,Sc_g00998_V2.1A,Novel04714
GO:0006040	amino sugar metabolic process	biological_process	0.4698	1	4	1820	30	14089	Sc_g12624_V2.1A,Sc_g05115_V2.1A,Sc_g12622_V2.1A,Sc_g10647_V2.1A
GO:0031109	microtubule polymerization or depolymerization	biological_process	0.47027	1	4	1820	21	14089	Sc_g01258_V2.1A,Sc_g05037_V2.1A,Sc_g08258_V2.1A,Sc_g12562_V2.1A
GO:0031110	regulation of microtubule polymerization or depolymerization	biological_process	0.47027	1	4	1820	21	14089	Sc_g05037_V2.1A,Sc_g01258_V2.1A,Sc_g08258_V2.1A,Sc_g12562_V2.1A
GO:0032886	regulation of microtubule-based process	biological_process	0.47027	1	4	1820	21	14089	Sc_g05037_V2.1A,Sc_g01258_V2.1A,Sc_g12562_V2.1A,Sc_g08258_V2.1A
GO:0070507	regulation of microtubule cytoskeleton organization	biological_process	0.47027	1	4	1820	21	14089	Sc_g05037_V2.1A,Sc_g01258_V2.1A,Sc_g08258_V2.1A,Sc_g12562_V2.1A
GO:0042330	taxis	biological_process	0.47073	1	6	1820	46	14089	Sc_g08956_V2.1A,Sc_g02706_V2.1A,Sc_g08344_V2.1A,Sc_g10589_V2.1A,Novel02961,Sc_g16198_V2.1A
GO:0003989	acetyl-CoA carboxylase activity	molecular_function	0.47095	1	2	1820	8	14089	Sc_g01258_V2.1A,Sc_g03591_V2.1A
GO:0016421	CoA carboxylase activity	molecular_function	0.47095	1	2	1820	8	14089	Sc_g01258_V2.1A,Sc_g03591_V2.1A
GO:0016885	ligase activity, forming carbon-carbon bonds	molecular_function	0.47095	1	2	1820	8	14089	Sc_g01258_V2.1A,Sc_g03591_V2.1A
GO:0005216	ion channel activity	molecular_function	0.47132	1	24	1820	166	14089	Sc_g05331_V2.1A,Sc_g07876_V2.1A,Sc_g12290_V2.1A,Sc_g13384_V2.1A,Sc_g08047_V2.1A,Sc_g04515_V2.1A,Sc_g03615_V2.1A,Novel04313,Sc_g08305_V2.1A,Sc_g01905_V2.1A,Sc_g02992_V2.1A,Sc_g12594_V2.1A,Sc_g16364_V2.1A,Sc_g11841_V2.1A,Sc_g02534_V2.1A,Sc_g13327_V2.1A,Sc_g03992_V2.1A,Sc_g10824_V2.1A,Sc_g14931_V2.1A,Sc_g07913_V2.1A,Sc_g14315_V2.1A,Sc_g14215_V2.1A,Sc_g07267_V2.1A,Sc_g03353_V2.1A
GO:0022838	substrate-specific channel activity	molecular_function	0.47132	1	24	1820	166	14089	Sc_g05331_V2.1A,Sc_g07876_V2.1A,Sc_g12290_V2.1A,Sc_g08047_V2.1A,Sc_g13384_V2.1A,Sc_g10824_V2.1A,Sc_g07913_V2.1A,Sc_g14931_V2.1A,Sc_g14315_V2.1A,Sc_g14215_V2.1A,Sc_g07267_V2.1A,Sc_g03353_V2.1A,Sc_g03615_V2.1A,Novel04313,Sc_g04515_V2.1A,Sc_g02992_V2.1A,Sc_g01905_V2.1A,Sc_g08305_V2.1A,Sc_g11841_V2.1A,Sc_g02534_V2.1A,Sc_g16364_V2.1A,Sc_g12594_V2.1A,Sc_g03992_V2.1A,Sc_g13327_V2.1A
GO:0008174	mRNA methyltransferase activity	molecular_function	0.47241	1	1	1820	5	14089	Sc_g08851_V2.1A
GO:0006952	defense response	biological_process	0.47384	1	29	1820	211	14089	Novel02252,Sc_g04950_V2.1A,Sc_g04819_V2.1A,Novel02973,Sc_g10195_V2.1A,Sc_g03789_V2.1A,Novel02812,Sc_g03834_V2.1A,Sc_g06613_V2.1A,Sc_g13533_V2.1C,Sc_g13093_V2.1A,Sc_g09553_V2.1A,Sc_g00293_V2.1A,Sc_g13417_V2.1A,Sc_g14029_V2.1A,Sc_g00795_V2.1F,Sc_g00503_V2.1A,Novel03716,Novel02845,Sc_g07335_V2.1A,Sc_g04015_V2.1A,Novel01317,Sc_g06209_V2.1A,Novel02605,Novel00806,Sc_g14263_V2.1A,Sc_g03368_V2.1A,Novel00…
GO:0006261	DNA-dependent DNA replication	biological_process	0.47391	1	12	1820	89	14089	Sc_g09541_V2.1A,Sc_g05510_V2.1A,Sc_g03412_V2.1A,Sc_g06039_V2.1A,Novel03321,Sc_g03704_V2.1A,Sc_g08656_V2.1A,Sc_g01165_V2.1A,Novel02914,Sc_g08571_V2.1A,Novel03762,Sc_g13214_V2.1A
GO:0016272	prefoldin complex	cellular_component	0.47422	1	3	1820	25	14089	Sc_g14880_V2.1A,Sc_g13547_V2.1A,Sc_g02549_V2.1A
GO:0004568	chitinase activity	molecular_function	0.47489	1	2	1820	16	14089	Sc_g12622_V2.1A,Sc_g12624_V2.1A
GO:0006188	IMP biosynthetic process	biological_process	0.47601	1	1	1820	4	14089	Sc_g10538_V2.1A
GO:0046040	IMP metabolic process	biological_process	0.47601	1	1	1820	4	14089	Sc_g10538_V2.1A
GO:0006887	exocytosis	biological_process	0.47687	1	9	1820	57	14089	Sc_g09062_V2.1A,Sc_g03029_V2.1A,Novel04974,Sc_g00053_V2.1A,Sc_g15540_V2.1A,Sc_g13516_V2.1A,Sc_g07805_V2.1A,Sc_g00629_V2.1A,Sc_g05335_V2.1A
GO:0070008	serine-type exopeptidase activity	molecular_function	0.47746	1	8	1820	58	14089	Sc_g12080_V2.1A,Sc_g08714_V2.1A,Sc_g14809_V2.1A,Sc_g11084_V2.1A,Sc_g13498_V2.1A,Sc_g09524_V2.1A,Sc_g05436_V2.1A,Novel00792
GO:0006825	copper ion transport	biological_process	0.4775	1	2	1820	14	14089	Novel05267,Sc_g02549_V2.1A
GO:0005664	nuclear origin of replication recognition complex	cellular_component	0.4778	1	3	1820	17	14089	Sc_g13050_V2.1A,Sc_g02179_V2.1A,Sc_g06054_V2.1A
GO:0031647	regulation of protein stability	biological_process	0.4778	1	1	1820	6	14089	Sc_g10623_V2.1A
GO:0050821	protein stabilization	biological_process	0.4778	1	1	1820	6	14089	Sc_g10623_V2.1A
GO:0005506	iron ion binding	molecular_function	0.47781	1	29	1820	233	14089	Sc_g12244_V2.1A,Sc_g08951_V2.1A,Sc_g05890_V2.1A,Sc_g16130_V2.1A,Novel04661,Sc_g11553_V2.1A,Sc_g11968_V2.1A,Sc_g15743_V2.1A,Sc_g15856_V2.1A,Sc_g08502_V2.1A,Sc_g04199_V2.1A,Sc_g01467_V2.1A,Sc_g06419_V2.1A,Sc_g01626_V2.1A,Sc_g10749_V2.1A,Novel03709,Novel03074,Sc_g07866_V2.1A,Sc_g06549_V2.1A,Novel04708,Sc_g05892_V2.1A,Sc_g00998_V2.1A,Sc_g00752_V2.1B,Sc_g15026_V2.1A,Sc_g07457_V2.1A,Sc_g08402_V2.1A,Nov…
GO:0030688	preribosome, small subunit precursor	cellular_component	0.47836	1	1	1820	4	14089	Sc_g06262_V2.1A
GO:0015298	solute:cation antiporter activity	molecular_function	0.47898	1	3	1820	16	14089	Sc_g15884_V2.1A,Sc_g03405_V2.1A,Sc_g14650_V2.1A
GO:0015299	solute:proton antiporter activity	molecular_function	0.47898	1	3	1820	16	14089	Sc_g15884_V2.1A,Sc_g03405_V2.1A,Sc_g14650_V2.1A
GO:0000042	protein targeting to Golgi	biological_process	0.47964	1	1	1820	4	14089	Novel04830
GO:0000301	retrograde transport, vesicle recycling within Golgi	biological_process	0.47964	1	1	1820	4	14089	Novel04830
GO:0034067	protein localization to Golgi apparatus	biological_process	0.47964	1	1	1820	4	14089	Novel04830
GO:0072600	establishment of protein localization to Golgi	biological_process	0.47964	1	1	1820	4	14089	Novel04830
GO:0019752	carboxylic acid metabolic process	biological_process	0.47994	1	77	1820	561	14089	Sc_g05445_V2.1A,Sc_g02824_V2.1A,Sc_g09670_V2.1A,Sc_g08849_V2.1A,Sc_g06453_V2.1A,Novel01415,Sc_g02102_V2.1A,Sc_g06549_V2.1A,Sc_g15428_V2.1A,Sc_g01119_V2.1A,Sc_g03826_V2.1A,Sc_g09356_V2.1A,Sc_g09414_V2.1A,Novel02153,Sc_g00137_V2.1A,Sc_g05443_V2.1A,Sc_g07957_V2.1A,Sc_g11763_V2.1A,Sc_g03526_V2.1A,Sc_g06702_V2.1A,Sc_g09267_V2.1A,Sc_g13849_V2.1A,Sc_g07772_V2.1A,Sc_g00810_V2.1A,Sc_g15749_V2.1A,Sc_g13224…
GO:0051338	regulation of transferase activity	biological_process	0.48011	1	4	1820	36	14089	Sc_g04182_V2.1A,Sc_g08993_V2.1A,Novel00266,Sc_g06214_V2.1A
GO:0007093	mitotic cell cycle checkpoint	biological_process	0.48052	1	3	1820	30	14089	Sc_g08993_V2.1A,Sc_g04182_V2.1A,Sc_g06214_V2.1A
GO:0045930	negative regulation of mitotic cell cycle	biological_process	0.48052	1	3	1820	30	14089	Sc_g08993_V2.1A,Sc_g04182_V2.1A,Sc_g06214_V2.1A
GO:0043021	ribonucleoprotein complex binding	molecular_function	0.48139	1	3	1820	17	14089	Sc_g15491_V2.1A,Sc_g03540_V2.1A,Sc_g08305_V2.1A
GO:0009007	site-specific DNA-methyltransferase (adenine-specific) activity	molecular_function	0.48172	1	1	1820	5	14089	Sc_g12018_V2.1A
GO:0009008	DNA-methyltransferase activity	molecular_function	0.48172	1	1	1820	5	14089	Sc_g12018_V2.1A
GO:0032775	DNA methylation on adenine	biological_process	0.48172	1	1	1820	5	14089	Sc_g12018_V2.1A
GO:0016840	carbon-nitrogen lyase activity	molecular_function	0.48205	1	3	1820	21	14089	Sc_g00421_V2.1A,Sc_g07598_V2.1A,Sc_g10538_V2.1A
GO:0015919	peroxisomal membrane transport	biological_process	0.48261	1	1	1820	4	14089	Novel02867
GO:0045046	protein import into peroxisome membrane	biological_process	0.48261	1	1	1820	4	14089	Novel02867
GO:0008238	exopeptidase activity	molecular_function	0.48324	1	12	1820	88	14089	Sc_g05436_V2.1A,Novel00792,Sc_g01408_V2.1A,Novel02505,Sc_g12080_V2.1A,Sc_g14809_V2.1A,Sc_g08714_V2.1A,Novel01183,Sc_g11084_V2.1A,Sc_g03712_V2.1A,Sc_g09524_V2.1A,Sc_g13498_V2.1A
GO:0031334	positive regulation of protein complex assembly	biological_process	0.48339	1	3	1820	18	14089	Sc_g08258_V2.1A,Sc_g07547_V2.1A,Sc_g05037_V2.1A
GO:0032273	positive regulation of protein polymerization	biological_process	0.48339	1	3	1820	18	14089	Sc_g05037_V2.1A,Sc_g07547_V2.1A,Sc_g08258_V2.1A
GO:0044089	positive regulation of cellular component biogenesis	biological_process	0.48339	1	3	1820	18	14089	Sc_g05037_V2.1A,Sc_g08258_V2.1A,Sc_g07547_V2.1A
GO:0051495	positive regulation of cytoskeleton organization	biological_process	0.48339	1	3	1820	18	14089	Sc_g07547_V2.1A,Sc_g08258_V2.1A,Sc_g05037_V2.1A
GO:0009894	regulation of catabolic process	biological_process	0.48388	1	9	1820	75	14089	Sc_g10589_V2.1A,Novel04974,Sc_g04182_V2.1A,Sc_g03647_V2.1A,Sc_g06214_V2.1A,Sc_g06613_V2.1A,Sc_g09709_V2.1A,Sc_g08993_V2.1A,Sc_g01177_V2.1A
GO:0030479	actin cortical patch	cellular_component	0.48453	1	1	1820	4	14089	Sc_g13214_V2.1A
GO:0030863	cortical cytoskeleton	cellular_component	0.48453	1	1	1820	4	14089	Sc_g13214_V2.1A
GO:0030864	cortical actin cytoskeleton	cellular_component	0.48453	1	1	1820	4	14089	Sc_g13214_V2.1A
GO:0061645	endocytic patch	cellular_component	0.48453	1	1	1820	4	14089	Sc_g13214_V2.1A
GO:0005861	troponin complex	cellular_component	0.48523	1	1	1820	5	14089	Sc_g16077_V2.1A
GO:0005865	striated muscle thin filament	cellular_component	0.48523	1	1	1820	5	14089	Sc_g16077_V2.1A
GO:0030016	myofibril	cellular_component	0.48523	1	1	1820	5	14089	Sc_g16077_V2.1A
GO:0030017	sarcomere	cellular_component	0.48523	1	1	1820	5	14089	Sc_g16077_V2.1A
GO:0036379	myofilament	cellular_component	0.48523	1	1	1820	5	14089	Sc_g16077_V2.1A
GO:0043292	contractile fiber	cellular_component	0.48523	1	1	1820	5	14089	Sc_g16077_V2.1A
GO:0044449	contractile fiber part	cellular_component	0.48523	1	1	1820	5	14089	Sc_g16077_V2.1A
GO:0000772	mating pheromone activity	molecular_function	0.48544	1	2	1820	12	14089	Sc_g10195_V2.1A,Sc_g01404_V2.1A
GO:0034599	cellular response to oxidative stress	biological_process	0.48606	1	2	1820	8	14089	Sc_g01329_V2.1A,Sc_g08507_V2.1A
GO:0008272	sulfate transport	biological_process	0.48615	1	1	1820	4	14089	Sc_g04018_V2.1A
GO:0015116	sulfate transmembrane transporter activity	molecular_function	0.48615	1	1	1820	4	14089	Sc_g04018_V2.1A
GO:0072348	sulfur compound transport	biological_process	0.48615	1	1	1820	4	14089	Sc_g04018_V2.1A
GO:1901682	sulfur compound transmembrane transporter activity	molecular_function	0.48615	1	1	1820	4	14089	Sc_g04018_V2.1A
GO:0008047	enzyme activator activity	molecular_function	0.48695	1	8	1820	54	14089	Sc_g02146_V2.1A,Sc_g11040_V2.1A,Sc_g16253_V2.1A,Sc_g06686_V2.1A,Sc_g11487_V2.1A,Sc_g09406_V2.1A,Sc_g09560_V2.1A,Sc_g16334_V2.1A
GO:0001836	release of cytochrome c from mitochondria	biological_process	0.48747	1	1	1820	5	14089	Novel02024
GO:0008637	apoptotic mitochondrial changes	biological_process	0.48747	1	1	1820	5	14089	Novel02024
GO:0097190	apoptotic signaling pathway	biological_process	0.48747	1	1	1820	5	14089	Novel02024
GO:0030145	manganese ion binding	molecular_function	0.4899	1	3	1820	20	14089	Sc_g11369_V2.1A,Sc_g04146_V2.1A,Sc_g16195_V2.1A
GO:0007399	nervous system development	biological_process	0.4899	1	3	1820	21	14089	Novel02106,Sc_g08344_V2.1A,Sc_g08956_V2.1A
GO:0022008	neurogenesis	biological_process	0.4899	1	3	1820	21	14089	Novel02106,Sc_g08344_V2.1A,Sc_g08956_V2.1A
GO:0030182	neuron differentiation	biological_process	0.4899	1	3	1820	21	14089	Novel02106,Sc_g08344_V2.1A,Sc_g08956_V2.1A
GO:0048699	generation of neurons	biological_process	0.4899	1	3	1820	21	14089	Sc_g08956_V2.1A,Sc_g08344_V2.1A,Novel02106
GO:0046789	host cell surface receptor binding	molecular_function	0.4917	1	1	1820	4	14089	Sc_g05115_V2.1A
GO:0046812	host cell surface binding	molecular_function	0.4917	1	1	1820	4	14089	Sc_g05115_V2.1A
GO:0010604	positive regulation of macromolecule metabolic process	biological_process	0.4922	1	7	1820	51	14089	Novel02882,Sc_g00653_V2.1A,Novel00735,Sc_g01433_V2.1A,Novel00531,Novel02287,Sc_g04846_V2.1A
GO:0008417	fucosyltransferase activity	molecular_function	0.49317	1	3	1820	18	14089	Sc_g09797_V2.1A,Sc_g15389_V2.1A,Sc_g15148_V2.1A
GO:0005868	cytoplasmic dynein complex	cellular_component	0.4933	1	1	1820	1	14089	Sc_g00318_V2.1A
GO:0004363	glutathione synthase activity	molecular_function	0.49344	1	1	1820	5	14089	Sc_g05068_V2.1A
GO:0006750	glutathione biosynthetic process	biological_process	0.49344	1	1	1820	5	14089	Sc_g05068_V2.1A
GO:0050497	transferase activity, transferring alkylthio groups	molecular_function	0.49352	1	1	1820	4	14089	Sc_g12720_V2.1A
GO:0050524	coenzyme-B sulfoethylthiotransferase activity	molecular_function	0.49352	1	1	1820	4	14089	Sc_g12720_V2.1A
GO:0004859	phospholipase inhibitor activity	molecular_function	0.49366	1	1	1820	5	14089	Sc_g06273_V2.1A
GO:0055102	lipase inhibitor activity	molecular_function	0.49366	1	1	1820	5	14089	Sc_g06273_V2.1A
GO:0031225	anchored component of membrane	cellular_component	0.49383	1	3	1820	14	14089	Sc_g11644_V2.1A,Sc_g14350_V2.1A,Sc_g12962_V2.1A
GO:0010498	proteasomal protein catabolic process	biological_process	0.49426	1	5	1820	45	14089	Sc_g08993_V2.1A,Sc_g04182_V2.1A,Sc_g03647_V2.1A,Sc_g09709_V2.1A,Sc_g06214_V2.1A
GO:0006487	protein N-linked glycosylation	biological_process	0.49488	1	1	1820	5	14089	Sc_g03242_V2.1A
GO:0006030	chitin metabolic process	biological_process	0.49498	1	3	1820	23	14089	Sc_g12622_V2.1A,Sc_g05115_V2.1A,Sc_g12624_V2.1A
GO:1901071	glucosamine-containing compound metabolic process	biological_process	0.49498	1	3	1820	23	14089	Sc_g12622_V2.1A,Sc_g12624_V2.1A,Sc_g05115_V2.1A
GO:0008138	protein tyrosine/serine/threonine phosphatase activity	molecular_function	0.49528	1	4	1820	26	14089	Sc_g14342_V2.1A,Sc_g12102_V2.1A,Novel00233,Sc_g12430_V2.1A
GO:0071944	cell periphery	cellular_component	0.49579	1	50	1820	377	14089	Sc_g05335_V2.1A,Sc_g11040_V2.1A,Sc_g14007_V2.1A,Sc_g07135_V2.1A,Sc_g12080_V2.1A,Sc_g13214_V2.1A,Sc_g10648_V2.1A,Sc_g02102_V2.1A,Sc_g03023_V2.1A,Sc_g03029_V2.1A,Sc_g04286_V2.1A,Sc_g15168_V2.1A,Novel03277,Sc_g13472_V2.1A,Sc_g15540_V2.1A,Novel05105,Sc_g08347_V2.1A,Sc_g03139_V2.1A,Novel03129,Sc_g16130_V2.1A,Sc_g14485_V2.1A,Sc_g00629_V2.1A,Sc_g14182_V2.1A,Sc_g03410_V2.1A,Sc_g00382_V2.1A,Sc_g08892_V2.1…
GO:0070469	respiratory chain	cellular_component	0.49728	1	4	1820	33	14089	Sc_g01787_V2.1A,Sc_g15260_V2.1A,Sc_g15265_V2.1A,Sc_g07072_V2.1A
GO:0060478	acrosomal vesicle exocytosis	biological_process	0.49792	1	1	1820	2	14089	Sc_g07805_V2.1A
GO:0006771	riboflavin metabolic process	biological_process	0.49826	1	3	1820	20	14089	Sc_g06805_V2.1A,Sc_g06408_V2.1A,Sc_g02080_V2.1A
GO:0009231	riboflavin biosynthetic process	biological_process	0.49826	1	3	1820	20	14089	Sc_g02080_V2.1A,Sc_g06805_V2.1A,Sc_g06408_V2.1A
GO:0042726	flavin-containing compound metabolic process	biological_process	0.49826	1	3	1820	20	14089	Sc_g02080_V2.1A,Sc_g06805_V2.1A,Sc_g06408_V2.1A
GO:0042727	flavin-containing compound biosynthetic process	biological_process	0.49826	1	3	1820	20	14089	Sc_g02080_V2.1A,Sc_g06805_V2.1A,Sc_g06408_V2.1A
GO:0015095	magnesium ion transmembrane transporter activity	molecular_function	0.49902	1	1	1820	5	14089	Sc_g04029_V2.1A
GO:0015693	magnesium ion transport	biological_process	0.49902	1	1	1820	5	14089	Sc_g04029_V2.1A
GO:0001682	tRNA 5'-leader removal	biological_process	0.49911	1	1	1820	4	14089	Novel01737
GO:0004526	ribonuclease P activity	molecular_function	0.49922	1	2	1820	12	14089	Sc_g01471_V2.1A,Novel01737
GO:0001503	ossification	biological_process	0.49966	1	3	1820	21	14089	Sc_g00795_V2.1F,Sc_g13214_V2.1A,Sc_g09034_V2.1A
GO:1901565	organonitrogen compound catabolic process	biological_process	0.50008	1	11	1820	86	14089	Sc_g06549_V2.1A,Sc_g05115_V2.1A,Sc_g09004_V2.1A,Sc_g07804_V2.1A,Novel01415,Sc_g11969_V2.1A,Sc_g11830_V2.1A,Sc_g07772_V2.1A,Sc_g12622_V2.1A,Sc_g12624_V2.1A,Sc_g06453_V2.1A
GO:0015002	heme-copper terminal oxidase activity	molecular_function	0.50097	1	7	1820	51	14089	Sc_g13334_V2.1A,Sc_g08842_V2.1A,Sc_g01787_V2.1A,Sc_g03229_V2.1A,Novel01559,Sc_g14683_V2.1A,Sc_g06549_V2.1A
GO:0008649	rRNA methyltransferase activity	molecular_function	0.50107	1	2	1820	13	14089	Sc_g05124_V2.1A,Sc_g07883_V2.1A
GO:0005758	mitochondrial intermembrane space	cellular_component	0.50114	1	1	1820	6	14089	Sc_g02549_V2.1A
GO:0016530	metallochaperone activity	molecular_function	0.50114	1	1	1820	6	14089	Sc_g02549_V2.1A
GO:0016531	copper chaperone activity	molecular_function	0.50114	1	1	1820	6	14089	Sc_g02549_V2.1A
GO:0031970	organelle envelope lumen	cellular_component	0.50114	1	1	1820	6	14089	Sc_g02549_V2.1A
GO:0007166	cell surface receptor signaling pathway	biological_process	0.50252	1	11	1820	78	14089	Sc_g01787_V2.1A,Sc_g04139_V2.1A,Sc_g11072_V2.1C,Novel04601,Novel03307,Novel00797,Novel03327,Sc_g01433_V2.1A,Sc_g08344_V2.1A,Sc_g05924_V2.1A,Novel03054
GO:0016842	amidine-lyase activity	molecular_function	0.50268	1	1	1820	5	14089	Sc_g10538_V2.1A
GO:0031090	organelle membrane	cellular_component	0.50377	1	52	1820	380	14089	Sc_g13471_V2.1A,Sc_g11757_V2.1A,Sc_g03242_V2.1A,Sc_g03920_V2.1A,Sc_g02333_V2.1A,Sc_g10623_V2.1A,Novel03840,Sc_g09006_V2.1B,Novel00871,Sc_g01619_V2.1A,Sc_g07518_V2.1A,Sc_g01403_V2.1A,Sc_g09971_V2.1A,Sc_g15052_V2.1A,Sc_g15550_V2.1A,Sc_g02980_V2.1A,Sc_g06604_V2.1A,Novel01953,Sc_g07396_V2.1A,Novel01559,Sc_g06730_V2.1A,Sc_g06406_V2.1A,Novel00781,Sc_g15260_V2.1A,Sc_g13214_V2.1A,Sc_g04440_V2.1A,Sc_g0429…
GO:0003849	3-deoxy-7-phosphoheptulonate synthase activity	molecular_function	0.50395	1	1	1820	6	14089	Sc_g09356_V2.1A
GO:0001772	immunological synapse	cellular_component	0.50485	1	1	1820	6	14089	Sc_g15448_V2.1A
GO:0097197	tetraspanin-enriched microdomain	cellular_component	0.50485	1	1	1820	6	14089	Sc_g15448_V2.1A
GO:0009452	7-methylguanosine RNA capping	biological_process	0.50487	1	3	1820	20	14089	Sc_g00881_V2.1A,Sc_g08851_V2.1A,Sc_g02110_V2.1A
GO:0036260	RNA capping	biological_process	0.50487	1	3	1820	20	14089	Sc_g08851_V2.1A,Sc_g00881_V2.1A,Sc_g02110_V2.1A
GO:0031400	negative regulation of protein modification process	biological_process	0.50536	1	3	1820	31	14089	Sc_g08993_V2.1A,Sc_g04182_V2.1A,Sc_g06214_V2.1A
GO:0051348	negative regulation of transferase activity	biological_process	0.50536	1	3	1820	31	14089	Sc_g06214_V2.1A,Sc_g04182_V2.1A,Sc_g08993_V2.1A
GO:0000228	nuclear chromosome	cellular_component	0.50562	1	10	1820	71	14089	Sc_g14117_V2.1A,Sc_g13050_V2.1A,Sc_g02714_V2.1A,Sc_g02101_V2.1A,Sc_g12743_V2.1A,Sc_g02179_V2.1A,Sc_g01853_V2.1A,Novel00114,Sc_g06054_V2.1A,Sc_g02406_V2.1A
GO:0010506	regulation of autophagy	biological_process	0.506	1	5	1820	35	14089	Sc_g06613_V2.1A,Sc_g01177_V2.1A,Sc_g08993_V2.1A,Novel04974,Sc_g10589_V2.1A
GO:0003824	catalytic activity	molecular_function	0.50671	1	954	1820	7054	14089	Sc_g08137_V2.1A,Novel03268,Sc_g05804_V2.1A,Novel04856,Novel04944,Sc_g04040_V2.1A,Sc_g13224_V2.1A,Sc_g16130_V2.1A,Sc_g08951_V2.1A,Sc_g09258_V2.1A,Sc_g05908_V2.1A,Sc_g11283_V2.1A,Sc_g05996_V2.1A,Sc_g04291_V2.1A,Sc_g10447_V2.1A,Novel01962,Sc_g08354_V2.1A,Novel02914,Sc_g07792_V2.1A,Sc_g06549_V2.1A,Sc_g05556_V2.1A,Sc_g05631_V2.1A,Sc_g04228_V2.1A,Sc_g15299_V2.1A,Sc_g15255_V2.1A,Sc_g07159_V2.1A,Novel049…
GO:0019988	charged-tRNA amino acid modification	biological_process	0.50698	1	1	1820	5	14089	Sc_g14342_V2.1A
GO:0043399	tRNA A64-2'-O-ribosylphosphate transferase activity	molecular_function	0.50698	1	1	1820	5	14089	Sc_g14342_V2.1A
GO:0016579	protein deubiquitination	biological_process	0.50707	1	4	1820	23	14089	Sc_g16172_V2.1A,Sc_g11751_V2.1A,Sc_g13481_V2.1A,Sc_g13869_V2.1A
GO:0070646	protein modification by small protein removal	biological_process	0.50707	1	4	1820	23	14089	Sc_g11751_V2.1A,Sc_g16172_V2.1A,Sc_g13869_V2.1A,Sc_g13481_V2.1A
GO:0051301	cell division	biological_process	0.50744	1	14	1820	109	14089	Sc_g00318_V2.1A,Sc_g06214_V2.1A,Sc_g01258_V2.1A,Sc_g04182_V2.1A,Sc_g03647_V2.1A,Sc_g06832_V2.1A,Sc_g05563_V2.1A,Sc_g08652_V2.1A,Sc_g02714_V2.1A,Sc_g00101_V2.1A,Sc_g11045_V2.1A,Sc_g09709_V2.1A,Sc_g15076_V2.1A,Sc_g08993_V2.1A
GO:0008519	ammonium transmembrane transporter activity	molecular_function	0.5081	1	2	1820	13	14089	Sc_g03920_V2.1A,Sc_g06849_V2.1A
GO:0015696	ammonium transport	biological_process	0.5081	1	2	1820	13	14089	Sc_g06849_V2.1A,Sc_g03920_V2.1A
GO:0008686	3,4-dihydroxy-2-butanone-4-phosphate synthase activity	molecular_function	0.50875	1	1	1820	5	14089	Sc_g06408_V2.1A
GO:0005741	mitochondrial outer membrane	cellular_component	0.50879	1	7	1820	52	14089	Novel03840,Sc_g04685_V2.1A,Sc_g07518_V2.1A,Sc_g03920_V2.1A,Sc_g03648_V2.1A,Sc_g13256_V2.1A,Sc_g15052_V2.1A
GO:0031968	organelle outer membrane	cellular_component	0.50879	1	7	1820	52	14089	Sc_g07518_V2.1A,Sc_g03920_V2.1A,Sc_g13256_V2.1A,Sc_g03648_V2.1A,Novel03840,Sc_g04685_V2.1A,Sc_g15052_V2.1A
GO:0003919	FMN adenylyltransferase activity	molecular_function	0.50911	1	1	1820	5	14089	Sc_g06805_V2.1A
GO:0003777	microtubule motor activity	molecular_function	0.50997	1	13	1820	56	14089	Sc_g11283_V2.1A,Sc_g08347_V2.1A,Sc_g06048_V2.1A,Sc_g00318_V2.1A,Sc_g07063_V2.1A,Sc_g16165_V2.1A,Sc_g08344_V2.1A,Sc_g06262_V2.1A,Sc_g11929_V2.1A,Sc_g00564_V2.1A,Sc_g09399_V2.1A,Sc_g06455_V2.1A,Sc_g06114_V2.1A
GO:0004677	DNA-dependent protein kinase activity	molecular_function	0.50998	1	1	1820	1	14089	Sc_g14373_V2.1A
GO:0015293	symporter activity	molecular_function	0.51047	1	3	1820	20	14089	Sc_g00154_V2.1A,Sc_g11757_V2.1A,Sc_g00609_V2.1A
GO:0015294	solute:cation symporter activity	molecular_function	0.51047	1	3	1820	20	14089	Sc_g00154_V2.1A,Sc_g00609_V2.1A,Sc_g11757_V2.1A
GO:0004325	ferrochelatase activity	molecular_function	0.51182	1	1	1820	4	14089	Sc_g08176_V2.1A
GO:0051274	beta-glucan biosynthetic process	biological_process	0.51195	1	6	1820	29	14089	Sc_g08305_V2.1A,Sc_g13648_V2.1B,Sc_g02102_V2.1A,Sc_g02343_V2.1A,Sc_g14038_V2.1A,Sc_g08971_V2.1A
GO:0033993	response to lipid	biological_process	0.51209	1	1	1820	6	14089	Sc_g07939_V2.1A
GO:0043401	steroid hormone mediated signaling pathway	biological_process	0.51209	1	1	1820	6	14089	Sc_g07939_V2.1A
GO:0048545	response to steroid hormone	biological_process	0.51209	1	1	1820	6	14089	Sc_g07939_V2.1A
GO:0071383	cellular response to steroid hormone stimulus	biological_process	0.51209	1	1	1820	6	14089	Sc_g07939_V2.1A
GO:0071396	cellular response to lipid	biological_process	0.51209	1	1	1820	6	14089	Sc_g07939_V2.1A
GO:0071407	cellular response to organic cyclic compound	biological_process	0.51209	1	1	1820	6	14089	Sc_g07939_V2.1A
GO:0033178	proton-transporting two-sector ATPase complex, catalytic domain	cellular_component	0.51222	1	8	1820	55	14089	Novel03482,Sc_g14725_V2.1A,Sc_g03450_V2.1A,Sc_g06718_V2.1A,Sc_g12720_V2.1A,Sc_g01199_V2.1A,Sc_g11003_V2.1A,Sc_g15550_V2.1A
GO:0006083	acetate metabolic process	biological_process	0.51239	1	1	1820	5	14089	Sc_g01443_V2.1A
GO:0072527	pyrimidine-containing compound metabolic process	biological_process	0.51245	1	7	1820	53	14089	Sc_g13904_V2.1A,Sc_g13486_V2.1A,Sc_g05251_V2.1A,Novel02972,Sc_g01234_V2.1A,Sc_g05745_V2.1A,Sc_g13724_V2.1A
GO:0019080	viral gene expression	biological_process	0.51368	1	4	1820	26	14089	Sc_g06744_V2.1A,Sc_g00057_V2.1A,Sc_g05979_V2.1A,Sc_g03463_V2.1A
GO:0005544	calcium-dependent phospholipid binding	molecular_function	0.51474	1	1	1820	6	14089	Sc_g00499_V2.1A
GO:0016854	racemase and epimerase activity	molecular_function	0.51728	1	2	1820	14	14089	Sc_g16198_V2.1A,Sc_g15992_V2.1A
GO:0031982	vesicle	cellular_component	0.51774	1	11	1820	66	14089	Sc_g15511_V2.1A,Sc_g02980_V2.1A,Sc_g04440_V2.1A,Sc_g06604_V2.1A,Sc_g02333_V2.1A,Novel01994,Sc_g00197_V2.1A,Sc_g07581_V2.1A,Sc_g06406_V2.1A,Sc_g09971_V2.1A,Sc_g14951_V2.1A
GO:0006729	tetrahydrobiopterin biosynthetic process	biological_process	0.518	1	1	1820	5	14089	Novel04491
GO:0008124	4-alpha-hydroxytetrahydrobiopterin dehydratase activity	molecular_function	0.518	1	1	1820	5	14089	Novel04491
GO:0046146	tetrahydrobiopterin metabolic process	biological_process	0.518	1	1	1820	5	14089	Novel04491
GO:0044038	cell wall macromolecule biosynthetic process	biological_process	0.51813	1	1	1820	6	14089	Novel04974
GO:0070589	cellular component macromolecule biosynthetic process	biological_process	0.51813	1	1	1820	6	14089	Novel04974
GO:0004097	catechol oxidase activity	molecular_function	0.51845	1	2	1820	12	14089	Sc_g12360_V2.1A,Sc_g01229_V2.1A
GO:0001539	cilium or flagellum-dependent cell motility	biological_process	0.5186	1	3	1820	24	14089	Sc_g07185_V2.1A,Sc_g12080_V2.1A,Sc_g10589_V2.1A
GO:0097588	archaeal or bacterial-type flagellum-dependent cell motility	biological_process	0.5186	1	3	1820	24	14089	Sc_g10589_V2.1A,Sc_g12080_V2.1A,Sc_g07185_V2.1A
GO:0022406	membrane docking	biological_process	0.5194	1	5	1820	33	14089	Sc_g13516_V2.1A,Novel04974,Sc_g03029_V2.1A,Sc_g09062_V2.1A,Sc_g00053_V2.1A
GO:0043648	dicarboxylic acid metabolic process	biological_process	0.51985	1	6	1820	38	14089	Sc_g02707_V2.1A,Sc_g07957_V2.1A,Sc_g03906_V2.1A,Sc_g07876_V2.1A,Sc_g13849_V2.1A,Sc_g07772_V2.1A
GO:0004857	enzyme inhibitor activity	molecular_function	0.51988	1	16	1820	106	14089	Sc_g05970_V2.1A,Sc_g03920_V2.1A,Sc_g08372_V2.1A,Sc_g08354_V2.1A,Novel01190,Sc_g02393_V2.1A,Novel03215,Sc_g11347_V2.1A,Sc_g14586_V2.1A,Sc_g05979_V2.1A,Sc_g15763_V2.1A,Sc_g00024_V2.1A,Sc_g06273_V2.1A,Sc_g09553_V2.1A,Sc_g04525_V2.1A,Sc_g04015_V2.1A
GO:0031399	regulation of protein modification process	biological_process	0.51992	1	4	1820	38	14089	Sc_g06214_V2.1A,Novel00266,Sc_g08993_V2.1A,Sc_g04182_V2.1A
GO:0030312	external encapsulating structure	cellular_component	0.51997	1	18	1820	149	14089	Sc_g14007_V2.1A,Sc_g12080_V2.1A,Sc_g08892_V2.1A,Sc_g00382_V2.1A,Sc_g03410_V2.1A,Sc_g11040_V2.1A,Sc_g14586_V2.1A,Sc_g04286_V2.1A,Sc_g10648_V2.1A,Sc_g10210_V2.1A,Sc_g07185_V2.1A,Sc_g06912_V2.1A,Sc_g11268_V2.1A,Sc_g14485_V2.1A,Novel03129,Sc_g03139_V2.1A,Sc_g14263_V2.1A,Sc_g06325_V2.1A
GO:0005977	glycogen metabolic process	biological_process	0.5201	1	1	1820	5	14089	Sc_g07164_V2.1A
GO:0005978	glycogen biosynthetic process	biological_process	0.5201	1	1	1820	5	14089	Sc_g07164_V2.1A
GO:0006112	energy reserve metabolic process	biological_process	0.5201	1	1	1820	5	14089	Sc_g07164_V2.1A
GO:0005643	nuclear pore	cellular_component	0.52031	1	3	1820	15	14089	Sc_g02968_V2.1A,Sc_g03050_V2.1A,Sc_g02971_V2.1A
GO:0072528	pyrimidine-containing compound biosynthetic process	biological_process	0.52054	1	6	1820	47	14089	Sc_g13904_V2.1A,Novel02972,Sc_g05251_V2.1A,Sc_g13486_V2.1A,Sc_g13724_V2.1A,Sc_g01234_V2.1A
GO:0004673	protein histidine kinase activity	molecular_function	0.52237	1	11	1820	63	14089	Sc_g09165_V2.1A,Sc_g13824_V2.1A,Sc_g09267_V2.1A,Novel03477,Sc_g10235_V2.1A,Sc_g04547_V2.1A,Sc_g11576_V2.1A,Sc_g05804_V2.1A,Sc_g04809_V2.1B,Sc_g10140_V2.1A,Sc_g13904_V2.1A
GO:0016775	phosphotransferase activity, nitrogenous group as acceptor	molecular_function	0.52237	1	11	1820	63	14089	Novel03477,Sc_g09267_V2.1A,Sc_g13824_V2.1A,Sc_g09165_V2.1A,Sc_g04809_V2.1B,Sc_g10140_V2.1A,Sc_g13904_V2.1A,Sc_g05804_V2.1A,Sc_g04547_V2.1A,Sc_g11576_V2.1A,Sc_g10235_V2.1A
GO:0010008	endosome membrane	cellular_component	0.52274	1	1	1820	5	14089	Sc_g09006_V2.1B
GO:0046165	alcohol biosynthetic process	biological_process	0.5228	1	1	1820	5	14089	Sc_g04199_V2.1A
GO:0048285	organelle fission	biological_process	0.52326	1	11	1820	92	14089	Novel01113,Sc_g01258_V2.1A,Sc_g06214_V2.1A,Sc_g03647_V2.1A,Sc_g04182_V2.1A,Sc_g02123_V2.1A,Sc_g05563_V2.1A,Sc_g08993_V2.1A,Sc_g13471_V2.1A,Sc_g11045_V2.1A,Sc_g09709_V2.1A
GO:0031023	microtubule organizing center organization	biological_process	0.52388	1	3	1820	19	14089	Sc_g11929_V2.1A,Sc_g15749_V2.1A,Sc_g05331_V2.1A
GO:0000155	phosphorelay sensor kinase activity	molecular_function	0.52481	1	10	1820	56	14089	Sc_g09165_V2.1A,Sc_g13824_V2.1A,Novel03477,Sc_g09267_V2.1A,Sc_g10235_V2.1A,Sc_g11576_V2.1A,Sc_g04547_V2.1A,Sc_g05804_V2.1A,Sc_g10140_V2.1A,Sc_g04809_V2.1B
GO:0008061	chitin binding	molecular_function	0.52537	1	4	1820	29	14089	Sc_g15260_V2.1A,Sc_g12622_V2.1A,Sc_g05115_V2.1A,Sc_g05849_V2.1A
GO:0006020	inositol metabolic process	biological_process	0.52676	1	1	1820	7	14089	Sc_g04199_V2.1A
GO:0016772	transferase activity, transferring phosphorus-containing groups	molecular_function	0.5268	1	237	1820	1660	14089	Sc_g01254_V2.1A,Sc_g03363_V2.1A,Sc_g13448_V2.1A,Sc_g10458_V2.1A,Sc_g11309_V2.1A,Sc_g00940_V2.1A,Sc_g00606_V2.1A,Sc_g01853_V2.1A,Sc_g01404_V2.1A,Sc_g12289_V2.1A,Sc_g16322_V2.1A,Sc_g04968_V2.1A,Sc_g10581_V2.1A,Sc_g03796_V2.1A,Novel00792,Sc_g14544_V2.1B,Sc_g10401_V2.1A,Sc_g06103_V2.1A,Sc_g06934_V2.1B,Sc_g08904_V2.1A,Novel02492,Sc_g02390_V2.1A,Sc_g08702_V2.1A,Sc_g09110_V2.1A,Sc_g00185_V2.1A,Sc_g04396…
GO:0003008	system process	biological_process	0.52789	1	3	1820	22	14089	Sc_g01235_V2.1A,Sc_g08086_V2.1A,Novel05039
GO:0032269	negative regulation of cellular protein metabolic process	biological_process	0.52818	1	6	1820	48	14089	Sc_g04182_V2.1A,Sc_g08993_V2.1A,Sc_g09006_V2.1B,Sc_g01970_V2.1A,Sc_g00024_V2.1A,Sc_g06214_V2.1A
GO:0051248	negative regulation of protein metabolic process	biological_process	0.52818	1	6	1820	48	14089	Sc_g06214_V2.1A,Sc_g00024_V2.1A,Sc_g09006_V2.1B,Sc_g01970_V2.1A,Sc_g04182_V2.1A,Sc_g08993_V2.1A
GO:0032271	regulation of protein polymerization	biological_process	0.52821	1	4	1820	27	14089	Sc_g08258_V2.1A,Sc_g13214_V2.1A,Sc_g07547_V2.1A,Sc_g05037_V2.1A
GO:0043254	regulation of protein complex assembly	biological_process	0.52821	1	4	1820	27	14089	Sc_g07547_V2.1A,Sc_g08258_V2.1A,Sc_g13214_V2.1A,Sc_g05037_V2.1A
GO:0015979	photosynthesis	biological_process	0.5288	1	15	1820	119	14089	Sc_g09247_V2.1A,Sc_g00513_V2.1A,Sc_g07160_V2.1A,Sc_g15526_V2.1A,Sc_g09625_V2.1A,Sc_g16195_V2.1A,Sc_g04474_V2.1A,Novel01994,Sc_g11369_V2.1A,Sc_g10623_V2.1A,Sc_g10223_V2.1A,Sc_g05759_V2.1A,Novel00233,Sc_g06850_V2.1A,Sc_g10447_V2.1A
GO:0016559	peroxisome fission	biological_process	0.52977	1	1	1820	8	14089	Sc_g13471_V2.1A
GO:0019201	nucleotide kinase activity	molecular_function	0.53055	1	6	1820	43	14089	Sc_g07769_V2.1A,Sc_g00284_V2.1A,Sc_g09258_V2.1A,Sc_g02130_V2.1A,Novel03037,Sc_g07941_V2.1A
GO:0046912	transferase activity, transferring acyl groups, acyl groups converted into alkyl on transfer	molecular_function	0.53057	1	2	1820	13	14089	Sc_g01451_V2.1A,Novel02470
GO:0046872	metal ion binding	molecular_function	0.53157	1	256	1820	1891	14089	Sc_g11618_V2.1A,Sc_g01443_V2.1A,Sc_g03794_V2.1A,Sc_g00654_V2.1A,Novel00121,Sc_g00998_V2.1A,Novel03395,Sc_g10324_V2.1A,Novel02882,Sc_g09576_V2.1A,Sc_g07159_V2.1A,Sc_g08971_V2.1A,Sc_g03267_V2.1B,Novel03953,Sc_g06867_V2.1A,Sc_g11545_V2.1A,Sc_g15743_V2.1A,Sc_g05890_V2.1A,Novel01487,Sc_g08354_V2.1A,Novel02914,Sc_g09670_V2.1A,Sc_g05345_V2.1A,Sc_g04919_V2.1A,Novel02821,Sc_g05254_V2.1A,Sc_g08669_V2.1A,Sc…
GO:0017048	Rho GTPase binding	molecular_function	0.53321	1	1	1820	3	14089	Sc_g05550_V2.1A
GO:0019439	aromatic compound catabolic process	biological_process	0.53394	1	10	1820	71	14089	Sc_g15026_V2.1A,Sc_g00053_V2.1A,Novel05062,Sc_g11830_V2.1A,Sc_g11969_V2.1A,Sc_g09004_V2.1A,Sc_g07804_V2.1A,Novel04927,Sc_g05979_V2.1A,Sc_g06549_V2.1A
GO:0070403	NAD+ binding	molecular_function	0.53542	1	1	1820	7	14089	Sc_g00600_V2.1A
GO:0052126	movement in host environment	biological_process	0.53562	1	4	1820	29	14089	Sc_g14427_V2.1A,Sc_g00139_V2.1A,Sc_g14215_V2.1A,Sc_g05115_V2.1A
GO:0052192	movement in environment of other organism involved in symbiotic interaction	biological_process	0.53562	1	4	1820	29	14089	Sc_g05115_V2.1A,Sc_g14215_V2.1A,Sc_g00139_V2.1A,Sc_g14427_V2.1A
GO:0000281	mitotic cytokinesis	biological_process	0.53613	1	5	1820	35	14089	Sc_g08652_V2.1A,Sc_g00318_V2.1A,Sc_g06832_V2.1A,Sc_g02714_V2.1A,Sc_g00101_V2.1A
GO:0000917	barrier septum assembly	biological_process	0.53613	1	5	1820	35	14089	Sc_g06832_V2.1A,Sc_g00101_V2.1A,Sc_g02714_V2.1A,Sc_g08652_V2.1A,Sc_g00318_V2.1A
GO:0032506	cytokinetic process	biological_process	0.53613	1	5	1820	35	14089	Sc_g02714_V2.1A,Sc_g00101_V2.1A,Sc_g06832_V2.1A,Sc_g00318_V2.1A,Sc_g08652_V2.1A
GO:0061640	cytoskeleton-dependent cytokinesis	biological_process	0.53613	1	5	1820	35	14089	Sc_g00101_V2.1A,Sc_g02714_V2.1A,Sc_g06832_V2.1A,Sc_g00318_V2.1A,Sc_g08652_V2.1A
GO:0090529	cell septum assembly	biological_process	0.53613	1	5	1820	35	14089	Sc_g08652_V2.1A,Sc_g00318_V2.1A,Sc_g06832_V2.1A,Sc_g02714_V2.1A,Sc_g00101_V2.1A
GO:1902410	mitotic cytokinetic process	biological_process	0.53613	1	5	1820	35	14089	Sc_g06832_V2.1A,Sc_g02714_V2.1A,Sc_g00101_V2.1A,Sc_g08652_V2.1A,Sc_g00318_V2.1A
GO:0006470	protein dephosphorylation	biological_process	0.53647	1	5	1820	35	14089	Sc_g14342_V2.1A,Novel01597,Novel00233,Sc_g12102_V2.1A,Sc_g12430_V2.1A
GO:0016307	phosphatidylinositol phosphate kinase activity	molecular_function	0.53705	1	1	1820	3	14089	Sc_g06892_V2.1A
GO:0009523	photosystem II	cellular_component	0.5371	1	8	1820	65	14089	Sc_g00513_V2.1A,Sc_g07160_V2.1A,Sc_g16195_V2.1A,Sc_g04474_V2.1A,Sc_g10623_V2.1A,Sc_g11369_V2.1A,Novel00233,Sc_g06850_V2.1A
GO:0000149	SNARE binding	molecular_function	0.53732	1	1	1820	6	14089	Sc_g01165_V2.1A
GO:0019905	syntaxin binding	molecular_function	0.53732	1	1	1820	6	14089	Sc_g01165_V2.1A
GO:0000280	nuclear division	biological_process	0.53735	1	10	1820	82	14089	Sc_g04182_V2.1A,Sc_g03647_V2.1A,Sc_g05563_V2.1A,Sc_g02123_V2.1A,Sc_g06214_V2.1A,Novel01113,Sc_g01258_V2.1A,Sc_g11045_V2.1A,Sc_g09709_V2.1A,Sc_g08993_V2.1A
GO:0004820	glycine-tRNA ligase activity	molecular_function	0.53798	1	1	1820	4	14089	Sc_g08849_V2.1A
GO:0006426	glycyl-tRNA aminoacylation	biological_process	0.53798	1	1	1820	4	14089	Sc_g08849_V2.1A
GO:0000781	chromosome, telomeric region	cellular_component	0.53814	1	1	1820	6	14089	Sc_g02406_V2.1A
GO:0000784	nuclear chromosome, telomeric region	cellular_component	0.53814	1	1	1820	6	14089	Sc_g02406_V2.1A
GO:0015276	ligand-gated ion channel activity	molecular_function	0.53848	1	8	1820	59	14089	Sc_g14315_V2.1A,Sc_g07913_V2.1A,Sc_g02534_V2.1A,Sc_g08047_V2.1A,Sc_g13327_V2.1A,Sc_g03615_V2.1A,Sc_g08305_V2.1A,Sc_g12290_V2.1A
GO:0022834	ligand-gated channel activity	molecular_function	0.53848	1	8	1820	59	14089	Sc_g07913_V2.1A,Sc_g14315_V2.1A,Sc_g03615_V2.1A,Sc_g12290_V2.1A,Sc_g08305_V2.1A,Sc_g08047_V2.1A,Sc_g02534_V2.1A,Sc_g13327_V2.1A
GO:0006401	RNA catabolic process	biological_process	0.5386	1	4	1820	24	14089	Novel04927,Sc_g00053_V2.1A,Sc_g05979_V2.1A,Novel05062
GO:0006402	mRNA catabolic process	biological_process	0.5386	1	4	1820	24	14089	Novel04927,Novel05062,Sc_g05979_V2.1A,Sc_g00053_V2.1A
GO:0007018	microtubule-based movement	biological_process	0.53903	1	13	1820	58	14089	Sc_g06455_V2.1A,Sc_g09399_V2.1A,Sc_g06114_V2.1A,Sc_g00564_V2.1A,Sc_g06262_V2.1A,Sc_g11929_V2.1A,Sc_g08344_V2.1A,Sc_g07063_V2.1A,Sc_g16165_V2.1A,Sc_g11283_V2.1A,Sc_g06048_V2.1A,Sc_g08347_V2.1A,Sc_g00318_V2.1A
GO:0006007	glucose catabolic process	biological_process	0.5391	1	1	1820	5	14089	Sc_g04146_V2.1A
GO:0019320	hexose catabolic process	biological_process	0.5391	1	1	1820	5	14089	Sc_g04146_V2.1A
GO:0046365	monosaccharide catabolic process	biological_process	0.5391	1	1	1820	5	14089	Sc_g04146_V2.1A
GO:0000278	mitotic cell cycle	biological_process	0.53932	1	13	1820	103	14089	Sc_g08652_V2.1A,Sc_g02714_V2.1A,Sc_g00101_V2.1A,Sc_g09709_V2.1A,Sc_g08993_V2.1A,Sc_g06214_V2.1A,Sc_g00318_V2.1A,Sc_g01258_V2.1A,Sc_g03647_V2.1A,Sc_g06832_V2.1A,Sc_g04182_V2.1A,Sc_g04057_V2.1A,Sc_g02123_V2.1A
GO:1903047	mitotic cell cycle process	biological_process	0.53932	1	13	1820	103	14089	Sc_g08993_V2.1A,Sc_g00101_V2.1A,Sc_g02714_V2.1A,Sc_g09709_V2.1A,Sc_g08652_V2.1A,Sc_g03647_V2.1A,Sc_g04182_V2.1A,Sc_g06832_V2.1A,Sc_g04057_V2.1A,Sc_g02123_V2.1A,Sc_g01258_V2.1A,Sc_g06214_V2.1A,Sc_g00318_V2.1A
GO:0016615	malate dehydrogenase activity	molecular_function	0.53945	1	2	1820	12	14089	Sc_g14033_V2.1A,Sc_g11978_V2.1A
GO:0030176	integral component of endoplasmic reticulum membrane	cellular_component	0.54102	1	4	1820	33	14089	Sc_g16419_V2.1A,Sc_g08958_V2.1A,Sc_g07396_V2.1A,Novel00871
GO:0031227	intrinsic component of endoplasmic reticulum membrane	cellular_component	0.54102	1	4	1820	33	14089	Novel00871,Sc_g07396_V2.1A,Sc_g08958_V2.1A,Sc_g16419_V2.1A
GO:0004725	protein tyrosine phosphatase activity	molecular_function	0.5414	1	4	1820	28	14089	Sc_g12430_V2.1A,Novel01597,Sc_g12102_V2.1A,Sc_g14342_V2.1A
GO:0010038	response to metal ion	biological_process	0.54156	1	2	1820	11	14089	Sc_g01912_V2.1A,Sc_g02102_V2.1A
GO:0048856	anatomical structure development	biological_process	0.5417	1	22	1820	162	14089	Novel04974,Sc_g08344_V2.1A,Novel03129,Sc_g03906_V2.1A,Sc_g00795_V2.1F,Novel04178,Novel02222,Sc_g13498_V2.1A,Novel02106,Sc_g14630_V2.1A,Sc_g04057_V2.1A,Sc_g10648_V2.1A,Sc_g00859_V2.1A,Novel00125,Sc_g07805_V2.1A,Sc_g13214_V2.1A,Sc_g14007_V2.1A,Novel04551,Sc_g08956_V2.1A,Sc_g11040_V2.1A,Sc_g08892_V2.1A,Sc_g00382_V2.1A
GO:0016833	oxo-acid-lyase activity	molecular_function	0.5429	1	1	1820	5	14089	Novel02981
GO:0001525	angiogenesis	biological_process	0.54342	1	1	1820	6	14089	Sc_g13214_V2.1A
GO:0001568	blood vessel development	biological_process	0.54342	1	1	1820	6	14089	Sc_g13214_V2.1A
GO:0001944	vasculature development	biological_process	0.54342	1	1	1820	6	14089	Sc_g13214_V2.1A
GO:0045765	regulation of angiogenesis	biological_process	0.54342	1	1	1820	6	14089	Sc_g13214_V2.1A
GO:0048514	blood vessel morphogenesis	biological_process	0.54342	1	1	1820	6	14089	Sc_g13214_V2.1A
GO:0072358	cardiovascular system development	biological_process	0.54342	1	1	1820	6	14089	Sc_g13214_V2.1A
GO:0072359	circulatory system development	biological_process	0.54342	1	1	1820	6	14089	Sc_g13214_V2.1A
GO:1901342	regulation of vasculature development	biological_process	0.54342	1	1	1820	6	14089	Sc_g13214_V2.1A
GO:0034755	iron ion transmembrane transport	biological_process	0.54348	1	1	1820	7	14089	Sc_g14182_V2.1A
GO:0007340	acrosome reaction	biological_process	0.54377	1	1	1820	3	14089	Sc_g07805_V2.1A
GO:0017156	calcium ion-dependent exocytosis	biological_process	0.54377	1	1	1820	3	14089	Sc_g07805_V2.1A
GO:0016301	kinase activity	molecular_function	0.54399	1	175	1820	1225	14089	Sc_g05804_V2.1A,Novel04944,Sc_g13675_V2.1A,Sc_g11576_V2.1A,Sc_g04061_V2.1A,Sc_g09959_V2.1A,Sc_g09258_V2.1A,Novel03579,Sc_g05253_V2.1A,Sc_g05924_V2.1A,Sc_g15612_V2.1A,Sc_g08719_V2.1A,Novel02972,Novel03037,Sc_g00853_V2.1A,Sc_g11919_V2.1A,Sc_g06892_V2.1A,Sc_g15781_V2.1A,Sc_g04228_V2.1A,Sc_g15255_V2.1A,Sc_g15299_V2.1A,Sc_g09165_V2.1A,Novel04235,Sc_g02160_V2.1A,Sc_g15066_V2.1A,Sc_g10808_V2.1A,Sc_g0308…
GO:0071702	organic substance transport	biological_process	0.54599	1	112	1820	768	14089	Sc_g05334_V2.1A,Sc_g08305_V2.1A,Sc_g03277_V2.1A,Sc_g11830_V2.1A,Sc_g14171_V2.1A,Sc_g13514_V2.1A,Sc_g00609_V2.1A,Sc_g04823_V2.1A,Sc_g04868_V2.1A,Novel02867,Novel04830,Novel03709,Sc_g11369_V2.1A,Sc_g04290_V2.1A,Sc_g15540_V2.1A,Sc_g00795_V2.1F,Sc_g02653_V2.1A,Sc_g00340_V2.1A,Novel00518,Sc_g08117_V2.1A,Sc_g06613_V2.1A,Sc_g00153_V2.1A,Sc_g03693_V2.1A,Sc_g12444_V2.1A,Sc_g07581_V2.1A,Sc_g07815_V2.1A,Sc_…
GO:0009539	photosystem II reaction center	cellular_component	0.54606	1	3	1820	20	14089	Novel00233,Sc_g00513_V2.1A,Sc_g04474_V2.1A
GO:0000079	regulation of cyclin-dependent protein serine/threonine kinase activity	biological_process	0.5462	1	1	1820	4	14089	Novel00266
GO:0071900	regulation of protein serine/threonine kinase activity	biological_process	0.5462	1	1	1820	4	14089	Novel00266
GO:1904029	regulation of cyclin-dependent protein kinase activity	biological_process	0.5462	1	1	1820	4	14089	Novel00266
GO:0009251	glucan catabolic process	biological_process	0.54647	1	1	1820	5	14089	Novel02028
GO:0030245	cellulose catabolic process	biological_process	0.54647	1	1	1820	5	14089	Novel02028
GO:0044247	cellular polysaccharide catabolic process	biological_process	0.54647	1	1	1820	5	14089	Novel02028
GO:0051275	beta-glucan catabolic process	biological_process	0.54647	1	1	1820	5	14089	Novel02028
GO:0010942	positive regulation of cell death	biological_process	0.54703	1	2	1820	12	14089	Novel02024,Sc_g02476_V2.1A
GO:0043065	positive regulation of apoptotic process	biological_process	0.54703	1	2	1820	12	14089	Sc_g02476_V2.1A,Novel02024
GO:0043068	positive regulation of programmed cell death	biological_process	0.54703	1	2	1820	12	14089	Novel02024,Sc_g02476_V2.1A
GO:0004559	alpha-mannosidase activity	molecular_function	0.54732	1	2	1820	10	14089	Sc_g07159_V2.1A,Novel01487
GO:0015923	mannosidase activity	molecular_function	0.54732	1	2	1820	10	14089	Sc_g07159_V2.1A,Novel01487
GO:0006370	7-methylguanosine mRNA capping	biological_process	0.54822	1	1	1820	6	14089	Sc_g08851_V2.1A
GO:0046992	oxidoreductase activity, acting on X-H and Y-H to form an X-Y bond	molecular_function	0.54832	1	1	1820	4	14089	Sc_g09920_V2.1A
GO:0050485	oxidoreductase activity, acting on X-H and Y-H to form an X-Y bond, with a disulfide as acceptor	molecular_function	0.54832	1	1	1820	4	14089	Sc_g09920_V2.1A
GO:0010309	acireductone dioxygenase [iron(II)-requiring] activity	molecular_function	0.54837	1	1	1820	7	14089	Sc_g08956_V2.1A
GO:0004803	transposase activity	molecular_function	0.54897	1	4	1820	25	14089	Sc_g02456_V2.1B,Sc_g10587_V2.1A,Novel03268,Sc_g13619_V2.1A
GO:0006538	glutamate catabolic process	biological_process	0.54939	1	1	1820	5	14089	Sc_g07772_V2.1A
GO:0043649	dicarboxylic acid catabolic process	biological_process	0.54939	1	1	1820	5	14089	Sc_g07772_V2.1A
GO:0005886	plasma membrane	cellular_component	0.55272	1	24	1820	173	14089	Sc_g16130_V2.1A,Sc_g15098_V2.1A,Sc_g14038_V2.1A,Sc_g06039_V2.1A,Sc_g03267_V2.1B,Sc_g00503_V2.1A,Sc_g13472_V2.1A,Novel03277,Novel05105,Novel04178,Sc_g13648_V2.1B,Sc_g15448_V2.1A,Sc_g12744_V2.1A,Novel00872,Novel02024,Sc_g15168_V2.1A,Sc_g14436_V2.1B,Sc_g02102_V2.1A,Sc_g02343_V2.1A,Sc_g07135_V2.1A,Sc_g02110_V2.1A,Sc_g07805_V2.1A,Sc_g14182_V2.1A,Sc_g06299_V2.1A
GO:0009066	aspartate family amino acid metabolic process	biological_process	0.55326	1	6	1820	42	14089	Sc_g13849_V2.1A,Sc_g07876_V2.1A,Sc_g03815_V2.1A,Sc_g11885_V2.1A,Sc_g03906_V2.1A,Sc_g02707_V2.1A
GO:0006354	DNA-templated transcription, elongation	biological_process	0.55331	1	4	1820	29	14089	Novel02287,Novel00531,Novel00481,Sc_g13214_V2.1A
GO:0006368	transcription elongation from RNA polymerase II promoter	biological_process	0.55331	1	4	1820	29	14089	Sc_g13214_V2.1A,Novel02287,Novel00531,Novel00481
GO:0032780	negative regulation of ATPase activity	biological_process	0.55373	1	1	1820	7	14089	Sc_g09553_V2.1A
GO:0007006	mitochondrial membrane organization	biological_process	0.55394	1	1	1820	6	14089	Sc_g15052_V2.1A
GO:0003880	protein C-terminal carboxyl O-methyltransferase activity	molecular_function	0.55445	1	1	1820	7	14089	Sc_g08096_V2.1A
GO:0004671	protein C-terminal S-isoprenylcysteine carboxyl O-methyltransferase activity	molecular_function	0.55445	1	1	1820	7	14089	Sc_g08096_V2.1A
GO:0006481	C-terminal protein methylation	biological_process	0.55445	1	1	1820	7	14089	Sc_g08096_V2.1A
GO:0018410	C-terminal protein amino acid modification	biological_process	0.55445	1	1	1820	7	14089	Sc_g08096_V2.1A
GO:0043687	post-translational protein modification	biological_process	0.55445	1	1	1820	7	14089	Sc_g08096_V2.1A
GO:0008283	cell proliferation	biological_process	0.55499	1	2	1820	15	14089	Sc_g12479_V2.1A,Sc_g06694_V2.1A
GO:0009678	hydrogen-translocating pyrophosphatase activity	molecular_function	0.55592	1	1	1820	5	14089	Sc_g15846_V2.1A
GO:0000124	SAGA complex	cellular_component	0.55763	1	2	1820	12	14089	Novel03840,Sc_g16130_V2.1A
GO:0098660	inorganic ion transmembrane transport	biological_process	0.55816	1	24	1820	197	14089	Sc_g15763_V2.1A,Sc_g15863_V2.1A,Novel03539,Sc_g13417_V2.1A,Sc_g03267_V2.1B,Sc_g07768_V2.1A,Sc_g11538_V2.1A,Sc_g13685_V2.1A,Sc_g14951_V2.1A,Sc_g14725_V2.1A,Novel03805,Sc_g06718_V2.1A,Sc_g03450_V2.1A,Sc_g01199_V2.1A,Sc_g08190_V2.1A,Novel05267,Sc_g00375_V2.1A,Sc_g01838_V2.1A,Sc_g10623_V2.1A,Sc_g14182_V2.1A,Novel02770,Sc_g11003_V2.1A,Sc_g00446_V2.1A,Sc_g12720_V2.1A
GO:0098662	inorganic cation transmembrane transport	biological_process	0.55816	1	24	1820	197	14089	Sc_g03450_V2.1A,Sc_g06718_V2.1A,Novel03805,Sc_g08190_V2.1A,Sc_g01199_V2.1A,Sc_g13685_V2.1A,Sc_g11538_V2.1A,Sc_g14725_V2.1A,Sc_g14951_V2.1A,Sc_g13417_V2.1A,Sc_g07768_V2.1A,Sc_g03267_V2.1B,Sc_g15763_V2.1A,Sc_g15863_V2.1A,Novel03539,Sc_g12720_V2.1A,Sc_g00446_V2.1A,Sc_g11003_V2.1A,Novel02770,Sc_g10623_V2.1A,Sc_g00375_V2.1A,Novel05267,Sc_g01838_V2.1A,Sc_g14182_V2.1A
GO:0006824	cobalt ion transport	biological_process	0.55822	1	1	1820	5	14089	Sc_g13782_V2.1A
GO:0015087	cobalt ion transmembrane transporter activity	molecular_function	0.55822	1	1	1820	5	14089	Sc_g13782_V2.1A
GO:0005885	Arp2/3 protein complex	cellular_component	0.55979	1	1	1820	8	14089	Sc_g07547_V2.1A
GO:0008484	sulfuric ester hydrolase activity	molecular_function	0.55994	1	1	1820	5	14089	Sc_g07076_V2.1A
GO:0016023	cytoplasmic membrane-bounded vesicle	cellular_component	0.56073	1	10	1820	60	14089	Sc_g02980_V2.1A,Sc_g04440_V2.1A,Sc_g15511_V2.1A,Sc_g06604_V2.1A,Sc_g02333_V2.1A,Sc_g00197_V2.1A,Sc_g07581_V2.1A,Sc_g09971_V2.1A,Sc_g06406_V2.1A,Sc_g14951_V2.1A
GO:0008384	IkappaB kinase activity	molecular_function	0.56104	1	1	1820	5	14089	Novel02279
GO:0000145	exocyst	cellular_component	0.56111	1	5	1820	36	14089	Sc_g03029_V2.1A,Sc_g00053_V2.1A,Sc_g15540_V2.1A,Sc_g00629_V2.1A,Sc_g05335_V2.1A
GO:0044212	transcription regulatory region DNA binding	molecular_function	0.56124	1	1	1820	6	14089	Sc_g14524_V2.1A
GO:0006672	ceramide metabolic process	biological_process	0.56133	1	1	1820	7	14089	Sc_g11524_V2.1A
GO:0005779	integral component of peroxisomal membrane	cellular_component	0.56176	1	2	1820	16	14089	Sc_g13471_V2.1A,Novel02867
GO:0031231	intrinsic component of peroxisomal membrane	cellular_component	0.56176	1	2	1820	16	14089	Sc_g13471_V2.1A,Novel02867
GO:0016628	oxidoreductase activity, acting on the CH-CH group of donors, NAD or NADP as acceptor	molecular_function	0.56192	1	9	1820	63	14089	Sc_g06724_V2.1A,Sc_g13849_V2.1A,Sc_g07876_V2.1A,Sc_g05536_V2.1A,Sc_g03906_V2.1A,Sc_g02265_V2.1A,Sc_g08702_V2.1A,Sc_g07957_V2.1A,Sc_g02707_V2.1A
GO:0019901	protein kinase binding	molecular_function	0.56289	1	3	1820	20	14089	Sc_g04281_V2.1A,Novel00266,Novel02153
GO:0006913	nucleocytoplasmic transport	biological_process	0.56296	1	6	1820	44	14089	Novel01559,Sc_g12720_V2.1A,Sc_g12673_V2.1A,Sc_g10591_V2.1A,Sc_g07736_V2.1A,Sc_g02378_V2.1A
GO:0042803	protein homodimerization activity	molecular_function	0.56457	1	7	1820	53	14089	Sc_g10589_V2.1A,Sc_g04861_V2.1A,Sc_g02714_V2.1A,Sc_g08993_V2.1A,Sc_g06214_V2.1A,Sc_g04078_V2.1A,Sc_g08652_V2.1A
GO:0006749	glutathione metabolic process	biological_process	0.56511	1	1	1820	6	14089	Sc_g05068_V2.1A
GO:0016888	endodeoxyribonuclease activity, producing 5'-phosphomonoesters	molecular_function	0.56547	1	4	1820	30	14089	Sc_g04557_V2.1A,Sc_g13417_V2.1A,Novel02845,Sc_g09922_V2.1A
GO:0017004	cytochrome complex assembly	biological_process	0.56562	1	6	1820	42	14089	Sc_g11901_V2.1A,Sc_g15098_V2.1A,Sc_g15550_V2.1A,Sc_g13214_V2.1A,Sc_g02555_V2.1A,Novel03307
GO:0003950	NAD+ ADP-ribosyltransferase activity	molecular_function	0.56573	1	3	1820	18	14089	Sc_g16065_V2.1A,Sc_g14379_V2.1A,Novel04914
GO:0022891	substrate-specific transmembrane transporter activity	molecular_function	0.56646	1	92	1820	714	14089	Sc_g13685_V2.1A,Sc_g02992_V2.1A,Sc_g13327_V2.1A,Novel03251,Sc_g07785_V2.1A,Sc_g14931_V2.1A,Sc_g13417_V2.1A,Sc_g03267_V2.1B,Sc_g13334_V2.1A,Sc_g01912_V2.1A,Sc_g16005_V2.1A,Sc_g01007_V2.1A,Sc_g13146_V2.1A,Sc_g03920_V2.1A,Sc_g10623_V2.1A,Sc_g14182_V2.1A,Sc_g15986_V2.1A,Sc_g11137_V2.1A,Sc_g14650_V2.1A,Sc_g03615_V2.1A,Sc_g00154_V2.1A,Sc_g14951_V2.1A,Sc_g14063_V2.1A,Sc_g09005_V2.1A,Sc_g06718_V2.1A,Sc_g…
GO:0015937	coenzyme A biosynthetic process	biological_process	0.56733	1	2	1820	15	14089	Sc_g04968_V2.1A,Sc_g07835_V2.1A
GO:0033866	nucleoside bisphosphate biosynthetic process	biological_process	0.56733	1	2	1820	15	14089	Sc_g07835_V2.1A,Sc_g04968_V2.1A
GO:0034030	ribonucleoside bisphosphate biosynthetic process	biological_process	0.56733	1	2	1820	15	14089	Sc_g07835_V2.1A,Sc_g04968_V2.1A
GO:0034033	purine nucleoside bisphosphate biosynthetic process	biological_process	0.56733	1	2	1820	15	14089	Sc_g07835_V2.1A,Sc_g04968_V2.1A
GO:0003870	5-aminolevulinate synthase activity	molecular_function	0.56748	1	1	1820	6	14089	Sc_g03808_V2.1A
GO:0032784	regulation of DNA-templated transcription, elongation	biological_process	0.56811	1	2	1820	14	14089	Novel00531,Novel02287
GO:0032786	positive regulation of DNA-templated transcription, elongation	biological_process	0.56811	1	2	1820	14	14089	Novel02287,Novel00531
GO:0032968	positive regulation of transcription elongation from RNA polymerase II promoter	biological_process	0.56811	1	2	1820	14	14089	Novel02287,Novel00531
GO:0034243	regulation of transcription elongation from RNA polymerase II promoter	biological_process	0.56811	1	2	1820	14	14089	Novel02287,Novel00531
GO:0043436	oxoacid metabolic process	biological_process	0.56854	1	77	1820	573	14089	Sc_g09414_V2.1A,Novel02153,Sc_g09356_V2.1A,Sc_g11763_V2.1A,Sc_g03526_V2.1A,Sc_g00137_V2.1A,Sc_g07957_V2.1A,Sc_g05443_V2.1A,Sc_g13849_V2.1A,Sc_g07772_V2.1A,Sc_g09267_V2.1A,Sc_g00810_V2.1A,Sc_g15749_V2.1A,Sc_g06702_V2.1A,Sc_g11714_V2.1A,Sc_g03815_V2.1A,Sc_g13224_V2.1A,Sc_g16130_V2.1A,Sc_g09670_V2.1A,Sc_g08849_V2.1A,Sc_g05445_V2.1A,Sc_g02824_V2.1A,Sc_g06453_V2.1A,Sc_g02102_V2.1A,Novel01415,Sc_g01119…
GO:0044448	cell cortex part	cellular_component	0.56885	1	8	1820	60	14089	Sc_g03023_V2.1A,Sc_g03029_V2.1A,Sc_g08347_V2.1A,Sc_g00053_V2.1A,Sc_g15540_V2.1A,Sc_g13214_V2.1A,Sc_g00629_V2.1A,Sc_g05335_V2.1A
GO:0098655	cation transmembrane transport	biological_process	0.5694	1	24	1820	199	14089	Sc_g11538_V2.1A,Sc_g13685_V2.1A,Sc_g14725_V2.1A,Sc_g14951_V2.1A,Sc_g03450_V2.1A,Sc_g06718_V2.1A,Novel03805,Sc_g08190_V2.1A,Sc_g01199_V2.1A,Sc_g15863_V2.1A,Sc_g15763_V2.1A,Novel03539,Sc_g13417_V2.1A,Sc_g07768_V2.1A,Sc_g03267_V2.1B,Sc_g00446_V2.1A,Sc_g12720_V2.1A,Sc_g00375_V2.1A,Novel05267,Sc_g10623_V2.1A,Sc_g01838_V2.1A,Sc_g14182_V2.1A,Novel02770,Sc_g11003_V2.1A
GO:0008982	protein-N(PI)-phosphohistidine-sugar phosphotransferase activity	molecular_function	0.57254	1	2	1820	15	14089	Sc_g00793_V2.1A,Sc_g13214_V2.1A
GO:0014070	response to organic cyclic compound	biological_process	0.57276	1	1	1820	8	14089	Sc_g07939_V2.1A
GO:0006082	organic acid metabolic process	biological_process	0.57312	1	77	1820	574	14089	Sc_g12300_V2.1A,Sc_g02694_V2.1A,Sc_g03906_V2.1A,Sc_g12244_V2.1A,Novel03709,Sc_g12617_V2.1A,Sc_g06003_V2.1A,Sc_g13414_V2.1A,Sc_g15991_V2.1A,Sc_g02707_V2.1A,Sc_g16525_V2.1A,Sc_g04515_V2.1A,Sc_g03446_V2.1A,Sc_g12791_V2.1A,Sc_g03625_V2.1A,Novel05099,Sc_g07876_V2.1A,Sc_g01258_V2.1A,Sc_g13399_V2.1A,Sc_g06257_V2.1A,Novel03477,Sc_g03039_V2.1A,Sc_g07566_V2.1A,Sc_g01960_V2.1A,Sc_g11885_V2.1A,Sc_g14513_V2.1…
GO:0015232	heme transporter activity	molecular_function	0.57315	1	1	1820	5	14089	Sc_g06744_V2.1A
GO:0051184	cofactor transporter activity	molecular_function	0.57315	1	1	1820	5	14089	Sc_g06744_V2.1A
GO:0051493	regulation of cytoskeleton organization	biological_process	0.5733	1	6	1820	41	14089	Sc_g13214_V2.1A,Sc_g08258_V2.1A,Sc_g12562_V2.1A,Sc_g07547_V2.1A,Sc_g01258_V2.1A,Sc_g05037_V2.1A
GO:0022892	substrate-specific transporter activity	molecular_function	0.5739	1	100	1820	772	14089	Sc_g15763_V2.1A,Sc_g07768_V2.1A,Sc_g14215_V2.1A,Sc_g04029_V2.1A,Sc_g04515_V2.1A,Sc_g11538_V2.1A,Novel04313,Novel01559,Sc_g01199_V2.1A,Sc_g03992_V2.1A,Sc_g08190_V2.1A,Novel05048,Sc_g11841_V2.1A,Sc_g05879_V2.1A,Sc_g00616_V2.1A,Sc_g15884_V2.1A,Sc_g08071_V2.1A,Sc_g11960_V2.1A,Sc_g02333_V2.1A,Sc_g07703_V2.1A,Sc_g14683_V2.1A,Sc_g16256_V2.1A,Sc_g11757_V2.1A,Novel02770,Sc_g07876_V2.1A,Sc_g09625_V2.1A,Sc_…
GO:0032182	ubiquitin-like protein binding	molecular_function	0.57424	1	3	1820	22	14089	Sc_g16172_V2.1A,Novel01458,Sc_g13481_V2.1A
GO:0008276	protein methyltransferase activity	molecular_function	0.57491	1	8	1820	63	14089	Novel02160,Sc_g00881_V2.1A,Sc_g13192_V2.1A,Sc_g15638_V2.1A,Sc_g08096_V2.1A,Sc_g02172_V2.1A,Sc_g02110_V2.1A,Sc_g15511_V2.1A
GO:0009690	cytokinin metabolic process	biological_process	0.57522	1	1	1820	6	14089	Novel02707
GO:0019139	cytokinin dehydrogenase activity	molecular_function	0.57522	1	1	1820	6	14089	Novel02707
GO:0034754	cellular hormone metabolic process	biological_process	0.57522	1	1	1820	6	14089	Novel02707
GO:0030054	cell junction	cellular_component	0.57561	1	2	1820	14	14089	Sc_g12549_V2.1A,Sc_g06808_V2.1A
GO:0016655	oxidoreductase activity, acting on NAD(P)H, quinone or similar compound as acceptor	molecular_function	0.57789	1	5	1820	41	14089	Sc_g11162_V2.1A,Sc_g03139_V2.1A,Sc_g10581_V2.1A,Novel02298,Sc_g02784_V2.1A
GO:0098805	whole membrane	cellular_component	0.57852	1	20	1820	139	14089	Sc_g13256_V2.1A,Sc_g02333_V2.1A,Sc_g03920_V2.1A,Novel03840,Sc_g04440_V2.1A,Sc_g13471_V2.1A,Sc_g09971_V2.1A,Sc_g03648_V2.1A,Sc_g07518_V2.1A,Sc_g09006_V2.1B,Sc_g07581_V2.1A,Sc_g12720_V2.1A,Novel02867,Sc_g02980_V2.1A,Sc_g15052_V2.1A,Sc_g06604_V2.1A,Novel00055,Sc_g06406_V2.1A,Sc_g04685_V2.1A,Sc_g15998_V2.1A
GO:0009273	peptidoglycan-based cell wall biogenesis	biological_process	0.57854	1	1	1820	7	14089	Novel04974
GO:0033179	proton-transporting V-type ATPase, V0 domain	cellular_component	0.57854	1	4	1820	34	14089	Sc_g15763_V2.1A,Sc_g00446_V2.1A,Novel03539,Sc_g08190_V2.1A
GO:0016780	phosphotransferase activity, for other substituted phosphate groups	molecular_function	0.57905	1	2	1820	17	14089	Sc_g07072_V2.1A,Sc_g16377_V2.1A
GO:0015459	potassium channel regulator activity	molecular_function	0.58056	1	1	1820	6	14089	Novel01290
GO:0019870	potassium channel inhibitor activity	molecular_function	0.58056	1	1	1820	6	14089	Novel01290
GO:0003916	DNA topoisomerase activity	molecular_function	0.58066	1	6	1820	37	14089	Sc_g05970_V2.1A,Sc_g06054_V2.1A,Sc_g02719_V2.1A,Sc_g15687_V2.1A,Sc_g04124_V2.1A,Novel00801
GO:0019321	pentose metabolic process	biological_process	0.5809	1	1	1820	7	14089	Sc_g05005_V2.1A
GO:0019566	arabinose metabolic process	biological_process	0.5809	1	1	1820	7	14089	Sc_g05005_V2.1A
GO:0046373	L-arabinose metabolic process	biological_process	0.5809	1	1	1820	7	14089	Sc_g05005_V2.1A
GO:0043281	regulation of cysteine-type endopeptidase activity involved in apoptotic process	biological_process	0.58165	1	1	1820	7	14089	Sc_g09006_V2.1B
GO:2000116	regulation of cysteine-type endopeptidase activity	biological_process	0.58165	1	1	1820	7	14089	Sc_g09006_V2.1B
GO:0006113	fermentation	biological_process	0.58207	1	1	1820	5	14089	Sc_g07772_V2.1A
GO:0019665	anaerobic amino acid catabolic process	biological_process	0.58207	1	1	1820	5	14089	Sc_g07772_V2.1A
GO:0004518	nuclease activity	molecular_function	0.5822	1	29	1820	217	14089	Sc_g03765_V2.1A,Sc_g04557_V2.1A,Sc_g15539_V2.1A,Sc_g13417_V2.1A,Sc_g10813_V2.1A,Sc_g01911_V2.1A,Novel02845,Novel03716,Sc_g04802_V2.1A,Novel03556,Novel01737,Sc_g05908_V2.1A,Sc_g12980_V2.1A,Sc_g11715_V2.1A,Sc_g02797_V2.1A,Sc_g06348_V2.1A,Sc_g09267_V2.1A,Sc_g09110_V2.1A,Sc_g13144_V2.1A,Novel01758,Novel05270,Sc_g06192_V2.1B,Sc_g09922_V2.1A,Sc_g13453_V2.1A,Sc_g01471_V2.1A,Sc_g07075_V2.1A,Sc_g04368_V2.…
GO:0008324	cation transmembrane transporter activity	molecular_function	0.58297	1	74	1820	581	14089	Sc_g08047_V2.1A,Sc_g08842_V2.1A,Sc_g16199_V2.1A,Sc_g02714_V2.1A,Sc_g06849_V2.1A,Sc_g03229_V2.1A,Sc_g08305_V2.1A,Sc_g01905_V2.1A,Novel03805,Sc_g00609_V2.1A,Sc_g07030_V2.1A,Sc_g15863_V2.1A,Novel04935,Sc_g07913_V2.1A,Novel03539,Sc_g07267_V2.1A,Sc_g00446_V2.1A,Sc_g07544_V2.1A,Sc_g09625_V2.1A,Sc_g07876_V2.1A,Sc_g12290_V2.1A,Sc_g16322_V2.1A,Sc_g08071_V2.1A,Sc_g02333_V2.1A,Sc_g11960_V2.1A,Sc_g15884_V2.1…
GO:0006091	generation of precursor metabolites and energy	biological_process	0.58372	1	22	1820	185	14089	Novel01994,Sc_g15027_V2.1A,Novel02035,Sc_g09670_V2.1A,Sc_g15991_V2.1A,Sc_g14513_V2.1A,Sc_g13936_V2.1A,Sc_g01443_V2.1A,Sc_g02830_V2.1A,Sc_g02784_V2.1A,Sc_g01119_V2.1A,Sc_g06549_V2.1A,Sc_g01960_V2.1A,Sc_g07072_V2.1A,Sc_g07164_V2.1A,Sc_g00810_V2.1A,Sc_g15260_V2.1A,Sc_g09267_V2.1A,Sc_g07772_V2.1A,Sc_g11172_V2.1A,Sc_g09497_V2.1A,Sc_g15265_V2.1A
GO:0032940	secretion by cell	biological_process	0.58418	1	14	1820	95	14089	Sc_g00629_V2.1A,Sc_g02378_V2.1A,Sc_g05335_V2.1A,Sc_g00053_V2.1A,Sc_g13516_V2.1A,Sc_g15540_V2.1A,Sc_g13214_V2.1A,Sc_g07805_V2.1A,Sc_g02254_V2.1A,Sc_g13736_V2.1A,Sc_g12444_V2.1A,Sc_g03029_V2.1A,Sc_g09062_V2.1A,Novel04974
GO:0015743	malate transport	biological_process	0.58557	1	2	1820	14	14089	Sc_g04758_V2.1A,Sc_g00503_V2.1A
GO:0044433	cytoplasmic vesicle part	cellular_component	0.58587	1	8	1820	49	14089	Sc_g06604_V2.1A,Sc_g02980_V2.1A,Sc_g04440_V2.1A,Sc_g02333_V2.1A,Novel01994,Sc_g07581_V2.1A,Sc_g06406_V2.1A,Sc_g09971_V2.1A
GO:0019207	kinase regulator activity	molecular_function	0.58609	1	4	1820	28	14089	Sc_g15763_V2.1A,Sc_g05970_V2.1A,Novel02914,Sc_g13214_V2.1A
GO:0016593	Cdc73/Paf1 complex	cellular_component	0.58732	1	2	1820	14	14089	Sc_g13214_V2.1A,Novel00481
GO:0016054	organic acid catabolic process	biological_process	0.58752	1	4	1820	28	14089	Sc_g07772_V2.1A,Novel01415,Sc_g06453_V2.1A,Sc_g06549_V2.1A
GO:0046395	carboxylic acid catabolic process	biological_process	0.58752	1	4	1820	28	14089	Sc_g06549_V2.1A,Sc_g06453_V2.1A,Novel01415,Sc_g07772_V2.1A
GO:0016755	transferase activity, transferring amino-acyl groups	molecular_function	0.58935	1	3	1820	19	14089	Sc_g02008_V2.1A,Sc_g08402_V2.1A,Novel04974
GO:0000041	transition metal ion transport	biological_process	0.58943	1	14	1820	110	14089	Sc_g16005_V2.1A,Sc_g01912_V2.1A,Sc_g02102_V2.1A,Sc_g01636_V2.1B,Sc_g14182_V2.1A,Novel04935,Sc_g07785_V2.1A,Novel05267,Novel03251,Novel02821,Sc_g08071_V2.1A,Sc_g11960_V2.1A,Sc_g02549_V2.1A,Sc_g13782_V2.1A
GO:0030234	enzyme regulator activity	molecular_function	0.59055	1	31	1820	226	14089	Sc_g07135_V2.1A,Novel01190,Sc_g13214_V2.1A,Sc_g08354_V2.1A,Novel02914,Sc_g03920_V2.1A,Sc_g11040_V2.1A,Sc_g08372_V2.1A,Sc_g05970_V2.1A,Sc_g14586_V2.1A,Sc_g05979_V2.1A,Sc_g11347_V2.1A,Novel03215,Sc_g01904_V2.1A,Sc_g10202_V2.1A,Sc_g11487_V2.1A,Sc_g02393_V2.1A,Sc_g16253_V2.1A,Sc_g09553_V2.1A,Sc_g06686_V2.1A,Sc_g14057_V2.1A,Sc_g00024_V2.1A,Sc_g06273_V2.1A,Sc_g02146_V2.1A,Sc_g15763_V2.1A,Sc_g04823_V2.1…
GO:0000794	condensed nuclear chromosome	cellular_component	0.59145	1	5	1820	38	14089	Sc_g12743_V2.1A,Sc_g01853_V2.1A,Sc_g02101_V2.1A,Novel00114,Sc_g02714_V2.1A
GO:0016052	carbohydrate catabolic process	biological_process	0.59153	1	11	1820	84	14089	Sc_g02830_V2.1A,Sc_g01119_V2.1A,Sc_g10845_V2.1A,Sc_g06730_V2.1A,Sc_g09267_V2.1A,Sc_g02758_V2.1A,Sc_g10247_V2.1A,Novel02028,Sc_g04146_V2.1A,Sc_g09670_V2.1A,Sc_g15991_V2.1A
GO:0009521	photosystem	cellular_component	0.5916	1	10	1820	89	14089	Sc_g07160_V2.1A,Sc_g00513_V2.1A,Sc_g09625_V2.1A,Sc_g04474_V2.1A,Sc_g16195_V2.1A,Sc_g10623_V2.1A,Sc_g11369_V2.1A,Novel00233,Sc_g06850_V2.1A,Sc_g10447_V2.1A
GO:0051539	4 iron, 4 sulfur cluster binding	molecular_function	0.59165	1	3	1820	17	14089	Sc_g03906_V2.1A,Sc_g05250_V2.1A,Sc_g00752_V2.1B
GO:0005882	intermediate filament	cellular_component	0.5918	1	6	1820	42	14089	Sc_g04291_V2.1A,Sc_g05115_V2.1A,Sc_g16165_V2.1A,Sc_g02714_V2.1A,Sc_g14436_V2.1B,Sc_g10161_V2.1A
GO:0045111	intermediate filament cytoskeleton	cellular_component	0.5918	1	6	1820	42	14089	Sc_g14436_V2.1B,Sc_g10161_V2.1A,Sc_g04291_V2.1A,Sc_g16165_V2.1A,Sc_g02714_V2.1A,Sc_g05115_V2.1A
GO:0003910	DNA ligase (ATP) activity	molecular_function	0.59233	1	2	1820	11	14089	Sc_g02165_V2.1A,Novel04631
GO:0043900	regulation of multi-organism process	biological_process	0.59243	1	3	1820	21	14089	Sc_g02824_V2.1A,Sc_g06627_V2.1A,Sc_g09914_V2.1A
GO:0016042	lipid catabolic process	biological_process	0.59284	1	5	1820	36	14089	Sc_g06103_V2.1A,Sc_g11487_V2.1A,Sc_g13465_V2.1A,Sc_g02146_V2.1A,Sc_g14366_V2.1A
GO:0005158	insulin receptor binding	molecular_function	0.59306	1	1	1820	5	14089	Sc_g08103_V2.1A
GO:0005876	spindle microtubule	cellular_component	0.59341	1	3	1820	19	14089	Sc_g12743_V2.1A,Sc_g01258_V2.1A,Sc_g02714_V2.1A
GO:0016423	tRNA (guanine) methyltransferase activity	molecular_function	0.59371	1	3	1820	23	14089	Sc_g00881_V2.1A,Sc_g02110_V2.1A,Novel01592
GO:0003779	actin binding	molecular_function	0.59457	1	18	1820	138	14089	Sc_g05631_V2.1A,Sc_g10648_V2.1A,Sc_g15214_V2.1A,Sc_g10335_V2.1A,Sc_g14461_V2.1A,Sc_g05550_V2.1A,Sc_g02573_V2.1A,Sc_g10031_V2.1A,Sc_g13481_V2.1A,Sc_g15927_V2.1A,Sc_g08190_V2.1A,Sc_g16364_V2.1A,Sc_g05250_V2.1A,Sc_g12081_V2.1A,Sc_g08851_V2.1A,Sc_g15262_V2.1A,Sc_g08583_V2.1A,Sc_g11162_V2.1A
GO:0004198	calcium-dependent cysteine-type endopeptidase activity	molecular_function	0.59475	1	1	1820	4	14089	Novel04183
GO:0045116	protein neddylation	biological_process	0.59534	1	1	1820	7	14089	Sc_g08149_V2.1A
GO:0005815	microtubule organizing center	cellular_component	0.59649	1	5	1820	36	14089	Sc_g05037_V2.1A,Sc_g04057_V2.1A,Sc_g16177_V2.1A,Sc_g10589_V2.1A,Sc_g08258_V2.1A
GO:0016787	hydrolase activity	molecular_function	0.59768	1	375	1820	2681	14089	Sc_g05436_V2.1A,Novel01487,Sc_g12081_V2.1A,Sc_g11585_V2.1A,Sc_g15526_V2.1A,Novel04981,Sc_g10402_V2.1A,Sc_g07159_V2.1A,Sc_g05805_V2.1A,Novel05215,Sc_g01619_V2.1A,Sc_g04795_V2.1A,Sc_g10324_V2.1A,Sc_g08070_V2.1A,Sc_g12355_V2.1A,Novel03215,Sc_g09971_V2.1A,Sc_g13313_V2.1A,Sc_g16325_V2.1A,Sc_g03954_V2.1A,Sc_g03794_V2.1A,Sc_g13144_V2.1A,Sc_g10031_V2.1A,Sc_g00112_V2.1A,Sc_g14618_V2.1A,Sc_g13739_V2.1A,Sc_…
GO:0016469	proton-transporting two-sector ATPase complex	cellular_component	0.59808	1	16	1820	134	14089	Sc_g15863_V2.1A,Sc_g15763_V2.1A,Novel03539,Sc_g15550_V2.1A,Novel03482,Sc_g14725_V2.1A,Novel03805,Sc_g06718_V2.1A,Sc_g03450_V2.1A,Sc_g01199_V2.1A,Sc_g08190_V2.1A,Sc_g10623_V2.1A,Sc_g01838_V2.1A,Sc_g11003_V2.1A,Sc_g00446_V2.1A,Sc_g12720_V2.1A
GO:0051220	cytoplasmic sequestering of protein	biological_process	0.59834	1	1	1820	6	14089	Sc_g13995_V2.1A
GO:0015075	ion transmembrane transporter activity	molecular_function	0.59847	1	87	1820	679	14089	Sc_g03229_V2.1A,Sc_g01905_V2.1A,Sc_g08305_V2.1A,Novel03805,Sc_g00609_V2.1A,Sc_g07030_V2.1A,Sc_g15863_V2.1A,Sc_g10824_V2.1A,Novel04935,Sc_g07913_V2.1A,Novel03539,Sc_g07267_V2.1A,Sc_g08047_V2.1A,Sc_g13833_V2.1A,Sc_g08842_V2.1A,Sc_g16199_V2.1A,Sc_g02714_V2.1A,Sc_g06849_V2.1A,Novel04313,Sc_g04515_V2.1A,Sc_g04029_V2.1A,Sc_g11538_V2.1A,Sc_g11841_V2.1A,Sc_g05879_V2.1A,Novel05048,Sc_g03992_V2.1A,Sc_g0819…
GO:0044281	small molecule metabolic process	biological_process	0.59862	1	122	1820	931	14089	Sc_g02265_V2.1A,Sc_g04396_V2.1A,Sc_g15253_V2.1A,Sc_g03074_V2.1A,Sc_g14513_V2.1A,Sc_g16390_V2.1A,Sc_g08702_V2.1A,Sc_g05745_V2.1A,Sc_g14809_V2.1A,Sc_g09548_V2.1A,Sc_g00613_V2.1A,Sc_g13399_V2.1A,Sc_g06257_V2.1A,Novel03477,Sc_g04657_V2.1A,Sc_g07876_V2.1A,Sc_g01258_V2.1A,Sc_g04968_V2.1A,Sc_g07566_V2.1A,Sc_g03039_V2.1A,Sc_g11885_V2.1A,Sc_g01960_V2.1A,Sc_g03625_V2.1A,Sc_g01853_V2.1A,Sc_g12791_V2.1A,Nove…
GO:0006276	plasmid maintenance	biological_process	0.59876	1	1	1820	6	14089	Sc_g06903_V2.1A
GO:0048193	Golgi vesicle transport	biological_process	0.59886	1	12	1820	82	14089	Sc_g04291_V2.1A,Sc_g04440_V2.1A,Sc_g16177_V2.1A,Sc_g03591_V2.1A,Novel04830,Sc_g02333_V2.1A,Sc_g07029_V2.1A,Sc_g07581_V2.1A,Sc_g14436_V2.1B,Sc_g04078_V2.1A,Sc_g09971_V2.1A,Sc_g06406_V2.1A
GO:0004435	phosphatidylinositol phospholipase C activity	molecular_function	0.5998	1	1	1820	6	14089	Sc_g13067_V2.1A
GO:0004629	phospholipase C activity	molecular_function	0.5998	1	1	1820	6	14089	Sc_g13067_V2.1A
GO:0005261	cation channel activity	molecular_function	0.59983	1	15	1820	113	14089	Sc_g07913_V2.1A,Sc_g03353_V2.1A,Sc_g07267_V2.1A,Sc_g14315_V2.1A,Sc_g08305_V2.1A,Sc_g01905_V2.1A,Sc_g12290_V2.1A,Sc_g07876_V2.1A,Sc_g04515_V2.1A,Sc_g03615_V2.1A,Sc_g16364_V2.1A,Sc_g08047_V2.1A,Sc_g12594_V2.1A,Sc_g02534_V2.1A,Sc_g11841_V2.1A
GO:0051336	regulation of hydrolase activity	biological_process	0.60044	1	4	1820	29	14089	Sc_g09006_V2.1B,Sc_g09553_V2.1A,Sc_g00024_V2.1A,Sc_g16167_V2.1B
GO:0006569	tryptophan catabolic process	biological_process	0.60129	1	1	1820	6	14089	Sc_g06549_V2.1A
GO:0009310	amine catabolic process	biological_process	0.60129	1	1	1820	6	14089	Sc_g06549_V2.1A
GO:0019441	tryptophan catabolic process to kynurenine	biological_process	0.60129	1	1	1820	6	14089	Sc_g06549_V2.1A
GO:0042402	cellular biogenic amine catabolic process	biological_process	0.60129	1	1	1820	6	14089	Sc_g06549_V2.1A
GO:0042436	indole-containing compound catabolic process	biological_process	0.60129	1	1	1820	6	14089	Sc_g06549_V2.1A
GO:0042537	benzene-containing compound metabolic process	biological_process	0.60129	1	1	1820	6	14089	Sc_g06549_V2.1A
GO:0046218	indolalkylamine catabolic process	biological_process	0.60129	1	1	1820	6	14089	Sc_g06549_V2.1A
GO:0070189	kynurenine metabolic process	biological_process	0.60129	1	1	1820	6	14089	Sc_g06549_V2.1A
GO:0017006	protein-tetrapyrrole linkage	biological_process	0.60169	1	1	1820	6	14089	Sc_g15098_V2.1A
GO:0005768	endosome	cellular_component	0.60178	1	1	1820	6	14089	Sc_g09006_V2.1B
GO:0044440	endosomal part	cellular_component	0.60178	1	1	1820	6	14089	Sc_g09006_V2.1B
GO:0051169	nuclear transport	biological_process	0.60186	1	6	1820	46	14089	Sc_g02378_V2.1A,Sc_g07736_V2.1A,Sc_g10591_V2.1A,Sc_g12673_V2.1A,Sc_g12720_V2.1A,Novel01559
GO:0008191	metalloendopeptidase inhibitor activity	molecular_function	0.60251	1	1	1820	4	14089	Sc_g00024_V2.1A
GO:0010576	metalloenzyme regulator activity	molecular_function	0.60251	1	1	1820	4	14089	Sc_g00024_V2.1A
GO:0048551	metalloenzyme inhibitor activity	molecular_function	0.60251	1	1	1820	4	14089	Sc_g00024_V2.1A
GO:0022610	biological adhesion	biological_process	0.60265	1	13	1820	99	14089	Sc_g04237_V2.1A,Novel01112,Sc_g06214_V2.1A,Sc_g13146_V2.1A,Sc_g01175_V2.1A,Novel01558,Sc_g10591_V2.1A,Sc_g03166_V2.1A,Sc_g13214_V2.1A,Sc_g12286_V2.1B,Sc_g10895_V2.1A,Sc_g06763_V2.1A,Sc_g02714_V2.1A
GO:0003885	D-arabinono-1,4-lactone oxidase activity	molecular_function	0.60302	1	2	1820	15	14089	Sc_g07282_V2.1A,Sc_g12299_V2.1A
GO:0016899	oxidoreductase activity, acting on the CH-OH group of donors, oxygen as acceptor	molecular_function	0.60302	1	2	1820	15	14089	Sc_g07282_V2.1A,Sc_g12299_V2.1A
GO:0007217	tachykinin receptor signaling pathway	biological_process	0.60381	1	1	1820	6	14089	Sc_g04982_V2.1A
GO:0016879	ligase activity, forming carbon-nitrogen bonds	molecular_function	0.60411	1	11	1820	81	14089	Sc_g07792_V2.1A,Sc_g13117_V2.1A,Sc_g10186_V2.1A,Sc_g09736_V2.1A,Sc_g03815_V2.1A,Sc_g08149_V2.1A,Sc_g14467_V2.1A,Sc_g11787_V2.1A,Sc_g07156_V2.1A,Sc_g05068_V2.1A,Novel03170
GO:0009725	response to hormone	biological_process	0.60448	1	5	1820	42	14089	Sc_g05555_V2.1A,Sc_g03328_V2.1A,Sc_g07939_V2.1A,Sc_g16223_V2.1A,Sc_g00752_V2.1B
GO:0004484	mRNA guanylyltransferase activity	molecular_function	0.60482	1	1	1820	7	14089	Sc_g08851_V2.1A
GO:0031975	envelope	cellular_component	0.60524	1	27	1820	215	14089	Sc_g02971_V2.1A,Novel01953,Sc_g02476_V2.1A,Sc_g07185_V2.1A,Sc_g15550_V2.1A,Sc_g15052_V2.1A,Sc_g07072_V2.1A,Sc_g04685_V2.1A,Sc_g15260_V2.1A,Novel03482,Novel01559,Sc_g15265_V2.1A,Sc_g14485_V2.1A,Sc_g02968_V2.1A,Sc_g01787_V2.1A,Novel03840,Sc_g10623_V2.1A,Sc_g13256_V2.1A,Sc_g03050_V2.1A,Sc_g01838_V2.1A,Sc_g03920_V2.1A,Sc_g14683_V2.1A,Sc_g02549_V2.1A,Sc_g12080_V2.1A,Sc_g03648_V2.1A,Sc_g07518_V2.1A,Sc_…
GO:0050793	regulation of developmental process	biological_process	0.60603	1	3	1820	25	14089	Novel02222,Sc_g00795_V2.1F,Sc_g13214_V2.1A
GO:0070652	HAUS complex	cellular_component	0.60737	1	1	1820	6	14089	Sc_g06035_V2.1A
GO:0005938	cell cortex	cellular_component	0.60849	1	8	1820	61	14089	Sc_g05335_V2.1A,Sc_g00629_V2.1A,Sc_g15540_V2.1A,Sc_g13214_V2.1A,Sc_g00053_V2.1A,Sc_g08347_V2.1A,Sc_g03023_V2.1A,Sc_g03029_V2.1A
GO:0019008	molybdopterin synthase complex	cellular_component	0.60871	1	1	1820	6	14089	Sc_g00752_V2.1B
GO:0030658	transport vesicle membrane	cellular_component	0.60879	1	5	1820	31	14089	Sc_g02333_V2.1A,Sc_g06406_V2.1A,Sc_g09971_V2.1A,Sc_g07581_V2.1A,Sc_g04440_V2.1A
GO:0007409	axonogenesis	biological_process	0.60883	1	2	1820	17	14089	Sc_g08956_V2.1A,Sc_g08344_V2.1A
GO:0007411	axon guidance	biological_process	0.60883	1	2	1820	17	14089	Sc_g08956_V2.1A,Sc_g08344_V2.1A
GO:0048667	cell morphogenesis involved in neuron differentiation	biological_process	0.60883	1	2	1820	17	14089	Sc_g08956_V2.1A,Sc_g08344_V2.1A
GO:0048812	neuron projection morphogenesis	biological_process	0.60883	1	2	1820	17	14089	Sc_g08344_V2.1A,Sc_g08956_V2.1A
GO:0061564	axon development	biological_process	0.60883	1	2	1820	17	14089	Sc_g08344_V2.1A,Sc_g08956_V2.1A
GO:0097485	neuron projection guidance	biological_process	0.60883	1	2	1820	17	14089	Sc_g08956_V2.1A,Sc_g08344_V2.1A
GO:0006353	DNA-templated transcription, termination	biological_process	0.60932	1	1	1820	8	14089	Sc_g14227_V2.1A
GO:0005819	spindle	cellular_component	0.60964	1	8	1820	57	14089	Sc_g01258_V2.1A,Sc_g05037_V2.1A,Novel00114,Sc_g12743_V2.1A,Sc_g01853_V2.1A,Sc_g08258_V2.1A,Sc_g02714_V2.1A,Sc_g02101_V2.1A
GO:0004057	arginyltransferase activity	molecular_function	0.60965	1	1	1820	3	14089	Sc_g02008_V2.1A
GO:0016598	protein arginylation	biological_process	0.60965	1	1	1820	3	14089	Sc_g02008_V2.1A
GO:0031300	intrinsic component of organelle membrane	cellular_component	0.61049	1	8	1820	66	14089	Sc_g04291_V2.1A,Sc_g13471_V2.1A,Sc_g08958_V2.1A,Novel01953,Novel02867,Sc_g16419_V2.1A,Novel00871,Sc_g07396_V2.1A
GO:0031301	integral component of organelle membrane	cellular_component	0.61049	1	8	1820	66	14089	Sc_g07396_V2.1A,Novel00871,Sc_g13471_V2.1A,Sc_g04291_V2.1A,Sc_g16419_V2.1A,Sc_g08958_V2.1A,Novel01953,Novel02867
GO:0004721	phosphoprotein phosphatase activity	molecular_function	0.61092	1	5	1820	38	14089	Sc_g12430_V2.1A,Novel00233,Sc_g12102_V2.1A,Novel01597,Sc_g14342_V2.1A
GO:0016740	transferase activity	molecular_function	0.61191	1	391	1820	2835	14089	Sc_g15255_V2.1A,Sc_g15299_V2.1A,Sc_g04228_V2.1A,Sc_g15781_V2.1A,Sc_g14700_V2.1A,Novel04235,Sc_g15612_V2.1A,Sc_g08372_V2.1A,Sc_g09670_V2.1A,Novel02914,Sc_g00853_V2.1A,Sc_g10447_V2.1A,Sc_g04291_V2.1A,Sc_g05996_V2.1A,Sc_g04061_V2.1A,Sc_g01485_V2.1A,Novel01610,Sc_g09258_V2.1A,Sc_g11714_V2.1A,Sc_g09959_V2.1A,Sc_g04040_V2.1A,Sc_g13675_V2.1A,Novel04944,Sc_g05804_V2.1A,Sc_g15389_V2.1A,Sc_g08137_V2.1A,Sc_…
GO:0015936	coenzyme A metabolic process	biological_process	0.61289	1	2	1820	16	14089	Sc_g07835_V2.1A,Sc_g04968_V2.1A
GO:0006026	aminoglycan catabolic process	biological_process	0.61334	1	3	1820	28	14089	Sc_g05115_V2.1A,Sc_g12624_V2.1A,Sc_g12622_V2.1A
GO:0000940	condensed chromosome outer kinetochore	cellular_component	0.61343	1	6	1820	44	14089	Sc_g01853_V2.1A,Sc_g12743_V2.1A,Sc_g01258_V2.1A,Sc_g02714_V2.1A,Novel00114,Sc_g02101_V2.1A
GO:0006352	DNA-templated transcription, initiation	biological_process	0.61417	1	17	1820	147	14089	Sc_g04396_V2.1A,Sc_g11569_V2.1A,Sc_g01002_V2.1A,Novel02298,Novel04695,Sc_g13214_V2.1A,Novel00103,Novel01521,Sc_g03231_V2.1A,Sc_g15311_V2.1A,Novel00531,Sc_g09709_V2.1A,Sc_g06054_V2.1A,Sc_g16223_V2.1A,Sc_g16130_V2.1A,Novel02287,Novel05048
GO:0004555	alpha,alpha-trehalase activity	molecular_function	0.61526	1	1	1820	7	14089	Sc_g06718_V2.1A
GO:0015927	trehalase activity	molecular_function	0.61526	1	1	1820	7	14089	Sc_g06718_V2.1A
GO:0044743	intracellular protein transmembrane import	biological_process	0.61544	1	2	1820	16	14089	Novel02867,Sc_g15052_V2.1A
GO:0065002	intracellular protein transmembrane transport	biological_process	0.61544	1	2	1820	16	14089	Novel02867,Sc_g15052_V2.1A
GO:0003690	double-stranded DNA binding	molecular_function	0.61552	1	8	1820	58	14089	Sc_g13050_V2.1A,Sc_g15884_V2.1A,Sc_g00832_V2.1A,Sc_g03826_V2.1A,Sc_g05380_V2.1A,Novel00781,Sc_g14347_V2.1A,Sc_g09376_V2.1A
GO:0006743	ubiquinone metabolic process	biological_process	0.61645	1	1	1820	5	14089	Sc_g04657_V2.1A
GO:0006744	ubiquinone biosynthetic process	biological_process	0.61645	1	1	1820	5	14089	Sc_g04657_V2.1A
GO:0016714	oxidoreductase activity, acting on paired donors, with incorporation or reduction of molecular oxygen, reduced pteridine as one donor, and incorporation of one atom of oxygen	molecular_function	0.61699	1	1	1820	6	14089	Sc_g02977_V2.1A
GO:0000988	transcription factor activity, protein binding	molecular_function	0.61704	1	28	1820	217	14089	Sc_g15956_V2.1A,Sc_g15887_V2.1A,Sc_g03846_V2.1A,Novel05323,Sc_g03231_V2.1A,Sc_g15311_V2.1A,Novel03345,Sc_g09709_V2.1A,Sc_g16223_V2.1A,Sc_g05971_V2.1A,Novel02147,Sc_g16130_V2.1A,Novel05048,Sc_g12743_V2.1A,Sc_g05445_V2.1A,Novel03840,Sc_g04396_V2.1A,Novel02298,Novel04695,Sc_g13214_V2.1A,Sc_g00445_V2.1A,Sc_g14436_V2.1B,Novel00103,Novel01521,Sc_g01433_V2.1A,Sc_g10845_V2.1A,Sc_g11705_V2.1A,Sc_g07640_V2…
GO:0004523	RNA-DNA hybrid ribonuclease activity	molecular_function	0.61728	1	2	1820	14	14089	Novel03716,Novel05270
GO:0019072	viral genome packaging	biological_process	0.61735	1	1	1820	8	14089	Novel02453
GO:0043565	sequence-specific DNA binding	molecular_function	0.6178	1	23	1820	183	14089	Sc_g03704_V2.1A,Sc_g08190_V2.1A,Sc_g00819_V2.1A,Sc_g13825_V2.1A,Sc_g09841_V2.1A,Sc_g15997_V2.1A,Sc_g15763_V2.1A,Sc_g08855_V2.1A,Sc_g15311_V2.1A,Sc_g12640_V2.1A,Sc_g12442_V2.1A,Novel00103,Novel01521,Sc_g03648_V2.1A,Sc_g06832_V2.1A,Sc_g08993_V2.1A,Sc_g02933_V2.1A,Novel02298,Sc_g06357_V2.1A,Sc_g06455_V2.1A,Novel04695,Sc_g00316_V2.1A,Sc_g13471_V2.1A
GO:0006730	one-carbon metabolic process	biological_process	0.61872	1	1	1820	7	14089	Sc_g12595_V2.1A
GO:0031988	membrane-bounded vesicle	cellular_component	0.6194	1	10	1820	63	14089	Sc_g02333_V2.1A,Sc_g00197_V2.1A,Sc_g04440_V2.1A,Sc_g02980_V2.1A,Sc_g15511_V2.1A,Sc_g06604_V2.1A,Sc_g09971_V2.1A,Sc_g06406_V2.1A,Sc_g14951_V2.1A,Sc_g07581_V2.1A
GO:0008131	primary amine oxidase activity	molecular_function	0.61975	1	1	1820	7	14089	Sc_g12753_V2.1A
GO:0022402	cell cycle process	biological_process	0.61998	1	24	1820	192	14089	Sc_g01853_V2.1A,Sc_g08652_V2.1A,Sc_g09709_V2.1A,Sc_g02101_V2.1A,Sc_g06214_V2.1A,Sc_g15749_V2.1A,Sc_g11929_V2.1A,Sc_g06035_V2.1A,Sc_g12743_V2.1A,Sc_g11045_V2.1A,Sc_g02714_V2.1A,Sc_g00101_V2.1A,Sc_g08993_V2.1A,Sc_g00318_V2.1A,Sc_g05331_V2.1A,Sc_g01258_V2.1A,Novel01113,Novel00114,Sc_g04057_V2.1A,Sc_g02123_V2.1A,Sc_g05563_V2.1A,Sc_g03647_V2.1A,Sc_g06832_V2.1A,Sc_g04182_V2.1A
GO:0019900	kinase binding	molecular_function	0.62093	1	3	1820	22	14089	Novel02153,Novel00266,Sc_g04281_V2.1A
GO:0016730	oxidoreductase activity, acting on iron-sulfur proteins as donors	molecular_function	0.6212	1	1	1820	7	14089	Sc_g12617_V2.1A
GO:0005874	microtubule	cellular_component	0.62121	1	3	1820	20	14089	Sc_g01258_V2.1A,Sc_g12743_V2.1A,Sc_g02714_V2.1A
GO:0005375	copper ion transmembrane transporter activity	molecular_function	0.62225	1	1	1820	8	14089	Novel05267
GO:0035434	copper ion transmembrane transport	biological_process	0.62225	1	1	1820	8	14089	Novel05267
GO:0001510	RNA methylation	biological_process	0.623	1	5	1820	43	14089	Sc_g02110_V2.1A,Sc_g01275_V2.1A,Sc_g02172_V2.1A,Sc_g00881_V2.1A,Sc_g10994_V2.1A
GO:0046556	alpha-L-arabinofuranosidase activity	molecular_function	0.62347	1	1	1820	8	14089	Sc_g05005_V2.1A
GO:0007264	small GTPase mediated signal transduction	biological_process	0.62415	1	15	1820	114	14089	Sc_g06280_V2.1A,Sc_g07785_V2.1A,Sc_g07516_V2.1A,Novel03251,Sc_g09901_V2.1A,Sc_g09849_V2.1A,Sc_g09318_V2.1A,Sc_g02489_V2.1A,Sc_g12902_V2.1A,Sc_g13782_V2.1A,Sc_g10624_V2.1A,Sc_g15005_V2.1A,Sc_g14623_V2.1A,Novel03815,Sc_g06322_V2.1A
GO:0007271	synaptic transmission, cholinergic	biological_process	0.6247	1	1	1820	6	14089	Sc_g00375_V2.1A
GO:0022898	regulation of transmembrane transporter activity	biological_process	0.6247	1	1	1820	6	14089	Sc_g00375_V2.1A
GO:0030431	sleep	biological_process	0.6247	1	1	1820	6	14089	Sc_g00375_V2.1A
GO:0032222	regulation of synaptic transmission, cholinergic	biological_process	0.6247	1	1	1820	6	14089	Sc_g00375_V2.1A
GO:0032409	regulation of transporter activity	biological_process	0.6247	1	1	1820	6	14089	Sc_g00375_V2.1A
GO:0032411	positive regulation of transporter activity	biological_process	0.6247	1	1	1820	6	14089	Sc_g00375_V2.1A
GO:0032412	regulation of ion transmembrane transporter activity	biological_process	0.6247	1	1	1820	6	14089	Sc_g00375_V2.1A
GO:0032414	positive regulation of ion transmembrane transporter activity	biological_process	0.6247	1	1	1820	6	14089	Sc_g00375_V2.1A
GO:0034235	GPI anchor binding	molecular_function	0.6247	1	1	1820	6	14089	Sc_g00375_V2.1A
GO:0034762	regulation of transmembrane transport	biological_process	0.6247	1	1	1820	6	14089	Sc_g00375_V2.1A
GO:0034764	positive regulation of transmembrane transport	biological_process	0.6247	1	1	1820	6	14089	Sc_g00375_V2.1A
GO:0034765	regulation of ion transmembrane transport	biological_process	0.6247	1	1	1820	6	14089	Sc_g00375_V2.1A
GO:0034767	positive regulation of ion transmembrane transport	biological_process	0.6247	1	1	1820	6	14089	Sc_g00375_V2.1A
GO:0043266	regulation of potassium ion transport	biological_process	0.6247	1	1	1820	6	14089	Sc_g00375_V2.1A
GO:0043268	positive regulation of potassium ion transport	biological_process	0.6247	1	1	1820	6	14089	Sc_g00375_V2.1A
GO:0043270	positive regulation of ion transport	biological_process	0.6247	1	1	1820	6	14089	Sc_g00375_V2.1A
GO:0050804	modulation of synaptic transmission	biological_process	0.6247	1	1	1820	6	14089	Sc_g00375_V2.1A
GO:1901016	regulation of potassium ion transmembrane transporter activity	biological_process	0.6247	1	1	1820	6	14089	Sc_g00375_V2.1A
GO:1901018	positive regulation of potassium ion transmembrane transporter activity	biological_process	0.6247	1	1	1820	6	14089	Sc_g00375_V2.1A
GO:1901379	regulation of potassium ion transmembrane transport	biological_process	0.6247	1	1	1820	6	14089	Sc_g00375_V2.1A
GO:1901381	positive regulation of potassium ion transmembrane transport	biological_process	0.6247	1	1	1820	6	14089	Sc_g00375_V2.1A
GO:1903818	positive regulation of voltage-gated potassium channel activity	biological_process	0.6247	1	1	1820	6	14089	Sc_g00375_V2.1A
GO:1904062	regulation of cation transmembrane transport	biological_process	0.6247	1	1	1820	6	14089	Sc_g00375_V2.1A
GO:1904064	positive regulation of cation transmembrane transport	biological_process	0.6247	1	1	1820	6	14089	Sc_g00375_V2.1A
GO:2001257	regulation of cation channel activity	biological_process	0.6247	1	1	1820	6	14089	Sc_g00375_V2.1A
GO:2001259	positive regulation of cation channel activity	biological_process	0.6247	1	1	1820	6	14089	Sc_g00375_V2.1A
GO:0052547	regulation of peptidase activity	biological_process	0.6254	1	2	1820	13	14089	Sc_g00024_V2.1A,Sc_g09006_V2.1B
GO:0052548	regulation of endopeptidase activity	biological_process	0.6254	1	2	1820	13	14089	Sc_g09006_V2.1B,Sc_g00024_V2.1A
GO:0006270	DNA replication initiation	biological_process	0.62616	1	9	1820	75	14089	Novel02914,Novel03762,Sc_g13214_V2.1A,Sc_g08656_V2.1A,Sc_g03704_V2.1A,Novel03321,Sc_g03412_V2.1A,Sc_g06039_V2.1A,Sc_g01165_V2.1A
GO:0042302	structural constituent of cuticle	molecular_function	0.62637	1	1	1820	6	14089	Sc_g16398_V2.1A
GO:0005096	GTPase activator activity	molecular_function	0.62748	1	5	1820	37	14089	Sc_g09406_V2.1A,Sc_g16334_V2.1A,Sc_g11040_V2.1A,Sc_g16253_V2.1A,Sc_g06686_V2.1A
GO:0003682	chromatin binding	molecular_function	0.6278	1	7	1820	52	14089	Sc_g01636_V2.1B,Sc_g02424_V2.1A,Novel02914,Sc_g13214_V2.1A,Sc_g08103_V2.1A,Sc_g09460_V2.1A,Sc_g04950_V2.1A
GO:0004672	protein kinase activity	molecular_function	0.62837	1	136	1820	982	14089	Sc_g10808_V2.1A,Sc_g02160_V2.1A,Sc_g10140_V2.1A,Sc_g11500_V2.1A,Sc_g11549_V2.1A,Sc_g11487_V2.1A,Sc_g14436_V2.1B,Sc_g08196_V2.1A,Sc_g05579_V2.1A,Sc_g13267_V2.1A,Sc_g05804_V2.1A,Novel04944,Sc_g13675_V2.1A,Sc_g11576_V2.1A,Sc_g09959_V2.1A,Novel03579,Sc_g05253_V2.1A,Sc_g05924_V2.1A,Sc_g15612_V2.1A,Sc_g08719_V2.1A,Sc_g00853_V2.1A,Sc_g11919_V2.1A,Sc_g04228_V2.1A,Sc_g15299_V2.1A,Sc_g15255_V2.1A,Sc_g09165…
GO:0003964	RNA-directed DNA polymerase activity	molecular_function	0.62885	1	1	1820	4	14089	Sc_g04291_V2.1A
GO:0008284	positive regulation of cell proliferation	biological_process	0.62925	1	1	1820	6	14089	Sc_g06694_V2.1A
GO:0010883	regulation of lipid storage	biological_process	0.62925	1	1	1820	6	14089	Sc_g06694_V2.1A
GO:0010884	positive regulation of lipid storage	biological_process	0.62925	1	1	1820	6	14089	Sc_g06694_V2.1A
GO:1901605	alpha-amino acid metabolic process	biological_process	0.62944	1	21	1820	163	14089	Sc_g09736_V2.1A,Sc_g11885_V2.1A,Sc_g06549_V2.1A,Novel03477,Novel01415,Sc_g07876_V2.1A,Sc_g16390_V2.1A,Sc_g06453_V2.1A,Sc_g00613_V2.1A,Sc_g01125_V2.1A,Sc_g02707_V2.1A,Sc_g02265_V2.1A,Sc_g05445_V2.1A,Sc_g03815_V2.1A,Sc_g03906_V2.1A,Sc_g04515_V2.1A,Sc_g07772_V2.1A,Sc_g13849_V2.1A,Novel05099,Sc_g07957_V2.1A,Sc_g14645_V2.1A
GO:0030170	pyridoxal phosphate binding	molecular_function	0.63	1	10	1820	80	14089	Sc_g16525_V2.1A,Sc_g12300_V2.1A,Sc_g01275_V2.1A,Sc_g06003_V2.1A,Sc_g06074_V2.1A,Sc_g08892_V2.1A,Sc_g03808_V2.1A,Sc_g03625_V2.1A,Sc_g05443_V2.1A,Sc_g02753_V2.1A
GO:0044431	Golgi apparatus part	cellular_component	0.63157	1	9	1820	59	14089	Sc_g02980_V2.1A,Sc_g04291_V2.1A,Sc_g11757_V2.1A,Sc_g06604_V2.1A,Sc_g07029_V2.1A,Sc_g03591_V2.1A,Sc_g00154_V2.1A,Sc_g04078_V2.1A,Sc_g07883_V2.1A
GO:0005742	mitochondrial outer membrane translocase complex	cellular_component	0.63176	1	2	1820	17	14089	Sc_g15052_V2.1A,Sc_g13256_V2.1A
GO:0008252	nucleotidase activity	molecular_function	0.6319	1	1	1820	8	14089	Sc_g09573_V2.1A
GO:0008253	5'-nucleotidase activity	molecular_function	0.6319	1	1	1820	8	14089	Sc_g09573_V2.1A
GO:0008176	tRNA (guanine-N7-)-methyltransferase activity	molecular_function	0.63201	1	2	1820	16	14089	Sc_g00881_V2.1A,Sc_g02110_V2.1A
GO:0006432	phenylalanyl-tRNA aminoacylation	biological_process	0.63253	1	1	1820	7	14089	Sc_g06257_V2.1A
GO:0046700	heterocycle catabolic process	biological_process	0.63265	1	9	1820	70	14089	Sc_g00053_V2.1A,Novel05062,Sc_g11830_V2.1A,Sc_g11969_V2.1A,Sc_g07804_V2.1A,Sc_g09004_V2.1A,Novel04927,Sc_g05979_V2.1A,Sc_g06549_V2.1A
GO:0004645	phosphorylase activity	molecular_function	0.63267	1	1	1820	5	14089	Sc_g08034_V2.1A
GO:0008184	glycogen phosphorylase activity	molecular_function	0.63267	1	1	1820	5	14089	Sc_g08034_V2.1A
GO:0006625	protein targeting to peroxisome	biological_process	0.63311	1	1	1820	7	14089	Novel02867
GO:0043574	peroxisomal transport	biological_process	0.63311	1	1	1820	7	14089	Novel02867
GO:0072662	protein localization to peroxisome	biological_process	0.63311	1	1	1820	7	14089	Novel02867
GO:0072663	establishment of protein localization to peroxisome	biological_process	0.63311	1	1	1820	7	14089	Novel02867
GO:0008270	zinc ion binding	molecular_function	0.63379	1	118	1820	850	14089	Novel00872,Novel01896,Sc_g12673_V2.1A,Sc_g11549_V2.1A,Sc_g02236_V2.1A,Sc_g03794_V2.1A,Sc_g12301_V2.1A,Novel00121,Sc_g00787_V2.1A,Sc_g14182_V2.1A,Sc_g03920_V2.1A,Sc_g11618_V2.1A,Sc_g13015_V2.1A,Sc_g09222_V2.1A,Sc_g05890_V2.1A,Sc_g13972_V2.1A,Sc_g06039_V2.1A,Sc_g16172_V2.1A,Sc_g08680_V2.1A,Sc_g08971_V2.1A,Sc_g02254_V2.1A,Sc_g02820_V2.1A,Novel02882,Sc_g14377_V2.1A,Sc_g05563_V2.1A,Sc_g03826_V2.1A,Sc_…
GO:0019184	nonribosomal peptide biosynthetic process	biological_process	0.63593	1	1	1820	7	14089	Sc_g05068_V2.1A
GO:0015098	molybdate ion transmembrane transporter activity	molecular_function	0.63604	1	1	1820	7	14089	Sc_g04018_V2.1A
GO:0015689	molybdate ion transport	biological_process	0.63604	1	1	1820	7	14089	Sc_g04018_V2.1A
GO:0004797	thymidine kinase activity	molecular_function	0.63618	1	1	1820	7	14089	Sc_g13724_V2.1A
GO:0019136	deoxynucleoside kinase activity	molecular_function	0.63618	1	1	1820	7	14089	Sc_g13724_V2.1A
GO:0019206	nucleoside kinase activity	molecular_function	0.63618	1	1	1820	7	14089	Sc_g13724_V2.1A
GO:0022890	inorganic cation transmembrane transporter activity	molecular_function	0.63688	1	67	1820	540	14089	Sc_g07913_V2.1A,Novel04935,Novel03539,Sc_g15863_V2.1A,Sc_g07267_V2.1A,Sc_g03229_V2.1A,Sc_g08305_V2.1A,Sc_g01905_V2.1A,Sc_g00609_V2.1A,Sc_g07030_V2.1A,Novel03805,Sc_g08842_V2.1A,Sc_g06849_V2.1A,Sc_g16199_V2.1A,Sc_g02714_V2.1A,Sc_g08047_V2.1A,Sc_g15763_V2.1A,Sc_g07768_V2.1A,Sc_g04515_V2.1A,Sc_g11538_V2.1A,Sc_g04029_V2.1A,Sc_g08190_V2.1A,Novel01559,Sc_g01199_V2.1A,Sc_g11841_V2.1A,Novel05048,Sc_g0807…
GO:0004827	proline-tRNA ligase activity	molecular_function	0.63705	1	1	1820	7	14089	Sc_g00137_V2.1A
GO:0006433	prolyl-tRNA aminoacylation	biological_process	0.63705	1	1	1820	7	14089	Sc_g00137_V2.1A
GO:0008239	dipeptidyl-peptidase activity	molecular_function	0.6372	1	1	1820	8	14089	Novel01183
GO:0032990	cell part morphogenesis	biological_process	0.63727	1	3	1820	25	14089	Sc_g08344_V2.1A,Sc_g08956_V2.1A,Sc_g04057_V2.1A
GO:0048858	cell projection morphogenesis	biological_process	0.63727	1	3	1820	25	14089	Sc_g04057_V2.1A,Sc_g08956_V2.1A,Sc_g08344_V2.1A
GO:0004806	triglyceride lipase activity	molecular_function	0.6373	1	1	1820	6	14089	Novel03321
GO:0071554	cell wall organization or biogenesis	biological_process	0.63792	1	11	1820	98	14089	Sc_g04286_V2.1A,Sc_g14586_V2.1A,Sc_g15148_V2.1A,Novel05149,Novel04974,Sc_g14350_V2.1A,Sc_g12622_V2.1A,Sc_g15389_V2.1A,Sc_g12624_V2.1A,Sc_g09797_V2.1A,Sc_g09383_V2.1A
GO:0044463	cell projection part	cellular_component	0.63848	1	1	1820	6	14089	Sc_g04057_V2.1A
GO:0004743	pyruvate kinase activity	molecular_function	0.63866	1	2	1820	16	14089	Sc_g02830_V2.1A,Sc_g09670_V2.1A
GO:0006098	pentose-phosphate shunt	biological_process	0.63941	1	1	1820	8	14089	Sc_g15577_V2.1A
GO:0051156	glucose 6-phosphate metabolic process	biological_process	0.63941	1	1	1820	8	14089	Sc_g15577_V2.1A
GO:0008171	O-methyltransferase activity	molecular_function	0.6398	1	7	1820	66	14089	Sc_g00881_V2.1A,Sc_g15638_V2.1A,Sc_g08096_V2.1A,Sc_g02172_V2.1A,Sc_g02110_V2.1A,Sc_g11814_V2.1A,Sc_g13192_V2.1A
GO:0009055	electron carrier activity	molecular_function	0.64006	1	21	1820	187	14089	Novel01994,Sc_g13619_V2.1A,Sc_g01787_V2.1A,Sc_g08842_V2.1A,Sc_g03166_V2.1A,Sc_g14683_V2.1A,Sc_g05717_V2.1A,Sc_g13334_V2.1A,Sc_g04105_V2.1A,Sc_g00998_V2.1A,Novel04012,Sc_g06549_V2.1A,Novel02611,Sc_g04670_V2.1A,Sc_g14738_V2.1A,Sc_g08714_V2.1A,Sc_g01917_V2.1A,Sc_g00820_V2.1A,Sc_g03229_V2.1A,Sc_g15551_V2.1A,Novel01559
GO:0006959	humoral immune response	biological_process	0.64048	1	1	1820	5	14089	Sc_g03789_V2.1A
GO:0042381	hemolymph coagulation	biological_process	0.64048	1	1	1820	5	14089	Sc_g03789_V2.1A
GO:0016749	N-succinyltransferase activity	molecular_function	0.64105	1	1	1820	7	14089	Sc_g03808_V2.1A
GO:0008652	cellular amino acid biosynthetic process	biological_process	0.64202	1	18	1820	142	14089	Sc_g07876_V2.1A,Novel03477,Sc_g11885_V2.1A,Sc_g09736_V2.1A,Sc_g02265_V2.1A,Sc_g00613_V2.1A,Sc_g02707_V2.1A,Sc_g04515_V2.1A,Sc_g13849_V2.1A,Sc_g02694_V2.1A,Sc_g13224_V2.1A,Sc_g03906_V2.1A,Sc_g03815_V2.1A,Sc_g09356_V2.1A,Sc_g14645_V2.1A,Sc_g09414_V2.1A,Novel05099,Sc_g07957_V2.1A
GO:0006023	aminoglycan biosynthetic process	biological_process	0.64293	1	1	1820	8	14089	Novel04974
GO:0006024	glycosaminoglycan biosynthetic process	biological_process	0.64293	1	1	1820	8	14089	Novel04974
GO:0042132	fructose 1,6-bisphosphate 1-phosphatase activity	molecular_function	0.64314	1	1	1820	8	14089	Sc_g15294_V2.1A
GO:0046903	secretion	biological_process	0.64333	1	14	1820	99	14089	Sc_g00629_V2.1A,Sc_g05335_V2.1A,Sc_g02378_V2.1A,Sc_g00053_V2.1A,Sc_g13214_V2.1A,Sc_g02254_V2.1A,Sc_g07805_V2.1A,Sc_g13516_V2.1A,Sc_g15540_V2.1A,Sc_g13736_V2.1A,Sc_g12444_V2.1A,Sc_g09062_V2.1A,Sc_g03029_V2.1A,Novel04974
GO:0016706	oxidoreductase activity, acting on paired donors, with incorporation or reduction of molecular oxygen, 2-oxoglutarate as one donor, and incorporation of one atom each of oxygen into both donors	molecular_function	0.64467	1	2	1820	16	14089	Sc_g07883_V2.1A,Sc_g06364_V2.1A
GO:0009719	response to endogenous stimulus	biological_process	0.64472	1	5	1820	45	14089	Sc_g03328_V2.1A,Sc_g16223_V2.1A,Sc_g00752_V2.1B,Sc_g07939_V2.1A,Sc_g05555_V2.1A
GO:0016773	phosphotransferase activity, alcohol group as acceptor	molecular_function	0.64529	1	160	1820	1150	14089	Sc_g00777_V2.1A,Novel03709,Sc_g03836_V2.1A,Sc_g10235_V2.1A,Sc_g00060_V2.1A,Sc_g16253_V2.1A,Sc_g14373_V2.1A,Sc_g00197_V2.1A,Sc_g15410_V2.1A,Sc_g04819_V2.1A,Sc_g16199_V2.1A,Sc_g06380_V2.1A,Sc_g13214_V2.1A,Sc_g07835_V2.1A,Sc_g02080_V2.1A,Novel02496,Sc_g01781_V2.1A,Sc_g13824_V2.1A,Sc_g04105_V2.1A,Sc_g08431_V2.1A,Sc_g14397_V2.1A,Sc_g16484_V2.1A,Novel00759,Sc_g01853_V2.1A,Sc_g00606_V2.1A,Sc_g11309_V2.1…
GO:0005740	mitochondrial envelope	cellular_component	0.64689	1	21	1820	178	14089	Sc_g03648_V2.1A,Sc_g07518_V2.1A,Sc_g01619_V2.1A,Sc_g10623_V2.1A,Sc_g01838_V2.1A,Sc_g13256_V2.1A,Sc_g03920_V2.1A,Sc_g01787_V2.1A,Novel03840,Sc_g02549_V2.1A,Sc_g14683_V2.1A,Sc_g15260_V2.1A,Novel03482,Sc_g04685_V2.1A,Novel01559,Sc_g15265_V2.1A,Sc_g02476_V2.1A,Novel01953,Sc_g15052_V2.1A,Sc_g15550_V2.1A,Sc_g07072_V2.1A
GO:0008233	peptidase activity	molecular_function	0.64777	1	85	1820	652	14089	Novel04860,Novel02038,Sc_g01301_V2.1A,Sc_g13597_V2.1A,Sc_g06863_V2.1A,Sc_g15536_V2.1A,Sc_g03532_V2.1A,Sc_g07804_V2.1A,Sc_g09524_V2.1A,Sc_g14316_V2.1A,Sc_g13214_V2.1A,Sc_g13481_V2.1A,Sc_g08305_V2.1A,Sc_g14970_V2.1A,Sc_g16444_V2.1A,Novel03482,Sc_g07359_V2.1A,Novel03805,Sc_g13825_V2.1A,Sc_g11644_V2.1A,Sc_g13679_V2.1A,Sc_g04369_V2.1A,Sc_g08714_V2.1A,Sc_g05336_V2.1A,Sc_g11079_V2.1A,Sc_g10235_V2.1A,Sc_…
GO:0007155	cell adhesion	biological_process	0.64859	1	12	1820	94	14089	Sc_g12286_V2.1B,Sc_g03166_V2.1A,Sc_g13214_V2.1A,Sc_g02714_V2.1A,Sc_g06763_V2.1A,Novel01558,Sc_g10591_V2.1A,Sc_g01175_V2.1A,Sc_g13146_V2.1A,Sc_g04237_V2.1A,Novel01112,Sc_g06214_V2.1A
GO:0016893	endonuclease activity, active with either ribo- or deoxyribonucleic acids and producing 5'-phosphomonoesters	molecular_function	0.64906	1	9	1820	71	14089	Novel01737,Sc_g01471_V2.1A,Novel05270,Novel02845,Sc_g09922_V2.1A,Novel03716,Sc_g04557_V2.1A,Sc_g15539_V2.1A,Sc_g13417_V2.1A
GO:0009279	cell outer membrane	cellular_component	0.64933	1	1	1820	8	14089	Sc_g14485_V2.1A
GO:0051321	meiotic cell cycle	biological_process	0.6501	1	3	1820	24	14089	Sc_g11045_V2.1A,Sc_g05563_V2.1A,Novel01113
GO:1901361	organic cyclic compound catabolic process	biological_process	0.65133	1	9	1820	71	14089	Novel05062,Sc_g00053_V2.1A,Sc_g05979_V2.1A,Sc_g06549_V2.1A,Novel04927,Sc_g07804_V2.1A,Sc_g09004_V2.1A,Sc_g11969_V2.1A,Sc_g11830_V2.1A
GO:0006536	glutamate metabolic process	biological_process	0.65159	1	2	1820	11	14089	Sc_g07772_V2.1A,Sc_g07957_V2.1A
GO:0009289	pilus	cellular_component	0.65163	1	1	1820	8	14089	Sc_g15564_V2.1A
GO:0044275	cellular carbohydrate catabolic process	biological_process	0.6519	1	1	1820	8	14089	Novel02028
GO:0036459	ubiquitinyl hydrolase activity	molecular_function	0.65193	1	4	1820	28	14089	Sc_g13869_V2.1A,Sc_g13481_V2.1A,Sc_g16172_V2.1A,Sc_g11751_V2.1A
GO:0006778	porphyrin-containing compound metabolic process	biological_process	0.6523	1	13	1820	101	14089	Sc_g09004_V2.1A,Sc_g07804_V2.1A,Sc_g05536_V2.1A,Sc_g06724_V2.1A,Sc_g09247_V2.1A,Sc_g11830_V2.1A,Sc_g11969_V2.1A,Sc_g08176_V2.1A,Sc_g07957_V2.1A,Sc_g08702_V2.1A,Sc_g03808_V2.1A,Sc_g05759_V2.1A,Sc_g10223_V2.1A
GO:0009636	response to toxic substance	biological_process	0.65314	1	3	1820	23	14089	Novel02047,Sc_g02102_V2.1A,Sc_g01912_V2.1A
GO:0015078	hydrogen ion transmembrane transporter activity	molecular_function	0.65543	1	25	1820	216	14089	Sc_g15986_V2.1A,Sc_g16199_V2.1A,Sc_g16256_V2.1A,Sc_g14650_V2.1A,Sc_g14683_V2.1A,Sc_g03405_V2.1A,Sc_g10623_V2.1A,Sc_g15884_V2.1A,Sc_g01838_V2.1A,Sc_g02824_V2.1A,Sc_g08842_V2.1A,Sc_g01787_V2.1A,Sc_g06549_V2.1A,Sc_g00446_V2.1A,Sc_g13334_V2.1A,Sc_g15763_V2.1A,Sc_g15863_V2.1A,Novel03539,Novel03805,Sc_g06718_V2.1A,Sc_g01199_V2.1A,Novel01559,Sc_g00609_V2.1A,Sc_g08190_V2.1A,Sc_g03229_V2.1A
GO:0004549	tRNA-specific ribonuclease activity	molecular_function	0.65717	1	2	1820	16	14089	Novel01737,Sc_g01471_V2.1A
GO:0019954	asexual reproduction	biological_process	0.65757	1	5	1820	39	14089	Sc_g08652_V2.1A,Sc_g00318_V2.1A,Sc_g06832_V2.1A,Sc_g02714_V2.1A,Sc_g00101_V2.1A
GO:0030120	vesicle coat	cellular_component	0.65784	1	7	1820	44	14089	Sc_g04440_V2.1A,Sc_g02980_V2.1A,Sc_g07581_V2.1A,Sc_g06604_V2.1A,Sc_g09971_V2.1A,Sc_g06406_V2.1A,Sc_g02333_V2.1A
GO:0030135	coated vesicle	cellular_component	0.65784	1	7	1820	44	14089	Sc_g07581_V2.1A,Sc_g06604_V2.1A,Sc_g02980_V2.1A,Sc_g04440_V2.1A,Sc_g02333_V2.1A,Sc_g06406_V2.1A,Sc_g09971_V2.1A
GO:0030662	coated vesicle membrane	cellular_component	0.65784	1	7	1820	44	14089	Sc_g02333_V2.1A,Sc_g06406_V2.1A,Sc_g09971_V2.1A,Sc_g07581_V2.1A,Sc_g06604_V2.1A,Sc_g04440_V2.1A,Sc_g02980_V2.1A
GO:0030133	transport vesicle	cellular_component	0.65873	1	5	1820	33	14089	Sc_g07581_V2.1A,Sc_g04440_V2.1A,Sc_g06406_V2.1A,Sc_g02333_V2.1A,Sc_g09971_V2.1A
GO:1901505	carbohydrate derivative transporter activity	molecular_function	0.65878	1	2	1820	16	14089	Sc_g14063_V2.1A,Sc_g13214_V2.1A
GO:0065008	regulation of biological quality	biological_process	0.6588	1	45	1820	353	14089	Novel04963,Sc_g00024_V2.1A,Sc_g05147_V2.1A,Sc_g06428_V2.1A,Sc_g15028_V2.1A,Sc_g12833_V2.1A,Sc_g06694_V2.1A,Sc_g03974_V2.1A,Novel03327,Sc_g08305_V2.1A,Sc_g10587_V2.1A,Novel04754,Novel02707,Sc_g08354_V2.1A,Sc_g04919_V2.1A,Sc_g02556_V2.1A,Sc_g02714_V2.1A,Sc_g13214_V2.1A,Novel02822,Sc_g06003_V2.1A,Sc_g13597_V2.1A,Sc_g12791_V2.1A,Sc_g04426_V2.1A,Sc_g12065_V2.1A,Novel02611,Sc_g07547_V2.1A,Sc_g03909_V2.…
GO:0009611	response to wounding	biological_process	0.65892	1	7	1820	59	14089	Novel01112,Sc_g02393_V2.1A,Sc_g16347_V2.1A,Sc_g14436_V2.1B,Sc_g00024_V2.1A,Sc_g03789_V2.1A,Sc_g02714_V2.1A
GO:0016853	isomerase activity	molecular_function	0.65896	1	23	1820	198	14089	Sc_g06730_V2.1A,Sc_g15687_V2.1A,Sc_g06054_V2.1A,Sc_g15577_V2.1A,Sc_g15992_V2.1A,Sc_g07772_V2.1A,Sc_g12043_V2.1A,Sc_g06833_V2.1A,Sc_g04199_V2.1A,Sc_g13134_V2.1A,Sc_g16198_V2.1A,Sc_g04124_V2.1A,Sc_g06133_V2.1A,Sc_g04146_V2.1A,Novel00801,Sc_g03567_V2.1A,Sc_g00980_V2.1B,Sc_g08035_V2.1B,Sc_g14412_V2.1A,Sc_g02719_V2.1A,Sc_g05970_V2.1A,Sc_g09922_V2.1A,Sc_g09401_V2.1A
GO:0009074	aromatic amino acid family catabolic process	biological_process	0.66	1	1	1820	7	14089	Sc_g06549_V2.1A
GO:0043414	macromolecule methylation	biological_process	0.66031	1	14	1820	110	14089	Sc_g10994_V2.1A,Novel02160,Sc_g00881_V2.1A,Novel01206,Sc_g01275_V2.1A,Sc_g11814_V2.1A,Novel02113,Sc_g08096_V2.1A,Sc_g15638_V2.1A,Sc_g02172_V2.1A,Sc_g02110_V2.1A,Sc_g15511_V2.1A,Sc_g12018_V2.1A,Sc_g05005_V2.1A
GO:0004826	phenylalanine-tRNA ligase activity	molecular_function	0.66042	1	1	1820	8	14089	Sc_g06257_V2.1A
GO:0030151	molybdenum ion binding	molecular_function	0.6619	1	1	1820	8	14089	Sc_g02753_V2.1A
GO:0006818	hydrogen transport	biological_process	0.66206	1	16	1820	141	14089	Sc_g14725_V2.1A,Sc_g08190_V2.1A,Sc_g01199_V2.1A,Sc_g06718_V2.1A,Sc_g03450_V2.1A,Novel03805,Novel03539,Sc_g15863_V2.1A,Sc_g15763_V2.1A,Sc_g15846_V2.1A,Sc_g00446_V2.1A,Sc_g12720_V2.1A,Sc_g01838_V2.1A,Sc_g10623_V2.1A,Sc_g11003_V2.1A,Sc_g16199_V2.1A
GO:0015992	proton transport	biological_process	0.66206	1	16	1820	141	14089	Sc_g12720_V2.1A,Sc_g00446_V2.1A,Sc_g16199_V2.1A,Sc_g11003_V2.1A,Sc_g01838_V2.1A,Sc_g10623_V2.1A,Novel03805,Sc_g06718_V2.1A,Sc_g03450_V2.1A,Sc_g01199_V2.1A,Sc_g08190_V2.1A,Sc_g14725_V2.1A,Sc_g15846_V2.1A,Sc_g15863_V2.1A,Sc_g15763_V2.1A,Novel03539
GO:0005199	structural constituent of cell wall	molecular_function	0.6625	1	1	1820	11	14089	Novel05149
GO:0007010	cytoskeleton organization	biological_process	0.66268	1	33	1820	253	14089	Sc_g04057_V2.1A,Sc_g10648_V2.1A,Sc_g05631_V2.1A,Sc_g13214_V2.1A,Sc_g13481_V2.1A,Sc_g02714_V2.1A,Sc_g10335_V2.1A,Sc_g06035_V2.1A,Sc_g16364_V2.1A,Sc_g05250_V2.1A,Sc_g15262_V2.1A,Sc_g15749_V2.1A,Sc_g02101_V2.1A,Sc_g08258_V2.1A,Novel00114,Sc_g12562_V2.1A,Sc_g05331_V2.1A,Sc_g01258_V2.1A,Sc_g10031_V2.1A,Sc_g05550_V2.1A,Sc_g14461_V2.1A,Sc_g10378_V2.1B,Sc_g11929_V2.1A,Sc_g12743_V2.1A,Sc_g08190_V2.1A,Sc_g…
GO:0004536	deoxyribonuclease activity	molecular_function	0.66276	1	8	1820	67	14089	Sc_g11715_V2.1A,Sc_g14436_V2.1B,Sc_g02685_V2.1A,Sc_g10813_V2.1A,Novel02845,Sc_g09922_V2.1A,Sc_g04557_V2.1A,Sc_g13417_V2.1A
GO:0008915	lipid-A-disaccharide synthase activity	molecular_function	0.66403	1	1	1820	8	14089	Sc_g10860_V2.1A
GO:0005794	Golgi apparatus	cellular_component	0.66421	1	9	1820	61	14089	Sc_g04291_V2.1A,Sc_g11757_V2.1A,Sc_g06604_V2.1A,Sc_g02980_V2.1A,Sc_g03591_V2.1A,Sc_g07029_V2.1A,Sc_g07883_V2.1A,Sc_g04078_V2.1A,Sc_g00154_V2.1A
GO:0072525	pyridine-containing compound biosynthetic process	biological_process	0.66433	1	3	1820	24	14089	Sc_g07957_V2.1A,Sc_g07619_V2.1A,Sc_g01853_V2.1A
GO:0009898	cytoplasmic side of plasma membrane	cellular_component	0.66438	1	1	1820	9	14089	Novel02024
GO:0098552	side of membrane	cellular_component	0.66438	1	1	1820	9	14089	Novel02024
GO:0098562	cytoplasmic side of membrane	cellular_component	0.66438	1	1	1820	9	14089	Novel02024
GO:0008158	hedgehog receptor activity	molecular_function	0.66601	1	1	1820	5	14089	Sc_g02151_V2.1A
GO:0009117	nucleotide metabolic process	biological_process	0.66726	1	32	1820	272	14089	Sc_g02784_V2.1A,Sc_g01119_V2.1A,Sc_g07835_V2.1A,Sc_g08669_V2.1A,Sc_g11003_V2.1A,Sc_g05251_V2.1A,Sc_g01838_V2.1A,Novel02972,Sc_g09670_V2.1A,Sc_g15991_V2.1A,Sc_g13936_V2.1A,Novel03805,Sc_g13724_V2.1A,Sc_g03450_V2.1A,Sc_g09497_V2.1A,Novel03482,Sc_g12043_V2.1A,Sc_g09267_V2.1A,Sc_g07957_V2.1A,Sc_g02830_V2.1A,Sc_g07446_V2.1A,Sc_g04968_V2.1A,Sc_g10623_V2.1A,Sc_g13486_V2.1A,Sc_g10538_V2.1A,Sc_g07619_V2.1…
GO:0004402	histone acetyltransferase activity	molecular_function	0.66745	1	2	1820	15	14089	Sc_g05445_V2.1A,Sc_g12743_V2.1A
GO:0005185	neurohypophyseal hormone activity	molecular_function	0.66834	1	1	1820	4	14089	Sc_g05979_V2.1A
GO:0022900	electron transport chain	biological_process	0.66844	1	7	1820	72	14089	Sc_g02784_V2.1A,Sc_g07072_V2.1A,Sc_g15265_V2.1A,Sc_g09497_V2.1A,Sc_g15027_V2.1A,Sc_g15260_V2.1A,Sc_g13936_V2.1A
GO:0042802	identical protein binding	molecular_function	0.66891	1	13	1820	98	14089	Sc_g04432_V2.1A,Sc_g16398_V2.1A,Sc_g08652_V2.1A,Sc_g04861_V2.1A,Sc_g13741_V2.1B,Sc_g02714_V2.1A,Sc_g11799_V2.1A,Sc_g08707_V2.1A,Sc_g08993_V2.1A,Sc_g06483_V2.1A,Sc_g06214_V2.1A,Sc_g04078_V2.1A,Sc_g10589_V2.1A
GO:0051382	kinetochore assembly	biological_process	0.66952	1	2	1820	19	14089	Sc_g01328_V2.1A,Sc_g02123_V2.1A
GO:0051383	kinetochore organization	biological_process	0.66952	1	2	1820	19	14089	Sc_g01328_V2.1A,Sc_g02123_V2.1A
GO:0072686	mitotic spindle	cellular_component	0.66978	1	3	1820	26	14089	Sc_g01853_V2.1A,Sc_g02101_V2.1A,Novel00114
GO:0031967	organelle envelope	cellular_component	0.67027	1	24	1820	198	14089	Sc_g14683_V2.1A,Sc_g02549_V2.1A,Sc_g01787_V2.1A,Novel03840,Sc_g03050_V2.1A,Sc_g10623_V2.1A,Sc_g13256_V2.1A,Sc_g01838_V2.1A,Sc_g03920_V2.1A,Sc_g01619_V2.1A,Sc_g03648_V2.1A,Sc_g07518_V2.1A,Sc_g07072_V2.1A,Sc_g15550_V2.1A,Sc_g15052_V2.1A,Sc_g02971_V2.1A,Novel01953,Sc_g02476_V2.1A,Novel01559,Sc_g15265_V2.1A,Sc_g02968_V2.1A,Sc_g04685_V2.1A,Sc_g15260_V2.1A,Novel03482
GO:0052689	carboxylic ester hydrolase activity	molecular_function	0.67032	1	11	1820	96	14089	Sc_g02706_V2.1A,Sc_g00421_V2.1A,Sc_g04286_V2.1A,Sc_g14586_V2.1A,Sc_g09004_V2.1A,Sc_g07804_V2.1A,Novel03321,Sc_g11969_V2.1A,Sc_g13465_V2.1A,Sc_g11830_V2.1A,Sc_g07598_V2.1A
GO:0016051	carbohydrate biosynthetic process	biological_process	0.67096	1	16	1820	118	14089	Sc_g02343_V2.1A,Sc_g00881_V2.1A,Sc_g02102_V2.1A,Sc_g08971_V2.1A,Sc_g07164_V2.1A,Sc_g04199_V2.1A,Sc_g08280_V2.1A,Sc_g12360_V2.1A,Sc_g04040_V2.1A,Sc_g03846_V2.1A,Sc_g05759_V2.1A,Sc_g13648_V2.1B,Sc_g10860_V2.1A,Sc_g14038_V2.1A,Sc_g04823_V2.1A,Sc_g08305_V2.1A
GO:0007067	mitotic nuclear division	biological_process	0.67102	1	7	1820	65	14089	Sc_g03647_V2.1A,Sc_g04182_V2.1A,Sc_g08993_V2.1A,Sc_g02123_V2.1A,Sc_g09709_V2.1A,Sc_g01258_V2.1A,Sc_g06214_V2.1A
GO:0019693	ribose phosphate metabolic process	biological_process	0.67104	1	26	1820	225	14089	Sc_g08669_V2.1A,Sc_g07835_V2.1A,Sc_g04968_V2.1A,Sc_g01119_V2.1A,Sc_g07446_V2.1A,Sc_g02784_V2.1A,Sc_g02830_V2.1A,Sc_g10538_V2.1A,Sc_g13936_V2.1A,Sc_g15991_V2.1A,Sc_g09670_V2.1A,Sc_g10623_V2.1A,Sc_g01838_V2.1A,Sc_g05251_V2.1A,Novel02972,Sc_g11003_V2.1A,Sc_g14725_V2.1A,Sc_g15577_V2.1A,Novel03482,Sc_g09267_V2.1A,Novel03953,Sc_g09497_V2.1A,Sc_g13724_V2.1A,Sc_g03450_V2.1A,Novel03805,Sc_g15550_V2.1A
GO:0033177	proton-transporting two-sector ATPase complex, proton-transporting domain	cellular_component	0.67139	1	8	1820	79	14089	Sc_g00446_V2.1A,Sc_g08190_V2.1A,Novel03805,Novel03539,Sc_g15763_V2.1A,Sc_g15863_V2.1A,Sc_g10623_V2.1A,Sc_g01838_V2.1A
GO:0005186	pheromone activity	molecular_function	0.67371	1	2	1820	16	14089	Sc_g10195_V2.1A,Sc_g01404_V2.1A
GO:0005929	cilium	cellular_component	0.67426	1	5	1820	42	14089	Sc_g04057_V2.1A,Sc_g16177_V2.1A,Sc_g14436_V2.1B,Sc_g10591_V2.1A,Sc_g03229_V2.1A
GO:0016837	carbon-oxygen lyase activity, acting on polysaccharides	molecular_function	0.67482	1	1	1820	7	14089	Sc_g06730_V2.1A
GO:0006826	iron ion transport	biological_process	0.67508	1	9	1820	75	14089	Sc_g07785_V2.1A,Novel04935,Sc_g14182_V2.1A,Sc_g08071_V2.1A,Sc_g11960_V2.1A,Novel02821,Novel03251,Sc_g16005_V2.1A,Sc_g01636_V2.1B
GO:0006006	glucose metabolic process	biological_process	0.67531	1	3	1820	25	14089	Sc_g12593_V2.1A,Sc_g04146_V2.1A,Sc_g08280_V2.1A
GO:0006753	nucleoside phosphate metabolic process	biological_process	0.67556	1	32	1820	273	14089	Sc_g07619_V2.1A,Novel03953,Sc_g10647_V2.1A,Sc_g14725_V2.1A,Sc_g15577_V2.1A,Sc_g15550_V2.1A,Sc_g01853_V2.1A,Sc_g07446_V2.1A,Sc_g02830_V2.1A,Sc_g04968_V2.1A,Sc_g10623_V2.1A,Sc_g13486_V2.1A,Sc_g10538_V2.1A,Sc_g13724_V2.1A,Sc_g03450_V2.1A,Novel03805,Sc_g09497_V2.1A,Sc_g12043_V2.1A,Novel03482,Sc_g09267_V2.1A,Sc_g07957_V2.1A,Sc_g01119_V2.1A,Sc_g02784_V2.1A,Sc_g08669_V2.1A,Sc_g07835_V2.1A,Sc_g11003_V2.1…
GO:0000808	origin recognition complex	cellular_component	0.67576	1	3	1820	25	14089	Sc_g02179_V2.1A,Sc_g06054_V2.1A,Sc_g13050_V2.1A
GO:0008318	protein prenyltransferase activity	molecular_function	0.67612	1	1	1820	7	14089	Sc_g03365_V2.1A
GO:0018342	protein prenylation	biological_process	0.67612	1	1	1820	7	14089	Sc_g03365_V2.1A
GO:0097354	prenylation	biological_process	0.67612	1	1	1820	7	14089	Sc_g03365_V2.1A
GO:0007015	actin filament organization	biological_process	0.6766	1	3	1820	27	14089	Sc_g07547_V2.1A,Sc_g13214_V2.1A,Novel00312
GO:0016569	covalent chromatin modification	biological_process	0.67674	1	5	1820	37	14089	Novel02160,Sc_g12743_V2.1A,Sc_g13214_V2.1A,Sc_g15511_V2.1A,Novel00481
GO:0016570	histone modification	biological_process	0.67674	1	5	1820	37	14089	Novel02160,Sc_g12743_V2.1A,Sc_g15511_V2.1A,Sc_g13214_V2.1A,Novel00481
GO:0046873	metal ion transmembrane transporter activity	molecular_function	0.67702	1	40	1820	321	14089	Sc_g16322_V2.1A,Sc_g07544_V2.1A,Sc_g01912_V2.1A,Sc_g16005_V2.1A,Sc_g12290_V2.1A,Sc_g07876_V2.1A,Novel02770,Sc_g11137_V2.1A,Sc_g08071_V2.1A,Sc_g11960_V2.1A,Sc_g14182_V2.1A,Sc_g11841_V2.1A,Novel05048,Sc_g13685_V2.1A,Sc_g04515_V2.1A,Sc_g11538_V2.1A,Sc_g04029_V2.1A,Sc_g13417_V2.1A,Sc_g07768_V2.1A,Sc_g03267_V2.1B,Novel03251,Sc_g07785_V2.1A,Sc_g08047_V2.1A,Sc_g01636_V2.1B,Sc_g02102_V2.1A,Sc_g02714_V2.1…
GO:0007049	cell cycle	biological_process	0.67736	1	33	1820	269	14089	Sc_g12743_V2.1A,Sc_g11929_V2.1A,Sc_g11045_V2.1A,Sc_g14436_V2.1B,Sc_g01258_V2.1A,Sc_g05331_V2.1A,Sc_g04182_V2.1A,Sc_g06832_V2.1A,Sc_g02123_V2.1A,Novel00114,Sc_g09561_V2.1A,Sc_g06107_V2.1A,Sc_g08652_V2.1A,Sc_g01853_V2.1A,Novel00266,Sc_g06035_V2.1A,Sc_g08993_V2.1A,Sc_g00101_V2.1A,Sc_g02714_V2.1A,Novel01113,Sc_g08073_V2.1A,Sc_g00318_V2.1A,Sc_g03647_V2.1A,Sc_g05563_V2.1A,Sc_g04057_V2.1A,Sc_g07815_V2.1…
GO:0006359	regulation of transcription from RNA polymerase III promoter	biological_process	0.67746	1	1	1820	11	14089	Novel02914
GO:0005126	cytokine receptor binding	molecular_function	0.67759	1	2	1820	16	14089	Novel02147,Novel03614
GO:0042765	GPI-anchor transamidase complex	cellular_component	0.67816	1	1	1820	8	14089	Sc_g07396_V2.1A
GO:0000922	spindle pole	cellular_component	0.67843	1	2	1820	14	14089	Sc_g08258_V2.1A,Sc_g05037_V2.1A
GO:0019783	ubiquitin-like protein-specific protease activity	molecular_function	0.67873	1	2	1820	16	14089	Sc_g13481_V2.1A,Sc_g16172_V2.1A
GO:0008408	3'-5' exonuclease activity	molecular_function	0.6789	1	4	1820	28	14089	Sc_g02797_V2.1A,Sc_g03765_V2.1A,Sc_g04802_V2.1A,Sc_g09110_V2.1A
GO:0018022	peptidyl-lysine methylation	biological_process	0.67994	1	2	1820	13	14089	Sc_g15511_V2.1A,Novel02160
GO:0034968	histone lysine methylation	biological_process	0.67994	1	2	1820	13	14089	Sc_g15511_V2.1A,Novel02160
GO:0016762	xyloglucan:xyloglucosyl transferase activity	molecular_function	0.68044	1	3	1820	30	14089	Sc_g03139_V2.1A,Sc_g11268_V2.1A,Sc_g03410_V2.1A
GO:0048046	apoplast	cellular_component	0.68044	1	3	1820	30	14089	Sc_g03139_V2.1A,Sc_g03410_V2.1A,Sc_g11268_V2.1A
GO:0044270	cellular nitrogen compound catabolic process	biological_process	0.68072	1	9	1820	73	14089	Sc_g09004_V2.1A,Sc_g07804_V2.1A,Novel04927,Sc_g05979_V2.1A,Sc_g06549_V2.1A,Sc_g11830_V2.1A,Sc_g11969_V2.1A,Sc_g00053_V2.1A,Novel05062
GO:0051050	positive regulation of transport	biological_process	0.68132	1	1	1820	7	14089	Sc_g00375_V2.1A
GO:0019082	viral protein processing	biological_process	0.68242	1	2	1820	16	14089	Sc_g05979_V2.1A,Sc_g00057_V2.1A
GO:1990542	mitochondrial transmembrane transport	biological_process	0.68248	1	1	1820	9	14089	Sc_g15052_V2.1A
GO:0005635	nuclear envelope	cellular_component	0.68271	1	3	1820	20	14089	Sc_g03050_V2.1A,Sc_g02971_V2.1A,Sc_g02968_V2.1A
GO:0007623	circadian rhythm	biological_process	0.68318	1	2	1820	16	14089	Sc_g07384_V2.1A,Sc_g02110_V2.1A
GO:0000777	condensed chromosome kinetochore	cellular_component	0.68337	1	6	1820	48	14089	Sc_g02714_V2.1A,Novel00114,Sc_g02101_V2.1A,Sc_g12743_V2.1A,Sc_g01258_V2.1A,Sc_g01853_V2.1A
GO:0000779	condensed chromosome, centromeric region	cellular_component	0.68337	1	6	1820	48	14089	Novel00114,Sc_g02714_V2.1A,Sc_g02101_V2.1A,Sc_g12743_V2.1A,Sc_g01258_V2.1A,Sc_g01853_V2.1A
GO:0009165	nucleotide biosynthetic process	biological_process	0.68388	1	17	1820	150	14089	Novel03482,Sc_g12043_V2.1A,Novel03953,Sc_g13724_V2.1A,Sc_g07619_V2.1A,Novel03805,Sc_g01853_V2.1A,Sc_g07957_V2.1A,Sc_g15550_V2.1A,Sc_g07835_V2.1A,Sc_g04968_V2.1A,Sc_g10538_V2.1A,Sc_g01838_V2.1A,Sc_g13486_V2.1A,Sc_g10623_V2.1A,Novel02972,Sc_g05251_V2.1A
GO:1901293	nucleoside phosphate biosynthetic process	biological_process	0.68388	1	17	1820	150	14089	Novel03482,Sc_g12043_V2.1A,Novel03953,Sc_g13724_V2.1A,Sc_g07619_V2.1A,Novel03805,Sc_g01853_V2.1A,Sc_g07957_V2.1A,Sc_g15550_V2.1A,Sc_g07835_V2.1A,Sc_g04968_V2.1A,Sc_g10538_V2.1A,Sc_g13486_V2.1A,Sc_g01838_V2.1A,Sc_g10623_V2.1A,Sc_g05251_V2.1A,Novel02972
GO:0022603	regulation of anatomical structure morphogenesis	biological_process	0.68462	1	2	1820	17	14089	Sc_g13214_V2.1A,Novel02222
GO:0008236	serine-type peptidase activity	molecular_function	0.68543	1	26	1820	211	14089	Novel03817,Sc_g06325_V2.1A,Sc_g02842_V2.1A,Sc_g09978_V2.1A,Sc_g05436_V2.1A,Sc_g10142_V2.1A,Sc_g13825_V2.1A,Novel03805,Sc_g11084_V2.1A,Sc_g13498_V2.1A,Sc_g10235_V2.1A,Sc_g08714_V2.1A,Novel03573,Novel02567,Novel04860,Novel00792,Sc_g06863_V2.1A,Sc_g01301_V2.1A,Sc_g14792_V2.1A,Sc_g03532_V2.1A,Sc_g07804_V2.1A,Sc_g09524_V2.1A,Sc_g02973_V2.1A,Sc_g12618_V2.1A,Sc_g14809_V2.1A,Sc_g12080_V2.1A
GO:0017171	serine hydrolase activity	molecular_function	0.68543	1	26	1820	211	14089	Sc_g13498_V2.1A,Sc_g11084_V2.1A,Novel03573,Novel02567,Sc_g08714_V2.1A,Sc_g10235_V2.1A,Sc_g09978_V2.1A,Sc_g06325_V2.1A,Sc_g02842_V2.1A,Novel03817,Novel03805,Sc_g13825_V2.1A,Sc_g05436_V2.1A,Sc_g10142_V2.1A,Sc_g02973_V2.1A,Sc_g09524_V2.1A,Sc_g12080_V2.1A,Sc_g14809_V2.1A,Sc_g12618_V2.1A,Novel00792,Novel04860,Sc_g07804_V2.1A,Sc_g03532_V2.1A,Sc_g14792_V2.1A,Sc_g01301_V2.1A,Sc_g06863_V2.1A
GO:0006886	intracellular protein transport	biological_process	0.68566	1	64	1820	435	14089	Sc_g16419_V2.1A,Sc_g13675_V2.1A,Sc_g03610_V2.1A,Sc_g11969_V2.1A,Sc_g09564_V2.1A,Sc_g15491_V2.1A,Sc_g12720_V2.1A,Sc_g10591_V2.1A,Sc_g03591_V2.1A,Sc_g15066_V2.1A,Sc_g02980_V2.1A,Sc_g06604_V2.1A,Sc_g06013_V2.1A,Sc_g11585_V2.1A,Sc_g00822_V2.1A,Sc_g06399_V2.1A,Sc_g03920_V2.1A,Sc_g02378_V2.1A,Novel03062,Sc_g14616_V2.1A,Sc_g15616_V2.1A,Sc_g01749_V2.1A,Sc_g14461_V2.1A,Sc_g09971_V2.1A,Sc_g08196_V2.1A,Sc_g…
GO:0016748	succinyltransferase activity	molecular_function	0.686	1	1	1820	8	14089	Sc_g03808_V2.1A
GO:0061695	transferase complex, transferring phosphorus-containing groups	cellular_component	0.68675	1	13	1820	112	14089	Sc_g16130_V2.1A,Sc_g04941_V2.1A,Sc_g08305_V2.1A,Sc_g16223_V2.1A,Sc_g02797_V2.1A,Sc_g02403_V2.1A,Sc_g07997_V2.1A,Sc_g01002_V2.1A,Novel00481,Sc_g09709_V2.1A,Sc_g13214_V2.1A,Novel02914,Sc_g06694_V2.1A
GO:1901615	organic hydroxy compound metabolic process	biological_process	0.68726	1	5	1820	45	14089	Sc_g04061_V2.1A,Sc_g04139_V2.1A,Sc_g01848_V2.1A,Sc_g04199_V2.1A,Sc_g15020_V2.1A
GO:0005048	signal sequence binding	molecular_function	0.68784	1	1	1820	9	14089	Sc_g13995_V2.1A
GO:0006022	aminoglycan metabolic process	biological_process	0.68849	1	4	1820	41	14089	Novel04974,Sc_g12624_V2.1A,Sc_g05115_V2.1A,Sc_g12622_V2.1A
GO:0030686	90S preribosome	cellular_component	0.68902	1	1	1820	8	14089	Novel01875
GO:0009259	ribonucleotide metabolic process	biological_process	0.68955	1	25	1820	218	14089	Sc_g15550_V2.1A,Novel03953,Novel03482,Sc_g09267_V2.1A,Sc_g14725_V2.1A,Novel03805,Sc_g13724_V2.1A,Sc_g03450_V2.1A,Sc_g09497_V2.1A,Novel02972,Sc_g10623_V2.1A,Sc_g05251_V2.1A,Sc_g01838_V2.1A,Sc_g09670_V2.1A,Sc_g15991_V2.1A,Sc_g10538_V2.1A,Sc_g13936_V2.1A,Sc_g11003_V2.1A,Sc_g07835_V2.1A,Sc_g08669_V2.1A,Sc_g02784_V2.1A,Sc_g02830_V2.1A,Sc_g07446_V2.1A,Sc_g01119_V2.1A,Sc_g04968_V2.1A
GO:0034357	photosynthetic membrane	cellular_component	0.68967	1	11	1820	104	14089	Sc_g01254_V2.1A,Sc_g16195_V2.1A,Sc_g04474_V2.1A,Sc_g07160_V2.1A,Sc_g00513_V2.1A,Sc_g09625_V2.1A,Sc_g06850_V2.1A,Sc_g10447_V2.1A,Sc_g10623_V2.1A,Sc_g11369_V2.1A,Novel00233
GO:0019882	antigen processing and presentation	biological_process	0.68968	1	1	1820	8	14089	Sc_g07135_V2.1A
GO:0001071	nucleic acid binding transcription factor activity	molecular_function	0.68968	1	58	1820	466	14089	Sc_g09820_V2.1A,Sc_g14366_V2.1A,Sc_g13825_V2.1A,Sc_g15194_V2.1A,Sc_g10795_V2.1A,Sc_g03229_V2.1A,Sc_g03704_V2.1A,Sc_g08347_V2.1A,Sc_g10156_V2.1A,Sc_g13368_V2.1A,Sc_g07267_V2.1A,Sc_g05106_V2.1A,Sc_g11972_V2.1A,Sc_g02264_V2.1A,Sc_g12640_V2.1A,Sc_g03231_V2.1A,Sc_g05979_V2.1A,Sc_g09802_V2.1A,Sc_g14786_V2.1B,Sc_g05556_V2.1A,Novel00103,Novel02298,Sc_g08993_V2.1A,Novel04695,Novel04089,Sc_g06455_V2.1A,Sc_…
GO:0003700	transcription factor activity, sequence-specific DNA binding	molecular_function	0.68968	1	58	1820	466	14089	Sc_g03704_V2.1A,Sc_g03229_V2.1A,Sc_g10795_V2.1A,Sc_g08347_V2.1A,Sc_g14366_V2.1A,Sc_g09820_V2.1A,Sc_g15194_V2.1A,Sc_g13825_V2.1A,Sc_g11972_V2.1A,Sc_g02264_V2.1A,Sc_g03231_V2.1A,Sc_g12640_V2.1A,Sc_g13368_V2.1A,Sc_g10156_V2.1A,Sc_g05106_V2.1A,Sc_g07267_V2.1A,Novel00103,Sc_g05556_V2.1A,Sc_g09802_V2.1A,Sc_g05979_V2.1A,Sc_g14786_V2.1B,Novel02914,Novel02982,Novel04695,Novel04089,Sc_g06455_V2.1A,Sc_g0899…
GO:0004619	phosphoglycerate mutase activity	molecular_function	0.69188	1	1	1820	9	14089	Sc_g04146_V2.1A
GO:0015740	C4-dicarboxylate transport	biological_process	0.69342	1	2	1820	17	14089	Sc_g00503_V2.1A,Sc_g04758_V2.1A
GO:0098800	inner mitochondrial membrane protein complex	cellular_component	0.69396	1	8	1820	76	14089	Sc_g01787_V2.1A,Sc_g10623_V2.1A,Sc_g01838_V2.1A,Sc_g07072_V2.1A,Sc_g15550_V2.1A,Novel03482,Sc_g15260_V2.1A,Sc_g15265_V2.1A
GO:0016055	Wnt signaling pathway	biological_process	0.694	1	4	1820	32	14089	Sc_g08344_V2.1A,Sc_g11072_V2.1C,Novel04601,Sc_g04139_V2.1A
GO:0006733	oxidoreduction coenzyme metabolic process	biological_process	0.69481	1	10	1820	83	14089	Sc_g01119_V2.1A,Sc_g07619_V2.1A,Sc_g02830_V2.1A,Sc_g15577_V2.1A,Sc_g09267_V2.1A,Sc_g04657_V2.1A,Sc_g07957_V2.1A,Sc_g15991_V2.1A,Sc_g09670_V2.1A,Sc_g01853_V2.1A
GO:0016811	hydrolase activity, acting on carbon-nitrogen (but not peptide) bonds, in linear amides	molecular_function	0.69556	1	3	1820	28	14089	Sc_g06549_V2.1A,Sc_g11524_V2.1A,Sc_g06103_V2.1A
GO:0045300	acyl-[acyl-carrier-protein] desaturase activity	molecular_function	0.69567	1	1	1820	9	14089	Sc_g09576_V2.1A
GO:0008192	RNA guanylyltransferase activity	molecular_function	0.69575	1	1	1820	10	14089	Sc_g08851_V2.1A
GO:0070568	guanylyltransferase activity	molecular_function	0.69575	1	1	1820	10	14089	Sc_g08851_V2.1A
GO:0043462	regulation of ATPase activity	biological_process	0.69585	1	1	1820	9	14089	Sc_g09553_V2.1A
GO:0044801	single-organism membrane fusion	biological_process	0.69591	1	3	1820	23	14089	Sc_g02146_V2.1A,Sc_g03648_V2.1A,Sc_g07805_V2.1A
GO:0009832	plant-type cell wall biogenesis	biological_process	0.69591	1	1	1820	7	14089	Sc_g14350_V2.1A
GO:0010215	cellulose microfibril organization	biological_process	0.69591	1	1	1820	7	14089	Sc_g14350_V2.1A
GO:0030198	extracellular matrix organization	biological_process	0.69591	1	1	1820	7	14089	Sc_g14350_V2.1A
GO:0043062	extracellular structure organization	biological_process	0.69591	1	1	1820	7	14089	Sc_g14350_V2.1A
GO:0070726	cell wall assembly	biological_process	0.69591	1	1	1820	7	14089	Sc_g14350_V2.1A
GO:0071668	plant-type cell wall assembly	biological_process	0.69591	1	1	1820	7	14089	Sc_g14350_V2.1A
GO:0034212	peptide N-acetyltransferase activity	molecular_function	0.69623	1	2	1820	16	14089	Sc_g12743_V2.1A,Sc_g05445_V2.1A
GO:0061733	peptide-lysine-N-acetyltransferase activity	molecular_function	0.69623	1	2	1820	16	14089	Sc_g05445_V2.1A,Sc_g12743_V2.1A
GO:0050829	defense response to Gram-negative bacterium	biological_process	0.69764	1	1	1820	9	14089	Novel02605
GO:0030474	spindle pole body duplication	biological_process	0.6978	1	2	1820	15	14089	Sc_g05331_V2.1A,Sc_g11929_V2.1A
GO:0051300	spindle pole body organization	biological_process	0.6978	1	2	1820	15	14089	Sc_g11929_V2.1A,Sc_g05331_V2.1A
GO:0070011	peptidase activity, acting on L-amino acid peptides	molecular_function	0.69821	1	76	1820	593	14089	Novel03987,Sc_g13498_V2.1A,Novel01183,Novel04974,Sc_g01165_V2.1A,Novel03321,Sc_g06734_V2.1A,Sc_g09978_V2.1A,Sc_g14809_V2.1A,Sc_g09756_V2.1A,Novel03360,Sc_g12102_V2.1A,Sc_g02973_V2.1A,Sc_g03141_V2.1A,Sc_g03796_V2.1A,Sc_g04579_V2.1A,Sc_g04582_V2.1A,Novel00792,Sc_g10235_V2.1A,Sc_g11079_V2.1A,Sc_g08714_V2.1A,Sc_g05336_V2.1A,Sc_g01970_V2.1A,Novel02505,Sc_g11644_V2.1A,Sc_g13679_V2.1A,Sc_g04369_V2.1A,Sc…
GO:0051536	iron-sulfur cluster binding	molecular_function	0.69905	1	18	1820	148	14089	Sc_g09586_V2.1A,Sc_g08714_V2.1A,Sc_g03906_V2.1A,Sc_g11968_V2.1A,Sc_g01254_V2.1A,Sc_g11831_V2.1A,Sc_g05250_V2.1A,Sc_g15551_V2.1A,Sc_g00926_V2.1A,Sc_g08702_V2.1A,Sc_g15026_V2.1A,Sc_g13619_V2.1A,Sc_g16441_V2.1A,Novel04012,Sc_g07566_V2.1A,Novel00302,Sc_g00752_V2.1B,Sc_g09206_V2.1A
GO:0051540	metal cluster binding	molecular_function	0.69905	1	18	1820	148	14089	Sc_g00926_V2.1A,Sc_g15551_V2.1A,Sc_g05250_V2.1A,Sc_g11968_V2.1A,Sc_g01254_V2.1A,Sc_g11831_V2.1A,Sc_g03906_V2.1A,Sc_g08714_V2.1A,Sc_g09586_V2.1A,Sc_g09206_V2.1A,Novel00302,Sc_g00752_V2.1B,Sc_g07566_V2.1A,Novel04012,Sc_g16441_V2.1A,Sc_g13619_V2.1A,Sc_g15026_V2.1A,Sc_g08702_V2.1A
GO:0009605	response to external stimulus	biological_process	0.69929	1	22	1820	177	14089	Sc_g16198_V2.1A,Sc_g09553_V2.1A,Sc_g00293_V2.1A,Sc_g00795_V2.1F,Novel01112,Sc_g01798_V2.1A,Novel00781,Sc_g04015_V2.1A,Novel02605,Novel01317,Sc_g08344_V2.1A,Novel02973,Novel02961,Novel02252,Sc_g08103_V2.1A,Sc_g04819_V2.1A,Sc_g02714_V2.1A,Sc_g02706_V2.1A,Sc_g08956_V2.1A,Sc_g06613_V2.1A,Novel04926,Sc_g10589_V2.1A
GO:0030659	cytoplasmic vesicle membrane	cellular_component	0.70036	1	7	1820	46	14089	Sc_g04440_V2.1A,Sc_g02980_V2.1A,Sc_g07581_V2.1A,Sc_g06604_V2.1A,Sc_g06406_V2.1A,Sc_g02333_V2.1A,Sc_g09971_V2.1A
GO:0016209	antioxidant activity	molecular_function	0.70046	1	15	1820	150	14089	Sc_g00937_V2.1A,Sc_g11267_V2.1A,Sc_g07333_V2.1B,Sc_g00970_V2.1A,Sc_g08390_V2.1A,Sc_g14725_V2.1A,Sc_g03909_V2.1A,Sc_g09940_V2.1A,Sc_g14552_V2.1A,Sc_g12274_V2.1A,Sc_g06751_V2.1A,Sc_g10284_V2.1A,Sc_g14665_V2.1A,Sc_g05147_V2.1A,Sc_g06428_V2.1A
GO:0044272	sulfur compound biosynthetic process	biological_process	0.70053	1	5	1820	42	14089	Sc_g05068_V2.1A,Sc_g15253_V2.1A,Sc_g13904_V2.1A,Sc_g01234_V2.1A,Sc_g11885_V2.1A
GO:0030243	cellulose metabolic process	biological_process	0.70121	1	3	1820	23	14089	Sc_g08971_V2.1A,Novel02028,Sc_g08305_V2.1A
GO:0006772	thiamine metabolic process	biological_process	0.70163	1	2	1820	17	14089	Sc_g01234_V2.1A,Sc_g13904_V2.1A
GO:0009228	thiamine biosynthetic process	biological_process	0.70163	1	2	1820	17	14089	Sc_g01234_V2.1A,Sc_g13904_V2.1A
GO:0042723	thiamine-containing compound metabolic process	biological_process	0.70163	1	2	1820	17	14089	Sc_g13904_V2.1A,Sc_g01234_V2.1A
GO:0042724	thiamine-containing compound biosynthetic process	biological_process	0.70163	1	2	1820	17	14089	Sc_g13904_V2.1A,Sc_g01234_V2.1A
GO:0007599	hemostasis	biological_process	0.70425	1	6	1820	51	14089	Sc_g16347_V2.1A,Novel01112,Sc_g14436_V2.1B,Sc_g00024_V2.1A,Sc_g03789_V2.1A,Sc_g02714_V2.1A
GO:0050817	coagulation	biological_process	0.70425	1	6	1820	51	14089	Sc_g16347_V2.1A,Novel01112,Sc_g14436_V2.1B,Sc_g00024_V2.1A,Sc_g03789_V2.1A,Sc_g02714_V2.1A
GO:0050878	regulation of body fluid levels	biological_process	0.70425	1	6	1820	51	14089	Sc_g02714_V2.1A,Sc_g00024_V2.1A,Sc_g14436_V2.1B,Sc_g03789_V2.1A,Sc_g16347_V2.1A,Novel01112
GO:0043549	regulation of kinase activity	biological_process	0.70567	1	1	1820	8	14089	Novel00266
GO:0045859	regulation of protein kinase activity	biological_process	0.70567	1	1	1820	8	14089	Novel00266
GO:0006555	methionine metabolic process	biological_process	0.70591	1	1	1820	8	14089	Sc_g11885_V2.1A
GO:0055086	nucleobase-containing small molecule metabolic process	biological_process	0.70597	1	36	1820	308	14089	Sc_g15550_V2.1A,Sc_g01853_V2.1A,Sc_g07619_V2.1A,Sc_g14725_V2.1A,Sc_g15577_V2.1A,Novel03953,Sc_g10647_V2.1A,Sc_g05745_V2.1A,Sc_g10538_V2.1A,Sc_g15253_V2.1A,Sc_g10623_V2.1A,Sc_g13486_V2.1A,Sc_g09062_V2.1A,Sc_g04968_V2.1A,Sc_g07446_V2.1A,Sc_g02830_V2.1A,Sc_g07957_V2.1A,Sc_g09497_V2.1A,Sc_g03450_V2.1A,Sc_g13724_V2.1A,Novel03805,Novel03482,Sc_g09267_V2.1A,Sc_g12043_V2.1A,Sc_g11003_V2.1A,Sc_g13936_V2.1…
GO:0044282	small molecule catabolic process	biological_process	0.70627	1	4	1820	34	14089	Sc_g07772_V2.1A,Novel01415,Sc_g06453_V2.1A,Sc_g06549_V2.1A
GO:0044429	mitochondrial part	cellular_component	0.70658	1	23	1820	197	14089	Sc_g03920_V2.1A,Sc_g10623_V2.1A,Sc_g01838_V2.1A,Sc_g13256_V2.1A,Novel03840,Sc_g01787_V2.1A,Sc_g14683_V2.1A,Sc_g02549_V2.1A,Sc_g07518_V2.1A,Sc_g03648_V2.1A,Sc_g14954_V2.1A,Sc_g01619_V2.1A,Sc_g03808_V2.1A,Sc_g02476_V2.1A,Novel01953,Sc_g07072_V2.1A,Sc_g15550_V2.1A,Sc_g15052_V2.1A,Novel03482,Sc_g15260_V2.1A,Sc_g04685_V2.1A,Novel01559,Sc_g15265_V2.1A
GO:0030246	carbohydrate binding	molecular_function	0.71013	1	11	1820	90	14089	Sc_g12744_V2.1A,Novel01994,Sc_g04284_V2.1A,Sc_g14350_V2.1A,Sc_g15577_V2.1A,Sc_g12036_V2.1A,Sc_g09886_V2.1A,Sc_g01329_V2.1A,Sc_g14630_V2.1A,Novel03815,Sc_g13944_V2.1A
GO:0048870	cell motility	biological_process	0.71022	1	7	1820	63	14089	Sc_g14436_V2.1B,Sc_g10591_V2.1A,Sc_g03229_V2.1A,Sc_g07185_V2.1A,Sc_g12080_V2.1A,Sc_g16177_V2.1A,Sc_g10589_V2.1A
[truncated: 910 more rows]

## Sheet: Cluster2
GO_accession	Description	Term_type	Over_represented_pValue	Corrected_pValue	DEG_item	DEG_list	Bg_item	Bg_list	Gene_names
GO:0090304	nucleic acid metabolic process	biological_process	9.23e-17	4.18e-13	379	1424	2566	14089	Novel00051,Novel05210,Sc_g06228_V2.1A,Sc_g13842_V2.1A,Sc_g12237_V2.1A,Sc_g13795_V2.1A,Sc_g00663_V2.1A,Sc_g13556_V2.1A,Sc_g08158_V2.1A,Sc_g03188_V2.1A,Novel03869,Sc_g04022_V2.1A,Sc_g02680_V2.1A,Sc_g08441_V2.1A,Sc_g15279_V2.1A,Novel05162,Sc_g16426_V2.1A,Sc_g07382_V2.1A,Sc_g01638_V2.1A,Sc_g10111_V2.1A,Novel00875,Sc_g02396_V2.1A,Sc_g01700_V2.1A,Sc_g11606_V2.1A,Sc_g16174_V2.1A,Sc_g14175_V2.1A,Novel027…
GO:0006914	autophagy	biological_process	3.3e-15	7.46e-12	47	1424	134	14089	Novel01483,Sc_g02818_V2.1A,Novel01136,Sc_g05659_V2.1A,Sc_g09615_V2.1A,Novel02956,Novel01269,Novel03203,Novel01747,Novel05161,Novel01237,Novel02941,Sc_g07059_V2.1A,Sc_g03987_V2.1A,Novel03508,Sc_g03645_V2.1A,Sc_g12688_V2.1A,Novel00227,Novel00052,Novel03238,Sc_g06590_V2.1A,Novel01908,Novel03389,Novel02091,Novel01976,Novel03493,Novel03983,Novel02070,Novel04823,Novel04996,Sc_g13556_V2.1A,Novel00912,No…
GO:0006725	cellular aromatic compound metabolic process	biological_process	1.61e-13	2.43e-10	424	1424	3089	14089	Sc_g12283_V2.1A,Sc_g05826_V2.1A,Sc_g05907_V2.1A,Novel05253,Novel01375,Sc_g10697_V2.1A,Novel00110,Sc_g10385_V2.1A,Novel02886,Sc_g15705_V2.1A,Sc_g09997_V2.1A,Sc_g02678_V2.1A,Novel02200,Sc_g11140_V2.1A,Sc_g15091_V2.1A,Novel01188,Sc_g14568_V2.1A,Novel00199,Novel00707,Sc_g06324_V2.1A,Novel01262,Novel01976,Novel03493,Novel01315,Sc_g04828_V2.1A,Sc_g07388_V2.1A,Novel02397,Sc_g05792_V2.1A,Novel04910,Sc_g1…
GO:0006139	nucleobase-containing compound metabolic process	biological_process	2.21e-13	2.5e-10	399	1424	2876	14089	Novel04823,Sc_g06612_V2.1A,Novel01557,Sc_g09762_V2.1A,Sc_g15478_V2.1A,Sc_g04336_V2.1A,Novel02711,Sc_g13745_V2.1A,Sc_g02134_V2.1A,Sc_g09454_V2.1A,Sc_g04562_V2.1A,Sc_g14380_V2.1A,Sc_g05238_V2.1A,Sc_g03880_V2.1A,Sc_g06196_V2.1A,Novel02990,Sc_g03497_V2.1A,Sc_g12004_V2.1A,Sc_g07404_V2.1A,Sc_g03458_V2.1A,Sc_g02144_V2.1A,Novel00765,Novel00562,Sc_g04727_V2.1A,Sc_g01087_V2.1A,Novel05119,Novel03281,Novel01…
GO:0046483	heterocycle metabolic process	biological_process	5.25e-13	4.75e-10	422	1424	3094	14089	Sc_g07467_V2.1A,Sc_g08566_V2.1A,Novel02931,Novel01807,Sc_g08924_V2.1A,Sc_g01176_V2.1A,Sc_g08202_V2.1A,Sc_g01180_V2.1A,Sc_g14811_V2.1A,Novel02928,Sc_g14653_V2.1A,Novel00410,Sc_g09872_V2.1A,Sc_g16219_V2.1A,Sc_g05564_V2.1A,Sc_g04983_V2.1A,Sc_g11732_V2.1A,Novel01246,Sc_g09358_V2.1A,Sc_g10094_V2.1A,Novel04820,Sc_g10459_V2.1A,Sc_g16111_V2.1A,Sc_g11736_V2.1A,Sc_g02230_V2.1B,Sc_g16472_V2.1A,Novel03945,Sc…
GO:1901360	organic cyclic compound metabolic process	biological_process	1.73e-12	1.3e-09	431	1424	3199	14089	Novel03945,Sc_g08353_V2.1A,Sc_g16472_V2.1A,Sc_g11736_V2.1A,Sc_g02230_V2.1B,Sc_g16111_V2.1A,Sc_g00992_V2.1A,Sc_g04983_V2.1A,Sc_g16219_V2.1A,Sc_g05564_V2.1A,Novel00410,Sc_g09872_V2.1A,Sc_g10459_V2.1A,Novel04820,Sc_g10094_V2.1A,Novel01246,Sc_g11732_V2.1A,Sc_g09358_V2.1A,Sc_g08202_V2.1A,Sc_g08924_V2.1A,Sc_g01176_V2.1A,Sc_g14653_V2.1A,Novel02928,Sc_g14811_V2.1A,Sc_g01180_V2.1A,Sc_g08566_V2.1A,Sc_g0746…
GO:0003676	nucleic acid binding	molecular_function	2.49e-12	1.61e-09	336	1424	2363	14089	Sc_g00983_V2.1A,Sc_g02746_V2.1A,Novel01511,Sc_g12975_V2.1A,Novel02618,Novel01124,Sc_g03289_V2.1A,Sc_g14276_V2.1A,Novel01078,Sc_g15413_V2.1A,Novel01500,Sc_g10025_V2.1A,Sc_g02161_V2.1A,Sc_g15051_V2.1A,Sc_g08039_V2.1A,Sc_g06337_V2.1A,Sc_g10325_V2.1A,Sc_g04235_V2.1A,Sc_g00932_V2.1A,Sc_g01776_V2.1A,Sc_g11032_V2.1A,Novel04696,Sc_g06431_V2.1A,Sc_g08004_V2.1A,Novel00060,Novel00540,Sc_g03122_V2.1A,Sc_g163…
GO:0015074	DNA integration	biological_process	1.96e-11	1.11e-08	33	1424	92	14089	Novel03367,Novel02887,Novel02472,Novel02582,Novel03512,Novel02697,Novel02780,Novel01978,Novel01973,Novel00285,Novel04760,Novel05003,Novel04910,Novel00526,Novel05156,Novel03904,Sc_g09037_V2.1A,Novel01367,Novel02385,Novel00916,Novel04480,Novel04189,Novel02940,Novel01188,Novel03493,Novel01124,Novel04452,Novel03945,Novel03281,Novel04180,Novel03497,Novel00410,Novel00326
GO:0016070	RNA metabolic process	biological_process	7.24e-11	3.64e-08	283	1424	1980	14089	Novel00068,Sc_g03987_V2.1A,Sc_g06530_V2.1A,Novel01747,Sc_g05422_V2.1A,Sc_g10857_V2.1A,Sc_g01434_V2.1A,Novel04760,Sc_g06097_V2.1A,Novel04059,Sc_g09775_V2.1A,Novel01904,Sc_g10704_V2.1A,Sc_g12855_V2.1A,Novel01640,Sc_g00741_V2.1A,Sc_g09284_V2.1A,Sc_g08146_V2.1A,Sc_g08203_V2.1A,Sc_g07296_V2.1A,Sc_g10746_V2.1A,Sc_g07588_V2.1A,Sc_g02232_V2.1A,Sc_g05578_V2.1A,Novel04309,Sc_g01263_V2.1A,Sc_g15385_V2.1A,Sc…
GO:0034641	cellular nitrogen compound metabolic process	biological_process	9.63e-11	4.36e-08	457	1424	3545	14089	Sc_g10385_V2.1A,Novel02886,Sc_g09997_V2.1A,Sc_g15705_V2.1A,Novel01744,Sc_g10697_V2.1A,Sc_g15849_V2.1A,Novel00110,Novel05253,Novel01375,Sc_g05826_V2.1A,Sc_g12283_V2.1A,Sc_g05907_V2.1A,Sc_g10093_V2.1A,Novel01976,Novel03493,Sc_g04828_V2.1A,Novel01315,Sc_g07388_V2.1A,Sc_g13434_V2.1A,Sc_g14568_V2.1A,Novel00707,Novel00199,Sc_g06324_V2.1A,Novel01262,Sc_g11140_V2.1A,Sc_g15091_V2.1A,Novel01188,Sc_g15854_V…
GO:0008907	integrase activity	molecular_function	1.23e-09	5.07e-07	10	1424	11	14089	Novel01124,Novel03367,Novel03281,Novel03904,Novel05156,Novel03945,Novel02887,Novel02385,Novel04189,Novel00326
GO:0006357	regulation of transcription from RNA polymerase II promoter	biological_process	2.2e-09	7.88e-07	42	1424	157	14089	Sc_g12633_V2.1A,Novel01246,Novel04671,Novel02886,Novel03869,Novel02363,Sc_g09164_V2.1A,Sc_g05826_V2.1A,Novel05119,Novel00688,Novel02932,Sc_g16472_V2.1A,Novel02953,Novel04996,Novel02107,Novel04309,Sc_g06997_V2.1A,Novel01976,Novel03493,Novel02711,Sc_g08146_V2.1A,Sc_g08203_V2.1A,Novel03687,Novel03238,Novel00227,Novel03508,Novel01148,Sc_g07347_V2.1A,Sc_g01586_V2.1A,Novel02956,Sc_g01434_V2.1A,Sc_g1288…
GO:0010468	regulation of gene expression	biological_process	2.82e-09	7.88e-07	184	1424	1211	14089	Novel04820,Sc_g00983_V2.1A,Novel01246,Sc_g10094_V2.1A,Sc_g11736_V2.1A,Sc_g16472_V2.1A,Novel02932,Novel00688,Novel01078,Sc_g00992_V2.1A,Sc_g08039_V2.1A,Sc_g07467_V2.1A,Sc_g08566_V2.1A,Sc_g06997_V2.1A,Sc_g02161_V2.1A,Sc_g15185_V2.1A,Novel02928,Sc_g14811_V2.1A,Sc_g14777_V2.1A,Novel00227,Sc_g10562_V2.1A,Novel03238,Sc_g13719_V2.1A,Novel00060,Sc_g09474_V2.1A,Novel01148,Sc_g15636_V2.1A,Sc_g04089_V2.1A,S…
GO:0009889	regulation of biosynthetic process	biological_process	3.12e-09	7.88e-07	178	1424	1165	14089	Sc_g12880_V2.1A,Sc_g12802_V2.1A,Novel03496,Novel01483,Sc_g02818_V2.1A,Sc_g01652_V2.1A,Sc_g08935_V2.1A,Novel01136,Novel02872,Novel03203,Sc_g03003_V2.1A,Sc_g04552_V2.1A,Sc_g02671_V2.1A,Sc_g09056_V2.1A,Novel00066,Novel03252,Sc_g12426_V2.1A,Novel00286,Novel03568,Sc_g12315_V2.1A,Novel01286,Novel01651,Sc_g15760_V2.1B,Sc_g04592_V2.1A,Sc_g09169_V2.1A,Sc_g05456_V2.1A,Novel04621,Sc_g05408_V2.1A,Novel04823,…
GO:0010556	regulation of macromolecule biosynthetic process	biological_process	3.12e-09	7.88e-07	178	1424	1165	14089	Novel01371,Sc_g08244_V2.1B,Novel01579,Sc_g03122_V2.1A,Novel02956,Sc_g08438_V2.1A,Sc_g11202_V2.1A,Sc_g14031_V2.1A,Sc_g04089_V2.1A,Sc_g15636_V2.1A,Novel01148,Sc_g09474_V2.1A,Sc_g13719_V2.1A,Novel03238,Novel00227,Sc_g14777_V2.1A,Sc_g14811_V2.1A,Novel02928,Sc_g15185_V2.1A,Sc_g07467_V2.1A,Sc_g02161_V2.1A,Sc_g06997_V2.1A,Sc_g08566_V2.1A,Sc_g08039_V2.1A,Sc_g00992_V2.1A,Novel00688,Novel01078,Novel02932,S…
GO:0031326	regulation of cellular biosynthetic process	biological_process	3.12e-09	7.88e-07	178	1424	1165	14089	Novel04760,Sc_g06097_V2.1A,Sc_g07347_V2.1A,Sc_g12855_V2.1A,Novel01640,Sc_g00741_V2.1A,Sc_g01233_V2.1A,Sc_g12619_V2.1A,Novel02941,Sc_g08743_V2.1B,Sc_g03987_V2.1A,Novel00068,Novel01747,Novel02205,Sc_g06530_V2.1A,Sc_g09615_V2.1A,Sc_g06376_V2.1A,Sc_g01586_V2.1A,Sc_g05422_V2.1A,Sc_g10857_V2.1A,Sc_g01434_V2.1A,Sc_g09833_V2.1A,Sc_g09164_V2.1A,Novel00374,Novel00272,Novel02363,Sc_g06992_V2.1A,Novel02953,S…
GO:2000112	regulation of cellular macromolecule biosynthetic process	biological_process	3.12e-09	7.88e-07	178	1424	1165	14089	Sc_g06530_V2.1A,Novel02205,Novel01747,Novel02941,Sc_g12619_V2.1A,Novel00068,Sc_g08743_V2.1B,Sc_g03987_V2.1A,Sc_g09833_V2.1A,Sc_g01434_V2.1A,Sc_g10857_V2.1A,Sc_g06376_V2.1A,Sc_g09615_V2.1A,Sc_g05422_V2.1A,Sc_g01586_V2.1A,Sc_g07347_V2.1A,Novel04760,Sc_g06097_V2.1A,Novel01640,Sc_g12855_V2.1A,Sc_g01233_V2.1A,Sc_g00741_V2.1A,Sc_g07588_V2.1A,Sc_g02232_V2.1A,Sc_g10746_V2.1A,Sc_g08203_V2.1A,Sc_g08146_V2.…
GO:0001076	transcription factor activity, RNA polymerase II transcription factor binding	molecular_function	3.31e-09	7.88e-07	38	1424	136	14089	Novel01148,Sc_g07347_V2.1A,Novel03238,Novel03687,Novel03508,Novel00227,Novel00066,Novel02941,Novel01747,Novel02205,Novel03203,Novel02872,Novel02956,Novel01483,Sc_g01434_V2.1A,Sc_g12880_V2.1A,Sc_g09833_V2.1A,Novel03736,Sc_g05826_V2.1A,Sc_g09164_V2.1A,Novel02363,Novel02953,Novel00688,Novel05119,Novel02932,Sc_g12633_V2.1A,Novel01246,Novel03869,Novel02886,Novel04671,Sc_g08203_V2.1A,Novel02711,Novel04…
GO:0001104	RNA polymerase II transcription cofactor activity	molecular_function	3.31e-09	7.88e-07	38	1424	136	14089	Novel01246,Sc_g12633_V2.1A,Novel04671,Novel02886,Novel03869,Novel02363,Sc_g05826_V2.1A,Sc_g09164_V2.1A,Novel00688,Novel02932,Novel05119,Novel02953,Novel02107,Novel04996,Novel04309,Sc_g06997_V2.1A,Novel01976,Novel03493,Novel02711,Sc_g08203_V2.1A,Novel03687,Novel03238,Novel00227,Novel03508,Novel01148,Sc_g07347_V2.1A,Novel02956,Sc_g12880_V2.1A,Novel03736,Sc_g09833_V2.1A,Sc_g01434_V2.1A,Novel01483,No…
GO:0051171	regulation of nitrogen compound metabolic process	biological_process	3.81e-09	8.61e-07	178	1424	1168	14089	Sc_g13719_V2.1A,Novel03238,Novel00227,Sc_g14777_V2.1A,Sc_g15636_V2.1A,Novel01148,Sc_g09474_V2.1A,Novel01579,Novel01371,Sc_g08244_V2.1B,Sc_g03122_V2.1A,Sc_g08438_V2.1A,Novel02956,Sc_g14031_V2.1A,Sc_g11202_V2.1A,Sc_g04089_V2.1A,Sc_g10094_V2.1A,Sc_g00983_V2.1A,Novel01246,Novel04820,Sc_g00992_V2.1A,Novel01078,Novel02932,Novel00688,Sc_g16472_V2.1A,Sc_g11736_V2.1A,Sc_g15185_V2.1A,Sc_g07467_V2.1A,Sc_g08…
GO:0016592	mediator complex	cellular_component	4.06e-09	8.75e-07	38	1424	137	14089	Novel01483,Sc_g09833_V2.1A,Sc_g12880_V2.1A,Novel03736,Sc_g01434_V2.1A,Novel02956,Novel03203,Novel02205,Novel01747,Novel02872,Novel02941,Novel00066,Novel03508,Novel00227,Novel03238,Novel03687,Sc_g07347_V2.1A,Novel01148,Novel01976,Novel03493,Sc_g06997_V2.1A,Novel04309,Novel02107,Novel04996,Sc_g08203_V2.1A,Novel02711,Novel03869,Novel02886,Novel04671,Novel01246,Sc_g12633_V2.1A,Novel02953,Novel02932,N…
GO:0060255	regulation of macromolecule metabolic process	biological_process	1.01e-08	2.08e-06	189	1424	1278	14089	Sc_g15377_V2.1A,Sc_g06409_V2.1A,Novel04823,Novel02107,Novel01233,Sc_g05408_V2.1A,Novel04621,Novel02711,Sc_g02134_V2.1A,Sc_g08895_V2.1A,Sc_g15478_V2.1A,Sc_g05238_V2.1A,Sc_g12009_V2.1A,Sc_g06196_V2.1A,Sc_g01612_V2.1A,Novel01476,Sc_g07404_V2.1A,Novel04671,Sc_g12004_V2.1A,Sc_g09853_V2.1A,Sc_g07332_V2.1A,Sc_g00569_V2.1A,Novel02876,Sc_g03458_V2.1A,Novel05119,Novel00562,Novel00765,Sc_g01652_V2.1A,Sc_g08…
GO:0006355	regulation of transcription, DNA-templated	biological_process	1.4e-08	2.4e-06	171	1424	1131	14089	Sc_g15366_V2.1A,Novel04996,Novel04309,Sc_g03419_V2.1A,Sc_g05578_V2.1A,Sc_g10746_V2.1A,Sc_g02232_V2.1A,Sc_g07588_V2.1A,Sc_g08203_V2.1A,Sc_g08146_V2.1A,Novel01710,Sc_g14830_V2.1A,Novel03218,Sc_g12633_V2.1A,Novel02394,Sc_g14120_V2.1A,Sc_g03389_V2.1A,Novel02953,Sc_g06992_V2.1A,Novel00374,Novel00272,Novel02363,Sc_g09164_V2.1A,Sc_g01434_V2.1A,Sc_g10857_V2.1A,Sc_g09833_V2.1A,Sc_g01586_V2.1A,Sc_g05422_V2…
GO:1903506	regulation of nucleic acid-templated transcription	biological_process	1.4e-08	2.4e-06	171	1424	1131	14089	Sc_g03458_V2.1A,Sc_g00569_V2.1A,Novel00765,Novel00562,Novel05119,Sc_g01612_V2.1A,Sc_g06196_V2.1A,Sc_g12009_V2.1A,Sc_g12004_V2.1A,Sc_g07332_V2.1A,Novel04671,Novel01476,Sc_g07404_V2.1A,Sc_g15478_V2.1A,Novel02711,Sc_g02134_V2.1A,Sc_g05238_V2.1A,Novel01233,Novel02107,Sc_g06409_V2.1A,Novel04823,Sc_g15377_V2.1A,Novel04621,Sc_g05408_V2.1A,Sc_g04592_V2.1A,Sc_g09169_V2.1A,Sc_g05456_V2.1A,Sc_g15760_V2.1B,N…
GO:2001141	regulation of RNA biosynthetic process	biological_process	1.4e-08	2.4e-06	171	1424	1131	14089	Sc_g02818_V2.1A,Novel01483,Novel03496,Sc_g12802_V2.1A,Sc_g12880_V2.1A,Novel01136,Sc_g08935_V2.1A,Sc_g01652_V2.1A,Novel03203,Novel02872,Novel00066,Novel03252,Sc_g09056_V2.1A,Sc_g03003_V2.1A,Sc_g02671_V2.1A,Sc_g04552_V2.1A,Novel00286,Sc_g12426_V2.1A,Novel01286,Sc_g12315_V2.1A,Novel03568,Novel01651,Sc_g05456_V2.1A,Sc_g09169_V2.1A,Sc_g04592_V2.1A,Sc_g15760_V2.1B,Sc_g05408_V2.1A,Novel04621,Novel01233,…
GO:0006351	transcription, DNA-templated	biological_process	1.44e-08	2.4e-06	201	1424	1386	14089	Novel00081,Sc_g13157_V2.1A,Sc_g02508_V2.1A,Sc_g02813_V2.1A,Novel03736,Sc_g14175_V2.1A,Sc_g14323_V2.1A,Novel04493,Novel00875,Sc_g09174_V2.1A,Sc_g01034_V2.1A,Sc_g11750_V2.1A,Sc_g02248_V2.1A,Sc_g06893_V2.1A,Sc_g12331_V2.1A,Novel02397,Sc_g11862_V2.1A,Sc_g12985_V2.1A,Sc_g12688_V2.1A,Sc_g00404_V2.1A,Sc_g13467_V2.1A,Novel03508,Sc_g00840_V2.1A,Novel03687,Sc_g15069_V2.1A,Sc_g07533_V2.1A,Novel02195,Sc_g081…
GO:0097659	nucleic acid-templated transcription	biological_process	1.44e-08	2.4e-06	201	1424	1386	14089	Novel00110,Sc_g09997_V2.1A,Sc_g02680_V2.1A,Novel02886,Novel03869,Sc_g04022_V2.1A,Sc_g08441_V2.1A,Sc_g05826_V2.1A,Sc_g10111_V2.1A,Novel01375,Sc_g07382_V2.1A,Novel05210,Sc_g06324_V2.1A,Novel00707,Sc_g14568_V2.1A,Sc_g07388_V2.1A,Sc_g12237_V2.1A,Novel01315,Sc_g04828_V2.1A,Sc_g13842_V2.1A,Novel01976,Novel03493,Sc_g13795_V2.1A,Sc_g08158_V2.1A,Sc_g11140_V2.1A,Sc_g15069_V2.1A,Sc_g07533_V2.1A,Novel03687,N…
GO:0051252	regulation of RNA metabolic process	biological_process	1.49e-08	2.4e-06	171	1424	1132	14089	Sc_g11750_V2.1A,Sc_g06893_V2.1A,Sc_g02248_V2.1A,Sc_g12331_V2.1A,Novel02397,Sc_g12985_V2.1A,Sc_g11862_V2.1A,Sc_g12688_V2.1A,Sc_g00404_V2.1A,Sc_g13467_V2.1A,Novel03508,Sc_g00840_V2.1A,Novel03687,Sc_g15069_V2.1A,Novel02195,Sc_g07533_V2.1A,Novel00081,Sc_g13157_V2.1A,Sc_g02508_V2.1A,Sc_g02813_V2.1A,Novel03736,Sc_g14175_V2.1A,Sc_g14323_V2.1A,Novel00875,Sc_g09174_V2.1A,Sc_g01034_V2.1A,Sc_g10111_V2.1A,No…
GO:0032774	RNA biosynthetic process	biological_process	1.55e-08	2.42e-06	203	1424	1404	14089	Novel01136,Sc_g08935_V2.1A,Sc_g01652_V2.1A,Sc_g01936_V2.1A,Sc_g02818_V2.1A,Novel01483,Novel03496,Sc_g12802_V2.1A,Sc_g12880_V2.1A,Novel03252,Novel00066,Sc_g03003_V2.1A,Sc_g04552_V2.1A,Sc_g09056_V2.1A,Sc_g02671_V2.1A,Novel03926,Novel03203,Novel02872,Novel05161,Novel01286,Novel03568,Sc_g12315_V2.1A,Novel00286,Sc_g12426_V2.1A,Sc_g05456_V2.1A,Sc_g04592_V2.1A,Sc_g09169_V2.1A,Sc_g15760_V2.1B,Novel01651,…
GO:0019219	regulation of nucleobase-containing compound metabolic process	biological_process	1.74e-08	2.63e-06	172	1424	1143	14089	Novel01651,Sc_g15760_V2.1B,Sc_g09169_V2.1A,Sc_g04592_V2.1A,Sc_g05456_V2.1A,Sc_g12426_V2.1A,Novel00286,Sc_g12315_V2.1A,Novel03568,Novel01286,Novel02872,Novel03203,Sc_g04552_V2.1A,Sc_g09056_V2.1A,Sc_g03003_V2.1A,Sc_g02671_V2.1A,Novel03252,Novel00066,Sc_g12802_V2.1A,Sc_g12880_V2.1A,Novel03496,Sc_g02818_V2.1A,Novel01483,Sc_g01652_V2.1A,Sc_g08935_V2.1A,Novel01136,Novel05119,Novel00765,Novel00562,Sc_g0…
GO:0031323	regulation of cellular metabolic process	biological_process	1.92e-08	2.8e-06	185	1424	1257	14089	Sc_g07347_V2.1A,Sc_g06097_V2.1A,Novel04760,Novel01640,Sc_g12855_V2.1A,Sc_g00741_V2.1A,Sc_g01233_V2.1A,Novel02205,Novel01747,Sc_g06530_V2.1A,Sc_g08381_V2.1A,Sc_g12619_V2.1A,Novel02941,Sc_g08743_V2.1B,Sc_g03987_V2.1A,Novel00068,Sc_g01434_V2.1A,Sc_g10857_V2.1A,Sc_g09833_V2.1A,Sc_g09615_V2.1A,Sc_g06376_V2.1A,Sc_g01586_V2.1A,Sc_g05422_V2.1A,Novel02953,Sc_g06992_V2.1A,Sc_g09164_V2.1A,Novel00374,Novel02…
GO:0080090	regulation of primary metabolic process	biological_process	2.31e-08	3.22e-06	182	1424	1235	14089	Sc_g03458_V2.1A,Novel02876,Sc_g00569_V2.1A,Novel05119,Novel00562,Novel00765,Sc_g12009_V2.1A,Sc_g01612_V2.1A,Sc_g06196_V2.1A,Novel04671,Novel01476,Sc_g07404_V2.1A,Sc_g09853_V2.1A,Sc_g07332_V2.1A,Sc_g12004_V2.1A,Sc_g02134_V2.1A,Novel02711,Sc_g15478_V2.1A,Sc_g05238_V2.1A,Novel04823,Novel02107,Sc_g06409_V2.1A,Sc_g15377_V2.1A,Novel01233,Novel04621,Sc_g05408_V2.1A,Sc_g15760_V2.1B,Sc_g04592_V2.1A,Sc_g09…
GO:0010467	gene expression	biological_process	2.35e-08	3.22e-06	318	1424	2429	14089	Sc_g14998_V2.1A,Sc_g15366_V2.1A,Sc_g08745_V2.1A,Novel04996,Sc_g03419_V2.1A,Novel05254,Sc_g07747_V2.1A,Sc_g13725_V2.1A,Novel04840,Novel03218,Sc_g14120_V2.1A,Novel02953,Sc_g06992_V2.1A,Sc_g01567_V2.1A,Novel00374,Novel02363,Sc_g09164_V2.1A,Sc_g02391_V2.1A,Sc_g09833_V2.1A,Sc_g10772_V2.1A,Sc_g01586_V2.1A,Sc_g07643_V2.1A,Sc_g09615_V2.1A,Sc_g06376_V2.1A,Novel02205,Novel02673,Sc_g08743_V2.1B,Sc_g12619_V2…
GO:0006807	nitrogen compound metabolic process	biological_process	2.79e-08	3.72e-06	469	1424	3803	14089	Sc_g02230_V2.1B,Sc_g11736_V2.1A,Novel03945,Sc_g16472_V2.1A,Sc_g08353_V2.1A,Sc_g16111_V2.1A,Sc_g00992_V2.1A,Novel00410,Sc_g09872_V2.1A,Sc_g04983_V2.1A,Sc_g16219_V2.1A,Sc_g05564_V2.1A,Novel04820,Sc_g10459_V2.1A,Sc_g09358_V2.1A,Sc_g11732_V2.1A,Novel01246,Sc_g10094_V2.1A,Sc_g01176_V2.1A,Sc_g08924_V2.1A,Sc_g08202_V2.1A,Novel02928,Sc_g14653_V2.1A,Sc_g01180_V2.1A,Sc_g14811_V2.1A,Sc_g10344_V2.1A,Sc_g0856…
GO:0000988	transcription factor activity, protein binding	molecular_function	3.49e-08	4.51e-06	49	1424	217	14089	Novel01976,Novel03493,Sc_g06997_V2.1A,Sc_g07467_V2.1A,Novel04309,Novel04996,Novel02107,Sc_g08203_V2.1A,Sc_g15478_V2.1A,Novel02711,Novel03869,Novel02886,Novel04671,Sc_g02680_V2.1A,Sc_g09997_V2.1A,Sc_g12633_V2.1A,Sc_g12009_V2.1A,Novel01246,Novel02953,Sc_g16472_V2.1A,Novel00688,Novel05119,Novel02932,Sc_g05826_V2.1A,Sc_g09164_V2.1A,Novel02363,Novel01483,Sc_g01434_V2.1A,Sc_g12880_V2.1A,Novel03736,Sc_g…
GO:0000989	transcription factor activity, transcription factor binding	molecular_function	5.53e-08	6.77e-06	42	1424	173	14089	Sc_g07347_V2.1A,Novel01148,Novel00227,Novel03508,Novel03687,Novel03238,Novel02872,Novel03203,Novel02205,Novel01747,Sc_g03003_V2.1A,Novel02941,Sc_g02508_V2.1A,Novel00066,Sc_g12880_V2.1A,Novel03736,Sc_g09833_V2.1A,Sc_g01434_V2.1A,Novel01483,Novel02956,Novel05119,Novel00688,Novel02932,Sc_g16472_V2.1A,Novel02953,Novel02363,Sc_g05826_V2.1A,Sc_g09164_V2.1A,Sc_g09997_V2.1A,Novel04671,Novel02886,Novel038…
GO:0003712	transcription cofactor activity	molecular_function	5.53e-08	6.77e-06	42	1424	173	14089	Novel02953,Sc_g16472_V2.1A,Novel05119,Novel00688,Novel02932,Sc_g05826_V2.1A,Sc_g09164_V2.1A,Novel02363,Novel03869,Sc_g09997_V2.1A,Novel04671,Novel02886,Novel01246,Sc_g12633_V2.1A,Sc_g08203_V2.1A,Novel02711,Novel01976,Novel03493,Sc_g06997_V2.1A,Novel04309,Novel02107,Novel04996,Sc_g07347_V2.1A,Novel01148,Novel03508,Novel00227,Novel03238,Novel03687,Novel03203,Novel01747,Novel02205,Novel02872,Novel02…
GO:0019222	regulation of metabolic process	biological_process	7.21e-08	8.58e-06	193	1424	1347	14089	Sc_g08895_V2.1A,Sc_g15478_V2.1A,Novel02711,Sc_g02134_V2.1A,Sc_g05238_V2.1A,Novel01233,Sc_g15377_V2.1A,Novel04823,Sc_g06409_V2.1A,Novel02107,Sc_g05408_V2.1A,Novel04621,Novel03983,Novel02876,Sc_g00569_V2.1A,Sc_g03458_V2.1A,Novel00562,Novel00765,Novel05119,Sc_g06196_V2.1A,Sc_g01612_V2.1A,Sc_g12009_V2.1A,Sc_g09853_V2.1A,Sc_g12004_V2.1A,Sc_g07332_V2.1A,Sc_g07404_V2.1A,Novel01476,Novel04671,Novel00066,…
GO:0006259	DNA metabolic process	biological_process	9.38e-08	1.08e-05	131	1424	830	14089	Sc_g01263_V2.1A,Sc_g04760_V2.1A,Sc_g15131_V2.1A,Sc_g01588_V2.1A,Sc_g08146_V2.1A,Sc_g01875_V2.1A,Sc_g10673_V2.1A,Sc_g12633_V2.1A,Sc_g03389_V2.1A,Sc_g01567_V2.1A,Sc_g12636_V2.1A,Sc_g01712_V2.1A,Sc_g05425_V2.1A,Novel04452,Sc_g06992_V2.1A,Novel02697,Sc_g01586_V2.1A,Sc_g12592_V2.1A,Sc_g10947_V2.1A,Novel03512,Sc_g11313_V2.1A,Novel03671,Sc_g01233_V2.1A,Novel03585,Sc_g12855_V2.1A,Sc_g00844_V2.1A,Sc_g0357…
GO:0019438	aromatic compound biosynthetic process	biological_process	9.52e-08	1.08e-05	240	1424	1757	14089	Sc_g02230_V2.1B,Sc_g11736_V2.1A,Sc_g16472_V2.1A,Novel02932,Sc_g16111_V2.1A,Novel00688,Novel01078,Novel01124,Sc_g00992_V2.1A,Sc_g04983_V2.1A,Novel04820,Sc_g09677_V2.1A,Sc_g00983_V2.1A,Novel01246,Sc_g10094_V2.1A,Sc_g08924_V2.1A,Sc_g08761_V2.1A,Novel02928,Sc_g01180_V2.1A,Sc_g14811_V2.1A,Sc_g08039_V2.1A,Sc_g15051_V2.1A,Sc_g07467_V2.1A,Sc_g06997_V2.1A,Sc_g08566_V2.1A,Sc_g02161_V2.1A,Novel01807,Sc_g151…
GO:0018130	heterocycle biosynthetic process	biological_process	1.55e-07	1.71e-05	242	1424	1785	14089	Novel01233,Sc_g15377_V2.1A,Novel02107,Novel04823,Sc_g06409_V2.1A,Sc_g05408_V2.1A,Novel04621,Sc_g02085_V2.1A,Sc_g03749_V2.1A,Sc_g15478_V2.1A,Novel02711,Sc_g14516_V2.1A,Sc_g02134_V2.1A,Sc_g09454_V2.1A,Sc_g04336_V2.1A,Sc_g05238_V2.1A,Sc_g14380_V2.1A,Sc_g03880_V2.1A,Novel02990,Sc_g01612_V2.1A,Sc_g06196_V2.1A,Sc_g12009_V2.1A,Sc_g07332_V2.1A,Sc_g12004_V2.1A,Novel04671,Novel01476,Sc_g07404_V2.1A,Sc_g005…
GO:0046872	metal ion binding	molecular_function	3.37e-07	3.57e-05	253	1424	1891	14089	Sc_g09263_V2.1B,Novel00435,Sc_g10287_V2.1A,Novel01651,Novel01973,Sc_g00538_V2.1A,Sc_g06145_V2.1A,Sc_g14942_V2.1A,Sc_g15760_V2.1B,Sc_g00535_V2.1A,Novel04006,Sc_g10432_V2.1A,Sc_g05813_V2.1A,Sc_g04411_V2.1A,Sc_g16152_V2.1A,Sc_g01667_V2.1A,Novel03420,Sc_g10218_V2.1A,Sc_g03003_V2.1A,Novel03234,Sc_g16222_V2.1A,Sc_g09056_V2.1A,Sc_g09845_V2.1A,Sc_g07365_V2.1A,Novel01978,Sc_g12802_V2.1A,Sc_g07006_V2.1A,Sc…
GO:0003677	DNA binding	molecular_function	3.39e-07	3.57e-05	208	1424	1495	14089	Sc_g14777_V2.1A,Sc_g09918_V2.1A,Sc_g13590_V2.1A,Sc_g06431_V2.1A,Novel01148,Sc_g15636_V2.1A,Sc_g08974_V2.1A,Novel00060,Sc_g08004_V2.1A,Sc_g04456_V2.1A,Sc_g08244_V2.1B,Novel01579,Sc_g03122_V2.1A,Sc_g11202_V2.1A,Sc_g16342_V2.1A,Sc_g01048_V2.1A,Sc_g09798_V2.1A,Novel02672,Sc_g11732_V2.1A,Sc_g00983_V2.1A,Sc_g12975_V2.1A,Novel01124,Sc_g15413_V2.1A,Novel03945,Novel01078,Novel01500,Sc_g08039_V2.1A,Sc_g074…
GO:0006366	transcription from RNA polymerase II promoter	biological_process	5.55e-07	5.71e-05	48	1424	230	14089	Novel01976,Novel03493,Sc_g06997_V2.1A,Novel04309,Novel02107,Novel04996,Sc_g08924_V2.1A,Sc_g08203_V2.1A,Sc_g08146_V2.1A,Sc_g01180_V2.1A,Novel02711,Novel03869,Novel02886,Novel04671,Novel01246,Sc_g12633_V2.1A,Sc_g16472_V2.1A,Novel02953,Novel02932,Novel00688,Novel05119,Sc_g05826_V2.1A,Sc_g09164_V2.1A,Novel02363,Novel01483,Sc_g01936_V2.1A,Sc_g09833_V2.1A,Novel03736,Sc_g12880_V2.1A,Sc_g01434_V2.1A,Nove…
GO:1901362	organic cyclic compound biosynthetic process	biological_process	1.01e-06	0.00010203	250	1424	1887	14089	Novel05119,Sc_g14245_V2.1A,Novel00765,Novel00562,Novel03059,Sc_g03458_V2.1A,Sc_g00569_V2.1A,Novel01476,Novel04671,Sc_g07404_V2.1A,Sc_g12004_V2.1A,Sc_g07332_V2.1A,Sc_g12009_V2.1A,Sc_g01612_V2.1A,Sc_g06196_V2.1A,Novel02990,Sc_g03880_V2.1A,Sc_g05238_V2.1A,Sc_g14380_V2.1A,Sc_g04336_V2.1A,Sc_g14516_V2.1A,Sc_g02134_V2.1A,Novel02711,Sc_g09454_V2.1A,Sc_g15478_V2.1A,Sc_g03749_V2.1A,Novel04621,Sc_g02085_V2…
GO:0043169	cation binding	molecular_function	1.92e-06	0.00018929	253	1424	1914	14089	Novel03139,Sc_g09876_V2.1A,Sc_g12790_V2.1A,Sc_g08411_V2.1A,Sc_g05492_V2.1A,Sc_g13747_V2.1A,Novel00821,Sc_g14892_V2.1A,Sc_g03385_V2.1A,Novel03421,Sc_g15669_V2.1A,Sc_g04641_V2.1A,Sc_g02647_V2.1A,Sc_g12162_V2.1A,Sc_g00816_V2.1A,Sc_g02710_V2.1A,Sc_g12383_V2.1A,Sc_g11202_V2.1A,Novel03663,Novel03365,Sc_g13250_V2.1A,Sc_g14096_V2.1A,Novel00540,Sc_g14511_V2.1A,Novel01480,Novel01121,Sc_g10700_V2.1A,Sc_g137…
GO:0034654	nucleobase-containing compound biosynthetic process	biological_process	2.35e-06	0.0002261	211	1424	1559	14089	Novel00374,Sc_g02427_V2.1A,Novel02363,Novel00272,Sc_g09164_V2.1A,Novel02953,Sc_g06992_V2.1A,Novel03218,Sc_g12633_V2.1A,Novel02394,Sc_g14120_V2.1A,Sc_g03389_V2.1A,Sc_g14830_V2.1A,Novel01710,Sc_g08203_V2.1A,Sc_g08146_V2.1A,Sc_g10746_V2.1A,Sc_g02232_V2.1A,Sc_g07588_V2.1A,Novel04996,Sc_g12148_V2.1A,Sc_g03419_V2.1A,Novel04309,Sc_g05578_V2.1A,Sc_g15366_V2.1A,Sc_g08745_V2.1A,Sc_g06097_V2.1A,Novel04760,S…
GO:0005654	nucleoplasm	cellular_component	2.57e-06	0.00023752	49	1424	248	14089	Novel02363,Sc_g05826_V2.1A,Sc_g09164_V2.1A,Novel00688,Novel02932,Novel05119,Sc_g16472_V2.1A,Novel02953,Sc_g12633_V2.1A,Novel01246,Novel04671,Sc_g04745_V2.1A,Novel02886,Novel03869,Novel02711,Sc_g01180_V2.1A,Sc_g08203_V2.1A,Sc_g08146_V2.1A,Sc_g08924_V2.1A,Novel04996,Novel02107,Novel04309,Sc_g06997_V2.1A,Sc_g08745_V2.1A,Novel01976,Novel03493,Novel01148,Sc_g07347_V2.1A,Novel03687,Novel03238,Novel0022…
GO:0044451	nucleoplasm part	cellular_component	2.57e-06	0.00023752	49	1424	248	14089	Novel02886,Sc_g04745_V2.1A,Novel04671,Novel03869,Novel01246,Sc_g12633_V2.1A,Novel00688,Novel05119,Novel02932,Novel02953,Sc_g16472_V2.1A,Novel02363,Sc_g09164_V2.1A,Sc_g05826_V2.1A,Sc_g06997_V2.1A,Sc_g08745_V2.1A,Novel01976,Novel03493,Novel02107,Novel04996,Novel04309,Sc_g08924_V2.1A,Sc_g01180_V2.1A,Novel02711,Sc_g08146_V2.1A,Sc_g08203_V2.1A,Novel00227,Novel03508,Novel03687,Novel03238,Sc_g07347_V2.1…
GO:0031981	nuclear lumen	cellular_component	2.68e-06	0.00024235	61	1424	334	14089	Novel01148,Sc_g07347_V2.1A,Sc_g15490_V2.1B,Sc_g01598_V2.1A,Novel02888,Novel03687,Novel03238,Novel00227,Sc_g03645_V2.1A,Novel03508,Sc_g08743_V2.1B,Sc_g00986_V2.1A,Novel02941,Sc_g02508_V2.1A,Novel00066,Novel05161,Novel02872,Novel03203,Novel01747,Novel02205,Sc_g08244_V2.1B,Novel04493,Novel02956,Sc_g01034_V2.1A,Sc_g09833_V2.1A,Sc_g16116_V2.1A,Sc_g12880_V2.1A,Novel03736,Novel05133,Sc_g01434_V2.1A,Nove…
GO:0031974	membrane-enclosed lumen	cellular_component	4.53e-06	0.00040208	64	1424	361	14089	Sc_g01598_V2.1A,Novel03687,Novel03508,Sc_g00986_V2.1A,Sc_g02508_V2.1A,Novel00066,Novel05161,Novel02872,Novel03203,Sc_g13673_V2.1A,Novel04493,Sc_g01034_V2.1A,Sc_g12880_V2.1A,Sc_g16116_V2.1A,Novel03736,Novel01483,Sc_g01936_V2.1A,Sc_g05826_V2.1A,Novel05119,Sc_g13841_V2.1A,Sc_g04745_V2.1A,Novel02886,Novel04671,Novel03869,Novel02711,Sc_g13556_V2.1A,Novel02107,Novel01262,Novel05216,Novel01976,Novel0349…
GO:0034645	cellular macromolecule biosynthetic process	biological_process	8.07e-06	0.00070209	279	1424	2201	14089	Sc_g12331_V2.1A,Sc_g06893_V2.1A,Sc_g02248_V2.1A,Sc_g13549_V2.1A,Novel03687,Novel02195,Novel03913,Sc_g12984_V2.1A,Sc_g13467_V2.1A,Novel03508,Sc_g10825_V2.1A,Sc_g11862_V2.1A,Sc_g13157_V2.1A,Sc_g15548_V2.1B,Sc_g13239_V2.1A,Novel00875,Sc_g02396_V2.1A,Sc_g14175_V2.1A,Sc_g02813_V2.1A,Sc_g08441_V2.1A,Sc_g07382_V2.1A,Sc_g10111_V2.1A,Novel03869,Sc_g04022_V2.1A,Sc_g02680_V2.1A,Sc_g13795_V2.1A,Sc_g00663_V2.…
GO:0009059	macromolecule biosynthetic process	biological_process	1.02e-05	0.00086698	280	1424	2216	14089	Novel02397,Sc_g11750_V2.1A,Sc_g10021_V2.1A,Sc_g10759_V2.1A,Sc_g15069_V2.1A,Sc_g07533_V2.1A,Sc_g04464_V2.1A,Sc_g00840_V2.1A,Sc_g12985_V2.1A,Sc_g12688_V2.1A,Sc_g00404_V2.1A,Sc_g00986_V2.1A,Sc_g02508_V2.1A,Novel00081,Sc_g09174_V2.1A,Sc_g01034_V2.1A,Novel04493,Sc_g14323_V2.1A,Novel03736,Sc_g16124_V2.1A,Sc_g05826_V2.1A,Sc_g10093_V2.1A,Novel01375,Sc_g15849_V2.1A,Sc_g10697_V2.1A,Novel01744,Novel00110,Sc…
GO:0043233	organelle lumen	cellular_component	1.09e-05	0.00089326	62	1424	355	14089	Sc_g08924_V2.1A,Sc_g13556_V2.1A,Sc_g08146_V2.1A,Sc_g08203_V2.1A,Novel02711,Sc_g01180_V2.1A,Sc_g08745_V2.1A,Novel03493,Novel01976,Novel05216,Sc_g06997_V2.1A,Novel04309,Novel01262,Novel04996,Novel02107,Novel02953,Sc_g16472_V2.1A,Novel00688,Novel02932,Novel05119,Sc_g09164_V2.1A,Sc_g05826_V2.1A,Novel02363,Novel03869,Sc_g04745_V2.1A,Novel04671,Novel02886,Sc_g12633_V2.1A,Novel01246,Novel02205,Novel0174…
GO:0070013	intracellular organelle lumen	cellular_component	1.09e-05	0.00089326	62	1424	355	14089	Sc_g03645_V2.1A,Novel00227,Novel03508,Novel03687,Novel03238,Sc_g07347_V2.1A,Sc_g15490_V2.1B,Sc_g01598_V2.1A,Novel02888,Novel01148,Novel05133,Sc_g01434_V2.1A,Novel03736,Sc_g16116_V2.1A,Sc_g09833_V2.1A,Sc_g12880_V2.1A,Sc_g01936_V2.1A,Novel01483,Novel04493,Sc_g13673_V2.1A,Sc_g08244_V2.1B,Novel02956,Sc_g01034_V2.1A,Novel02872,Novel05161,Novel01747,Novel02205,Novel03203,Sc_g08743_V2.1B,Novel00066,Sc_g…
GO:0044271	cellular nitrogen compound biosynthetic process	biological_process	1.61e-05	0.0013001	286	1424	2285	14089	Sc_g12237_V2.1A,Sc_g13842_V2.1A,Novel05210,Novel01532,Sc_g08158_V2.1A,Sc_g13556_V2.1A,Sc_g09328_V2.1A,Sc_g13795_V2.1A,Sc_g02680_V2.1A,Novel03869,Sc_g04022_V2.1A,Sc_g13836_V2.1A,Sc_g10111_V2.1A,Sc_g07382_V2.1A,Sc_g08441_V2.1A,Sc_g02813_V2.1A,Sc_g14175_V2.1A,Novel00875,Sc_g15548_V2.1B,Sc_g13157_V2.1A,Sc_g11862_V2.1A,Sc_g13467_V2.1A,Novel03508,Novel02195,Novel03687,Sc_g02248_V2.1A,Sc_g06893_V2.1A,Sc…
GO:0046914	transition metal ion binding	molecular_function	2.16e-05	0.0017151	165	1424	1199	14089	Novel02957,Novel00596,Sc_g11857_V2.1A,Novel01271,Sc_g09158_V2.1A,Sc_g05332_V2.1A,Sc_g11228_V2.1A,Sc_g13842_V2.1A,Sc_g15090_V2.1A,Sc_g06687_V2.1A,Sc_g07466_V2.1B,Sc_g08441_V2.1A,Sc_g15307_V2.1A,Sc_g02528_V2.1A,Novel02001,Sc_g03427_V2.1A,Novel00110,Sc_g15705_V2.1A,Sc_g02680_V2.1A,Sc_g14206_V2.1A,Sc_g00938_V2.1A,Novel04296,Sc_g07549_V2.1A,Sc_g16327_V2.1A,Sc_g03347_V2.1A,Sc_g07525_V2.1A,Sc_g16376_V2.…
GO:0065007	biological regulation	biological_process	3.2e-05	0.0024952	299	1424	2402	14089	Novel04736,Sc_g01671_V2.1A,Sc_g09158_V2.1A,Sc_g13556_V2.1A,Novel01921,Sc_g09657_V2.1A,Sc_g08158_V2.1A,Novel05210,Sc_g02479_V2.1A,Sc_g12237_V2.1A,Sc_g10111_V2.1A,Novel01133,Sc_g04022_V2.1A,Novel03869,Sc_g02680_V2.1A,Sc_g03550_V2.1A,Sc_g13157_V2.1A,Novel00875,Sc_g07306_V2.1A,Sc_g00605_V2.1A,Novel04717,Sc_g14175_V2.1A,Sc_g02813_V2.1A,Sc_g13225_V2.1A,Sc_g01314_V2.1A,Sc_g12331_V2.1A,Sc_g02248_V2.1A,Sc…
GO:0044248	cellular catabolic process	biological_process	3.73e-05	0.0028377	67	1424	411	14089	Sc_g08441_V2.1A,Novel05119,Novel01133,Sc_g14245_V2.1A,Novel02886,Novel04671,Novel01971,Novel03869,Novel00568,Novel02711,Sc_g13745_V2.1A,Sc_g14409_V2.1A,Sc_g06190_V2.1A,Novel02779,Sc_g13556_V2.1A,Novel04823,Novel03983,Novel03493,Novel01976,Sc_g00538_V2.1A,Novel03389,Novel01286,Sc_g12688_V2.1A,Novel03508,Sc_g07059_V2.1A,Novel00066,Novel05161,Novel03203,Sc_g14976_V2.1A,Sc_g08643_V2.1A,Sc_g14323_V2.1…
GO:0044428	nuclear part	cellular_component	3.76e-05	0.0028377	82	1424	529	14089	Sc_g16259_V2.1A,Novel03687,Novel03508,Sc_g01598_V2.1A,Sc_g01034_V2.1A,Novel04493,Novel01483,Sc_g01936_V2.1A,Novel03736,Sc_g16116_V2.1A,Sc_g12880_V2.1A,Sc_g00938_V2.1A,Sc_g00986_V2.1A,Sc_g02508_V2.1A,Novel00066,Novel03203,Novel05161,Novel02872,Sc_g12016_V2.1B,Novel03869,Novel02886,Sc_g04745_V2.1A,Novel04671,Sc_g06687_V2.1A,Sc_g05826_V2.1A,Sc_g02144_V2.1A,Sc_g15307_V2.1A,Sc_g10111_V2.1A,Novel05119,…
GO:0032040	small-subunit processome	cellular_component	4.01e-05	0.0029771	16	1424	52	14089	Sc_g16106_V2.1A,Sc_g09982_V2.1A,Sc_g12876_V2.1A,Sc_g00481_V2.1A,Sc_g10697_V2.1A,Sc_g02680_V2.1A,Sc_g16129_V2.1A,Sc_g08146_V2.1A,Sc_g07747_V2.1A,Sc_g05422_V2.1A,Sc_g11606_V2.1A,Sc_g01586_V2.1A,Sc_g15377_V2.1A,Sc_g01034_V2.1A,Sc_g16124_V2.1A,Sc_g16357_V2.1A
GO:0030684	preribosome	cellular_component	4.24e-05	0.0030907	18	1424	63	14089	Sc_g16357_V2.1A,Sc_g16124_V2.1A,Sc_g16116_V2.1A,Sc_g01034_V2.1A,Sc_g01586_V2.1A,Sc_g15377_V2.1A,Sc_g05422_V2.1A,Sc_g11606_V2.1A,Sc_g07747_V2.1A,Sc_g08146_V2.1A,Sc_g16129_V2.1A,Sc_g02680_V2.1A,Sc_g10697_V2.1A,Sc_g00481_V2.1A,Sc_g12876_V2.1A,Sc_g10840_V2.1A,Sc_g09982_V2.1A,Sc_g16106_V2.1A
GO:0050794	regulation of cellular process	biological_process	6.99e-05	0.0050184	268	1424	2145	14089	Sc_g15184_V2.1A,Novel00227,Sc_g00932_V2.1A,Sc_g14031_V2.1A,Sc_g04089_V2.1A,Novel02956,Sc_g08438_V2.1A,Sc_g03122_V2.1A,Novel02932,Novel01078,Novel00688,Sc_g02746_V2.1A,Sc_g14115_V2.1A,Sc_g00983_V2.1A,Sc_g03019_V2.1A,Sc_g08039_V2.1A,Novel04593,Sc_g06997_V2.1A,Sc_g02161_V2.1A,Sc_g15185_V2.1A,Sc_g12526_V2.1A,Novel01651,Sc_g09760_V2.1A,Sc_g05456_V2.1A,Sc_g09169_V2.1A,Sc_g14076_V2.1A,Sc_g13667_V2.1A,No…
[truncated: 2,561 more rows]

## Sheet: Cluster3
GO_accession	Description	Term_type	Over_represented_pValue	Corrected_pValue	DEG_item	DEG_list	Bg_item	Bg_list	Gene_names
[truncated: 2,856 more rows]

## Sheet: Cluster4
GO_accession	Description	Term_type	Over_represented_pValue	Corrected_pValue	DEG_item	DEG_list	Bg_item	Bg_list	Gene_names
[truncated: 2,764 more rows]

## Sheet: Cluster5
GO_accession	Description	Term_type	Over_represented_pValue	Corrected_pValue	DEG_item	DEG_list	Bg_item	Bg_list	Gene_names
[truncated: 2,329 more rows]
