# Supplementary material for: Transcriptional profiling analysis providing insights into desiccation tolerance mechanisms of the desert moss Syntrichia caninervis
Source: Front Plant Sci. 2023 Feb 23;14:1127541. doi: 10.3389/fpls.2023.1127541 (PMC9995853; doi:10.3389/fpls.2023.1127541)
Supplement: Supplementary file 6 [file Table_6.xlsx]

## Sheet: Cluster 1
Gene	TF family	Cluster
Novel01670	Orphans	Cluster 1
Novel02047	SET	Cluster 1
Novel02364	ABI3VP1	Cluster 1
Novel03709	Orphans	Cluster 1
Novel04313	C3H	Cluster 1
Novel04907	AP2-ERF	Cluster 1
Novel05272	HMG	Cluster 1
Sc_g00058_V2.1A	SNF2	Cluster 1
Sc_g00068_V2.1A	RWP-RK	Cluster 1
Sc_g00308_V2.1A	SWI/SNF-SWI3	Cluster 1
Sc_g00316_V2.1A	WRKY	Cluster 1
Sc_g00483_V2.1A	C3H	Cluster 1
Sc_g00752_V2.1B	ARF	Cluster 1
Sc_g01124_V2.1A	C2H2	Cluster 1
Sc_g01255_V2.1A	GNAT	Cluster 1
Sc_g01269_V2.1A	SBP	Cluster 1
Sc_g01837_V2.1A	MYB	Cluster 1
Sc_g01907_V2.1A	SBP	Cluster 1
Sc_g02103_V2.1A	ARF	Cluster 1
Sc_g02257_V2.1A	Orphans	Cluster 1
Sc_g02264_V2.1A	AP2-ERF	Cluster 1
Sc_g03000_V2.1A	TRAF	Cluster 1
Sc_g03480_V2.1A	MYB	Cluster 1
Sc_g04088_V2.1A	MYB	Cluster 1
Sc_g04124_V2.1A	SNF2	Cluster 1
Sc_g04303_V2.1A	MADS	Cluster 1
Sc_g04809_V2.1B	Orphans	Cluster 1
Sc_g04939_V2.1A	MYB	Cluster 1
Sc_g04975_V2.1A	PHD	Cluster 1
Sc_g05307_V2.1A	BSD	Cluster 1
Sc_g05322_V2.1A	SNF2	Cluster 1
Sc_g05804_V2.1A	Orphans	Cluster 1
Sc_g07148_V2.1A	bHLH	Cluster 1
Sc_g07337_V2.1A	HRT	Cluster 1
Sc_g07386_V2.1A	Jumonji	Cluster 1
Sc_g07680_V2.1A	SBP	Cluster 1
Sc_g07806_V2.1A	SNF2	Cluster 1
Sc_g07919_V2.1A	TRAF	Cluster 1
Sc_g08103_V2.1A	SNF2	Cluster 1
Sc_g08190_V2.1A	bZIP	Cluster 1
Sc_g08334_V2.1A	AP2-ERF	Cluster 1
Sc_g08354_V2.1A	PHD	Cluster 1
Sc_g08656_V2.1A	GNAT	Cluster 1
Sc_g09165_V2.1A	Orphans	Cluster 1
Sc_g09222_V2.1A	Orphans	Cluster 1
Sc_g09267_V2.1A	Orphans	Cluster 1
Sc_g09669_V2.1A	Orphans	Cluster 1
Sc_g09709_V2.1A	Orphans	Cluster 1
Sc_g09802_V2.1A	AP2-ERF	Cluster 1
Sc_g09848_V2.1A	HB	Cluster 1
Sc_g10140_V2.1A	Orphans	Cluster 1
Sc_g10156_V2.1A	FHA	Cluster 1
Sc_g10235_V2.1A	Orphans	Cluster 1
Sc_g10680_V2.1A	bHLH	Cluster 1
Sc_g11052_V2.1A	MADS	Cluster 1
Sc_g11153_V2.1A	SET	Cluster 1
Sc_g11316_V2.1A	MYB	Cluster 1
Sc_g11481_V2.1A	GRF	Cluster 1
Sc_g12420_V2.1A	C3H	Cluster 1
Sc_g12423_V2.1A	ARID	Cluster 1
Sc_g12470_V2.1A	LFY	Cluster 1
Sc_g12640_V2.1A	bZIP	Cluster 1
Sc_g13394_V2.1A	bZIP	Cluster 1
Sc_g13519_V2.1A	PHD	Cluster 1
Sc_g13649_V2.1A	G2-like	Cluster 1
Sc_g13736_V2.1A	ABI3VP1	Cluster 1
Sc_g13824_V2.1A	Orphans	Cluster 1
Sc_g14766_V2.1A	TRAF	Cluster 1
Sc_g15511_V2.1A	SET	Cluster 1
Sc_g15690_V2.1A	C2C2-CO-like	Cluster 1
Sc_g15763_V2.1A	bZIP	Cluster 1
Sc_g16017_V2.1A	Orphans	Cluster 1
Sc_g16223_V2.1A	ARF	Cluster 1
Sc_g16386_V2.1A	TRAF	Cluster 1

## Sheet: Cluster 2
Gene	TF family	Cluster
Novel00032	ABI3VP1	Cluster 2
Novel00717	C2H2	Cluster 2
Novel01028	bHLH	Cluster 2
Novel01578	MYB	Cluster 2
Novel02960	PHD	Cluster 2
Novel03341	PHD	Cluster 2
Novel04404	C2H2	Cluster 2
Novel04430	G2-like	Cluster 2
Novel04598	Orphans	Cluster 2
Novel04823	bHLH	Cluster 2
Novel04941	bHLH	Cluster 2
Novel05243	C2H2	Cluster 2
Sc_g00569_V2.1A	NAC	Cluster 2
Sc_g00974_V2.1A	MYB	Cluster 2
Sc_g01652_V2.1A	AP2-ERF	Cluster 2
Sc_g01759_V2.1A	GNAT	Cluster 2
Sc_g02134_V2.1A	AP2-ERF	Cluster 2
Sc_g02232_V2.1A	AP2-ERF	Cluster 2
Sc_g02618_V2.1A	bHLH	Cluster 2
Sc_g02773_V2.1A	GRAS	Cluster 2
Sc_g02813_V2.1A	AP2-ERF	Cluster 2
Sc_g02818_V2.1A	bHLH	Cluster 2
Sc_g03122_V2.1A	NAC	Cluster 2
Sc_g03419_V2.1A	mTERF	Cluster 2
Sc_g03445_V2.1B	G2-like	Cluster 2
Sc_g03458_V2.1A	NAC	Cluster 2
Sc_g04022_V2.1A	HB	Cluster 2
Sc_g04116_V2.1A	C2H2	Cluster 2
Sc_g04456_V2.1A	MBF1	Cluster 2
Sc_g04625_V2.1A	FHA	Cluster 2
Sc_g04707_V2.1A	SET	Cluster 2
Sc_g04917_V2.1A	MYB	Cluster 2
Sc_g05238_V2.1A	bZIP	Cluster 2
Sc_g05456_V2.1A	AP2-ERF	Cluster 2
Sc_g05578_V2.1A	WRKY	Cluster 2
Sc_g05705_V2.1A	FHA	Cluster 2
Sc_g06024_V2.1A	AP2-ERF	Cluster 2
Sc_g06409_V2.1A	AP2-ERF	Cluster 2
Sc_g06461_V2.1A	MADS	Cluster 2
Sc_g06530_V2.1A	bZIP	Cluster 2
Sc_g06759_V2.1A	GRAS	Cluster 2
Sc_g07533_V2.1A	CSD	Cluster 2
Sc_g07603_V2.1A	C2H2	Cluster 2
Sc_g08244_V2.1B	AP2-ERF	Cluster 2
Sc_g08353_V2.1A	C3H	Cluster 2
Sc_g08566_V2.1A	AP2-ERF	Cluster 2
Sc_g08650_V2.1A	AP2-ERF	Cluster 2
Sc_g09833_V2.1A	C2C2-Dof	Cluster 2
Sc_g10025_V2.1A	SNF2	Cluster 2
Sc_g10097_V2.1A	Jumonji	Cluster 2
Sc_g10270_V2.1A	HSF	Cluster 2
Sc_g10583_V2.1A	GNAT	Cluster 2
Sc_g10857_V2.1A	mTERF	Cluster 2
Sc_g10884_V2.1A	C3H	Cluster 2
Sc_g10897_V2.1A	AP2-ERF	Cluster 2
Sc_g12157_V2.1A	bHLH	Cluster 2
Sc_g12367_V2.1A	MYB	Cluster 2
Sc_g12792_V2.1A	G2-like	Cluster 2
Sc_g13000_V2.1A	SET	Cluster 2
Sc_g13003_V2.1A	C3H	Cluster 2
Sc_g13564_V2.1A	C3H	Cluster 2
Sc_g13817_V2.1A	bZIP	Cluster 2
Sc_g13863_V2.1A	C2H2	Cluster 2
Sc_g14086_V2.1A	MYB	Cluster 2
Sc_g14206_V2.1A	Orphans	Cluster 2
Sc_g15115_V2.1A	SNF2	Cluster 2
Sc_g15185_V2.1A	AP2-ERF	Cluster 2
Sc_g15366_V2.1A	HB	Cluster 2
Sc_g15478_V2.1A	Sigma70-like	Cluster 2
Sc_g15787_V2.1A	MYB	Cluster 2
Sc_g15827_V2.1A	AP2-ERF	Cluster 2
Sc_g16101_V2.1A	C3H	Cluster 2
Sc_g16194_V2.1A	AP2-ERF	Cluster 2
Sc_g16292_V2.1A	GRAS	Cluster 2

## Sheet: Cluster 3
Gene	TF family	Cluster
Novel02894	Orphans	Cluster 4
Novel04228	bHLH	Cluster 4
Sc_g00067_V2.1F	IWS1	Cluster 4
Sc_g00073_V2.1A	C3H	Cluster 4
Sc_g00256_V2.1A	CSD	Cluster 4
Sc_g00388_V2.1A	LFY	Cluster 4
Sc_g00841_V2.1A	AP2-ERF	Cluster 4
Sc_g01307_V2.1A	G2-like	Cluster 4
Sc_g01367_V2.1A	WRKY	Cluster 4
Sc_g02015_V2.1A	AP2-ERF	Cluster 4
Sc_g02351_V2.1A	BES1	Cluster 4
Sc_g02415_V2.1A	AP2-ERF	Cluster 4
Sc_g02520_V2.1A	LOB	Cluster 4
Sc_g02576_V2.1A	G2-like	Cluster 4
Sc_g02946_V2.1A	DDT	Cluster 4
Sc_g03110_V2.1A	Trihelix	Cluster 4
Sc_g03357_V2.1A	HSF	Cluster 4
Sc_g03702_V2.1A	C2C2-GATA	Cluster 4
Sc_g03713_V2.1A	AP2-ERF	Cluster 4
Sc_g04164_V2.1A	NAC	Cluster 4
Sc_g04478_V2.1A	MYB	Cluster 4
Sc_g04543_V2.1A	CCAAT	Cluster 4
Sc_g04996_V2.1B	AP2-ERF	Cluster 4
Sc_g05535_V2.1B	C2C2-Dof	Cluster 4
Sc_g05913_V2.1A	HB	Cluster 4
Sc_g06538_V2.1A	Jumonji	Cluster 4
Sc_g06566_V2.1A	MYB	Cluster 4
Sc_g06573_V2.1A	MYB	Cluster 4
Sc_g06766_V2.1A	ABI3VP1	Cluster 4
Sc_g07354_V2.1A	AP2-ERF	Cluster 4
Sc_g07558_V2.1A	AP2-ERF	Cluster 4
Sc_g07559_V2.1A	AP2-ERF	Cluster 4
Sc_g07845_V2.1A	SNF2	Cluster 4
Sc_g07903_V2.1A	HB	Cluster 4
Sc_g08212_V2.1A	Rcd1-like	Cluster 4
Sc_g08456_V2.1A	GRAS	Cluster 4
Sc_g08539_V2.1A	Sigma70-like	Cluster 4
Sc_g08563_V2.1A	bZIP	Cluster 4
Sc_g08640_V2.1A	PHD	Cluster 4
Sc_g08748_V2.1A	Orphans	Cluster 4
Sc_g08830_V2.1A	bHLH	Cluster 4
Sc_g09279_V2.1A	C3H	Cluster 4
Sc_g09348_V2.1A	bZIP	Cluster 4
Sc_g09617_V2.1A	Sigma70-like	Cluster 4
Sc_g09888_V2.1A	G2-like	Cluster 4
Sc_g09974_V2.1A	C2C2-CO-like	Cluster 4
Sc_g10013_V2.1A	AP2-ERF	Cluster 4
Sc_g10022_V2.1A	AP2-ERF	Cluster 4
Sc_g10313_V2.1A	AP2-ERF	Cluster 4
Sc_g10876_V2.1A	ABI3VP1	Cluster 4
Sc_g11123_V2.1A	G2-like	Cluster 4
Sc_g11382_V2.1A	bZIP	Cluster 4
Sc_g12046_V2.1A	PLATZ	Cluster 4
Sc_g12069_V2.1A	AP2-ERF	Cluster 4
Sc_g12327_V2.1A	SBP	Cluster 4
Sc_g13103_V2.1A	Orphans	Cluster 4
Sc_g13194_V2.1B	TUB	Cluster 4
Sc_g13406_V2.1A	LOB	Cluster 4
Sc_g13764_V2.1A	WRKY	Cluster 4
Sc_g13769_V2.1A	AP2-ERF	Cluster 4
Sc_g14402_V2.1A	bZIP	Cluster 4
Sc_g14466_V2.1A	Tify	Cluster 4
Sc_g15142_V2.1A	AP2-ERF	Cluster 4

## Sheet: Sheet 4
Gene	TF family	Cluster
Novel00504	ABI3VP1	Cluster 3
Novel01011	AUX/IAA	Cluster 3
Novel02162	C3H	Cluster 3
Novel02737	Trihelix	Cluster 3
Novel02738	Trihelix	Cluster 3
Novel03034	AP2-ERF	Cluster 3
Novel03745	AP2-ERF	Cluster 3
Sc_g00459_V2.1A	AP2-ERF	Cluster 3
Sc_g00718_V2.1A	NAC	Cluster 3
Sc_g00756_V2.1A	PLATZ	Cluster 3
Sc_g00995_V2.1A	NAC	Cluster 3
Sc_g01121_V2.1A	SET	Cluster 3
Sc_g01129_V2.1A	G2-like	Cluster 3
Sc_g01193_V2.1A	MYB	Cluster 3
Sc_g01243_V2.1A	NAC	Cluster 3
Sc_g01785_V2.1A	PHD	Cluster 3
Sc_g01797_V2.1A	AP2-ERF	Cluster 3
Sc_g02155_V2.1A	G2-like	Cluster 3
Sc_g02195_V2.1A	bHLH	Cluster 3
Sc_g02323_V2.1A	PLATZ	Cluster 3
Sc_g02767_V2.1A	Orphans	Cluster 3
Sc_g02841_V2.1A	GRAS	Cluster 3
Sc_g02955_V2.1A	GNAT	Cluster 3
Sc_g03016_V2.1A	Orphans	Cluster 3
Sc_g03116_V2.1A	G2-like	Cluster 3
Sc_g03222_V2.1A	WRKY	Cluster 3
Sc_g03362_V2.1A	AP2-ERF	Cluster 3
Sc_g03404_V2.1A	G2-like	Cluster 3
Sc_g03814_V2.1A	Trihelix	Cluster 3
Sc_g03901_V2.1A	bZIP	Cluster 3
Sc_g04023_V2.1A	ABI3VP1	Cluster 3
Sc_g04216_V2.1A	C2C2-CO-like	Cluster 3
Sc_g04375_V2.1F	SBP	Cluster 3
Sc_g04470_V2.1A	HB	Cluster 3
Sc_g04779_V2.1A	C2H2	Cluster 3
Sc_g04899_V2.1A	SNF2	Cluster 3
Sc_g05140_V2.1A	Jumonji	Cluster 3
Sc_g05412_V2.1A	bHLH	Cluster 3
Sc_g05726_V2.1A	bHLH	Cluster 3
Sc_g05945_V2.1A	Jumonji	Cluster 3
Sc_g06009_V2.1A	GRAS	Cluster 3
Sc_g06091_V2.1A	CCAAT	Cluster 3
Sc_g06432_V2.1A	Orphans	Cluster 3
Sc_g06873_V2.1A	MYB	Cluster 3
Sc_g06879_V2.1A	ARID	Cluster 3
Sc_g07003_V2.1A	MADS	Cluster 3
Sc_g07562_V2.1A	NAC	Cluster 3
Sc_g07679_V2.1A	SBP	Cluster 3
Sc_g07843_V2.1A	Orphans	Cluster 3
Sc_g07847_V2.1A	Pseudo ARR-B	Cluster 3
Sc_g07893_V2.1A	AP2-ERF	Cluster 3
Sc_g08335_V2.1A	C3H	Cluster 3
Sc_g08362_V2.1A	NAC	Cluster 3
Sc_g08557_V2.1A	bHLH	Cluster 3
Sc_g08795_V2.1A	SNF2	Cluster 3
Sc_g08837_V2.1A	C2C2-Dof	Cluster 3
Sc_g08915_V2.1A	HMG	Cluster 3
Sc_g09306_V2.1A	FHA	Cluster 3
Sc_g09341_V2.1A	PHD	Cluster 3
Sc_g09750_V2.1A	C2H2	Cluster 3
Sc_g09808_V2.1A	bZIP	Cluster 3
Sc_g09840_V2.1A	C2C2-GATA	Cluster 3
Sc_g09957_V2.1A	bZIP	Cluster 3
Sc_g10146_V2.1A	SRS	Cluster 3
Sc_g10147_V2.1A	SRS	Cluster 3
Sc_g10394_V2.1A	HB	Cluster 3
Sc_g10430_V2.1A	GNAT	Cluster 3
Sc_g10687_V2.1A	GRAS	Cluster 3
Sc_g11134_V2.1A	BES1	Cluster 3
Sc_g11355_V2.1A	LOB	Cluster 3
Sc_g11378_V2.1A	bHLH	Cluster 3
Sc_g11677_V2.1A	AP2-ERF	Cluster 3
Sc_g11709_V2.1A	G2-like	Cluster 3
Sc_g11712_V2.1A	bZIP	Cluster 3
Sc_g12846_V2.1A	SET	Cluster 3
Sc_g13388_V2.1A	Jumonji	Cluster 3
Sc_g13420_V2.1A	HRT	Cluster 3
Sc_g13450_V2.1A	AUX/IAA	Cluster 3
Sc_g13535_V2.1A	HB	Cluster 3
Sc_g13752_V2.1A	BES1	Cluster 3
Sc_g14002_V2.1A	C2C2-Dof	Cluster 3
Sc_g14154_V2.1A	RWP-RK	Cluster 3
Sc_g14657_V2.1A	C2C2-CO-like	Cluster 3
Sc_g15010_V2.1A	C2H2	Cluster 3
Sc_g15040_V2.1A	Trihelix	Cluster 3
Sc_g15293_V2.1A	SET	Cluster 3
Sc_g15433_V2.1A	Orphans	Cluster 3
Sc_g15715_V2.1A	WRKY	Cluster 3
Sc_g15798_V2.1A	WRKY	Cluster 3
Sc_g15820_V2.1A	C2C2-CO-like	Cluster 3
Sc_g15828_V2.1A	AP2-ERF	Cluster 3
Sc_g16022_V2.1A	bHLH	Cluster 3
Sc_g16340_V2.1A	GRAS	Cluster 3
Sc_g07539_V2.1A	bHLH	Cluster 3
Sc_g08361_V2.1A	NAC	Cluster 3
